# Supplementary material for: Exploring soil bacterial and fungal communities in Colombian terrestrial ecosystems modulated by altitude-influenced factors
Source: PLoS One. 2024 Dec 12;19(12):e0312842. doi: 10.1371/journal.pone.0312842 (PMC11637269; doi:10.1371/journal.pone.0312842)
Supplement: S1 Table — (XLSX) [file pone.0312842.s001.xlsx]

## Sheet: A. Bacteria
S1 Table. Sequence quality and information in the European Nucleotide Archive
A. Bacteria
Sequence quality									Sequence information in European Nucleotide Archive
Location	Input	Filtered	% of input passed filter	Denoised	Merged	% of input merged	Non-chimeric	% of input non-chimeric	study_accession	sample_accession	experiment_accession	run_accession
BD13	187531	161888	86.33	153543	96812	51.62	76858	40.98	PRJEB61162	SAMEA112875160	ERX10651580	ERR11243376
BD15	159610	135446	84.86	128500	86821	54.4	74240	46.51	PRJEB61162	SAMEA112875161	ERX10651581	ERR11243377
BD21	186999	159640	85.37	150691	98873	52.87	80458	43.03	PRJEB61162	SAMEA112875162	ERX10651582	ERR11243378
BD22	177341	150595	84.92	142903	86824	48.96	71677	40.42	PRJEB61162	SAMEA112875163	ERX10651583	ERR11243379
BD31	151033	134027	88.74	124753	84133	55.71	70099	46.41	PRJEB61162	SAMEA112875164	ERX10651584	ERR11243380
BD32	161047	136942	85.03	130281	82431	51.18	66864	41.52	PRJEB61162	SAMEA112875164	ERX10651584	ERR11243380
BD35	160066	136068	85.01	129456	89850	56.13	78199	48.85	PRJEB61162	SAMEA112875165	ERX10651585	ERR11243381
LS11	187666	164924	87.88	152175	95422	50.85	76688	40.86	PRJEB61162	SAMEA112875124	ERX10651544	ERR11243340
LS13	162039	142482	87.93	131942	86499	53.38	71059	43.85	PRJEB61162	SAMEA112875125	ERX10651545	ERR11243341
LS15	150805	131679	87.32	122439	82736	54.86	63030	41.8	PRJEB61162	SAMEA112875126	ERX10651546	ERR11243342
LS21	154715	131941	85.28	121594	73189	47.31	62281	40.26	PRJEB61162	SAMEA112875127	ERX10651547	ERR11243343
LS23	162400	138351	85.19	128392	80572	49.61	67592	41.62	PRJEB61162	SAMEA112875128	ERX10651548	ERR11243344
LS25	179110	152824	85.32	142970	91149	50.89	77280	43.15	PRJEB61162	SAMEA112875129	ERX10651549	ERR11243345
LS32	169220	144977	85.67	134972	85727	50.66	71353	42.17	PRJEB61162	SAMEA112875131	ERX10651551	ERR11243347
LS34	172307	146053	84.76	136441	88196	51.19	73775	42.82	PRJEB61162	SAMEA112875132	ERX10651552	ERR11243348
PDU11	178873	152633	85.33	146081	113009	63.18	89035	49.78	PRJEB61162	SAMEA112875175	ERX10651595	ERR11243391
PDU14	65921	56655	85.94	50762	30306	45.97	25960	39.38	PRJEB61162	SAMEA112875175	ERX10651595	ERR11243391
PDU24	156745	142133	90.68	136691	91266	58.23	70429	44.93	PRJEB61162	SAMEA112875176	ERX10651596	ERR11243392
PDU25	176941	159893	90.37	155651	117194	66.23	72477	40.96	PRJEB61162	SAMEA112875177	ERX10651597	ERR11243393
Yt11	162524	142915	87.93	133819	87640	53.92	71994	44.3	PRJEB61162	SAMEA112875142	ERX10651562	ERR11243358
Yt12	158089	138601	87.67	129068	80309	50.8	66206	41.88	PRJEB61162	SAMEA112875143	ERX10651563	ERR11243359
Yt15	162484	142386	87.63	133481	84082	51.75	69709	42.9	PRJEB61162	SAMEA112875144	ERX10651564	ERR11243360
Yt21	181139	159301	87.94	148816	91367	50.44	74374	41.06	PRJEB61162	SAMEA112875145	ERX10651565	ERR11243361
Yt23	167914	147895	88.08	138463	91393	54.43	75373	44.89	PRJEB61162	SAMEA112875146	ERX10651566	ERR11243362
Yt24	189535	166428	87.81	156457	103881	54.81	84793	44.74	PRJEB61162	SAMEA112875147	ERX10651567	ERR11243363
Yt32	158216	139606	88.24	130966	85250	53.88	69856	44.15	PRJEB61162	SAMEA112875148	ERX10651568	ERR11243364
Yt34	157259	138400	88.01	129991	85719	54.51	71045	45.18	PRJEB61162	SAMEA112875149	ERX10651569	ERR11243365
Yt35	159696	140486	87.97	132115	88438	55.38	74281	46.51	PRJEB61162	SAMEA112875150	ERX10651570	ERR11243366

## Sheet: B. Fungi
S1 Table. Sequence quality and information in the European Nucleotide Archive
B. Fungi
Sequence quality									Sequence information in European Nucleotide Archive
Location	Input	Filtered	% of input passed filter	Denoised	Merged	% of input merged	Non-chimeric	% of input non-chimeric	study_accession	sample_accession	experiment_accession	run_accession
BD11_ITS	188175	143367	76.19	140391	135788	72.16	133145	70.76	PRJEB61162	SAMEA112875166	ERX10651586	ERR11243382
BD13_ITS	166148	108517	65.31	105190	99720	60.02	97498	58.68	PRJEB61162	SAMEA112875167	ERX10651587	ERR11243383
BD15_ITS	177440	133048	74.98	129713	125728	70.86	122787	69.2	PRJEB61162	SAMEA112875168	ERX10651588	ERR11243384
BD21_ITS	172161	128185	74.46	124588	119707	69.53	118090	68.59	PRJEB61162	SAMEA112875169	ERX10651589	ERR11243385
BD22_ITS	166785	135067	80.98	132108	128548	77.07	124250	74.5	PRJEB61162	SAMEA112875170	ERX10651590	ERR11243386
BD24_ITS	171668	132184	77	128248	122816	71.54	120157	69.99	PRJEB61162	SAMEA112875171	ERX10651591	ERR11243387
BD31_ITS	154243	117488	76.17	114653	111430	72.24	109096	70.73	PRJEB61162	SAMEA112875172	ERX10651592	ERR11243388
BD32_ITS	155780	101073	64.88	97910	93886	60.27	91775	58.91	PRJEB61162	SAMEA112875173	ERX10651593	ERR11243389
BD35_ITS	170329	120334	70.65	116849	113027	66.36	112322	65.94	PRJEB61162	SAMEA112875174	ERX10651594	ERR11243390
LS11_ITS	162691	83898	51.57	78275	71342	43.85	71022	43.65	PRJEB61162	SAMEA112875133	ERX10651553	ERR11243349
LS13_ITS	167362	115781	69.18	110132	104059	62.18	103348	61.75	PRJEB61162	SAMEA112875134	ERX10651554	ERR11243350
LS15_ITS	179574	136790	76.17	130942	124883	69.54	124553	69.36	PRJEB61162	SAMEA112875135	ERX10651555	ERR11243351
LS21_ITS	173392	119400	68.86	114829	107939	62.25	106851	61.62	PRJEB61162	SAMEA112875136	ERX10651556	ERR11243352
LS23_ITS	180314	107243	59.48	100716	90603	50.25	90070	49.95	PRJEB61162	SAMEA112875137	ERX10651557	ERR11243353
LS25_ITS	175997	130687	74.26	125858	119757	68.04	119056	67.65	PRJEB61162	SAMEA112875138	ERX10651558	ERR11243354
LS31_ITS	151032	112087	74.21	106559	100216	66.35	99510	65.89	PRJEB61162	SAMEA112875139	ERX10651559	ERR11243355
LS32_ITS	178812	131324	73.44	127018	119696	66.94	116773	65.3	PRJEB61162	SAMEA112875140	ERX10651560	ERR11243356
LS34_ITS	180914	75701	41.84	72982	62710	34.66	61961	34.25	PRJEB61162	SAMEA112875141	ERX10651561	ERR11243357
PDU11_ITS	188283	136795	72.65	133398	127670	67.81	125558	66.69	PRJEB61162	SAMEA112875178	ERX10651598	ERR11243394
PDU12_ITS	152897	128312	83.92	127712	125815	82.29	120999	79.14	PRJEB61162	SAMEA112875179	ERX10651599	ERR11243395
PDU13_ITS	178538	153880	86.19	153276	151572	84.9	146074	81.82	PRJEB61162	SAMEA112875180	ERX10651600	ERR11243396
PDU14_ITS	165409	133422	80.66	133133	131314	79.39	130494	78.89	PRJEB61162	SAMEA112875181	ERX10651601	ERR11243397
PDU23_ITS	150190	122828	81.78	122301	120016	79.91	111536	74.26	PRJEB61162	SAMEA112875182	ERX10651602	ERR11243398
PDU24_ITS	182168	162437	89.17	161957	159195	87.39	147694	81.08	PRJEB61162	SAMEA112875183	ERX10651603	ERR11243399
PDU25_ITS	172225	152360	88.47	151818	148817	86.41	142015	82.46	PRJEB61162	SAMEA112875184	ERX10651604	ERR11243400
Y11_ITS	161240	120063	74.46	116546	112388	69.7	111106	68.91	PRJEB61162	SAMEA112875151	ERX10651571	ERR11243367
Y12_ITS	182842	119243	65.22	115069	108670	59.43	107932	59.03	PRJEB61162	SAMEA112875152	ERX10651572	ERR11243368
Y15_ITS	182667	141738	77.59	138299	131103	71.77	129665	70.98	PRJEB61162	SAMEA112875153	ERX10651573	ERR11243369
Y21_ITS	177072	123720	69.87	119927	115910	65.46	115186	65.05	PRJEB61162	SAMEA112875154	ERX10651574	ERR11243370
Y23_ITS	156801	126744	80.83	122837	118971	75.87	118473	75.56	PRJEB61162	SAMEA112875155	ERX10651575	ERR11243371
Y24_ITS	154179	116353	75.47	112315	108028	70.07	106581	69.13	PRJEB61162	SAMEA112875156	ERX10651576	ERR11243372
Y32_ITS	151054	119600	79.18	115350	107200	70.97	104196	68.98	PRJEB61162	SAMEA112875157	ERX10651577	ERR11243373
Y34_ITS	156295	104867	67.1	100696	94192	60.27	91845	58.76	PRJEB61162	SAMEA112875158	ERX10651578	ERR11243374
Y35_ITS	184703	142650	77.23	137867	130752	70.79	127296	68.92	PRJEB61162	SAMEA112875159	ERX10651579	ERR11243375
