# Supplementary material for: Exploring soil bacterial and fungal communities in Colombian terrestrial ecosystems modulated by altitude-influenced factors
Source: PLoS One. 2024 Dec 12;19(12):e0312842. doi: 10.1371/journal.pone.0312842 (PMC11637269; doi:10.1371/journal.pone.0312842)
Supplement: S2 Table — (XLSX) [file pone.0312842.s002.xlsx]

## Sheet: A. Bacteria
	OTU	Sample	Abundance	Altitude	Ecosystem	Location	Kingdom	Phylum	Class	Order	Family	Genus	Species
177957	29e1e07b37431fcdab42678d17a77315	PDU11_16S	7290	3200	Páramo	Páramo Duende	Bacteria	Acidobacteriota	Acidobacteriae	Acidobacteriales	uncultured	uncultured	Unassigned
593564	8d9e2d5477fdfec8cae63eeae13b6331	BD35_16S	4986	2400	Andean forest	Bosque Duende	Bacteria	Proteobacteria	Gammaproteobacteria	Pseudomonadales	Moraxellaceae	Acinetobacter	Unassigned
593556	8d9e2d5477fdfec8cae63eeae13b6331	PDU11_16S	4368	3200	Páramo	Páramo Duende	Bacteria	Proteobacteria	Gammaproteobacteria	Pseudomonadales	Moraxellaceae	Acinetobacter	Unassigned
349089	535c31b9bf9bfa03143a475f6bf040e6	PDU11_16S	3923	3200	Páramo	Páramo Duende	Bacteria	Proteobacteria	Gammaproteobacteria	Pseudomonadales	Pseudomonadaceae	Pseudomonas	Unassigned
673233	a0a8825c251527ceb5a8bdfd3674340c	PDU25_16S	2686	3200	Páramo	Páramo Duende	Bacteria	Acidobacteriota	Acidobacteriae	Acidobacteriales	uncultured	uncultured	uncultured_forest
349103	535c31b9bf9bfa03143a475f6bf040e6	BD15_16S	2210	2400	Andean forest	Bosque Duende	Bacteria	Proteobacteria	Gammaproteobacteria	Pseudomonadales	Pseudomonadaceae	Pseudomonas	Unassigned
593561	8d9e2d5477fdfec8cae63eeae13b6331	BD15_16S	2122	2400	Andean forest	Bosque Duende	Bacteria	Proteobacteria	Gammaproteobacteria	Pseudomonadales	Moraxellaceae	Acinetobacter	Unassigned
58542	0dd181f18b0804cfc735439ac41e3627	Yt32_16S	2100	1800	Andean forest	Yotoco	Bacteria	Gemmatimonadota	Gemmatimonadetes	Gemmatimonadales	Gemmatimonadaceae	uncultured	Unassigned
1069963	ffac29c69063229d1a3f0ea42c2b1d0b	PDU25_16S	1909	3200	Páramo	Páramo Duende	Bacteria	Acidobacteriota	Acidobacteriae	Acidobacteriales	uncultured	uncultured	Unassigned
328650	4e430085f34657cca2b160e756825864	Yt11_16S	1803	1800	Andean forest	Yotoco	Bacteria	Acidobacteriota	Acidobacteriae	Solibacterales	Solibacteraceae	Candidatus_Solibacter	Unassigned
934635	df470e723b89a7fd374f27a33af594e8	LS11_16S	1753	900	Tropical dry forest	Laguna Sonso	Bacteria	Gemmatimonadota	Gemmatimonadetes	Gemmatimonadales	Gemmatimonadaceae	uncultured	Unassigned
1010418	f1ae7333970d8a2f94a88fc17040fec6	PDU25_16S	1648	3200	Páramo	Páramo Duende	Bacteria	Acidobacteriota	Acidobacteriae	Acidobacteriales	Koribacteraceae	Candidatus_Koribacter	Unassigned
704443	a7ec6e45fe6b809cab0f51001fe30134	PDU24_16S	1533	3200	Páramo	Páramo Duende	Bacteria	Acidobacteriota	Acidobacteriae	Subgroup_2	Unassigned	Unassigned	uncultured_Acidobacteria
328655	4e430085f34657cca2b160e756825864	Yt32_16S	1522	1800	Andean forest	Yotoco	Bacteria	Acidobacteriota	Acidobacteriae	Solibacterales	Solibacteraceae	Candidatus_Solibacter	Unassigned
235350	37bb528cfbe87f762ca9c6e327d9221b	PDU11_16S	1517	3200	Páramo	Páramo Duende	Bacteria	Acidobacteriota	Acidobacteriae	Acidobacteriales	uncultured	uncultured	Unassigned
349105	535c31b9bf9bfa03143a475f6bf040e6	BD21_16S	1509	2400	Andean forest	Bosque Duende	Bacteria	Proteobacteria	Gammaproteobacteria	Pseudomonadales	Pseudomonadaceae	Pseudomonas	Unassigned
267013	3f4234b7504a0b3226d8bde713463ec0	LS31_16S	1431	900	Tropical dry forest	Laguna Sonso	Bacteria	Gemmatimonadota	Gemmatimonadetes	Gemmatimonadales	Gemmatimonadaceae	uncultured	Unassigned
328651	4e430085f34657cca2b160e756825864	Yt15_16S	1390	1800	Andean forest	Yotoco	Bacteria	Acidobacteriota	Acidobacteriae	Solibacterales	Solibacteraceae	Candidatus_Solibacter	Unassigned
328669	4e430085f34657cca2b160e756825864	Yt35_16S	1361	1800	Andean forest	Yotoco	Bacteria	Acidobacteriota	Acidobacteriae	Solibacterales	Solibacteraceae	Candidatus_Solibacter	Unassigned
373136	5919482caaafcd42b617de983268fe7d	PDU25_16S	1348	3200	Páramo	Páramo Duende	Bacteria	Acidobacteriota	Acidobacteriae	Acidobacteriales	uncultured	uncultured	Unassigned
934648	df470e723b89a7fd374f27a33af594e8	LS15_16S	1346	900	Tropical dry forest	Laguna Sonso	Bacteria	Gemmatimonadota	Gemmatimonadetes	Gemmatimonadales	Gemmatimonadaceae	uncultured	Unassigned
557014	849ab4c0a4f38cae173c1795ad6a91d2	LS34_16S	1342	900	Tropical dry forest	Laguna Sonso	Bacteria	Acidobacteriota	Acidobacteriae	Subgroup_2	Unassigned	Unassigned	uncultured_Acidobacteria
673236	a0a8825c251527ceb5a8bdfd3674340c	PDU11_16S	1331	3200	Páramo	Páramo Duende	Bacteria	Acidobacteriota	Acidobacteriae	Acidobacteriales	uncultured	uncultured	uncultured_forest
328653	4e430085f34657cca2b160e756825864	Yt34_16S	1297	1800	Andean forest	Yotoco	Bacteria	Acidobacteriota	Acidobacteriae	Solibacterales	Solibacteraceae	Candidatus_Solibacter	Unassigned
642785	9984f7dad0cd49b042e97016942726ea	LS13_16S	1275	900	Tropical dry forest	Laguna Sonso	Bacteria	Bacteroidota	Bacteroidia	Chitinophagales	Chitinophagaceae	Chitinophaga	Flexibacter_sp.
116784	1b6a5814d6cbde384665e5e94715952c	PDU11_16S	1260	3200	Páramo	Páramo Duende	Bacteria	Acidobacteriota	Acidobacteriae	Acidobacteriales	uncultured	uncultured	Unassigned
79830	12de72b2fbcb1959a9bc61be8aa5b189	PDU11_16S	1253	3200	Páramo	Páramo Duende	Bacteria	Acidobacteriota	Acidobacteriae	Acidobacteriales	uncultured	uncultured	Unassigned
229340	3622d30c02086508bf9dc151aa811430	PDU25_16S	1201	3200	Páramo	Páramo Duende	Bacteria	Acidobacteriota	Acidobacteriae	Subgroup_2	Unassigned	Unassigned	Unassigned
145718	222fa25d7c916a61172e532b6a70aed2	PDU25_16S	1177	3200	Páramo	Páramo Duende	Bacteria	Acidobacteriota	Acidobacteriae	Subgroup_2	Unassigned	Unassigned	Unassigned
142882	218f1005fb3e9f55eda80e7d09c0e24c	Yt32_16S	1154	1800	Andean forest	Yotoco	Bacteria	Acidobacteriota	Acidobacteriae	Subgroup_2	Unassigned	Unassigned	Unassigned
349107	535c31b9bf9bfa03143a475f6bf040e6	LS23_16S	1133	900	Tropical dry forest	Laguna Sonso	Bacteria	Proteobacteria	Gammaproteobacteria	Pseudomonadales	Pseudomonadaceae	Pseudomonas	Unassigned
894103	d5542647ba081f2923d9e4f45adddad3	PDU25_16S	1070	3200	Páramo	Páramo Duende	Bacteria	Acidobacteriota	Acidobacteriae	Acidobacteriales	uncultured	uncultured	uncultured_forest
1010251	f1a45010c9f62e6f9d5a191b0c66613d	Yt23_16S	1036	1800	Andean forest	Yotoco	Bacteria	Methylomirabilota	Methylomirabilia	Rokubacteriales	Unassigned	Unassigned	uncultured_bacterium
621137	945724fbf67c6cc456a1b1e483cf8752	Yt11_16S	1026	1800	Andean forest	Yotoco	Bacteria	Acidobacteriota	Acidobacteriae	Subgroup_2	Unassigned	Unassigned	Unassigned
349110	535c31b9bf9bfa03143a475f6bf040e6	BD35_16S	1009	2400	Andean forest	Bosque Duende	Bacteria	Proteobacteria	Gammaproteobacteria	Pseudomonadales	Pseudomonadaceae	Pseudomonas	Unassigned
223449	349b6fc8fa1d929bd96bbdffd07bd036	PDU24_16S	989	3200	Páramo	Páramo Duende	Bacteria	Acidobacteriota	Acidobacteriae	Acidobacteriales	uncultured	uncultured	uncultured_Acidobacteriaceae
6158	01765e8ceb734db47cdcdf0ad3a41f55	LS34_16S	976	900	Tropical dry forest	Laguna Sonso	Bacteria	Acidobacteriota	Acidobacteriae	Subgroup_2	Unassigned	Unassigned	Unassigned
593549	8d9e2d5477fdfec8cae63eeae13b6331	LS23_16S	976	900	Tropical dry forest	Laguna Sonso	Bacteria	Proteobacteria	Gammaproteobacteria	Pseudomonadales	Moraxellaceae	Acinetobacter	Unassigned
769396	b79d36cc1d4ced8f927941302184240a	PDU25_16S	975	3200	Páramo	Páramo Duende	Bacteria	Acidobacteriota	Acidobacteriae	Acidobacteriales	uncultured	uncultured	Unassigned
835994	c7693cb97b77ab58af11585b71ac8f4a	LS13_16S	966	900	Tropical dry forest	Laguna Sonso	Bacteria	Bacteroidota	Bacteroidia	Chitinophagales	Chitinophagaceae	Chitinophaga	Flexibacter_sp.
593550	8d9e2d5477fdfec8cae63eeae13b6331	BD22_16S	964	2400	Andean forest	Bosque Duende	Bacteria	Proteobacteria	Gammaproteobacteria	Pseudomonadales	Moraxellaceae	Acinetobacter	Unassigned
757224	b47a0be923975cd6024689869ce4d037	Yt23_16S	958	1800	Andean forest	Yotoco	Bacteria	Firmicutes	Bacilli	Bacillales	Bacillaceae	Bacillus	Unassigned
934656	df470e723b89a7fd374f27a33af594e8	LS31_16S	956	900	Tropical dry forest	Laguna Sonso	Bacteria	Gemmatimonadota	Gemmatimonadetes	Gemmatimonadales	Gemmatimonadaceae	uncultured	Unassigned
349087	535c31b9bf9bfa03143a475f6bf040e6	BD22_16S	954	2400	Andean forest	Bosque Duende	Bacteria	Proteobacteria	Gammaproteobacteria	Pseudomonadales	Pseudomonadaceae	Pseudomonas	Unassigned
265552	3ee6fd5ca15c33ed88efbc83e31ae328	PDU25_16S	946	3200	Páramo	Páramo Duende	Bacteria	Acidobacteriota	Acidobacteriae	Acidobacteriales	uncultured	uncultured	Unassigned
279428	4298cb29a36032226d2457ae2bf1e6fd	LS34_16S	914	900	Tropical dry forest	Laguna Sonso	Bacteria	Proteobacteria	Gammaproteobacteria	Burkholderiales	Nitrosomonadaceae	oc32	uncultured_bacterium
349104	535c31b9bf9bfa03143a475f6bf040e6	Yt15_16S	893	1800	Andean forest	Yotoco	Bacteria	Proteobacteria	Gammaproteobacteria	Pseudomonadales	Pseudomonadaceae	Pseudomonas	Unassigned
870033	cf9ecf2c78d91795437cac5c7b107373	PDU24_16S	888	3200	Páramo	Páramo Duende	Bacteria	Acidobacteriota	Acidobacteriae	Acidobacteriales	Unassigned	Unassigned	Unassigned
323707	4cf6ab29ee6abbc774a44907a4f2d214	PDU11_16S	875	3200	Páramo	Páramo Duende	Bacteria	Acidobacteriota	Acidobacteriae	Acidobacteriales	uncultured	uncultured	Unassigned
593546	8d9e2d5477fdfec8cae63eeae13b6331	LS21_16S	853	900	Tropical dry forest	Laguna Sonso	Bacteria	Proteobacteria	Gammaproteobacteria	Pseudomonadales	Moraxellaceae	Acinetobacter	Unassigned
343572	5211797f3013a95266395960293413f0	Yt11_16S	840	1800	Andean forest	Yotoco	Bacteria	Acidobacteriota	Acidobacteriae	Subgroup_2	Unassigned	Unassigned	bacterium_Ellin7509
349094	535c31b9bf9bfa03143a475f6bf040e6	BD32_16S	832	2400	Andean forest	Bosque Duende	Bacteria	Proteobacteria	Gammaproteobacteria	Pseudomonadales	Pseudomonadaceae	Pseudomonas	Unassigned
816446	c2c0255bbd36a4acaa5147dfb533b9f2	Yt35_16S	831	1800	Andean forest	Yotoco	Bacteria	Gemmatimonadota	Gemmatimonadetes	Gemmatimonadales	Gemmatimonadaceae	uncultured	Unassigned
780994	ba7464521651bb23e1d7e31a26120a72	Yt34_16S	826	1800	Andean forest	Yotoco	Bacteria	Gemmatimonadota	Gemmatimonadetes	Gemmatimonadales	Gemmatimonadaceae	uncultured	uncultured_actinobacterium
757216	b47a0be923975cd6024689869ce4d037	Yt21_16S	816	1800	Andean forest	Yotoco	Bacteria	Firmicutes	Bacilli	Bacillales	Bacillaceae	Bacillus	Unassigned
195065	2dc00f1e4d572a4bbe8f09bd584fc029	LS15_16S	815	900	Tropical dry forest	Laguna Sonso	Bacteria	Gemmatimonadota	Gemmatimonadetes	Gemmatimonadales	Gemmatimonadaceae	uncultured	Unassigned
328654	4e430085f34657cca2b160e756825864	Yt12_16S	775	1800	Andean forest	Yotoco	Bacteria	Acidobacteriota	Acidobacteriae	Solibacterales	Solibacteraceae	Candidatus_Solibacter	Unassigned
368786	5814672d15112733008f1be04e7f2fea	PDU24_16S	766	3200	Páramo	Páramo Duende	Bacteria	Acidobacteriota	Acidobacteriae	Acidobacteriales	uncultured	uncultured	Unassigned
1010234	f1a45010c9f62e6f9d5a191b0c66613d	Yt21_16S	760	1800	Andean forest	Yotoco	Bacteria	Methylomirabilota	Methylomirabilia	Rokubacteriales	Unassigned	Unassigned	uncultured_bacterium
1010249	f1a45010c9f62e6f9d5a191b0c66613d	Yt12_16S	746	1800	Andean forest	Yotoco	Bacteria	Methylomirabilota	Methylomirabilia	Rokubacteriales	Unassigned	Unassigned	uncultured_bacterium
349092	535c31b9bf9bfa03143a475f6bf040e6	LS25_16S	744	900	Tropical dry forest	Laguna Sonso	Bacteria	Proteobacteria	Gammaproteobacteria	Pseudomonadales	Pseudomonadaceae	Pseudomonas	Unassigned
97860	1721aa010ed7597e5ca54778304901e7	PDU25_16S	742	3200	Páramo	Páramo Duende	Bacteria	Acidobacteriota	Acidobacteriae	Subgroup_2	Unassigned	Unassigned	uncultured_forest
359869	56047ff4718af31bbf3c1878ce3c66c5	PDU24_16S	735	3200	Páramo	Páramo Duende	Bacteria	Acidobacteriota	Acidobacteriae	Subgroup_2	Unassigned	Unassigned	Unassigned
593565	8d9e2d5477fdfec8cae63eeae13b6331	BD32_16S	735	2400	Andean forest	Bosque Duende	Bacteria	Proteobacteria	Gammaproteobacteria	Pseudomonadales	Moraxellaceae	Acinetobacter	Unassigned
123530	1ce17ba4c39f104f43dff38818240617	Yt15_16S	734	1800	Andean forest	Yotoco	Bacteria	Acidobacteriota	Acidobacteriae	Subgroup_2	Unassigned	Unassigned	Unassigned
295187	462bb8bbf5b1a550a6cae52abdc6ed56	BD21_16S	729	2400	Andean forest	Bosque Duende	Bacteria	Proteobacteria	Gammaproteobacteria	Burkholderiales	uncultured	uncultured	uncultured_bacterium
255374	3c728764e2ead440c3769ada381886ee	BD35_16S	718	2400	Andean forest	Bosque Duende	Bacteria	Acidobacteriota	Acidobacteriae	Subgroup_2	Unassigned	Unassigned	uncultured_Acidobacteria
987546	ec042f424cd7d07bf432c340020e2577	LS15_16S	711	900	Tropical dry forest	Laguna Sonso	Bacteria	Gemmatimonadota	Gemmatimonadetes	Gemmatimonadales	Gemmatimonadaceae	uncultured	Unassigned
1010258	f1a45010c9f62e6f9d5a191b0c66613d	Yt35_16S	711	1800	Andean forest	Yotoco	Bacteria	Methylomirabilota	Methylomirabilia	Rokubacteriales	Unassigned	Unassigned	uncultured_bacterium
1006306	f09f2499c068b873c16480abb1b6e8f5	LS11_16S	706	900	Tropical dry forest	Laguna Sonso	Bacteria	Gemmatimonadota	Gemmatimonadetes	Gemmatimonadales	Gemmatimonadaceae	uncultured	Unassigned
1006313	f09f2499c068b873c16480abb1b6e8f5	LS15_16S	704	900	Tropical dry forest	Laguna Sonso	Bacteria	Gemmatimonadota	Gemmatimonadetes	Gemmatimonadales	Gemmatimonadaceae	uncultured	Unassigned
813543	c225e6589813467d5c61961e39bb5749	PDU24_16S	688	3200	Páramo	Páramo Duende	Bacteria	Proteobacteria	Gammaproteobacteria	Gammaproteobacteria_Incertae_Sedis	Unknown_Family	Acidibacter	uncultured_bacterium
934636	df470e723b89a7fd374f27a33af594e8	LS13_16S	688	900	Tropical dry forest	Laguna Sonso	Bacteria	Gemmatimonadota	Gemmatimonadetes	Gemmatimonadales	Gemmatimonadaceae	uncultured	Unassigned
593558	8d9e2d5477fdfec8cae63eeae13b6331	BD21_16S	679	2400	Andean forest	Bosque Duende	Bacteria	Proteobacteria	Gammaproteobacteria	Pseudomonadales	Moraxellaceae	Acinetobacter	Unassigned
589954	8cb4aea1200928445128df10c333c1dc	LS25_16S	674	900	Tropical dry forest	Laguna Sonso	Bacteria	Firmicutes	Bacilli	Bacillales	Bacillaceae	Bacillus	Unassigned
349095	535c31b9bf9bfa03143a475f6bf040e6	LS32_16S	673	900	Tropical dry forest	Laguna Sonso	Bacteria	Proteobacteria	Gammaproteobacteria	Pseudomonadales	Pseudomonadaceae	Pseudomonas	Unassigned
757230	b47a0be923975cd6024689869ce4d037	Yt24_16S	667	1800	Andean forest	Yotoco	Bacteria	Firmicutes	Bacilli	Bacillales	Bacillaceae	Bacillus	Unassigned
85856	14336ef684a3e0b5957a28595236d4fd	LS25_16S	665	900	Tropical dry forest	Laguna Sonso	Bacteria	Gemmatimonadota	Gemmatimonadetes	Gemmatimonadales	Gemmatimonadaceae	uncultured	Unassigned
267011	3f4234b7504a0b3226d8bde713463ec0	LS11_16S	660	900	Tropical dry forest	Laguna Sonso	Bacteria	Gemmatimonadota	Gemmatimonadetes	Gemmatimonadales	Gemmatimonadaceae	uncultured	Unassigned
593552	8d9e2d5477fdfec8cae63eeae13b6331	Yt15_16S	660	1800	Andean forest	Yotoco	Bacteria	Proteobacteria	Gammaproteobacteria	Pseudomonadales	Moraxellaceae	Acinetobacter	Unassigned
113002	1aa24c84f99e78d6d348f1a3d3966396	Yt32_16S	650	1800	Andean forest	Yotoco	Bacteria	Chloroflexi	Ktedonobacteria	Ktedonobacterales	JG30-KF-AS9	Unassigned	Unassigned
1010247	f1a45010c9f62e6f9d5a191b0c66613d	Yt11_16S	644	1800	Andean forest	Yotoco	Bacteria	Methylomirabilota	Methylomirabilia	Rokubacteriales	Unassigned	Unassigned	uncultured_bacterium
448551	6ae1e903c7fd4c64c4804c5a4ee5ebd8	PDU25_16S	642	3200	Páramo	Páramo Duende	Bacteria	Acidobacteriota	Acidobacteriae	Subgroup_2	Unassigned	Unassigned	Unassigned
73241	115ce539a00b235ad0e6bc6c0b375641	LS31_16S	641	900	Tropical dry forest	Laguna Sonso	Bacteria	Gemmatimonadota	Gemmatimonadetes	Gemmatimonadales	Gemmatimonadaceae	uncultured	uncultured_bacterium
297259	46abdb053a2ca139a4afb0fdcb3f004a	PDU24_16S	637	3200	Páramo	Páramo Duende	Bacteria	Firmicutes	Bacilli	Mycoplasmatales	Mycoplasmataceae	Mycoplasma	Unassigned
173842	28e96ce20e8982cc00a8871d6db19775	Yt35_16S	634	1800	Andean forest	Yotoco	Bacteria	Acidobacteriota	Acidobacteriae	Subgroup_2	Unassigned	Unassigned	Unassigned
1010248	f1a45010c9f62e6f9d5a191b0c66613d	Yt24_16S	634	1800	Andean forest	Yotoco	Bacteria	Methylomirabilota	Methylomirabilia	Rokubacteriales	Unassigned	Unassigned	uncultured_bacterium
471255	707952dffa7e373bb1172dcacdc3a49e	BD22_16S	628	2400	Andean forest	Bosque Duende	Bacteria	Bacteroidota	Bacteroidia	Bacteroidales	Bacteroidaceae	Bacteroides	Unassigned
1004127	f008d770fa696d0d07008259e73848f1	BD35_16S	626	2400	Andean forest	Bosque Duende	Bacteria	Acidobacteriota	Acidobacteriae	Subgroup_2	Unassigned	Unassigned	Unassigned
458524	6d656864725ad9823c7005c8b2f58444	PDU11_16S	624	3200	Páramo	Páramo Duende	Bacteria	Acidobacteriota	Acidobacteriae	Acidobacteriales	uncultured	uncultured	Unassigned
177933	29e1e07b37431fcdab42678d17a77315	LS23_16S	621	900	Tropical dry forest	Laguna Sonso	Bacteria	Acidobacteriota	Acidobacteriae	Acidobacteriales	uncultured	uncultured	Unassigned
568012	8738c9e2674ad244226a188f9382f0ed	BD22_16S	609	2400	Andean forest	Bosque Duende	Bacteria	Acidobacteriota	Acidobacteriae	Subgroup_2	Unassigned	Unassigned	Unassigned
539964	80bfc1db996a8d7b8c21dbb944793eba	LS31_16S	606	900	Tropical dry forest	Laguna Sonso	Bacteria	Proteobacteria	Gammaproteobacteria	Burkholderiales	Nitrosomonadaceae	MND1	Unassigned
349088	535c31b9bf9bfa03143a475f6bf040e6	LS21_16S	603	900	Tropical dry forest	Laguna Sonso	Bacteria	Proteobacteria	Gammaproteobacteria	Pseudomonadales	Pseudomonadaceae	Pseudomonas	Unassigned
757233	b47a0be923975cd6024689869ce4d037	LS13_16S	599	900	Tropical dry forest	Laguna Sonso	Bacteria	Firmicutes	Bacilli	Bacillales	Bacillaceae	Bacillus	Unassigned
1038296	f853d7b471100a53b4d4a93b06c368b5	PDU11_16S	595	3200	Páramo	Páramo Duende	Bacteria	Acidobacteriota	Acidobacteriae	Subgroup_2	Unassigned	Unassigned	Unassigned
1010245	f1a45010c9f62e6f9d5a191b0c66613d	Yt34_16S	594	1800	Andean forest	Yotoco	Bacteria	Methylomirabilota	Methylomirabilia	Rokubacteriales	Unassigned	Unassigned	uncultured_bacterium
757242	b47a0be923975cd6024689869ce4d037	Yt12_16S	590	1800	Andean forest	Yotoco	Bacteria	Firmicutes	Bacilli	Bacillales	Bacillaceae	Bacillus	Unassigned
186048	2bbade7ed385fa4ac584562fd67056cc	BD35_16S	588	2400	Andean forest	Bosque Duende	Bacteria	Acidobacteriota	Acidobacteriae	Acidobacteriales	Unassigned	Unassigned	Unassigned
910280	d97bcc0bb2a4e9bff24d6c9ead1a591b	Yt15_16S	586	1800	Andean forest	Yotoco	Bacteria	Gemmatimonadota	Gemmatimonadetes	Gemmatimonadales	Gemmatimonadaceae	Gemmatimonas	Unassigned
1004128	f008d770fa696d0d07008259e73848f1	PDU24_16S	584	3200	Páramo	Páramo Duende	Bacteria	Acidobacteriota	Acidobacteriae	Subgroup_2	Unassigned	Unassigned	Unassigned
329767	4e90b8e28d0d1129889520aa523a03be	PDU24_16S	583	3200	Páramo	Páramo Duende	Bacteria	Acidobacteriota	Acidobacteriae	Subgroup_2	Unassigned	Unassigned	Unassigned
816429	c2c0255bbd36a4acaa5147dfb533b9f2	Yt34_16S	583	1800	Andean forest	Yotoco	Bacteria	Gemmatimonadota	Gemmatimonadetes	Gemmatimonadales	Gemmatimonadaceae	uncultured	Unassigned
640731	991fcddd88195b5f68415506822b23b1	PDU25_16S	580	3200	Páramo	Páramo Duende	Bacteria	Acidobacteriota	Acidobacteriae	Acidobacteriales	Koribacteraceae	Candidatus_Koribacter	uncultured_bacterium
934646	df470e723b89a7fd374f27a33af594e8	LS32_16S	578	900	Tropical dry forest	Laguna Sonso	Bacteria	Gemmatimonadota	Gemmatimonadetes	Gemmatimonadales	Gemmatimonadaceae	uncultured	Unassigned
230056	3648814017f274e593c1c88ce11939a2	PDU25_16S	577	3200	Páramo	Páramo Duende	Bacteria	Acidobacteriota	Acidobacteriae	Acidobacteriales	uncultured	uncultured	uncultured_forest
279446	4298cb29a36032226d2457ae2bf1e6fd	LS15_16S	576	900	Tropical dry forest	Laguna Sonso	Bacteria	Proteobacteria	Gammaproteobacteria	Burkholderiales	Nitrosomonadaceae	oc32	uncultured_bacterium
368783	5814672d15112733008f1be04e7f2fea	PDU25_16S	575	3200	Páramo	Páramo Duende	Bacteria	Acidobacteriota	Acidobacteriae	Acidobacteriales	uncultured	uncultured	Unassigned
529051	7df7697bf244de1f1af62a8e29cb95ff	BD35_16S	575	2400	Andean forest	Bosque Duende	Bacteria	Proteobacteria	Alphaproteobacteria	Rhizobiales	Xanthobacteraceae	uncultured	Unassigned
386241	5c4fd2c1a88d7573efc240f0df881d58	PDU25_16S	568	3200	Páramo	Páramo Duende	Bacteria	Acidobacteriota	Acidobacteriae	Acidobacteriales	Koribacteraceae	Candidatus_Koribacter	Unassigned
173834	28e96ce20e8982cc00a8871d6db19775	Yt15_16S	565	1800	Andean forest	Yotoco	Bacteria	Acidobacteriota	Acidobacteriae	Subgroup_2	Unassigned	Unassigned	Unassigned
615349	92f86bd3d3865037a0719f3d063c06fe	PDU24_16S	563	3200	Páramo	Páramo Duende	Bacteria	Acidobacteriota	Acidobacteriae	Acidobacteriales	uncultured	uncultured	Unassigned
387038	5c7a0cbdbda552f4e9a612f555fd663b	LS25_16S	561	900	Tropical dry forest	Laguna Sonso	Bacteria	Firmicutes	Bacilli	Bacillales	Bacillaceae	Bacillus	Unassigned
328645	4e430085f34657cca2b160e756825864	Yt24_16S	555	1800	Andean forest	Yotoco	Bacteria	Acidobacteriota	Acidobacteriae	Solibacterales	Solibacteraceae	Candidatus_Solibacter	Unassigned
426868	65c02719c41356e122dd1c1c2710c5a1	BD35_16S	554	2400	Andean forest	Bosque Duende	Bacteria	Proteobacteria	Alphaproteobacteria	Unassigned	Unassigned	Unassigned	Unassigned
1006301	f09f2499c068b873c16480abb1b6e8f5	LS13_16S	550	900	Tropical dry forest	Laguna Sonso	Bacteria	Gemmatimonadota	Gemmatimonadetes	Gemmatimonadales	Gemmatimonadaceae	uncultured	Unassigned
792141	bd02dcd7a3575e3fa9fb61147a1ce3ac	LS25_16S	549	900	Tropical dry forest	Laguna Sonso	Bacteria	Firmicutes	Bacilli	Bacillales	Bacillaceae	Bacillus	Unassigned
1010238	f1a45010c9f62e6f9d5a191b0c66613d	Yt15_16S	547	1800	Andean forest	Yotoco	Bacteria	Methylomirabilota	Methylomirabilia	Rokubacteriales	Unassigned	Unassigned	uncultured_bacterium
539962	80bfc1db996a8d7b8c21dbb944793eba	LS15_16S	546	900	Tropical dry forest	Laguna Sonso	Bacteria	Proteobacteria	Gammaproteobacteria	Burkholderiales	Nitrosomonadaceae	MND1	Unassigned
910966	d9abacf0512ba3d5655d8ac327dc939f	PDU25_16S	540	3200	Páramo	Páramo Duende	Bacteria	Acidobacteriota	Acidobacteriae	Acidobacteriales	uncultured	uncultured	Unassigned
934654	df470e723b89a7fd374f27a33af594e8	LS21_16S	538	900	Tropical dry forest	Laguna Sonso	Bacteria	Gemmatimonadota	Gemmatimonadetes	Gemmatimonadales	Gemmatimonadaceae	uncultured	Unassigned
593555	8d9e2d5477fdfec8cae63eeae13b6331	Yt24_16S	534	1800	Andean forest	Yotoco	Bacteria	Proteobacteria	Gammaproteobacteria	Pseudomonadales	Moraxellaceae	Acinetobacter	Unassigned
1044653	f9d4855ed3480d31b3a9c9aef19de0ad	LS15_16S	533	900	Tropical dry forest	Laguna Sonso	Bacteria	Gemmatimonadota	Gemmatimonadetes	Gemmatimonadales	Gemmatimonadaceae	uncultured	Unassigned
352228	54222d03b5270105555fb3056bb3f1fd	PDU24_16S	532	3200	Páramo	Páramo Duende	Bacteria	Acidobacteriota	Acidobacteriae	Subgroup_2	Unassigned	Unassigned	Unassigned
539957	80bfc1db996a8d7b8c21dbb944793eba	LS11_16S	532	900	Tropical dry forest	Laguna Sonso	Bacteria	Proteobacteria	Gammaproteobacteria	Burkholderiales	Nitrosomonadaceae	MND1	Unassigned
349108	535c31b9bf9bfa03143a475f6bf040e6	Yt21_16S	530	1800	Andean forest	Yotoco	Bacteria	Proteobacteria	Gammaproteobacteria	Pseudomonadales	Pseudomonadaceae	Pseudomonas	Unassigned
506290	78bb1a4f9fc16bc09ee11041442eda6a	Yt11_16S	526	1800	Andean forest	Yotoco	Bacteria	Verrucomicrobiota	Verrucomicrobiae	Chthoniobacterales	Chthoniobacteraceae	Candidatus_Udaeobacter	uncultured_Spartobacteria
93767	160a9ce189d442c2ebe48cbe9cc7f389	PDU25_16S	525	3200	Páramo	Páramo Duende	Bacteria	Acidobacteriota	Acidobacteriae	Acidobacteriales	uncultured	uncultured	Unassigned
709130	a8fc281566af3175867c84ed667c4459	BD22_16S	525	2400	Andean forest	Bosque Duende	Bacteria	Acidobacteriota	Acidobacteriae	Acidobacteriales	uncultured	uncultured	uncultured_forest
328658	4e430085f34657cca2b160e756825864	Yt21_16S	522	1800	Andean forest	Yotoco	Bacteria	Acidobacteriota	Acidobacteriae	Solibacterales	Solibacteraceae	Candidatus_Solibacter	Unassigned
754060	b3bacee546025de8e73035135ce7c07a	LS34_16S	520	900	Tropical dry forest	Laguna Sonso	Bacteria	Acidobacteriota	Acidobacteriae	Subgroup_2	Unassigned	Unassigned	uncultured_eubacterium
448217	6acce50c06de8fe3f229f37db863eb4f	LS34_16S	519	900	Tropical dry forest	Laguna Sonso	Bacteria	Gemmatimonadota	Gemmatimonadetes	Gemmatimonadales	Gemmatimonadaceae	uncultured	Acidobacteria_bacterium
558836	85081cce83c6860277fc0b867728d741	PDU24_16S	515	3200	Páramo	Páramo Duende	Bacteria	Proteobacteria	Gammaproteobacteria	Enterobacterales	Enterobacteriaceae	Escherichia-Shigella	Unassigned
757223	b47a0be923975cd6024689869ce4d037	LS25_16S	513	900	Tropical dry forest	Laguna Sonso	Bacteria	Firmicutes	Bacilli	Bacillales	Bacillaceae	Bacillus	Unassigned
349098	535c31b9bf9bfa03143a475f6bf040e6	LS34_16S	512	900	Tropical dry forest	Laguna Sonso	Bacteria	Proteobacteria	Gammaproteobacteria	Pseudomonadales	Pseudomonadaceae	Pseudomonas	Unassigned
568022	8738c9e2674ad244226a188f9382f0ed	BD15_16S	507	2400	Andean forest	Bosque Duende	Bacteria	Acidobacteriota	Acidobacteriae	Subgroup_2	Unassigned	Unassigned	Unassigned
433087	6737b33d9f2de406bbf0c2fb3575d400	PDU24_16S	506	3200	Páramo	Páramo Duende	Bacteria	Acidobacteriota	Acidobacteriae	Subgroup_2	Unassigned	Unassigned	Unassigned
580754	8a392cd0d61627f02e52c05e4c188ed6	Yt32_16S	499	1800	Andean forest	Yotoco	Bacteria	Acidobacteriota	Acidobacteriae	Subgroup_2	Unassigned	Unassigned	Unassigned
788756	bc3a19f1d902be0e583379f89b18881d	PDU25_16S	494	3200	Páramo	Páramo Duende	Bacteria	Acidobacteriota	Acidobacteriae	Acidobacteriales	uncultured	uncultured	uncultured_forest
1067962	ff3a4782ab8242d0848350426a12f084	BD35_16S	494	2400	Andean forest	Bosque Duende	Bacteria	Proteobacteria	Alphaproteobacteria	Unassigned	Unassigned	Unassigned	Unassigned
1064068	fe407a0cd45ce2a7ddbe2cd47d03a519	PDU25_16S	493	3200	Páramo	Páramo Duende	Bacteria	Acidobacteriota	Acidobacteriae	Acidobacteriales	uncultured	uncultured	Unassigned
471235	707952dffa7e373bb1172dcacdc3a49e	BD32_16S	487	2400	Andean forest	Bosque Duende	Bacteria	Bacteroidota	Bacteroidia	Bacteroidales	Bacteroidaceae	Bacteroides	Unassigned
757222	b47a0be923975cd6024689869ce4d037	Yt11_16S	487	1800	Andean forest	Yotoco	Bacteria	Firmicutes	Bacilli	Bacillales	Bacillaceae	Bacillus	Unassigned
934643	df470e723b89a7fd374f27a33af594e8	LS25_16S	484	900	Tropical dry forest	Laguna Sonso	Bacteria	Gemmatimonadota	Gemmatimonadetes	Gemmatimonadales	Gemmatimonadaceae	uncultured	Unassigned
349097	535c31b9bf9bfa03143a475f6bf040e6	LS31_16S	479	900	Tropical dry forest	Laguna Sonso	Bacteria	Proteobacteria	Gammaproteobacteria	Pseudomonadales	Pseudomonadaceae	Pseudomonas	Unassigned
934638	df470e723b89a7fd374f27a33af594e8	LS34_16S	479	900	Tropical dry forest	Laguna Sonso	Bacteria	Gemmatimonadota	Gemmatimonadetes	Gemmatimonadales	Gemmatimonadaceae	uncultured	Unassigned
506292	78bb1a4f9fc16bc09ee11041442eda6a	Yt12_16S	474	1800	Andean forest	Yotoco	Bacteria	Verrucomicrobiota	Verrucomicrobiae	Chthoniobacterales	Chthoniobacteraceae	Candidatus_Udaeobacter	uncultured_Spartobacteria
279427	4298cb29a36032226d2457ae2bf1e6fd	LS13_16S	472	900	Tropical dry forest	Laguna Sonso	Bacteria	Proteobacteria	Gammaproteobacteria	Burkholderiales	Nitrosomonadaceae	oc32	uncultured_bacterium
1046171	fa222de4a1cf5634a44303c31ac90e5d	LS21_16S	469	900	Tropical dry forest	Laguna Sonso	Bacteria	Proteobacteria	Gammaproteobacteria	Burkholderiales	Nitrosomonadaceae	MND1	Unassigned
506280	78bb1a4f9fc16bc09ee11041442eda6a	Yt15_16S	465	1800	Andean forest	Yotoco	Bacteria	Verrucomicrobiota	Verrucomicrobiae	Chthoniobacterales	Chthoniobacteraceae	Candidatus_Udaeobacter	uncultured_Spartobacteria
1001064	ef27946b0f0d4fa0a6977375b8c8e774	Yt32_16S	465	1800	Andean forest	Yotoco	Bacteria	Proteobacteria	Alphaproteobacteria	Rhizobiales	Hyphomicrobiaceae	Pedomicrobium	Unassigned
667612	9f4b1eeb871264f0ed5a5292d791ebc1	BD35_16S	464	2400	Andean forest	Bosque Duende	Bacteria	Proteobacteria	Gammaproteobacteria	Burkholderiales	Nitrosomonadaceae	mle1-7	Unassigned
506301	78bb1a4f9fc16bc09ee11041442eda6a	Yt35_16S	461	1800	Andean forest	Yotoco	Bacteria	Verrucomicrobiota	Verrucomicrobiae	Chthoniobacterales	Chthoniobacteraceae	Candidatus_Udaeobacter	uncultured_Spartobacteria
539948	80bfc1db996a8d7b8c21dbb944793eba	LS32_16S	458	900	Tropical dry forest	Laguna Sonso	Bacteria	Proteobacteria	Gammaproteobacteria	Burkholderiales	Nitrosomonadaceae	MND1	Unassigned
565007	86973b29dee92539c228f4275ce279c3	PDU25_16S	458	3200	Páramo	Páramo Duende	Bacteria	Acidobacteriota	Acidobacteriae	Subgroup_2	Unassigned	Unassigned	uncultured_forest
796443	be0ff7083fe942849d9e4e392237502c	BD35_16S	458	2400	Andean forest	Bosque Duende	Bacteria	Acidobacteriota	Acidobacteriae	Subgroup_2	Unassigned	Unassigned	uncultured_Acidobacteria
168761	27af25769d1b1e7ee69effdb9883e583	LS25_16S	453	900	Tropical dry forest	Laguna Sonso	Bacteria	Desulfobacterota	uncultured	uncultured	uncultured	uncultured	uncultured_proteobacterium
531842	7ea52aae5769cd036ed51af32d511155	BD21_16S	450	2400	Andean forest	Bosque Duende	Bacteria	Acidobacteriota	Acidobacteriae	Subgroup_2	Unassigned	Unassigned	Unassigned
674448	a0ec5ae40e6bd2f4f266be864ee9ec2c	BD35_16S	446	2400	Andean forest	Bosque Duende	Bacteria	Acidobacteriota	Acidobacteriae	Subgroup_2	Unassigned	Unassigned	uncultured_Acidobacteria
1001059	ef27946b0f0d4fa0a6977375b8c8e774	Yt35_16S	444	1800	Andean forest	Yotoco	Bacteria	Proteobacteria	Alphaproteobacteria	Rhizobiales	Hyphomicrobiaceae	Pedomicrobium	Unassigned
934659	df470e723b89a7fd374f27a33af594e8	LS23_16S	442	900	Tropical dry forest	Laguna Sonso	Bacteria	Gemmatimonadota	Gemmatimonadetes	Gemmatimonadales	Gemmatimonadaceae	uncultured	Unassigned
412806	6269cc8724c2df8fc582eefe5b0358ef	Yt21_16S	441	1800	Andean forest	Yotoco	Bacteria	Nitrospirota	Nitrospiria	Nitrospirales	Nitrospiraceae	Nitrospira	uncultured_Green
93695	160755e1373620bdc0698c6d296e05f4	PDU25_16S	440	3200	Páramo	Páramo Duende	Bacteria	Acidobacteriota	Acidobacteriae	Subgroup_2	Unassigned	Unassigned	uncultured_Acidobacteria
729422	adc93a079600131f63ea26d31220698b	LS25_16S	440	900	Tropical dry forest	Laguna Sonso	Bacteria	Firmicutes	Bacilli	Bacillales	Bacillaceae	Bacillus	Unassigned
349106	535c31b9bf9bfa03143a475f6bf040e6	Yt24_16S	437	1800	Andean forest	Yotoco	Bacteria	Proteobacteria	Gammaproteobacteria	Pseudomonadales	Pseudomonadaceae	Pseudomonas	Unassigned
311839	4a2f8436026efa0c3a09561a8ee20746	Yt23_16S	435	1800	Andean forest	Yotoco	Bacteria	Methylomirabilota	Methylomirabilia	Rokubacteriales	Unassigned	Unassigned	uncultured_bacterium
470852	705d3d6fd35da0db2797ad707a76b890	LS31_16S	435	900	Tropical dry forest	Laguna Sonso	Bacteria	Acidobacteriota	Acidobacteriae	Acidobacteriales	uncultured	uncultured	Unassigned
168909	27bad1189db29ee8c4dd6cd4d645111a	PDU11_16S	431	3200	Páramo	Páramo Duende	Bacteria	Acidobacteriota	Acidobacteriae	Subgroup_2	Unassigned	Unassigned	uncultured_forest
820413	c3a0198e3d90567d660cbda56b5ee122	PDU24_16S	431	3200	Páramo	Páramo Duende	Bacteria	Acidobacteriota	Acidobacteriae	Solibacterales	Solibacteraceae	Candidatus_Solibacter	Unassigned
470828	705d3d6fd35da0db2797ad707a76b890	LS11_16S	428	900	Tropical dry forest	Laguna Sonso	Bacteria	Acidobacteriota	Acidobacteriae	Acidobacteriales	uncultured	uncultured	Unassigned
368768	5814672d15112733008f1be04e7f2fea	BD13_16S	427	2400	Andean forest	Bosque Duende	Bacteria	Acidobacteriota	Acidobacteriae	Acidobacteriales	uncultured	uncultured	Unassigned
736250	af5ce32dd210571666fb50a947f6cb1a	LS31_16S	424	900	Tropical dry forest	Laguna Sonso	Bacteria	Proteobacteria	Gammaproteobacteria	Burkholderiales	Gallionellaceae	Unassigned	Unassigned
373126	5919482caaafcd42b617de983268fe7d	PDU11_16S	419	3200	Páramo	Páramo Duende	Bacteria	Acidobacteriota	Acidobacteriae	Acidobacteriales	uncultured	uncultured	Unassigned
448226	6acce50c06de8fe3f229f37db863eb4f	LS25_16S	419	900	Tropical dry forest	Laguna Sonso	Bacteria	Gemmatimonadota	Gemmatimonadetes	Gemmatimonadales	Gemmatimonadaceae	uncultured	Acidobacteria_bacterium
757228	b47a0be923975cd6024689869ce4d037	BD32_16S	419	2400	Andean forest	Bosque Duende	Bacteria	Firmicutes	Bacilli	Bacillales	Bacillaceae	Bacillus	Unassigned
295176	462bb8bbf5b1a550a6cae52abdc6ed56	BD35_16S	417	2400	Andean forest	Bosque Duende	Bacteria	Proteobacteria	Gammaproteobacteria	Burkholderiales	uncultured	uncultured	uncultured_bacterium
173832	28e96ce20e8982cc00a8871d6db19775	Yt11_16S	416	1800	Andean forest	Yotoco	Bacteria	Acidobacteriota	Acidobacteriae	Subgroup_2	Unassigned	Unassigned	Unassigned
279436	4298cb29a36032226d2457ae2bf1e6fd	LS32_16S	416	900	Tropical dry forest	Laguna Sonso	Bacteria	Proteobacteria	Gammaproteobacteria	Burkholderiales	Nitrosomonadaceae	oc32	uncultured_bacterium
593567	8d9e2d5477fdfec8cae63eeae13b6331	LS25_16S	415	900	Tropical dry forest	Laguna Sonso	Bacteria	Proteobacteria	Gammaproteobacteria	Pseudomonadales	Moraxellaceae	Acinetobacter	Unassigned
173838	28e96ce20e8982cc00a8871d6db19775	Yt12_16S	411	1800	Andean forest	Yotoco	Bacteria	Acidobacteriota	Acidobacteriae	Subgroup_2	Unassigned	Unassigned	Unassigned
784552	bb40b131a97704b9754cec9c8adcda5f	LS23_16S	410	900	Tropical dry forest	Laguna Sonso	Bacteria	Gemmatimonadota	Gemmatimonadetes	Gemmatimonadales	Gemmatimonadaceae	uncultured	Unassigned
539956	80bfc1db996a8d7b8c21dbb944793eba	LS13_16S	409	900	Tropical dry forest	Laguna Sonso	Bacteria	Proteobacteria	Gammaproteobacteria	Burkholderiales	Nitrosomonadaceae	MND1	Unassigned
1001066	ef27946b0f0d4fa0a6977375b8c8e774	Yt34_16S	405	1800	Andean forest	Yotoco	Bacteria	Proteobacteria	Alphaproteobacteria	Rhizobiales	Hyphomicrobiaceae	Pedomicrobium	Unassigned
506279	78bb1a4f9fc16bc09ee11041442eda6a	Yt32_16S	404	1800	Andean forest	Yotoco	Bacteria	Verrucomicrobiota	Verrucomicrobiae	Chthoniobacterales	Chthoniobacteraceae	Candidatus_Udaeobacter	uncultured_Spartobacteria
227847	35cbc4525723a8d80917feb3b136170b	BD15_16S	402	2400	Andean forest	Bosque Duende	Bacteria	Proteobacteria	Alphaproteobacteria	Defluviicoccales	uncultured	uncultured	uncultured_soil
962704	e5f7ab97f11911cba7892f54f1fa6ea0	LS11_16S	401	900	Tropical dry forest	Laguna Sonso	Bacteria	Proteobacteria	Gammaproteobacteria	Burkholderiales	Nitrosomonadaceae	MND1	Unassigned
178306	29fdb7b2ceb1828ef6d5c9e5d279bb7e	PDU24_16S	400	3200	Páramo	Páramo Duende	Bacteria	Acidobacteriota	Acidobacteriae	Subgroup_2	Unassigned	Unassigned	uncultured_Holophaga
205872	3053d9a2bdd7e391f471316462b50a8c	LS34_16S	400	900	Tropical dry forest	Laguna Sonso	Bacteria	Acidobacteriota	Acidobacteriae	Acidobacteriales	uncultured	uncultured	Unassigned
455759	6cb8b3f13304d2219737a6cda003147e	BD15_16S	400	2400	Andean forest	Bosque Duende	Bacteria	Acidobacteriota	Acidobacteriae	Solibacterales	Solibacteraceae	Candidatus_Solibacter	Unassigned
757218	b47a0be923975cd6024689869ce4d037	LS15_16S	400	900	Tropical dry forest	Laguna Sonso	Bacteria	Firmicutes	Bacilli	Bacillales	Bacillaceae	Bacillus	Unassigned
973350	e87735e4c67db51ab1cd490032ac1389	Yt35_16S	400	1800	Andean forest	Yotoco	Bacteria	Latescibacterota	Unassigned	Unassigned	Unassigned	Unassigned	Unassigned
1006015	f08264bd11e4a8b9f08e8e2c4ee8eac5	LS25_16S	400	900	Tropical dry forest	Laguna Sonso	Bacteria	Desulfobacterota	uncultured	uncultured	uncultured	uncultured	Unassigned
328649	4e430085f34657cca2b160e756825864	Yt23_16S	399	1800	Andean forest	Yotoco	Bacteria	Acidobacteriota	Acidobacteriae	Solibacterales	Solibacteraceae	Candidatus_Solibacter	Unassigned
91563	159bffccc41eef508dfc96396c70a119	BD13_16S	394	2400	Andean forest	Bosque Duende	Bacteria	Bacteroidota	Bacteroidia	Sphingobacteriales	Sphingobacteriaceae	Sphingobacterium	Sphingobacterium_multivorum
412817	6269cc8724c2df8fc582eefe5b0358ef	Yt24_16S	394	1800	Andean forest	Yotoco	Bacteria	Nitrospirota	Nitrospiria	Nitrospirales	Nitrospiraceae	Nitrospira	uncultured_Green
306026	48c9e4555a45a4a6d686d9d9a80d0609	PDU24_16S	393	3200	Páramo	Páramo Duende	Bacteria	Acidobacteriota	Acidobacteriae	Subgroup_2	Unassigned	Unassigned	uncultured_Holophaga
606882	90c4213f73a91820b31876cc351b1ac7	LS34_16S	393	900	Tropical dry forest	Laguna Sonso	Bacteria	Nitrospirota	Nitrospiria	Nitrospirales	Nitrospiraceae	Nitrospira	Unassigned
123526	1ce17ba4c39f104f43dff38818240617	Yt32_16S	392	1800	Andean forest	Yotoco	Bacteria	Acidobacteriota	Acidobacteriae	Subgroup_2	Unassigned	Unassigned	Unassigned
409893	619d17cd1c18104165ff521cde3664a2	LS34_16S	389	900	Tropical dry forest	Laguna Sonso	Bacteria	Myxococcota	bacteriap25	Unassigned	Unassigned	Unassigned	Unassigned
952949	e37d97fecafaa2fb412aaa44b07c4706	LS11_16S	387	900	Tropical dry forest	Laguna Sonso	Bacteria	Chloroflexi	KD4-96	Unassigned	Unassigned	Unassigned	Unassigned
126078	1d82de6c38b9ad724a3a56e518dc28d9	LS15_16S	386	900	Tropical dry forest	Laguna Sonso	Bacteria	Acidobacteriota	Acidobacteriae	Subgroup_2	Unassigned	Unassigned	uncultured_Holophaga
1010254	f1a45010c9f62e6f9d5a191b0c66613d	Yt32_16S	386	1800	Andean forest	Yotoco	Bacteria	Methylomirabilota	Methylomirabilia	Rokubacteriales	Unassigned	Unassigned	uncultured_bacterium
769433	b79dc22cae62f9e8e3c9d6f579058a35	LS25_16S	385	900	Tropical dry forest	Laguna Sonso	Bacteria	Latescibacterota	Unassigned	Unassigned	Unassigned	Unassigned	Unassigned
401493	5fbecd9d201fc379fdd4076230feaa0d	Yt35_16S	384	1800	Andean forest	Yotoco	Bacteria	Proteobacteria	Alphaproteobacteria	Rhizobiales	Xanthobacteraceae	Unassigned	Unassigned
605709	907e16a8ff244cc2c59fbd05e6f5fdac	BD32_16S	382	2400	Andean forest	Bosque Duende	Bacteria	Acidobacteriota	Acidobacteriae	Subgroup_2	Unassigned	Unassigned	Unassigned
1001054	ef27946b0f0d4fa0a6977375b8c8e774	Yt21_16S	382	1800	Andean forest	Yotoco	Bacteria	Proteobacteria	Alphaproteobacteria	Rhizobiales	Hyphomicrobiaceae	Pedomicrobium	Unassigned
279431	4298cb29a36032226d2457ae2bf1e6fd	LS31_16S	379	900	Tropical dry forest	Laguna Sonso	Bacteria	Proteobacteria	Gammaproteobacteria	Burkholderiales	Nitrosomonadaceae	oc32	uncultured_bacterium
836611	c789a03d78eb42cf61db698c522bb252	LS21_16S	379	900	Tropical dry forest	Laguna Sonso	Bacteria	Acidobacteriota	Acidobacteriae	Subgroup_2	Unassigned	Unassigned	uncultured_Acidobacteria
1001067	ef27946b0f0d4fa0a6977375b8c8e774	Yt12_16S	379	1800	Andean forest	Yotoco	Bacteria	Proteobacteria	Alphaproteobacteria	Rhizobiales	Hyphomicrobiaceae	Pedomicrobium	Unassigned
1026667	f59b5c7e598fca4f12ac42e4855d7b13	Yt32_16S	379	1800	Andean forest	Yotoco	Bacteria	Verrucomicrobiota	Verrucomicrobiae	Chthoniobacterales	Chthoniobacteraceae	Candidatus_Udaeobacter	uncultured_Prosthecobacter
49945	0bc874a151ff4fcef5724f3556c8ec56	PDU24_16S	378	3200	Páramo	Páramo Duende	Bacteria	Acidobacteriota	Acidobacteriae	Acidobacteriales	uncultured	uncultured	Unassigned
279450	4298cb29a36032226d2457ae2bf1e6fd	LS23_16S	378	900	Tropical dry forest	Laguna Sonso	Bacteria	Proteobacteria	Gammaproteobacteria	Burkholderiales	Nitrosomonadaceae	oc32	uncultured_bacterium
405584	60a520ad6c834badd54638071b1b71ba	BD22_16S	378	2400	Andean forest	Bosque Duende	Bacteria	Firmicutes	Negativicutes	Veillonellales-Selenomonadales	Veillonellaceae	Dialister	Unassigned
796249	be050ffe1ddeb24ec280f9ec4d456859	LS31_16S	378	900	Tropical dry forest	Laguna Sonso	Bacteria	Chloroflexi	Ktedonobacteria	Ktedonobacterales	Ktedonobacteraceae	Unassigned	Unassigned
591695	8d18097a725c2c3ea91deae40ae4e257	PDU25_16S	377	3200	Páramo	Páramo Duende	Bacteria	Acidobacteriota	Acidobacteriae	Acidobacteriales	Koribacteraceae	Candidatus_Koribacter	Unassigned
173847	28e96ce20e8982cc00a8871d6db19775	Yt34_16S	376	1800	Andean forest	Yotoco	Bacteria	Acidobacteriota	Acidobacteriae	Subgroup_2	Unassigned	Unassigned	Unassigned
173843	28e96ce20e8982cc00a8871d6db19775	Yt32_16S	374	1800	Andean forest	Yotoco	Bacteria	Acidobacteriota	Acidobacteriae	Subgroup_2	Unassigned	Unassigned	Unassigned
343549	5211797f3013a95266395960293413f0	Yt35_16S	374	1800	Andean forest	Yotoco	Bacteria	Acidobacteriota	Acidobacteriae	Subgroup_2	Unassigned	Unassigned	bacterium_Ellin7509
123547	1ce17ba4c39f104f43dff38818240617	Yt23_16S	373	1800	Andean forest	Yotoco	Bacteria	Acidobacteriota	Acidobacteriae	Subgroup_2	Unassigned	Unassigned	Unassigned
412825	6269cc8724c2df8fc582eefe5b0358ef	Yt23_16S	373	1800	Andean forest	Yotoco	Bacteria	Nitrospirota	Nitrospiria	Nitrospirales	Nitrospiraceae	Nitrospira	uncultured_Green
568246	87491ac308a86015e7285b14aa2d7f3d	PDU11_16S	373	3200	Páramo	Páramo Duende	Bacteria	Acidobacteriota	Acidobacteriae	Subgroup_2	Unassigned	Unassigned	uncultured_Acidobacteria
177954	29e1e07b37431fcdab42678d17a77315	BD22_16S	371	2400	Andean forest	Bosque Duende	Bacteria	Acidobacteriota	Acidobacteriae	Acidobacteriales	uncultured	uncultured	Unassigned
5425	014de19253b17e2d01adb948659eaf96	PDU24_16S	370	3200	Páramo	Páramo Duende	Bacteria	Acidobacteriota	Acidobacteriae	Subgroup_2	Unassigned	Unassigned	Unassigned
145715	222fa25d7c916a61172e532b6a70aed2	PDU24_16S	369	3200	Páramo	Páramo Duende	Bacteria	Acidobacteriota	Acidobacteriae	Subgroup_2	Unassigned	Unassigned	Unassigned
780986	ba7464521651bb23e1d7e31a26120a72	Yt32_16S	369	1800	Andean forest	Yotoco	Bacteria	Gemmatimonadota	Gemmatimonadetes	Gemmatimonadales	Gemmatimonadaceae	uncultured	uncultured_actinobacterium
506297	78bb1a4f9fc16bc09ee11041442eda6a	Yt24_16S	368	1800	Andean forest	Yotoco	Bacteria	Verrucomicrobiota	Verrucomicrobiae	Chthoniobacterales	Chthoniobacteraceae	Candidatus_Udaeobacter	uncultured_Spartobacteria
620317	94163262e349020d802e1d9960600fe4	Yt24_16S	367	1800	Andean forest	Yotoco	Bacteria	Firmicutes	Bacilli	Bacillales	Bacillaceae	Bacillus	Unassigned
867906	cf2ddc308b8e6697f8a3ea65840555ef	BD35_16S	366	2400	Andean forest	Bosque Duende	Bacteria	Proteobacteria	Alphaproteobacteria	Unassigned	Unassigned	Unassigned	Unassigned
1036598	f7f962ef975cebb130256b43acf2088d	LS11_16S	365	900	Tropical dry forest	Laguna Sonso	Bacteria	Gemmatimonadota	Gemmatimonadetes	Gemmatimonadales	Gemmatimonadaceae	uncultured	Unassigned
123540	1ce17ba4c39f104f43dff38818240617	Yt35_16S	364	1800	Andean forest	Yotoco	Bacteria	Acidobacteriota	Acidobacteriae	Subgroup_2	Unassigned	Unassigned	Unassigned
757234	b47a0be923975cd6024689869ce4d037	LS11_16S	364	900	Tropical dry forest	Laguna Sonso	Bacteria	Firmicutes	Bacilli	Bacillales	Bacillaceae	Bacillus	Unassigned
192867	2d3a147030355a69af36a4a39bb86ba9	PDU25_16S	363	3200	Páramo	Páramo Duende	Bacteria	Acidobacteriota	Acidobacteriae	Acidobacteriales	uncultured	uncultured	Unassigned
606888	90c4213f73a91820b31876cc351b1ac7	LS25_16S	363	900	Tropical dry forest	Laguna Sonso	Bacteria	Nitrospirota	Nitrospiria	Nitrospirales	Nitrospiraceae	Nitrospira	Unassigned
468900	6ff6625aab9cf5d53e56ab71a1c057e1	PDU11_16S	362	3200	Páramo	Páramo Duende	Bacteria	RCP2-54	Unassigned	Unassigned	Unassigned	Unassigned	Unassigned
673242	a0a8825c251527ceb5a8bdfd3674340c	PDU24_16S	362	3200	Páramo	Páramo Duende	Bacteria	Acidobacteriota	Acidobacteriae	Acidobacteriales	uncultured	uncultured	uncultured_forest
816427	c2c0255bbd36a4acaa5147dfb533b9f2	Yt21_16S	361	1800	Andean forest	Yotoco	Bacteria	Gemmatimonadota	Gemmatimonadetes	Gemmatimonadales	Gemmatimonadaceae	uncultured	Unassigned
606901	90c4213f73a91820b31876cc351b1ac7	LS23_16S	359	900	Tropical dry forest	Laguna Sonso	Bacteria	Nitrospirota	Nitrospiria	Nitrospirales	Nitrospiraceae	Nitrospira	Unassigned
836608	c789a03d78eb42cf61db698c522bb252	LS34_16S	358	900	Tropical dry forest	Laguna Sonso	Bacteria	Acidobacteriota	Acidobacteriae	Subgroup_2	Unassigned	Unassigned	uncultured_Acidobacteria
227836	35cbc4525723a8d80917feb3b136170b	BD22_16S	357	2400	Andean forest	Bosque Duende	Bacteria	Proteobacteria	Alphaproteobacteria	Defluviicoccales	uncultured	uncultured	uncultured_soil
506289	78bb1a4f9fc16bc09ee11041442eda6a	Yt34_16S	357	1800	Andean forest	Yotoco	Bacteria	Verrucomicrobiota	Verrucomicrobiae	Chthoniobacterales	Chthoniobacteraceae	Candidatus_Udaeobacter	uncultured_Spartobacteria
123535	1ce17ba4c39f104f43dff38818240617	Yt12_16S	356	1800	Andean forest	Yotoco	Bacteria	Acidobacteriota	Acidobacteriae	Subgroup_2	Unassigned	Unassigned	Unassigned
349100	535c31b9bf9bfa03143a475f6bf040e6	Yt35_16S	355	1800	Andean forest	Yotoco	Bacteria	Proteobacteria	Gammaproteobacteria	Pseudomonadales	Pseudomonadaceae	Pseudomonas	Unassigned
539947	80bfc1db996a8d7b8c21dbb944793eba	LS34_16S	355	900	Tropical dry forest	Laguna Sonso	Bacteria	Proteobacteria	Gammaproteobacteria	Burkholderiales	Nitrosomonadaceae	MND1	Unassigned
673565	a0c208382d2758901747fd6b5b518f5b	BD21_16S	354	2400	Andean forest	Bosque Duende	Bacteria	Acidobacteriota	Acidobacteriae	Subgroup_2	Unassigned	Unassigned	Unassigned
709144	a8fc281566af3175867c84ed667c4459	PDU24_16S	353	3200	Páramo	Páramo Duende	Bacteria	Acidobacteriota	Acidobacteriae	Acidobacteriales	uncultured	uncultured	uncultured_forest
977587	e96ae95359420cbd868f73fe973564fe	BD15_16S	353	2400	Andean forest	Bosque Duende	Bacteria	Proteobacteria	Gammaproteobacteria	Pseudomonadales	Pseudomonadaceae	Pseudomonas	Unassigned
653752	9c1d336d5fc049c0b4992fcfdfa36f44	LS13_16S	351	900	Tropical dry forest	Laguna Sonso	Bacteria	Firmicutes	Clostridia	Lachnospirales	Lachnospiraceae	Blautia	Unassigned
709151	a8fc281566af3175867c84ed667c4459	BD32_16S	351	2400	Andean forest	Bosque Duende	Bacteria	Acidobacteriota	Acidobacteriae	Acidobacteriales	uncultured	uncultured	uncultured_forest
801555	bf405255481e6ff75093d1d94bf10e70	LS25_16S	351	900	Tropical dry forest	Laguna Sonso	Bacteria	Gemmatimonadota	Gemmatimonadetes	Gemmatimonadales	Gemmatimonadaceae	Gemmatimonas	Unassigned
606905	90c4213f73a91820b31876cc351b1ac7	LS21_16S	349	900	Tropical dry forest	Laguna Sonso	Bacteria	Nitrospirota	Nitrospiria	Nitrospirales	Nitrospiraceae	Nitrospira	Unassigned
123532	1ce17ba4c39f104f43dff38818240617	Yt34_16S	348	1800	Andean forest	Yotoco	Bacteria	Acidobacteriota	Acidobacteriae	Subgroup_2	Unassigned	Unassigned	Unassigned
142607	217c885d8fa813ea21545411d3a64039	LS23_16S	348	900	Tropical dry forest	Laguna Sonso	Bacteria	Gemmatimonadota	Gemmatimonadetes	Gemmatimonadales	Gemmatimonadaceae	Gemmatimonas	uncultured_bacterium
593548	8d9e2d5477fdfec8cae63eeae13b6331	Yt35_16S	348	1800	Andean forest	Yotoco	Bacteria	Proteobacteria	Gammaproteobacteria	Pseudomonadales	Moraxellaceae	Acinetobacter	Unassigned
142588	217c885d8fa813ea21545411d3a64039	LS25_16S	347	900	Tropical dry forest	Laguna Sonso	Bacteria	Gemmatimonadota	Gemmatimonadetes	Gemmatimonadales	Gemmatimonadaceae	Gemmatimonas	uncultured_bacterium
455734	6cb8b3f13304d2219737a6cda003147e	BD13_16S	346	2400	Andean forest	Bosque Duende	Bacteria	Acidobacteriota	Acidobacteriae	Solibacterales	Solibacteraceae	Candidatus_Solibacter	Unassigned
883364	d2d8362ed89408c4ce5578a216f00e37	Yt32_16S	345	1800	Andean forest	Yotoco	Bacteria	Myxococcota	Myxococcia	Myxococcales	Myxococcaceae	Unassigned	Unassigned
952945	e37d97fecafaa2fb412aaa44b07c4706	LS13_16S	344	900	Tropical dry forest	Laguna Sonso	Bacteria	Chloroflexi	KD4-96	Unassigned	Unassigned	Unassigned	Unassigned
286437	443c3e5e5efa4d0d35644c0a634015db	LS25_16S	343	900	Tropical dry forest	Laguna Sonso	Bacteria	Acidobacteriota	Acidobacteriae	Acidobacteriales	uncultured	uncultured	Unassigned
566968	870892cadd2c9c523a2e065e0bff6f5a	LS21_16S	342	900	Tropical dry forest	Laguna Sonso	Bacteria	Gemmatimonadota	Gemmatimonadetes	Gemmatimonadales	Gemmatimonadaceae	uncultured	Unassigned
944914	e16c94fcb7ec49ecc8e136ce5da9bfff	PDU24_16S	339	3200	Páramo	Páramo Duende	Bacteria	Actinobacteriota	Actinobacteria	Propionibacteriales	Propionibacteriaceae	Cutibacterium	Unassigned
957755	e4be96318088e6942c8cca3df8dd461a	Yt34_16S	337	1800	Andean forest	Yotoco	Bacteria	Proteobacteria	Gammaproteobacteria	Gammaproteobacteria_Incertae_Sedis	Unknown_Family	Acidibacter	uncultured_gamma
987526	ec042f424cd7d07bf432c340020e2577	LS32_16S	337	900	Tropical dry forest	Laguna Sonso	Bacteria	Gemmatimonadota	Gemmatimonadetes	Gemmatimonadales	Gemmatimonadaceae	uncultured	Unassigned
1026651	f59b5c7e598fca4f12ac42e4855d7b13	Yt15_16S	336	1800	Andean forest	Yotoco	Bacteria	Verrucomicrobiota	Verrucomicrobiae	Chthoniobacterales	Chthoniobacteraceae	Candidatus_Udaeobacter	uncultured_Prosthecobacter
679678	a20f7d4c912ba1ba64e64ab7f9ef25cf	PDU24_16S	335	3200	Páramo	Páramo Duende	Bacteria	Acidobacteriota	Acidobacteriae	Acidobacteriales	Unassigned	Unassigned	Unassigned
455760	6cb8b3f13304d2219737a6cda003147e	BD22_16S	334	2400	Andean forest	Bosque Duende	Bacteria	Acidobacteriota	Acidobacteriae	Solibacterales	Solibacteraceae	Candidatus_Solibacter	Unassigned
178299	29fdb7b2ceb1828ef6d5c9e5d279bb7e	BD15_16S	333	2400	Andean forest	Bosque Duende	Bacteria	Acidobacteriota	Acidobacteriae	Subgroup_2	Unassigned	Unassigned	uncultured_Holophaga
962689	e5f7ab97f11911cba7892f54f1fa6ea0	LS13_16S	332	900	Tropical dry forest	Laguna Sonso	Bacteria	Proteobacteria	Gammaproteobacteria	Burkholderiales	Nitrosomonadaceae	MND1	Unassigned
1000990	ef210ca9eb5bc8aa4e328a3f88a72454	PDU11_16S	332	3200	Páramo	Páramo Duende	Bacteria	Acidobacteriota	Acidobacteriae	Acidobacteriales	uncultured	uncultured	uncultured_forest
263898	3e745ac7b850e86c0fa43b522a21840b	BD15_16S	331	2400	Andean forest	Bosque Duende	Bacteria	Proteobacteria	Gammaproteobacteria	Pseudomonadales	Moraxellaceae	Acinetobacter	Unassigned
593568	8d9e2d5477fdfec8cae63eeae13b6331	LS34_16S	331	900	Tropical dry forest	Laguna Sonso	Bacteria	Proteobacteria	Gammaproteobacteria	Pseudomonadales	Moraxellaceae	Acinetobacter	Unassigned
904196	d7e311091129e6f101bc4094353558f7	Yt21_16S	330	1800	Andean forest	Yotoco	Bacteria	Methylomirabilota	Methylomirabilia	Rokubacteriales	Unassigned	Unassigned	uncultured_bacterium
1001073	ef27946b0f0d4fa0a6977375b8c8e774	Yt24_16S	330	1800	Andean forest	Yotoco	Bacteria	Proteobacteria	Alphaproteobacteria	Rhizobiales	Hyphomicrobiaceae	Pedomicrobium	Unassigned
751296	b31294aab9fe9aebf547d49ca94e2ffd	PDU25_16S	329	3200	Páramo	Páramo Duende	Bacteria	Acidobacteriota	Acidobacteriae	Subgroup_12	Unassigned	Unassigned	uncultured_bacterium
219365	336d17452254a337bc35f95ed54bb151	BD32_16S	327	2400	Andean forest	Bosque Duende	Bacteria	Firmicutes	Clostridia	Oscillospirales	Ruminococcaceae	Faecalibacterium	Unassigned
895037	d58fbfc4ee16dd3859fc42f685ad84c1	Yt35_16S	327	1800	Andean forest	Yotoco	Bacteria	Proteobacteria	Alphaproteobacteria	Rhizobiales	Xanthobacteraceae	uncultured	Unassigned
420280	641a0fc70b43c5b5dfc24e9d6f71b8f0	LS21_16S	326	900	Tropical dry forest	Laguna Sonso	Bacteria	Proteobacteria	Alphaproteobacteria	Rhizobiales	Xanthobacteraceae	Unassigned	Unassigned
123545	1ce17ba4c39f104f43dff38818240617	Yt11_16S	325	1800	Andean forest	Yotoco	Bacteria	Acidobacteriota	Acidobacteriae	Subgroup_2	Unassigned	Unassigned	Unassigned
606887	90c4213f73a91820b31876cc351b1ac7	LS11_16S	325	900	Tropical dry forest	Laguna Sonso	Bacteria	Nitrospirota	Nitrospiria	Nitrospirales	Nitrospiraceae	Nitrospira	Unassigned
1067965	ff3a4782ab8242d0848350426a12f084	BD13_16S	324	2400	Andean forest	Bosque Duende	Bacteria	Proteobacteria	Alphaproteobacteria	Unassigned	Unassigned	Unassigned	Unassigned
434277	677d229889e9ad98a031bcf12b172062	LS25_16S	322	900	Tropical dry forest	Laguna Sonso	Bacteria	Firmicutes	Bacilli	Bacillales	Bacillaceae	Bacillus	Unassigned
593553	8d9e2d5477fdfec8cae63eeae13b6331	LS32_16S	322	900	Tropical dry forest	Laguna Sonso	Bacteria	Proteobacteria	Gammaproteobacteria	Pseudomonadales	Moraxellaceae	Acinetobacter	Unassigned
494627	762e8200d71c987268d8e18cd6b39022	Yt12_16S	321	1800	Andean forest	Yotoco	Bacteria	Verrucomicrobiota	Verrucomicrobiae	Chthoniobacterales	Chthoniobacteraceae	Candidatus_Udaeobacter	uncultured_Prosthecobacter
745088	b195186687a571e9441a2a9e48147555	LS25_16S	321	900	Tropical dry forest	Laguna Sonso	Bacteria	Nitrospirota	4-29-1	Unassigned	Unassigned	Unassigned	Unassigned
994683	edb4b1e62c98d1d3b134454f252f216d	BD35_16S	321	2400	Andean forest	Bosque Duende	Bacteria	Acidobacteriota	Acidobacteriae	Acidobacteriales	uncultured	uncultured	uncultured_forest
177944	29e1e07b37431fcdab42678d17a77315	BD35_16S	320	2400	Andean forest	Bosque Duende	Bacteria	Acidobacteriota	Acidobacteriae	Acidobacteriales	uncultured	uncultured	Unassigned
343556	5211797f3013a95266395960293413f0	Yt15_16S	320	1800	Andean forest	Yotoco	Bacteria	Acidobacteriota	Acidobacteriae	Subgroup_2	Unassigned	Unassigned	bacterium_Ellin7509
529053	7df7697bf244de1f1af62a8e29cb95ff	Yt32_16S	320	1800	Andean forest	Yotoco	Bacteria	Proteobacteria	Alphaproteobacteria	Rhizobiales	Xanthobacteraceae	uncultured	Unassigned
606903	90c4213f73a91820b31876cc351b1ac7	LS15_16S	320	900	Tropical dry forest	Laguna Sonso	Bacteria	Nitrospirota	Nitrospiria	Nitrospirales	Nitrospiraceae	Nitrospira	Unassigned
957766	e4be96318088e6942c8cca3df8dd461a	Yt23_16S	320	1800	Andean forest	Yotoco	Bacteria	Proteobacteria	Gammaproteobacteria	Gammaproteobacteria_Incertae_Sedis	Unknown_Family	Acidibacter	uncultured_gamma
962701	e5f7ab97f11911cba7892f54f1fa6ea0	LS21_16S	320	900	Tropical dry forest	Laguna Sonso	Bacteria	Proteobacteria	Gammaproteobacteria	Burkholderiales	Nitrosomonadaceae	MND1	Unassigned
123528	1ce17ba4c39f104f43dff38818240617	Yt21_16S	319	1800	Andean forest	Yotoco	Bacteria	Acidobacteriota	Acidobacteriae	Subgroup_2	Unassigned	Unassigned	Unassigned
952617	e368270baa2fc081a3f0c5a5998f772a	PDU11_16S	319	3200	Páramo	Páramo Duende	Bacteria	Acidobacteriota	Acidobacteriae	Subgroup_2	Unassigned	Unassigned	Unassigned
969641	e7ad92c0aade261f8c376ef0f8b18af3	PDU24_16S	318	3200	Páramo	Páramo Duende	Bacteria	Firmicutes	Clostridia	Lachnospirales	Lachnospiraceae	[Ruminococcus]_gnavus_group	Unassigned
1044655	f9d4855ed3480d31b3a9c9aef19de0ad	LS11_16S	318	900	Tropical dry forest	Laguna Sonso	Bacteria	Gemmatimonadota	Gemmatimonadetes	Gemmatimonadales	Gemmatimonadaceae	uncultured	Unassigned
281584	431c0bf620eb5e776e7af317334ed666	Yt12_16S	316	1800	Andean forest	Yotoco	Bacteria	Verrucomicrobiota	Verrucomicrobiae	Chthoniobacterales	Chthoniobacteraceae	Candidatus_Udaeobacter	uncultured_Prosthecobacter
957769	e4be96318088e6942c8cca3df8dd461a	Yt12_16S	316	1800	Andean forest	Yotoco	Bacteria	Proteobacteria	Gammaproteobacteria	Gammaproteobacteria_Incertae_Sedis	Unknown_Family	Acidibacter	uncultured_gamma
230054	3648814017f274e593c1c88ce11939a2	PDU24_16S	315	3200	Páramo	Páramo Duende	Bacteria	Acidobacteriota	Acidobacteriae	Acidobacteriales	uncultured	uncultured	uncultured_forest
349096	535c31b9bf9bfa03143a475f6bf040e6	Yt23_16S	314	1800	Andean forest	Yotoco	Bacteria	Proteobacteria	Gammaproteobacteria	Pseudomonadales	Pseudomonadaceae	Pseudomonas	Unassigned
412808	6269cc8724c2df8fc582eefe5b0358ef	Yt12_16S	314	1800	Andean forest	Yotoco	Bacteria	Nitrospirota	Nitrospiria	Nitrospirales	Nitrospiraceae	Nitrospira	uncultured_Green
451036	6b84ca5ca72dd884b24ea0cc28db8280	PDU25_16S	314	3200	Páramo	Páramo Duende	Bacteria	Acidobacteriota	Acidobacteriae	Bryobacterales	Bryobacteraceae	Bryobacter	uncultured_Holophaga
442940	69938463485777408b55dfd95260ab70	LS15_16S	313	900	Tropical dry forest	Laguna Sonso	Bacteria	Proteobacteria	Gammaproteobacteria	Burkholderiales	Nitrosomonadaceae	MND1	Unassigned
142600	217c885d8fa813ea21545411d3a64039	LS21_16S	312	900	Tropical dry forest	Laguna Sonso	Bacteria	Gemmatimonadota	Gemmatimonadetes	Gemmatimonadales	Gemmatimonadaceae	Gemmatimonas	uncultured_bacterium
381570	5b26d818306a8c29dfdbf11f4eec6689	Yt32_16S	312	1800	Andean forest	Yotoco	Bacteria	Actinobacteriota	Acidimicrobiia	IMCC26256	IMCC26256	IMCC26256	Unassigned
72914	11511b2ce7f46cd7e1dcbcff448a554b	PDU24_16S	311	3200	Páramo	Páramo Duende	Bacteria	NB1-j	Unassigned	Unassigned	Unassigned	Unassigned	uncultured_soil
526425	7d68300ec889180808a423977736fdc6	LS25_16S	311	900	Tropical dry forest	Laguna Sonso	Bacteria	Firmicutes	Clostridia	Lachnospirales	Lachnospiraceae	Agathobacter	Unassigned
177942	29e1e07b37431fcdab42678d17a77315	BD32_16S	310	2400	Andean forest	Bosque Duende	Bacteria	Acidobacteriota	Acidobacteriae	Acidobacteriales	uncultured	uncultured	Unassigned
895027	d58fbfc4ee16dd3859fc42f685ad84c1	Yt21_16S	310	1800	Andean forest	Yotoco	Bacteria	Proteobacteria	Alphaproteobacteria	Rhizobiales	Xanthobacteraceae	uncultured	Unassigned
186055	2bbade7ed385fa4ac584562fd67056cc	BD22_16S	308	2400	Andean forest	Bosque Duende	Bacteria	Acidobacteriota	Acidobacteriae	Acidobacteriales	Unassigned	Unassigned	Unassigned
361679	567725169985aaf20808dcc933c10528	Yt11_16S	308	1800	Andean forest	Yotoco	Bacteria	Gemmatimonadota	Gemmatimonadetes	Gemmatimonadales	Gemmatimonadaceae	uncultured	Unassigned
689305	a44bb042ef35e4507699b07e9ac4058c	PDU25_16S	308	3200	Páramo	Páramo Duende	Bacteria	Acidobacteriota	Acidobacteriae	Subgroup_2	Unassigned	Unassigned	Unassigned
13922	033ba6c8d64179dc4741917e2cf37687	BD13_16S	307	2400	Andean forest	Bosque Duende	Bacteria	Bacteroidota	Bacteroidia	Sphingobacteriales	Sphingobacteriaceae	Sphingobacterium	Unassigned
461152	6dfda6abcd75a24747aebebbe894b430	LS23_16S	307	900	Tropical dry forest	Laguna Sonso	Bacteria	Gemmatimonadota	Gemmatimonadetes	Gemmatimonadales	Gemmatimonadaceae	uncultured	uncultured_Gemmatimonadales
895048	d58fbfc4ee16dd3859fc42f685ad84c1	Yt24_16S	306	1800	Andean forest	Yotoco	Bacteria	Proteobacteria	Alphaproteobacteria	Rhizobiales	Xanthobacteraceae	uncultured	Unassigned
962708	e5f7ab97f11911cba7892f54f1fa6ea0	LS23_16S	306	900	Tropical dry forest	Laguna Sonso	Bacteria	Proteobacteria	Gammaproteobacteria	Burkholderiales	Nitrosomonadaceae	MND1	Unassigned
15330	038e917e97096ddaed242c85dff0fcc6	BD35_16S	305	2400	Andean forest	Bosque Duende	Bacteria	Acidobacteriota	Acidobacteriae	Subgroup_2	Unassigned	Unassigned	uncultured_Holophaga
529252	7e03b902d96c48471514ef7226349d33	PDU25_16S	305	3200	Páramo	Páramo Duende	Bacteria	Acidobacteriota	Acidobacteriae	Acidobacteriales	uncultured	uncultured	Unassigned
776396	b951e5dfa76d119dce1f8c5bb1042db4	LS15_16S	305	900	Tropical dry forest	Laguna Sonso	Bacteria	Gemmatimonadota	Gemmatimonadetes	Gemmatimonadales	Gemmatimonadaceae	uncultured	Unassigned
417242	6361614fb00511e5ad457d1a162a5fc3	Yt15_16S	303	1800	Andean forest	Yotoco	Bacteria	Proteobacteria	Alphaproteobacteria	Rhizobiales	Xanthobacteraceae	Bradyrhizobium	Unassigned
349085	535c31b9bf9bfa03143a475f6bf040e6	Yt12_16S	302	1800	Andean forest	Yotoco	Bacteria	Proteobacteria	Gammaproteobacteria	Pseudomonadales	Pseudomonadaceae	Pseudomonas	Unassigned
455755	6cb8b3f13304d2219737a6cda003147e	BD35_16S	302	2400	Andean forest	Bosque Duende	Bacteria	Acidobacteriota	Acidobacteriae	Solibacterales	Solibacteraceae	Candidatus_Solibacter	Unassigned
593566	8d9e2d5477fdfec8cae63eeae13b6331	Yt21_16S	302	1800	Andean forest	Yotoco	Bacteria	Proteobacteria	Gammaproteobacteria	Pseudomonadales	Moraxellaceae	Acinetobacter	Unassigned
868816	cf55933ab9b0c2e271e17b3020ff28d7	LS31_16S	302	900	Tropical dry forest	Laguna Sonso	Bacteria	Acidobacteriota	Acidobacteriae	Acidobacteriales	Acidobacteriaceae_(Subgroup_1)	Acidipila	Unassigned
470833	705d3d6fd35da0db2797ad707a76b890	LS32_16S	300	900	Tropical dry forest	Laguna Sonso	Bacteria	Acidobacteriota	Acidobacteriae	Acidobacteriales	uncultured	uncultured	Unassigned
957759	e4be96318088e6942c8cca3df8dd461a	Yt35_16S	299	1800	Andean forest	Yotoco	Bacteria	Proteobacteria	Gammaproteobacteria	Gammaproteobacteria_Incertae_Sedis	Unknown_Family	Acidibacter	uncultured_gamma
1004126	f008d770fa696d0d07008259e73848f1	BD21_16S	299	2400	Andean forest	Bosque Duende	Bacteria	Acidobacteriota	Acidobacteriae	Subgroup_2	Unassigned	Unassigned	Unassigned
606889	90c4213f73a91820b31876cc351b1ac7	LS32_16S	298	900	Tropical dry forest	Laguna Sonso	Bacteria	Nitrospirota	Nitrospiria	Nitrospirales	Nitrospiraceae	Nitrospira	Unassigned
1001062	ef27946b0f0d4fa0a6977375b8c8e774	Yt15_16S	297	1800	Andean forest	Yotoco	Bacteria	Proteobacteria	Alphaproteobacteria	Rhizobiales	Hyphomicrobiaceae	Pedomicrobium	Unassigned
1004130	f008d770fa696d0d07008259e73848f1	BD15_16S	297	2400	Andean forest	Bosque Duende	Bacteria	Acidobacteriota	Acidobacteriae	Subgroup_2	Unassigned	Unassigned	Unassigned
455744	6cb8b3f13304d2219737a6cda003147e	BD32_16S	296	2400	Andean forest	Bosque Duende	Bacteria	Acidobacteriota	Acidobacteriae	Solibacterales	Solibacteraceae	Candidatus_Solibacter	Unassigned
788406	bc2b9dee9be22a1a06c6e1d6ea895a68	BD35_16S	296	2400	Andean forest	Bosque Duende	Bacteria	Myxococcota	Myxococcia	Myxococcales	Myxococcaceae	Unassigned	Unassigned
90747	15724d6247766e22f81d968ce5e3ae92	Yt32_16S	295	1800	Andean forest	Yotoco	Bacteria	Chloroflexi	Ktedonobacteria	Ktedonobacterales	JG30-KF-AS9	Unassigned	uncultured_bacterium
311833	4a2f8436026efa0c3a09561a8ee20746	Yt12_16S	295	1800	Andean forest	Yotoco	Bacteria	Methylomirabilota	Methylomirabilia	Rokubacteriales	Unassigned	Unassigned	uncultured_bacterium
746100	b1ce719e5d9c0814de59f2016262c0f7	Yt34_16S	295	1800	Andean forest	Yotoco	Bacteria	Unassigned	Unassigned	Unassigned	Unassigned	Unassigned	Unassigned
1001075	ef27946b0f0d4fa0a6977375b8c8e774	Yt23_16S	295	1800	Andean forest	Yotoco	Bacteria	Proteobacteria	Alphaproteobacteria	Rhizobiales	Hyphomicrobiaceae	Pedomicrobium	Unassigned
1060602	fd70fb531359c34b23599e5be95982c9	BD21_16S	295	2400	Andean forest	Bosque Duende	Bacteria	Acidobacteriota	Acidobacteriae	Subgroup_2	Unassigned	Unassigned	Unassigned
279425	4298cb29a36032226d2457ae2bf1e6fd	LS11_16S	294	900	Tropical dry forest	Laguna Sonso	Bacteria	Proteobacteria	Gammaproteobacteria	Burkholderiales	Nitrosomonadaceae	oc32	uncultured_bacterium
401510	5fbecd9d201fc379fdd4076230feaa0d	Yt12_16S	294	1800	Andean forest	Yotoco	Bacteria	Proteobacteria	Alphaproteobacteria	Rhizobiales	Xanthobacteraceae	Unassigned	Unassigned
957751	e4be96318088e6942c8cca3df8dd461a	Yt21_16S	294	1800	Andean forest	Yotoco	Bacteria	Proteobacteria	Gammaproteobacteria	Gammaproteobacteria_Incertae_Sedis	Unknown_Family	Acidibacter	uncultured_gamma
966694	e6f72df7dcdc71d0221dc02a5738d203	LS13_16S	294	900	Tropical dry forest	Laguna Sonso	Bacteria	Chloroflexi	AD3	Unassigned	Unassigned	Unassigned	Unassigned
738211	afc66dd50f989be4955637463cb56e76	BD13_16S	293	2400	Andean forest	Bosque Duende	Bacteria	Proteobacteria	Gammaproteobacteria	Burkholderiales	Burkholderiaceae	Burkholderia-Caballeronia-Paraburkholderia	Unassigned
494638	762e8200d71c987268d8e18cd6b39022	Yt24_16S	292	1800	Andean forest	Yotoco	Bacteria	Verrucomicrobiota	Verrucomicrobiae	Chthoniobacterales	Chthoniobacteraceae	Candidatus_Udaeobacter	uncultured_Prosthecobacter
558838	85081cce83c6860277fc0b867728d741	LS25_16S	292	900	Tropical dry forest	Laguna Sonso	Bacteria	Proteobacteria	Gammaproteobacteria	Enterobacterales	Enterobacteriaceae	Escherichia-Shigella	Unassigned
1062729	fdf31e1acdd559ba3ef7e00af0139475	BD21_16S	292	2400	Andean forest	Bosque Duende	Bacteria	Proteobacteria	Gammaproteobacteria	Burkholderiales	Comamonadaceae	Variovorax	Unassigned
217166	32e1d772e743824cfe8e47efa4a02160	BD15_16S	291	2400	Andean forest	Bosque Duende	Bacteria	Acidobacteriota	Acidobacteriae	Subgroup_2	Unassigned	Unassigned	Unassigned
417247	6361614fb00511e5ad457d1a162a5fc3	Yt12_16S	291	1800	Andean forest	Yotoco	Bacteria	Proteobacteria	Alphaproteobacteria	Rhizobiales	Xanthobacteraceae	Bradyrhizobium	Unassigned
621142	945724fbf67c6cc456a1b1e483cf8752	Yt15_16S	290	1800	Andean forest	Yotoco	Bacteria	Acidobacteriota	Acidobacteriae	Subgroup_2	Unassigned	Unassigned	Unassigned
667629	9f4b1eeb871264f0ed5a5292d791ebc1	BD21_16S	290	2400	Andean forest	Bosque Duende	Bacteria	Proteobacteria	Gammaproteobacteria	Burkholderiales	Nitrosomonadaceae	mle1-7	Unassigned
1007646	f0f861951007dac0d5083069c07bf992	Yt21_16S	290	1800	Andean forest	Yotoco	Bacteria	Proteobacteria	Alphaproteobacteria	Rhizobiales	Xanthobacteraceae	uncultured	Unassigned
580752	8a392cd0d61627f02e52c05e4c188ed6	Yt11_16S	288	1800	Andean forest	Yotoco	Bacteria	Acidobacteriota	Acidobacteriae	Subgroup_2	Unassigned	Unassigned	Unassigned
678948	a1e5ff2c060c58f96ed9a5c45f0c6904	BD35_16S	288	2400	Andean forest	Bosque Duende	Bacteria	Acidobacteriota	Acidobacteriae	Subgroup_2	Unassigned	Unassigned	Unassigned
112997	1aa24c84f99e78d6d348f1a3d3966396	Yt15_16S	287	1800	Andean forest	Yotoco	Bacteria	Chloroflexi	Ktedonobacteria	Ktedonobacterales	JG30-KF-AS9	Unassigned	Unassigned
361669	567725169985aaf20808dcc933c10528	Yt32_16S	286	1800	Andean forest	Yotoco	Bacteria	Gemmatimonadota	Gemmatimonadetes	Gemmatimonadales	Gemmatimonadaceae	uncultured	Unassigned
653777	9c1d336d5fc049c0b4992fcfdfa36f44	PDU11_16S	286	3200	Páramo	Páramo Duende	Bacteria	Firmicutes	Clostridia	Lachnospirales	Lachnospiraceae	Blautia	Unassigned
229283	361df4aadcfc21a5dd3a9a8b6da40218	BD22_16S	285	2400	Andean forest	Bosque Duende	Bacteria	Bacteroidota	Bacteroidia	Bacteroidales	Bacteroidaceae	Bacteroides	Unassigned
970828	e7efc9ea7588f5c4d8faad8284c08a13	BD35_16S	285	2400	Andean forest	Bosque Duende	Bacteria	Acidobacteriota	Acidobacteriae	Subgroup_2	Unassigned	Unassigned	uncultured_Acidobacteria
311829	4a2f8436026efa0c3a09561a8ee20746	Yt21_16S	284	1800	Andean forest	Yotoco	Bacteria	Methylomirabilota	Methylomirabilia	Rokubacteriales	Unassigned	Unassigned	uncultured_bacterium
673562	a0c208382d2758901747fd6b5b518f5b	BD22_16S	284	2400	Andean forest	Bosque Duende	Bacteria	Acidobacteriota	Acidobacteriae	Subgroup_2	Unassigned	Unassigned	Unassigned
1067983	ff3a4782ab8242d0848350426a12f084	BD32_16S	284	2400	Andean forest	Bosque Duende	Bacteria	Proteobacteria	Alphaproteobacteria	Unassigned	Unassigned	Unassigned	Unassigned
343557	5211797f3013a95266395960293413f0	Yt32_16S	283	1800	Andean forest	Yotoco	Bacteria	Acidobacteriota	Acidobacteriae	Subgroup_2	Unassigned	Unassigned	bacterium_Ellin7509
457694	6d2f694a078c195d3397786bdd1aa0c2	Yt11_16S	283	1800	Andean forest	Yotoco	Bacteria	Acidobacteriota	Acidobacteriae	Subgroup_2	Unassigned	Unassigned	Unassigned
987541	ec042f424cd7d07bf432c340020e2577	LS13_16S	283	900	Tropical dry forest	Laguna Sonso	Bacteria	Gemmatimonadota	Gemmatimonadetes	Gemmatimonadales	Gemmatimonadaceae	uncultured	Unassigned
1024254	f4ebd25ae849a110fc58f61c506fc254	BD13_16S	283	2400	Andean forest	Bosque Duende	Bacteria	Acidobacteriota	Acidobacteriae	Subgroup_2	Unassigned	Unassigned	uncultured_eubacterium
217180	32e1d772e743824cfe8e47efa4a02160	BD22_16S	282	2400	Andean forest	Bosque Duende	Bacteria	Acidobacteriota	Acidobacteriae	Subgroup_2	Unassigned	Unassigned	Unassigned
349099	535c31b9bf9bfa03143a475f6bf040e6	LS13_16S	282	900	Tropical dry forest	Laguna Sonso	Bacteria	Proteobacteria	Gammaproteobacteria	Pseudomonadales	Pseudomonadaceae	Pseudomonas	Unassigned
798485	be81dad586be5f711e7c703d8ea63348	PDU25_16S	282	3200	Páramo	Páramo Duende	Bacteria	Acidobacteriota	Acidobacteriae	Acidobacteriales	uncultured	uncultured	uncultured_forest
957757	e4be96318088e6942c8cca3df8dd461a	Yt24_16S	282	1800	Andean forest	Yotoco	Bacteria	Proteobacteria	Gammaproteobacteria	Gammaproteobacteria_Incertae_Sedis	Unknown_Family	Acidibacter	uncultured_gamma
1059491	fd28d3d09a2b230a1e3b104ec7ab7718	Yt21_16S	281	1800	Andean forest	Yotoco	Bacteria	Acidobacteriota	Acidobacteriae	Acidobacteriales	uncultured	uncultured	uncultured_Acidobacteriaceae
235351	37bb528cfbe87f762ca9c6e327d9221b	PDU25_16S	280	3200	Páramo	Páramo Duende	Bacteria	Acidobacteriota	Acidobacteriae	Acidobacteriales	uncultured	uncultured	Unassigned
643071	9998a14d2af2dd9e8192562d3ba15a04	BD21_16S	280	2400	Andean forest	Bosque Duende	Bacteria	RCP2-54	Unassigned	Unassigned	Unassigned	Unassigned	Unassigned
185493	2b99221ca1e023497c9378e591a64f2a	PDU25_16S	279	3200	Páramo	Páramo Duende	Bacteria	Acidobacteriota	Acidobacteriae	Subgroup_13	Unassigned	Unassigned	Unassigned
470848	705d3d6fd35da0db2797ad707a76b890	LS15_16S	279	900	Tropical dry forest	Laguna Sonso	Bacteria	Acidobacteriota	Acidobacteriae	Acidobacteriales	uncultured	uncultured	Unassigned
681171	a27401d914997cf9bf4bbcc6e45ff1d8	PDU25_16S	279	3200	Páramo	Páramo Duende	Bacteria	Acidobacteriota	Acidobacteriae	Bryobacterales	Bryobacteraceae	Bryobacter	Unassigned
977570	e96ae95359420cbd868f73fe973564fe	BD13_16S	279	2400	Andean forest	Bosque Duende	Bacteria	Proteobacteria	Gammaproteobacteria	Pseudomonadales	Pseudomonadaceae	Pseudomonas	Unassigned
1046179	fa222de4a1cf5634a44303c31ac90e5d	LS34_16S	279	900	Tropical dry forest	Laguna Sonso	Bacteria	Proteobacteria	Gammaproteobacteria	Burkholderiales	Nitrosomonadaceae	MND1	Unassigned
816445	c2c0255bbd36a4acaa5147dfb533b9f2	Yt32_16S	278	1800	Andean forest	Yotoco	Bacteria	Gemmatimonadota	Gemmatimonadetes	Gemmatimonadales	Gemmatimonadaceae	uncultured	Unassigned
895029	d58fbfc4ee16dd3859fc42f685ad84c1	Yt15_16S	278	1800	Andean forest	Yotoco	Bacteria	Proteobacteria	Alphaproteobacteria	Rhizobiales	Xanthobacteraceae	uncultured	Unassigned
15310	038e917e97096ddaed242c85dff0fcc6	PDU24_16S	277	3200	Páramo	Páramo Duende	Bacteria	Acidobacteriota	Acidobacteriae	Subgroup_2	Unassigned	Unassigned	uncultured_Holophaga
506281	78bb1a4f9fc16bc09ee11041442eda6a	Yt21_16S	277	1800	Andean forest	Yotoco	Bacteria	Verrucomicrobiota	Verrucomicrobiae	Chthoniobacterales	Chthoniobacteraceae	Candidatus_Udaeobacter	uncultured_Spartobacteria
621138	945724fbf67c6cc456a1b1e483cf8752	Yt32_16S	277	1800	Andean forest	Yotoco	Bacteria	Acidobacteriota	Acidobacteriae	Subgroup_2	Unassigned	Unassigned	Unassigned
764193	b65248efd748330c26b6f8f800636006	LS34_16S	277	900	Tropical dry forest	Laguna Sonso	Bacteria	Firmicutes	Clostridia	Oscillospirales	Ruminococcaceae	CAG-352	uncultured_bacterium
966697	e6f72df7dcdc71d0221dc02a5738d203	LS11_16S	277	900	Tropical dry forest	Laguna Sonso	Bacteria	Chloroflexi	AD3	Unassigned	Unassigned	Unassigned	Unassigned
1007661	f0f861951007dac0d5083069c07bf992	Yt24_16S	277	1800	Andean forest	Yotoco	Bacteria	Proteobacteria	Alphaproteobacteria	Rhizobiales	Xanthobacteraceae	uncultured	Unassigned
526397	7d680349d16372f323c10350564eae35	PDU24_16S	276	3200	Páramo	Páramo Duende	Bacteria	Proteobacteria	Gammaproteobacteria	Burkholderiales	A21b	Unassigned	uncultured_beta
593551	8d9e2d5477fdfec8cae63eeae13b6331	LS31_16S	276	900	Tropical dry forest	Laguna Sonso	Bacteria	Proteobacteria	Gammaproteobacteria	Pseudomonadales	Moraxellaceae	Acinetobacter	Unassigned
653776	9c1d336d5fc049c0b4992fcfdfa36f44	LS15_16S	276	900	Tropical dry forest	Laguna Sonso	Bacteria	Firmicutes	Clostridia	Lachnospirales	Lachnospiraceae	Blautia	Unassigned
343551	5211797f3013a95266395960293413f0	Yt12_16S	275	1800	Andean forest	Yotoco	Bacteria	Acidobacteriota	Acidobacteriae	Subgroup_2	Unassigned	Unassigned	bacterium_Ellin7509
470841	705d3d6fd35da0db2797ad707a76b890	LS13_16S	274	900	Tropical dry forest	Laguna Sonso	Bacteria	Acidobacteriota	Acidobacteriae	Acidobacteriales	uncultured	uncultured	Unassigned
529463	7e12a2368bc73a957c08b18284a0bc68	BD32_16S	274	2400	Andean forest	Bosque Duende	Bacteria	Bacteroidota	Bacteroidia	Bacteroidales	Tannerellaceae	Parabacteroides	Parabacteroides_merdae
819212	c3674ac93c4064867975157675858de2	PDU24_16S	274	3200	Páramo	Páramo Duende	Bacteria	Acidobacteriota	Acidobacteriae	Subgroup_2	Unassigned	Unassigned	Unassigned
43730	0a3b8d499e3532fb3483921c1ee5ae38	Yt35_16S	273	1800	Andean forest	Yotoco	Bacteria	Acidobacteriota	Acidobacteriae	Subgroup_2	Unassigned	Unassigned	Unassigned
910304	d97bcc0bb2a4e9bff24d6c9ead1a591b	Yt32_16S	273	1800	Andean forest	Yotoco	Bacteria	Gemmatimonadota	Gemmatimonadetes	Gemmatimonadales	Gemmatimonadaceae	Gemmatimonas	Unassigned
123543	1ce17ba4c39f104f43dff38818240617	Yt24_16S	272	1800	Andean forest	Yotoco	Bacteria	Acidobacteriota	Acidobacteriae	Subgroup_2	Unassigned	Unassigned	Unassigned
184770	2b6f421024f739f8f1ce1e9b09f08850	BD21_16S	272	2400	Andean forest	Bosque Duende	Bacteria	Acidobacteriota	Acidobacteriae	Subgroup_2	Unassigned	Unassigned	Unassigned
219367	336d17452254a337bc35f95ed54bb151	PDU11_16S	272	3200	Páramo	Páramo Duende	Bacteria	Firmicutes	Clostridia	Oscillospirales	Ruminococcaceae	Faecalibacterium	Unassigned
263877	3e745ac7b850e86c0fa43b522a21840b	BD13_16S	272	2400	Andean forest	Bosque Duende	Bacteria	Proteobacteria	Gammaproteobacteria	Pseudomonadales	Moraxellaceae	Acinetobacter	Unassigned
300011	4765156a1421ce15c4202aeb43a0262b	Yt23_16S	272	1800	Andean forest	Yotoco	Bacteria	Gemmatimonadota	Gemmatimonadetes	Gemmatimonadales	Gemmatimonadaceae	Unassigned	Unassigned
401495	5fbecd9d201fc379fdd4076230feaa0d	Yt34_16S	272	1800	Andean forest	Yotoco	Bacteria	Proteobacteria	Alphaproteobacteria	Rhizobiales	Xanthobacteraceae	Unassigned	Unassigned
513334	7a80353ea9542d13ad12591a04bfc572	Yt32_16S	272	1800	Andean forest	Yotoco	Bacteria	Acidobacteriota	Acidobacteriae	Acidobacteriales	uncultured	uncultured	Unassigned
64210	0f05934a9ef1c4943997eb20d7ef6a73	Yt32_16S	271	1800	Andean forest	Yotoco	Bacteria	Chloroflexi	AD3	Unassigned	Unassigned	Unassigned	uncultured_bacterium
255387	3c728764e2ead440c3769ada381886ee	BD21_16S	271	2400	Andean forest	Bosque Duende	Bacteria	Acidobacteriota	Acidobacteriae	Subgroup_2	Unassigned	Unassigned	uncultured_Acidobacteria
1001063	ef27946b0f0d4fa0a6977375b8c8e774	Yt11_16S	271	1800	Andean forest	Yotoco	Bacteria	Proteobacteria	Alphaproteobacteria	Rhizobiales	Hyphomicrobiaceae	Pedomicrobium	Unassigned
254323	3c437bdf9010996347b0f49f89a287e2	LS31_16S	270	900	Tropical dry forest	Laguna Sonso	Bacteria	Myxococcota	Myxococcia	Myxococcales	Anaeromyxobacteraceae	Anaeromyxobacter	uncultured_bacterium
417241	6361614fb00511e5ad457d1a162a5fc3	Yt34_16S	270	1800	Andean forest	Yotoco	Bacteria	Proteobacteria	Alphaproteobacteria	Rhizobiales	Xanthobacteraceae	Bradyrhizobium	Unassigned
423281	64dbf028db64d29943119a20371d761a	Yt32_16S	270	1800	Andean forest	Yotoco	Bacteria	Acidobacteriota	Acidobacteriae	Acidobacteriales	uncultured	uncultured	Unassigned
606883	90c4213f73a91820b31876cc351b1ac7	LS13_16S	270	900	Tropical dry forest	Laguna Sonso	Bacteria	Nitrospirota	Nitrospiria	Nitrospirales	Nitrospiraceae	Nitrospira	Unassigned
169416	27dba7c7e0219e340080c3c341fae9e5	PDU24_16S	269	3200	Páramo	Páramo Duende	Bacteria	Proteobacteria	Alphaproteobacteria	Elsterales	uncultured	uncultured	Unassigned
401505	5fbecd9d201fc379fdd4076230feaa0d	Yt15_16S	269	1800	Andean forest	Yotoco	Bacteria	Proteobacteria	Alphaproteobacteria	Rhizobiales	Xanthobacteraceae	Unassigned	Unassigned
464585	6ee24c3f87aecc6acbbdeb29b2493a0b	Yt35_16S	269	1800	Andean forest	Yotoco	Bacteria	Latescibacterota	Unassigned	Unassigned	Unassigned	Unassigned	Unassigned
526424	7d68300ec889180808a423977736fdc6	LS32_16S	269	900	Tropical dry forest	Laguna Sonso	Bacteria	Firmicutes	Clostridia	Lachnospirales	Lachnospiraceae	Agathobacter	Unassigned
568011	8738c9e2674ad244226a188f9382f0ed	BD13_16S	268	2400	Andean forest	Bosque Duende	Bacteria	Acidobacteriota	Acidobacteriae	Subgroup_2	Unassigned	Unassigned	Unassigned
816453	c2c0255bbd36a4acaa5147dfb533b9f2	LS15_16S	268	900	Tropical dry forest	Laguna Sonso	Bacteria	Gemmatimonadota	Gemmatimonadetes	Gemmatimonadales	Gemmatimonadaceae	uncultured	Unassigned
411830	621b7214bea96facafe9b0a3057dff2a	LS32_16S	267	900	Tropical dry forest	Laguna Sonso	Bacteria	Gemmatimonadota	Gemmatimonadetes	Gemmatimonadales	Gemmatimonadaceae	uncultured	Unassigned
417251	6361614fb00511e5ad457d1a162a5fc3	Yt23_16S	267	1800	Andean forest	Yotoco	Bacteria	Proteobacteria	Alphaproteobacteria	Rhizobiales	Xanthobacteraceae	Bradyrhizobium	Unassigned
557029	849ab4c0a4f38cae173c1795ad6a91d2	LS21_16S	267	900	Tropical dry forest	Laguna Sonso	Bacteria	Acidobacteriota	Acidobacteriae	Subgroup_2	Unassigned	Unassigned	uncultured_Acidobacteria
979317	e9eadae0d3796c1a5ee34783acdd28e2	LS11_16S	267	900	Tropical dry forest	Laguna Sonso	Bacteria	Gemmatimonadota	Gemmatimonadetes	Gemmatimonadales	Gemmatimonadaceae	Unassigned	Unassigned
368791	5814672d15112733008f1be04e7f2fea	BD15_16S	266	2400	Andean forest	Bosque Duende	Bacteria	Acidobacteriota	Acidobacteriae	Acidobacteriales	uncultured	uncultured	Unassigned
621150	945724fbf67c6cc456a1b1e483cf8752	Yt35_16S	266	1800	Andean forest	Yotoco	Bacteria	Acidobacteriota	Acidobacteriae	Subgroup_2	Unassigned	Unassigned	Unassigned
895032	d58fbfc4ee16dd3859fc42f685ad84c1	Yt12_16S	266	1800	Andean forest	Yotoco	Bacteria	Proteobacteria	Alphaproteobacteria	Rhizobiales	Xanthobacteraceae	uncultured	Unassigned
966489	e6e9bb8e1ed5d935b2897b9f3a0e335f	BD32_16S	266	2400	Andean forest	Bosque Duende	Bacteria	Acidobacteriota	Acidobacteriae	Subgroup_2	Unassigned	Unassigned	uncultured_Acidobacteria
1059496	fd28d3d09a2b230a1e3b104ec7ab7718	Yt12_16S	266	1800	Andean forest	Yotoco	Bacteria	Acidobacteriota	Acidobacteriae	Acidobacteriales	uncultured	uncultured	uncultured_Acidobacteriaceae
539972	80bfc1db996a8d7b8c21dbb944793eba	LS21_16S	265	900	Tropical dry forest	Laguna Sonso	Bacteria	Proteobacteria	Gammaproteobacteria	Burkholderiales	Nitrosomonadaceae	MND1	Unassigned
870047	cf9ecf2c78d91795437cac5c7b107373	BD21_16S	265	2400	Andean forest	Bosque Duende	Bacteria	Acidobacteriota	Acidobacteriae	Acidobacteriales	Unassigned	Unassigned	Unassigned
72923	11511b2ce7f46cd7e1dcbcff448a554b	BD32_16S	264	2400	Andean forest	Bosque Duende	Bacteria	NB1-j	Unassigned	Unassigned	Unassigned	Unassigned	uncultured_soil
126077	1d82de6c38b9ad724a3a56e518dc28d9	LS32_16S	264	900	Tropical dry forest	Laguna Sonso	Bacteria	Acidobacteriota	Acidobacteriae	Subgroup_2	Unassigned	Unassigned	uncultured_Holophaga
229284	361df4aadcfc21a5dd3a9a8b6da40218	BD32_16S	264	2400	Andean forest	Bosque Duende	Bacteria	Bacteroidota	Bacteroidia	Bacteroidales	Bacteroidaceae	Bacteroides	Unassigned
349102	535c31b9bf9bfa03143a475f6bf040e6	Yt11_16S	264	1800	Andean forest	Yotoco	Bacteria	Proteobacteria	Gammaproteobacteria	Pseudomonadales	Pseudomonadaceae	Pseudomonas	Unassigned
401503	5fbecd9d201fc379fdd4076230feaa0d	Yt24_16S	264	1800	Andean forest	Yotoco	Bacteria	Proteobacteria	Alphaproteobacteria	Rhizobiales	Xanthobacteraceae	Unassigned	Unassigned
417252	6361614fb00511e5ad457d1a162a5fc3	Yt35_16S	264	1800	Andean forest	Yotoco	Bacteria	Proteobacteria	Alphaproteobacteria	Rhizobiales	Xanthobacteraceae	Bradyrhizobium	Unassigned
593563	8d9e2d5477fdfec8cae63eeae13b6331	Yt12_16S	264	1800	Andean forest	Yotoco	Bacteria	Proteobacteria	Gammaproteobacteria	Pseudomonadales	Moraxellaceae	Acinetobacter	Unassigned
671313	a0444f4420e24c7c0e36c0dc4eb8f487	LS11_16S	264	900	Tropical dry forest	Laguna Sonso	Bacteria	Gemmatimonadota	Gemmatimonadetes	Gemmatimonadales	Gemmatimonadaceae	uncultured	Unassigned
20873	04c3d62854523ab6159539c73bb0b794	Yt32_16S	263	1800	Andean forest	Yotoco	Bacteria	Proteobacteria	Gammaproteobacteria	Gammaproteobacteria_Incertae_Sedis	Unknown_Family	Acidibacter	uncultured_bacterium
401491	5fbecd9d201fc379fdd4076230feaa0d	Yt21_16S	263	1800	Andean forest	Yotoco	Bacteria	Proteobacteria	Alphaproteobacteria	Rhizobiales	Xanthobacteraceae	Unassigned	Unassigned
580750	8a392cd0d61627f02e52c05e4c188ed6	Yt15_16S	263	1800	Andean forest	Yotoco	Bacteria	Acidobacteriota	Acidobacteriae	Subgroup_2	Unassigned	Unassigned	Unassigned
5409	014de19253b17e2d01adb948659eaf96	BD13_16S	262	2400	Andean forest	Bosque Duende	Bacteria	Acidobacteriota	Acidobacteriae	Subgroup_2	Unassigned	Unassigned	Unassigned
72907	11511b2ce7f46cd7e1dcbcff448a554b	BD22_16S	262	2400	Andean forest	Bosque Duende	Bacteria	NB1-j	Unassigned	Unassigned	Unassigned	Unassigned	uncultured_soil
461140	6dfda6abcd75a24747aebebbe894b430	LS32_16S	262	900	Tropical dry forest	Laguna Sonso	Bacteria	Gemmatimonadota	Gemmatimonadetes	Gemmatimonadales	Gemmatimonadaceae	uncultured	uncultured_Gemmatimonadales
494169	7611043f7f427152bf1261ee5dc7c6e0	PDU25_16S	262	3200	Páramo	Páramo Duende	Bacteria	Proteobacteria	Alphaproteobacteria	Elsterales	uncultured	uncultured	Unassigned
895047	d58fbfc4ee16dd3859fc42f685ad84c1	Yt23_16S	262	1800	Andean forest	Yotoco	Bacteria	Proteobacteria	Alphaproteobacteria	Rhizobiales	Xanthobacteraceae	uncultured	Unassigned
1007648	f0f861951007dac0d5083069c07bf992	Yt35_16S	262	1800	Andean forest	Yotoco	Bacteria	Proteobacteria	Alphaproteobacteria	Rhizobiales	Xanthobacteraceae	uncultured	Unassigned
605714	907e16a8ff244cc2c59fbd05e6f5fdac	BD21_16S	260	2400	Andean forest	Bosque Duende	Bacteria	Acidobacteriota	Acidobacteriae	Subgroup_2	Unassigned	Unassigned	Unassigned
746114	b1ce719e5d9c0814de59f2016262c0f7	Yt23_16S	260	1800	Andean forest	Yotoco	Bacteria	Unassigned	Unassigned	Unassigned	Unassigned	Unassigned	Unassigned
195054	2dc00f1e4d572a4bbe8f09bd584fc029	LS32_16S	259	900	Tropical dry forest	Laguna Sonso	Bacteria	Gemmatimonadota	Gemmatimonadetes	Gemmatimonadales	Gemmatimonadaceae	uncultured	Unassigned
279443	4298cb29a36032226d2457ae2bf1e6fd	LS21_16S	259	900	Tropical dry forest	Laguna Sonso	Bacteria	Proteobacteria	Gammaproteobacteria	Burkholderiales	Nitrosomonadaceae	oc32	uncultured_bacterium
816428	c2c0255bbd36a4acaa5147dfb533b9f2	Yt11_16S	258	1800	Andean forest	Yotoco	Bacteria	Gemmatimonadota	Gemmatimonadetes	Gemmatimonadales	Gemmatimonadaceae	uncultured	Unassigned
219353	336d17452254a337bc35f95ed54bb151	BD22_16S	257	2400	Andean forest	Bosque Duende	Bacteria	Firmicutes	Clostridia	Oscillospirales	Ruminococcaceae	Faecalibacterium	Unassigned
221752	34188f5818bdf44412c01d5af1c6a39d	PDU24_16S	257	3200	Páramo	Páramo Duende	Bacteria	Acidobacteriota	Acidobacteriae	Subgroup_2	Unassigned	Unassigned	uncultured_Holophaga
6176	01765e8ceb734db47cdcdf0ad3a41f55	LS21_16S	256	900	Tropical dry forest	Laguna Sonso	Bacteria	Acidobacteriota	Acidobacteriae	Subgroup_2	Unassigned	Unassigned	Unassigned
126083	1d82de6c38b9ad724a3a56e518dc28d9	LS13_16S	256	900	Tropical dry forest	Laguna Sonso	Bacteria	Acidobacteriota	Acidobacteriae	Subgroup_2	Unassigned	Unassigned	uncultured_Holophaga
226888	358e5f8c3673d00a5eb6d7048d09e10f	Yt15_16S	256	1800	Andean forest	Yotoco	Bacteria	Acidobacteriota	Acidobacteriae	Acidobacteriales	uncultured	uncultured	Unassigned
720886	abb2bed7df06e287dbb6928eb7a5f806	LS15_16S	256	900	Tropical dry forest	Laguna Sonso	Bacteria	Methylomirabilota	Methylomirabilia	Methylomirabilales	Methylomirabilaceae	Sh765B-TzT-35	uncultured_bacterium
281603	431c0bf620eb5e776e7af317334ed666	Yt23_16S	255	1800	Andean forest	Yotoco	Bacteria	Verrucomicrobiota	Verrucomicrobiae	Chthoniobacterales	Chthoniobacteraceae	Candidatus_Udaeobacter	uncultured_Prosthecobacter
412811	6269cc8724c2df8fc582eefe5b0358ef	Yt35_16S	255	1800	Andean forest	Yotoco	Bacteria	Nitrospirota	Nitrospiria	Nitrospirales	Nitrospiraceae	Nitrospira	uncultured_Green
720881	abb2bed7df06e287dbb6928eb7a5f806	LS32_16S	255	900	Tropical dry forest	Laguna Sonso	Bacteria	Methylomirabilota	Methylomirabilia	Methylomirabilales	Methylomirabilaceae	Sh765B-TzT-35	uncultured_bacterium
110630	1a1ddb6fbcd2bcef57557dcf24bdc3e6	LS23_16S	254	900	Tropical dry forest	Laguna Sonso	Bacteria	Proteobacteria	Gammaproteobacteria	Burkholderiales	Nitrosomonadaceae	MND1	Unassigned
178301	29fdb7b2ceb1828ef6d5c9e5d279bb7e	BD32_16S	254	2400	Andean forest	Bosque Duende	Bacteria	Acidobacteriota	Acidobacteriae	Subgroup_2	Unassigned	Unassigned	uncultured_Holophaga
268134	3f81bedfc6e7ac6fa700b7f5924e317a	BD32_16S	254	2400	Andean forest	Bosque Duende	Bacteria	Acidobacteriota	Acidobacteriae	Bryobacterales	Bryobacteraceae	Bryobacter	Unassigned
455758	6cb8b3f13304d2219737a6cda003147e	BD21_16S	254	2400	Andean forest	Bosque Duende	Bacteria	Acidobacteriota	Acidobacteriae	Solibacterales	Solibacteraceae	Candidatus_Solibacter	Unassigned
605712	907e16a8ff244cc2c59fbd05e6f5fdac	BD22_16S	254	2400	Andean forest	Bosque Duende	Bacteria	Acidobacteriota	Acidobacteriae	Subgroup_2	Unassigned	Unassigned	Unassigned
1044644	f9d4855ed3480d31b3a9c9aef19de0ad	LS31_16S	254	900	Tropical dry forest	Laguna Sonso	Bacteria	Gemmatimonadota	Gemmatimonadetes	Gemmatimonadales	Gemmatimonadaceae	uncultured	Unassigned
215851	32ab3ce52014b5d662cb70ab422869fa	PDU24_16S	253	3200	Páramo	Páramo Duende	Bacteria	Proteobacteria	Gammaproteobacteria	Xanthomonadales	Xanthomonadaceae	Xanthomonas	Unassigned
317415	4b7b0a101797c326366bc83f4203434b	PDU25_16S	253	3200	Páramo	Páramo Duende	Bacteria	Acidobacteriota	Acidobacteriae	Acidobacteriales	uncultured	uncultured	uncultured_forest
1007649	f0f861951007dac0d5083069c07bf992	Yt12_16S	253	1800	Andean forest	Yotoco	Bacteria	Proteobacteria	Alphaproteobacteria	Rhizobiales	Xanthobacteraceae	uncultured	Unassigned
348407	53324075cf43ab6657db14926f906a92	LS25_16S	252	900	Tropical dry forest	Laguna Sonso	Bacteria	Actinobacteriota	Actinobacteria	Micromonosporales	Micromonosporaceae	Luedemannella	uncultured_bacterium
349101	535c31b9bf9bfa03143a475f6bf040e6	Yt34_16S	252	1800	Andean forest	Yotoco	Bacteria	Proteobacteria	Gammaproteobacteria	Pseudomonadales	Pseudomonadaceae	Pseudomonas	Unassigned
142631	217e5d8a40c73066e5eca3d7e3a95ae1	PDU24_16S	251	3200	Páramo	Páramo Duende	Bacteria	Acidobacteriota	Acidobacteriae	Bryobacterales	Bryobacteraceae	Bryobacter	uncultured_Holophaga
329775	4e90b8e28d0d1129889520aa523a03be	BD21_16S	251	2400	Andean forest	Bosque Duende	Bacteria	Acidobacteriota	Acidobacteriae	Subgroup_2	Unassigned	Unassigned	Unassigned
401517	5fbecd9d201fc379fdd4076230feaa0d	Yt23_16S	251	1800	Andean forest	Yotoco	Bacteria	Proteobacteria	Alphaproteobacteria	Rhizobiales	Xanthobacteraceae	Unassigned	Unassigned
673564	a0c208382d2758901747fd6b5b518f5b	BD15_16S	251	2400	Andean forest	Bosque Duende	Bacteria	Acidobacteriota	Acidobacteriae	Subgroup_2	Unassigned	Unassigned	Unassigned
343550	5211797f3013a95266395960293413f0	Yt34_16S	250	1800	Andean forest	Yotoco	Bacteria	Acidobacteriota	Acidobacteriae	Subgroup_2	Unassigned	Unassigned	bacterium_Ellin7509
693059	a544126d1d6d22eda691038bdf69b39d	Yt35_16S	250	1800	Andean forest	Yotoco	Bacteria	Chloroflexi	SHA-26	Unassigned	Unassigned	Unassigned	uncultured_bacterium
944960	e16f630b07bd85a5e55b9b8ebabd814f	PDU11_16S	250	3200	Páramo	Páramo Duende	Bacteria	Proteobacteria	Gammaproteobacteria	Pseudomonadales	Pseudomonadaceae	Pseudomonas	Unassigned
267018	3f4234b7504a0b3226d8bde713463ec0	LS15_16S	249	900	Tropical dry forest	Laguna Sonso	Bacteria	Gemmatimonadota	Gemmatimonadetes	Gemmatimonadales	Gemmatimonadaceae	uncultured	Unassigned
478493	724ccdbb31825a4c04edf311fd6097e2	LS23_16S	249	900	Tropical dry forest	Laguna Sonso	Bacteria	Bacteroidota	Bacteroidia	Chitinophagales	Chitinophagaceae	Unassigned	Unassigned
507042	78f3d8972141b73530eb425af383a225	LS11_16S	249	900	Tropical dry forest	Laguna Sonso	Bacteria	Unassigned	Unassigned	Unassigned	Unassigned	Unassigned	Unassigned
417232	6361614fb00511e5ad457d1a162a5fc3	Yt21_16S	248	1800	Andean forest	Yotoco	Bacteria	Proteobacteria	Alphaproteobacteria	Rhizobiales	Xanthobacteraceae	Bradyrhizobium	Unassigned
861908	cdb72472fee2d150b83be699e3555786	LS11_16S	248	900	Tropical dry forest	Laguna Sonso	Bacteria	Proteobacteria	Alphaproteobacteria	Sphingomonadales	Sphingomonadaceae	Sphingomonas	Unassigned
1007642	f0f861951007dac0d5083069c07bf992	Yt15_16S	248	1800	Andean forest	Yotoco	Bacteria	Proteobacteria	Alphaproteobacteria	Rhizobiales	Xanthobacteraceae	uncultured	Unassigned
173839	28e96ce20e8982cc00a8871d6db19775	Yt24_16S	247	1800	Andean forest	Yotoco	Bacteria	Acidobacteriota	Acidobacteriae	Subgroup_2	Unassigned	Unassigned	Unassigned
227831	35cbc4525723a8d80917feb3b136170b	BD13_16S	247	2400	Andean forest	Bosque Duende	Bacteria	Proteobacteria	Alphaproteobacteria	Defluviicoccales	uncultured	uncultured	uncultured_soil
671328	a0444f4420e24c7c0e36c0dc4eb8f487	LS15_16S	247	900	Tropical dry forest	Laguna Sonso	Bacteria	Gemmatimonadota	Gemmatimonadetes	Gemmatimonadales	Gemmatimonadaceae	uncultured	Unassigned
267008	3f4234b7504a0b3226d8bde713463ec0	LS32_16S	246	900	Tropical dry forest	Laguna Sonso	Bacteria	Gemmatimonadota	Gemmatimonadetes	Gemmatimonadales	Gemmatimonadaceae	uncultured	Unassigned
113016	1aa24c84f99e78d6d348f1a3d3966396	Yt11_16S	245	1800	Andean forest	Yotoco	Bacteria	Chloroflexi	Ktedonobacteria	Ktedonobacterales	JG30-KF-AS9	Unassigned	Unassigned
420276	641a0fc70b43c5b5dfc24e9d6f71b8f0	LS23_16S	245	900	Tropical dry forest	Laguna Sonso	Bacteria	Proteobacteria	Alphaproteobacteria	Rhizobiales	Xanthobacteraceae	Unassigned	Unassigned
513345	7a80353ea9542d13ad12591a04bfc572	Yt15_16S	245	1800	Andean forest	Yotoco	Bacteria	Acidobacteriota	Acidobacteriae	Acidobacteriales	uncultured	uncultured	Unassigned
674295	a0e4e3275d68f86b1f7fb21f8555f891	LS21_16S	245	900	Tropical dry forest	Laguna Sonso	Bacteria	Gemmatimonadota	Gemmatimonadetes	Gemmatimonadales	Gemmatimonadaceae	uncultured	uncultured_actinobacterium
746107	b1ce719e5d9c0814de59f2016262c0f7	Yt35_16S	245	1800	Andean forest	Yotoco	Bacteria	Unassigned	Unassigned	Unassigned	Unassigned	Unassigned	Unassigned
195056	2dc00f1e4d572a4bbe8f09bd584fc029	LS31_16S	244	900	Tropical dry forest	Laguna Sonso	Bacteria	Gemmatimonadota	Gemmatimonadetes	Gemmatimonadales	Gemmatimonadaceae	uncultured	Unassigned
282653	435367fd70ddb26e19f7cc51be279189	BD22_16S	244	2400	Andean forest	Bosque Duende	Bacteria	Acidobacteriota	Acidobacteriae	Acidobacteriales	uncultured	uncultured	Unassigned
741145	b08490144a74d232107c9f776c772444	LS34_16S	244	900	Tropical dry forest	Laguna Sonso	Bacteria	Actinobacteriota	Thermoleophilia	Gaiellales	uncultured	uncultured	Unassigned
924972	dcf52048adb6ea0f8696d2b45540e7f5	LS34_16S	244	900	Tropical dry forest	Laguna Sonso	Bacteria	Acidobacteriota	Acidobacteriae	Subgroup_13	Unassigned	Unassigned	uncultured_bacterium
931409	de9392d50e4e0ed2600daf764dc4f0a4	BD35_16S	244	2400	Andean forest	Bosque Duende	Bacteria	Methylomirabilota	Methylomirabilia	Rokubacteriales	Unassigned	Unassigned	uncultured_bacterium
1004107	f008d770fa696d0d07008259e73848f1	Yt11_16S	244	1800	Andean forest	Yotoco	Bacteria	Acidobacteriota	Acidobacteriae	Subgroup_2	Unassigned	Unassigned	Unassigned
286438	443c3e5e5efa4d0d35644c0a634015db	LS34_16S	243	900	Tropical dry forest	Laguna Sonso	Bacteria	Acidobacteriota	Acidobacteriae	Acidobacteriales	uncultured	uncultured	Unassigned
606898	90c4213f73a91820b31876cc351b1ac7	Yt23_16S	243	1800	Andean forest	Yotoco	Bacteria	Nitrospirota	Nitrospiria	Nitrospirales	Nitrospiraceae	Nitrospira	Unassigned
91584	159bffccc41eef508dfc96396c70a119	BD15_16S	242	2400	Andean forest	Bosque Duende	Bacteria	Bacteroidota	Bacteroidia	Sphingobacteriales	Sphingobacteriaceae	Sphingobacterium	Sphingobacterium_multivorum
287981	4497b737670fe5bb23e35c20d25c968d	BD13_16S	242	2400	Andean forest	Bosque Duende	Bacteria	Proteobacteria	Alphaproteobacteria	Elsterales	uncultured	uncultured	Unassigned
910297	d97bcc0bb2a4e9bff24d6c9ead1a591b	Yt11_16S	242	1800	Andean forest	Yotoco	Bacteria	Gemmatimonadota	Gemmatimonadetes	Gemmatimonadales	Gemmatimonadaceae	Gemmatimonas	Unassigned
992194	ed1dac9724a51e41f6166d8d7d92a554	Yt35_16S	242	1800	Andean forest	Yotoco	Bacteria	Acidobacteriota	Acidobacteriae	Acidobacteriales	uncultured	uncultured	Unassigned
82851	1386be02208cb237e0f0f7c3451369ce	PDU25_16S	241	3200	Páramo	Páramo Duende	Bacteria	Acidobacteriota	Acidobacteriae	Subgroup_13	Unassigned	Unassigned	Unassigned
367250	57b38989c4fc24b8b178df768e69ddae	BD22_16S	241	2400	Andean forest	Bosque Duende	Bacteria	Acidobacteriota	Acidobacteriae	Acidobacteriales	Unassigned	Unassigned	Unassigned
417240	6361614fb00511e5ad457d1a162a5fc3	Yt32_16S	241	1800	Andean forest	Yotoco	Bacteria	Proteobacteria	Alphaproteobacteria	Rhizobiales	Xanthobacteraceae	Bradyrhizobium	Unassigned
73226	115ce539a00b235ad0e6bc6c0b375641	LS13_16S	240	900	Tropical dry forest	Laguna Sonso	Bacteria	Gemmatimonadota	Gemmatimonadetes	Gemmatimonadales	Gemmatimonadaceae	uncultured	uncultured_bacterium
673244	a0a8825c251527ceb5a8bdfd3674340c	BD32_16S	240	2400	Andean forest	Bosque Duende	Bacteria	Acidobacteriota	Acidobacteriae	Acidobacteriales	uncultured	uncultured	uncultured_forest
276675	41db3a79e6129bf71fea12f31950977f	Yt15_16S	239	1800	Andean forest	Yotoco	Bacteria	Proteobacteria	Alphaproteobacteria	Rhizobiales	Xanthobacteraceae	uncultured	Unassigned
593543	8d9e2d5477fdfec8cae63eeae13b6331	LS13_16S	239	900	Tropical dry forest	Laguna Sonso	Bacteria	Proteobacteria	Gammaproteobacteria	Pseudomonadales	Moraxellaceae	Acinetobacter	Unassigned
924394	dcc86dfeaf3f75d1710656e0e52bc6fc	BD35_16S	239	2400	Andean forest	Bosque Duende	Bacteria	Acidobacteriota	Acidobacteriae	Subgroup_2	Unassigned	Unassigned	uncultured_Acidobacteria
962702	e5f7ab97f11911cba7892f54f1fa6ea0	LS31_16S	239	900	Tropical dry forest	Laguna Sonso	Bacteria	Proteobacteria	Gammaproteobacteria	Burkholderiales	Nitrosomonadaceae	MND1	Unassigned
1059492	fd28d3d09a2b230a1e3b104ec7ab7718	Yt23_16S	239	1800	Andean forest	Yotoco	Bacteria	Acidobacteriota	Acidobacteriae	Acidobacteriales	uncultured	uncultured	uncultured_Acidobacteriaceae
58550	0dd181f18b0804cfc735439ac41e3627	Yt11_16S	238	1800	Andean forest	Yotoco	Bacteria	Gemmatimonadota	Gemmatimonadetes	Gemmatimonadales	Gemmatimonadaceae	uncultured	Unassigned
73227	115ce539a00b235ad0e6bc6c0b375641	LS25_16S	238	900	Tropical dry forest	Laguna Sonso	Bacteria	Gemmatimonadota	Gemmatimonadetes	Gemmatimonadales	Gemmatimonadaceae	uncultured	uncultured_bacterium
267007	3f4234b7504a0b3226d8bde713463ec0	LS13_16S	238	900	Tropical dry forest	Laguna Sonso	Bacteria	Gemmatimonadota	Gemmatimonadetes	Gemmatimonadales	Gemmatimonadaceae	uncultured	Unassigned
281588	431c0bf620eb5e776e7af317334ed666	Yt21_16S	238	1800	Andean forest	Yotoco	Bacteria	Verrucomicrobiota	Verrucomicrobiae	Chthoniobacterales	Chthoniobacteraceae	Candidatus_Udaeobacter	uncultured_Prosthecobacter
388515	5cceaad4352642782cdd1f5edbd2a4f5	LS15_16S	238	900	Tropical dry forest	Laguna Sonso	Bacteria	Proteobacteria	Gammaproteobacteria	Burkholderiales	Gallionellaceae	Unassigned	Unassigned
468907	6ff6625aab9cf5d53e56ab71a1c057e1	PDU25_16S	238	3200	Páramo	Páramo Duende	Bacteria	RCP2-54	Unassigned	Unassigned	Unassigned	Unassigned	Unassigned
1067966	ff3a4782ab8242d0848350426a12f084	BD22_16S	238	2400	Andean forest	Bosque Duende	Bacteria	Proteobacteria	Alphaproteobacteria	Unassigned	Unassigned	Unassigned	Unassigned
169855	27f8f6009ba3c30b042495a4853c3ae6	Yt32_16S	237	1800	Andean forest	Yotoco	Bacteria	Acidobacteriota	Acidobacteriae	Subgroup_2	Unassigned	Unassigned	uncultured_Holophaga
217164	32e1d772e743824cfe8e47efa4a02160	BD13_16S	237	2400	Andean forest	Bosque Duende	Bacteria	Acidobacteriota	Acidobacteriae	Subgroup_2	Unassigned	Unassigned	Unassigned
417237	6361614fb00511e5ad457d1a162a5fc3	Yt11_16S	237	1800	Andean forest	Yotoco	Bacteria	Proteobacteria	Alphaproteobacteria	Rhizobiales	Xanthobacteraceae	Bradyrhizobium	Unassigned
470842	705d3d6fd35da0db2797ad707a76b890	LS34_16S	237	900	Tropical dry forest	Laguna Sonso	Bacteria	Acidobacteriota	Acidobacteriae	Acidobacteriales	uncultured	uncultured	Unassigned
539967	80bfc1db996a8d7b8c21dbb944793eba	LS23_16S	237	900	Tropical dry forest	Laguna Sonso	Bacteria	Proteobacteria	Gammaproteobacteria	Burkholderiales	Nitrosomonadaceae	MND1	Unassigned
709136	a8fc281566af3175867c84ed667c4459	BD13_16S	237	2400	Andean forest	Bosque Duende	Bacteria	Acidobacteriota	Acidobacteriae	Acidobacteriales	uncultured	uncultured	uncultured_forest
730678	ae18764ac9354b0daa3a1862473090f7	PDU24_16S	237	3200	Páramo	Páramo Duende	Bacteria	Verrucomicrobiota	Verrucomicrobiae	Chthoniobacterales	Chthoniobacteraceae	Candidatus_Udaeobacter	Unassigned
836621	c789a03d78eb42cf61db698c522bb252	LS31_16S	237	900	Tropical dry forest	Laguna Sonso	Bacteria	Acidobacteriota	Acidobacteriae	Subgroup_2	Unassigned	Unassigned	uncultured_Acidobacteria
271069	406345d05ee7ea5c67c1e13460c1ec4b	Yt32_16S	236	1800	Andean forest	Yotoco	Bacteria	Acidobacteriota	Acidobacteriae	Acidobacteriales	uncultured	uncultured	Unassigned
526437	7d68300ec889180808a423977736fdc6	BD35_16S	236	2400	Andean forest	Bosque Duende	Bacteria	Firmicutes	Clostridia	Lachnospirales	Lachnospiraceae	Agathobacter	Unassigned
754075	b3bacee546025de8e73035135ce7c07a	LS32_16S	236	900	Tropical dry forest	Laguna Sonso	Bacteria	Acidobacteriota	Acidobacteriae	Subgroup_2	Unassigned	Unassigned	uncultured_eubacterium
73246	115ce539a00b235ad0e6bc6c0b375641	LS32_16S	235	900	Tropical dry forest	Laguna Sonso	Bacteria	Gemmatimonadota	Gemmatimonadetes	Gemmatimonadales	Gemmatimonadaceae	uncultured	uncultured_bacterium
653766	9c1d336d5fc049c0b4992fcfdfa36f44	LS11_16S	235	900	Tropical dry forest	Laguna Sonso	Bacteria	Firmicutes	Clostridia	Lachnospirales	Lachnospiraceae	Blautia	Unassigned
780996	ba7464521651bb23e1d7e31a26120a72	Yt35_16S	235	1800	Andean forest	Yotoco	Bacteria	Gemmatimonadota	Gemmatimonadetes	Gemmatimonadales	Gemmatimonadaceae	uncultured	uncultured_actinobacterium
878510	d1b0c112d031051adcab2edda29c280f	Yt12_16S	235	1800	Andean forest	Yotoco	Bacteria	RCP2-54	Unassigned	Unassigned	Unassigned	Unassigned	Unassigned
5424	014de19253b17e2d01adb948659eaf96	BD15_16S	234	2400	Andean forest	Bosque Duende	Bacteria	Acidobacteriota	Acidobacteriae	Subgroup_2	Unassigned	Unassigned	Unassigned
217172	32e1d772e743824cfe8e47efa4a02160	PDU24_16S	234	3200	Páramo	Páramo Duende	Bacteria	Acidobacteriota	Acidobacteriae	Subgroup_2	Unassigned	Unassigned	Unassigned
606884	90c4213f73a91820b31876cc351b1ac7	Yt11_16S	234	1800	Andean forest	Yotoco	Bacteria	Nitrospirota	Nitrospiria	Nitrospirales	Nitrospiraceae	Nitrospira	Unassigned
653765	9c1d336d5fc049c0b4992fcfdfa36f44	Yt15_16S	234	1800	Andean forest	Yotoco	Bacteria	Firmicutes	Clostridia	Lachnospirales	Lachnospiraceae	Blautia	Unassigned
677725	a1a21ec417320b9a5aedb8b2b4091b2d	Yt35_16S	234	1800	Andean forest	Yotoco	Bacteria	Latescibacterota	Unassigned	Unassigned	Unassigned	Unassigned	Unassigned
709152	a8fc281566af3175867c84ed667c4459	BD15_16S	234	2400	Andean forest	Bosque Duende	Bacteria	Acidobacteriota	Acidobacteriae	Acidobacteriales	uncultured	uncultured	uncultured_forest
461134	6dfda6abcd75a24747aebebbe894b430	LS34_16S	232	900	Tropical dry forest	Laguna Sonso	Bacteria	Gemmatimonadota	Gemmatimonadetes	Gemmatimonadales	Gemmatimonadaceae	uncultured	uncultured_Gemmatimonadales
467355	6f8634e3dcc1ddf98e0a342eb2932e71	Yt32_16S	232	1800	Andean forest	Yotoco	Bacteria	Chloroflexi	Ktedonobacteria	Ktedonobacterales	JG30-KF-AS9	Unassigned	uncultured_bacterium
605715	907e16a8ff244cc2c59fbd05e6f5fdac	PDU24_16S	232	3200	Páramo	Páramo Duende	Bacteria	Acidobacteriota	Acidobacteriae	Subgroup_2	Unassigned	Unassigned	Unassigned
679674	a20f7d4c912ba1ba64e64ab7f9ef25cf	BD22_16S	232	2400	Andean forest	Bosque Duende	Bacteria	Acidobacteriota	Acidobacteriae	Acidobacteriales	Unassigned	Unassigned	Unassigned
809921	c13c7ba6ef8d3728527b658b40a437e4	BD13_16S	232	2400	Andean forest	Bosque Duende	Bacteria	Acidobacteriota	Acidobacteriae	Acidobacteriales	Unassigned	Unassigned	Unassigned
268111	3f81bedfc6e7ac6fa700b7f5924e317a	BD13_16S	231	2400	Andean forest	Bosque Duende	Bacteria	Acidobacteriota	Acidobacteriae	Bryobacterales	Bryobacteraceae	Bryobacter	Unassigned
449817	6b33b692cdf1dcd0b6f9f13e499985a1	BD21_16S	231	2400	Andean forest	Bosque Duende	Bacteria	Acidobacteriota	Acidobacteriae	Acidobacteriales	Koribacteraceae	Candidatus_Koribacter	Unassigned
966687	e6f72df7dcdc71d0221dc02a5738d203	LS15_16S	231	900	Tropical dry forest	Laguna Sonso	Bacteria	Chloroflexi	AD3	Unassigned	Unassigned	Unassigned	Unassigned
72925	11511b2ce7f46cd7e1dcbcff448a554b	BD15_16S	230	2400	Andean forest	Bosque Duende	Bacteria	NB1-j	Unassigned	Unassigned	Unassigned	Unassigned	uncultured_soil
513339	7a80353ea9542d13ad12591a04bfc572	Yt11_16S	230	1800	Andean forest	Yotoco	Bacteria	Acidobacteriota	Acidobacteriae	Acidobacteriales	uncultured	uncultured	Unassigned
624460	950986eac4d516cb072d1b8e44039329	BD22_16S	230	2400	Andean forest	Bosque Duende	Bacteria	Acidobacteriota	Acidobacteriae	Subgroup_2	Unassigned	Unassigned	uncultured_forest
904178	d7e311091129e6f101bc4094353558f7	Yt23_16S	230	1800	Andean forest	Yotoco	Bacteria	Methylomirabilota	Methylomirabilia	Rokubacteriales	Unassigned	Unassigned	uncultured_bacterium
999993	eedcfdc59ac100711812d02ffa2d670d	PDU25_16S	230	3200	Páramo	Páramo Duende	Bacteria	Proteobacteria	Gammaproteobacteria	WD260	Unassigned	Unassigned	uncultured_bacterium
1004109	f008d770fa696d0d07008259e73848f1	LS13_16S	230	900	Tropical dry forest	Laguna Sonso	Bacteria	Acidobacteriota	Acidobacteriae	Subgroup_2	Unassigned	Unassigned	Unassigned
158779	258f4ad7ee74688cb46170f398b87733	PDU11_16S	229	3200	Páramo	Páramo Duende	Bacteria	Proteobacteria	Gammaproteobacteria	Burkholderiales	Sutterellaceae	uncultured	uncultured_bacterium
5412	014de19253b17e2d01adb948659eaf96	BD22_16S	228	2400	Andean forest	Bosque Duende	Bacteria	Acidobacteriota	Acidobacteriae	Subgroup_2	Unassigned	Unassigned	Unassigned
216616	32c93910861bb433e40a077e2a97fd5c	Yt32_16S	228	1800	Andean forest	Yotoco	Bacteria	Chloroflexi	Ktedonobacteria	Ktedonobacterales	JG30-KF-AS9	Unassigned	uncultured_bacterium
597732	8ead2a81b26917dd1dba0b9e30df7d1c	LS11_16S	228	900	Tropical dry forest	Laguna Sonso	Bacteria	Proteobacteria	Gammaproteobacteria	Burkholderiales	Nitrosomonadaceae	MND1	uncultured_Burkholderiaceae
734502	aefa76f93cff78076a0450268dfec307	LS11_16S	228	900	Tropical dry forest	Laguna Sonso	Bacteria	Proteobacteria	Alphaproteobacteria	Elsterales	uncultured	uncultured	Unassigned
878512	d1b0c112d031051adcab2edda29c280f	Yt24_16S	228	1800	Andean forest	Yotoco	Bacteria	RCP2-54	Unassigned	Unassigned	Unassigned	Unassigned	Unassigned
983403	eb0b216d473452a13b9ce884b2bfe58c	LS25_16S	228	900	Tropical dry forest	Laguna Sonso	Bacteria	Acidobacteriota	Vicinamibacteria	Vicinamibacterales	Vicinamibacteraceae	Unassigned	Unassigned
1004121	f008d770fa696d0d07008259e73848f1	Yt32_16S	228	1800	Andean forest	Yotoco	Bacteria	Acidobacteriota	Acidobacteriae	Subgroup_2	Unassigned	Unassigned	Unassigned
367246	57b38989c4fc24b8b178df768e69ddae	BD15_16S	227	2400	Andean forest	Bosque Duende	Bacteria	Acidobacteriota	Acidobacteriae	Acidobacteriales	Unassigned	Unassigned	Unassigned
504649	7863a0af9052283a50dcd63e8cc09642	LS25_16S	227	900	Tropical dry forest	Laguna Sonso	Bacteria	Proteobacteria	Gammaproteobacteria	Burkholderiales	Chromobacteriaceae	Pseudogulbenkiania	Unassigned
518331	7b9da313400b8fe8cc4d530079ad806c	Yt34_16S	227	1800	Andean forest	Yotoco	Bacteria	Proteobacteria	Alphaproteobacteria	Rhizobiales	Xanthobacteraceae	uncultured	Unassigned
565731	86bfa65f1d00fc10ac0908c8cecb097c	PDU24_16S	227	3200	Páramo	Páramo Duende	Bacteria	Proteobacteria	Alphaproteobacteria	Elsterales	uncultured	uncultured	uncultured_Rhodospirillales
867890	cf2ddc308b8e6697f8a3ea65840555ef	PDU24_16S	227	3200	Páramo	Páramo Duende	Bacteria	Proteobacteria	Alphaproteobacteria	Unassigned	Unassigned	Unassigned	Unassigned
1004116	f008d770fa696d0d07008259e73848f1	Yt15_16S	227	1800	Andean forest	Yotoco	Bacteria	Acidobacteriota	Acidobacteriae	Subgroup_2	Unassigned	Unassigned	Unassigned
368780	5814672d15112733008f1be04e7f2fea	BD22_16S	226	2400	Andean forest	Bosque Duende	Bacteria	Acidobacteriota	Acidobacteriae	Acidobacteriales	uncultured	uncultured	Unassigned
494637	762e8200d71c987268d8e18cd6b39022	Yt11_16S	226	1800	Andean forest	Yotoco	Bacteria	Verrucomicrobiota	Verrucomicrobiae	Chthoniobacterales	Chthoniobacteraceae	Candidatus_Udaeobacter	uncultured_Prosthecobacter
5418	014de19253b17e2d01adb948659eaf96	BD32_16S	225	2400	Andean forest	Bosque Duende	Bacteria	Acidobacteriota	Acidobacteriae	Subgroup_2	Unassigned	Unassigned	Unassigned
494625	762e8200d71c987268d8e18cd6b39022	Yt23_16S	225	1800	Andean forest	Yotoco	Bacteria	Verrucomicrobiota	Verrucomicrobiae	Chthoniobacterales	Chthoniobacteraceae	Candidatus_Udaeobacter	uncultured_Prosthecobacter
895035	d58fbfc4ee16dd3859fc42f685ad84c1	Yt34_16S	225	1800	Andean forest	Yotoco	Bacteria	Proteobacteria	Alphaproteobacteria	Rhizobiales	Xanthobacteraceae	uncultured	Unassigned
4349	010464c0a4b8c887c4d0da352f9a0295	PDU25_16S	224	3200	Páramo	Páramo Duende	Bacteria	Acidobacteriota	Acidobacteriae	Subgroup_2	Unassigned	Unassigned	uncultured_forest
73251	115ce539a00b235ad0e6bc6c0b375641	LS15_16S	224	900	Tropical dry forest	Laguna Sonso	Bacteria	Gemmatimonadota	Gemmatimonadetes	Gemmatimonadales	Gemmatimonadaceae	uncultured	uncultured_bacterium
300000	4765156a1421ce15c4202aeb43a0262b	Yt21_16S	224	1800	Andean forest	Yotoco	Bacteria	Gemmatimonadota	Gemmatimonadetes	Gemmatimonadales	Gemmatimonadaceae	Unassigned	Unassigned
852455	cb7d9b4967ec862d8e9aaea213ab1e02	BD35_16S	224	2400	Andean forest	Bosque Duende	Bacteria	Acidobacteriota	Acidobacteriae	Subgroup_2	Unassigned	Unassigned	Unassigned
1006298	f09f2499c068b873c16480abb1b6e8f5	LS34_16S	224	900	Tropical dry forest	Laguna Sonso	Bacteria	Gemmatimonadota	Gemmatimonadetes	Gemmatimonadales	Gemmatimonadaceae	uncultured	Unassigned
1062741	fdf31e1acdd559ba3ef7e00af0139475	BD35_16S	224	2400	Andean forest	Bosque Duende	Bacteria	Proteobacteria	Gammaproteobacteria	Burkholderiales	Comamonadaceae	Variovorax	Unassigned
330162	4ea76c9238df29928c59d1e2bae3a610	PDU24_16S	223	3200	Páramo	Páramo Duende	Bacteria	Acidobacteriota	Acidobacteriae	Subgroup_2	Unassigned	Unassigned	Unassigned
368787	5814672d15112733008f1be04e7f2fea	BD32_16S	223	2400	Andean forest	Bosque Duende	Bacteria	Acidobacteriota	Acidobacteriae	Acidobacteriales	uncultured	uncultured	Unassigned
464564	6ee24c3f87aecc6acbbdeb29b2493a0b	Yt32_16S	223	1800	Andean forest	Yotoco	Bacteria	Latescibacterota	Unassigned	Unassigned	Unassigned	Unassigned	Unassigned
957749	e4be96318088e6942c8cca3df8dd461a	Yt11_16S	223	1800	Andean forest	Yotoco	Bacteria	Proteobacteria	Gammaproteobacteria	Gammaproteobacteria_Incertae_Sedis	Unknown_Family	Acidibacter	uncultured_gamma
267026	3f4234b7504a0b3226d8bde713463ec0	LS21_16S	222	900	Tropical dry forest	Laguna Sonso	Bacteria	Gemmatimonadota	Gemmatimonadetes	Gemmatimonadales	Gemmatimonadaceae	uncultured	Unassigned
300009	4765156a1421ce15c4202aeb43a0262b	Yt34_16S	222	1800	Andean forest	Yotoco	Bacteria	Gemmatimonadota	Gemmatimonadetes	Gemmatimonadales	Gemmatimonadaceae	Unassigned	Unassigned
13926	033ba6c8d64179dc4741917e2cf37687	BD15_16S	221	2400	Andean forest	Bosque Duende	Bacteria	Bacteroidota	Bacteroidia	Sphingobacteriales	Sphingobacteriaceae	Sphingobacterium	Unassigned
395963	5e9d247cadf64910825320a66e102751	LS34_16S	221	900	Tropical dry forest	Laguna Sonso	Bacteria	Gemmatimonadota	Gemmatimonadetes	Gemmatimonadales	Gemmatimonadaceae	uncultured	uncultured_Gemmatimonadales
635270	97daf62f9a0c94cd7cd768455eeb2b84	PDU24_16S	221	3200	Páramo	Páramo Duende	Bacteria	Acidobacteriota	Acidobacteriae	Subgroup_2	Unassigned	Unassigned	uncultured_Holophaga
706935	a87f330821c0f3fe25a480bcefd0910e	BD13_16S	220	2400	Andean forest	Bosque Duende	Bacteria	Proteobacteria	Gammaproteobacteria	Burkholderiales	Burkholderiaceae	Burkholderia-Caballeronia-Paraburkholderia	Unassigned
1059482	fd28d3d09a2b230a1e3b104ec7ab7718	Yt34_16S	220	1800	Andean forest	Yotoco	Bacteria	Acidobacteriota	Acidobacteriae	Acidobacteriales	uncultured	uncultured	uncultured_Acidobacteriaceae
80101	12f2435ca850131449eb4de1926225af	PDU24_16S	219	3200	Páramo	Páramo Duende	Bacteria	Bacteroidota	Bacteroidia	Bacteroidales	Bacteroidaceae	Bacteroides	Bacteroides_vulgatus
448539	6ae1e903c7fd4c64c4804c5a4ee5ebd8	PDU24_16S	219	3200	Páramo	Páramo Duende	Bacteria	Acidobacteriota	Acidobacteriae	Subgroup_2	Unassigned	Unassigned	Unassigned
606893	90c4213f73a91820b31876cc351b1ac7	Yt12_16S	219	1800	Andean forest	Yotoco	Bacteria	Nitrospirota	Nitrospiria	Nitrospirales	Nitrospiraceae	Nitrospira	Unassigned
672622	a08732aae4dcd1f481118dd47f3960d8	LS25_16S	219	900	Tropical dry forest	Laguna Sonso	Bacteria	Proteobacteria	Alphaproteobacteria	uncultured	uncultured	uncultured	Unassigned
819245	c367b6eb11968f48514fe750369148f8	PDU25_16S	219	3200	Páramo	Páramo Duende	Bacteria	Proteobacteria	Alphaproteobacteria	Acetobacterales	Acetobacteraceae	Unassigned	Unassigned
895046	d58fbfc4ee16dd3859fc42f685ad84c1	Yt32_16S	219	1800	Andean forest	Yotoco	Bacteria	Proteobacteria	Alphaproteobacteria	Rhizobiales	Xanthobacteraceae	uncultured	Unassigned
531829	7ea52aae5769cd036ed51af32d511155	BD35_16S	218	2400	Andean forest	Bosque Duende	Bacteria	Acidobacteriota	Acidobacteriae	Subgroup_2	Unassigned	Unassigned	Unassigned
904197	d7e311091129e6f101bc4094353558f7	Yt12_16S	218	1800	Andean forest	Yotoco	Bacteria	Methylomirabilota	Methylomirabilia	Rokubacteriales	Unassigned	Unassigned	uncultured_bacterium
952946	e37d97fecafaa2fb412aaa44b07c4706	LS31_16S	218	900	Tropical dry forest	Laguna Sonso	Bacteria	Chloroflexi	KD4-96	Unassigned	Unassigned	Unassigned	Unassigned
279439	4298cb29a36032226d2457ae2bf1e6fd	LS25_16S	217	900	Tropical dry forest	Laguna Sonso	Bacteria	Proteobacteria	Gammaproteobacteria	Burkholderiales	Nitrosomonadaceae	oc32	uncultured_bacterium
330170	4ea76c9238df29928c59d1e2bae3a610	BD15_16S	217	2400	Andean forest	Bosque Duende	Bacteria	Acidobacteriota	Acidobacteriae	Subgroup_2	Unassigned	Unassigned	Unassigned
709155	a8fc281566af3175867c84ed667c4459	BD21_16S	217	2400	Andean forest	Bosque Duende	Bacteria	Acidobacteriota	Acidobacteriae	Acidobacteriales	uncultured	uncultured	uncultured_forest
882131	d28c2a5854a8732db91db27dd3a95404	PDU25_16S	217	3200	Páramo	Páramo Duende	Bacteria	Acidobacteriota	Acidobacteriae	Subgroup_13	Unassigned	Unassigned	Unassigned
1052705	fb9b8ce68d0f7953f4981a562f9b5c27	LS25_16S	217	900	Tropical dry forest	Laguna Sonso	Bacteria	Gemmatimonadota	Gemmatimonadetes	Gemmatimonadales	Gemmatimonadaceae	uncultured	Unassigned
41263	09b126e101b272cbe7c506b9d039807c	Yt23_16S	216	1800	Andean forest	Yotoco	Bacteria	Proteobacteria	Alphaproteobacteria	Rhizobiales	Xanthobacteraceae	uncultured	Unassigned
142639	217e5d8a40c73066e5eca3d7e3a95ae1	BD32_16S	216	2400	Andean forest	Bosque Duende	Bacteria	Acidobacteriota	Acidobacteriae	Bryobacterales	Bryobacteraceae	Bryobacter	uncultured_Holophaga
276679	41db3a79e6129bf71fea12f31950977f	Yt35_16S	216	1800	Andean forest	Yotoco	Bacteria	Proteobacteria	Alphaproteobacteria	Rhizobiales	Xanthobacteraceae	uncultured	Unassigned
295186	462bb8bbf5b1a550a6cae52abdc6ed56	BD22_16S	216	2400	Andean forest	Bosque Duende	Bacteria	Proteobacteria	Gammaproteobacteria	Burkholderiales	uncultured	uncultured	uncultured_bacterium
470844	705d3d6fd35da0db2797ad707a76b890	LS21_16S	216	900	Tropical dry forest	Laguna Sonso	Bacteria	Acidobacteriota	Acidobacteriae	Acidobacteriales	uncultured	uncultured	Unassigned
615351	92f86bd3d3865037a0719f3d063c06fe	BD15_16S	216	2400	Andean forest	Bosque Duende	Bacteria	Acidobacteriota	Acidobacteriae	Acidobacteriales	uncultured	uncultured	Unassigned
652693	9bc51f78b56a480a57001772eabaf86e	BD32_16S	216	2400	Andean forest	Bosque Duende	Bacteria	Acidobacteriota	Acidobacteriae	Subgroup_2	Unassigned	Unassigned	uncultured_Acidobacteria
1026670	f59b5c7e598fca4f12ac42e4855d7b13	Yt24_16S	216	1800	Andean forest	Yotoco	Bacteria	Verrucomicrobiota	Verrucomicrobiae	Chthoniobacterales	Chthoniobacteraceae	Candidatus_Udaeobacter	uncultured_Prosthecobacter
300007	4765156a1421ce15c4202aeb43a0262b	Yt35_16S	215	1800	Andean forest	Yotoco	Bacteria	Gemmatimonadota	Gemmatimonadetes	Gemmatimonadales	Gemmatimonadaceae	Unassigned	Unassigned
334754	4fb7cb279d9ec86cb1ae5c2edb207443	Yt21_16S	215	1800	Andean forest	Yotoco	Bacteria	Proteobacteria	Alphaproteobacteria	Rhizobiales	Xanthobacteraceae	Unassigned	Unassigned
448205	6acce50c06de8fe3f229f37db863eb4f	LS21_16S	215	900	Tropical dry forest	Laguna Sonso	Bacteria	Gemmatimonadota	Gemmatimonadetes	Gemmatimonadales	Gemmatimonadaceae	uncultured	Acidobacteria_bacterium
513341	7a80353ea9542d13ad12591a04bfc572	Yt34_16S	215	1800	Andean forest	Yotoco	Bacteria	Acidobacteriota	Acidobacteriae	Acidobacteriales	uncultured	uncultured	Unassigned
529049	7df7697bf244de1f1af62a8e29cb95ff	Yt15_16S	215	1800	Andean forest	Yotoco	Bacteria	Proteobacteria	Alphaproteobacteria	Rhizobiales	Xanthobacteraceae	uncultured	Unassigned
738226	afc66dd50f989be4955637463cb56e76	BD35_16S	215	2400	Andean forest	Bosque Duende	Bacteria	Proteobacteria	Gammaproteobacteria	Burkholderiales	Burkholderiaceae	Burkholderia-Caballeronia-Paraburkholderia	Unassigned
739587	b0224b39d1f2745992bfb16f31351603	LS34_16S	215	900	Tropical dry forest	Laguna Sonso	Bacteria	Proteobacteria	Gammaproteobacteria	Burkholderiales	Nitrosomonadaceae	Ellin6067	Unassigned
1067979	ff3a4782ab8242d0848350426a12f084	BD15_16S	215	2400	Andean forest	Bosque Duende	Bacteria	Proteobacteria	Alphaproteobacteria	Unassigned	Unassigned	Unassigned	Unassigned
281609	431c0bf620eb5e776e7af317334ed666	Yt24_16S	214	1800	Andean forest	Yotoco	Bacteria	Verrucomicrobiota	Verrucomicrobiae	Chthoniobacterales	Chthoniobacteraceae	Candidatus_Udaeobacter	uncultured_Prosthecobacter
460920	6defe5e41ba85830592ff2f2511be427	PDU24_16S	214	3200	Páramo	Páramo Duende	Bacteria	Acidobacteriota	Acidobacteriae	Subgroup_2	Unassigned	Unassigned	Unassigned
597746	8ead2a81b26917dd1dba0b9e30df7d1c	LS13_16S	214	900	Tropical dry forest	Laguna Sonso	Bacteria	Proteobacteria	Gammaproteobacteria	Burkholderiales	Nitrosomonadaceae	MND1	uncultured_Burkholderiaceae
798766	be9617c58660f62a6719a3564bf6db17	Yt21_16S	214	1800	Andean forest	Yotoco	Bacteria	Latescibacterota	Unassigned	Unassigned	Unassigned	Unassigned	Unassigned
952950	e37d97fecafaa2fb412aaa44b07c4706	LS15_16S	214	900	Tropical dry forest	Laguna Sonso	Bacteria	Chloroflexi	KD4-96	Unassigned	Unassigned	Unassigned	Unassigned
227852	35cbc4525723a8d80917feb3b136170b	BD32_16S	213	2400	Andean forest	Bosque Duende	Bacteria	Proteobacteria	Alphaproteobacteria	Defluviicoccales	uncultured	uncultured	uncultured_soil
268132	3f81bedfc6e7ac6fa700b7f5924e317a	BD22_16S	213	2400	Andean forest	Bosque Duende	Bacteria	Acidobacteriota	Acidobacteriae	Bryobacterales	Bryobacteraceae	Bryobacter	Unassigned
526444	7d68300ec889180808a423977736fdc6	BD22_16S	213	2400	Andean forest	Bosque Duende	Bacteria	Firmicutes	Clostridia	Lachnospirales	Lachnospiraceae	Agathobacter	Unassigned
750478	b2e76ee853ed693987d01142878d9ec7	BD22_16S	213	2400	Andean forest	Bosque Duende	Bacteria	Proteobacteria	Alphaproteobacteria	Elsterales	uncultured	uncultured	Unassigned
924982	dcf52048adb6ea0f8696d2b45540e7f5	LS21_16S	213	900	Tropical dry forest	Laguna Sonso	Bacteria	Acidobacteriota	Acidobacteriae	Subgroup_13	Unassigned	Unassigned	uncultured_bacterium
41269	09b126e101b272cbe7c506b9d039807c	Yt21_16S	212	1800	Andean forest	Yotoco	Bacteria	Proteobacteria	Alphaproteobacteria	Rhizobiales	Xanthobacteraceae	uncultured	Unassigned
72922	11511b2ce7f46cd7e1dcbcff448a554b	BD21_16S	212	2400	Andean forest	Bosque Duende	Bacteria	NB1-j	Unassigned	Unassigned	Unassigned	Unassigned	uncultured_soil
286420	443c3e5e5efa4d0d35644c0a634015db	LS11_16S	212	900	Tropical dry forest	Laguna Sonso	Bacteria	Acidobacteriota	Acidobacteriae	Acidobacteriales	uncultured	uncultured	Unassigned
525833	7d46655f4cc3c96f95f810fb739cffbf	LS15_16S	212	900	Tropical dry forest	Laguna Sonso	Bacteria	Acidobacteriota	Acidobacteriae	Subgroup_2	Unassigned	Unassigned	Unassigned
72906	11511b2ce7f46cd7e1dcbcff448a554b	BD13_16S	211	2400	Andean forest	Bosque Duende	Bacteria	NB1-j	Unassigned	Unassigned	Unassigned	Unassigned	uncultured_soil
286421	443c3e5e5efa4d0d35644c0a634015db	LS31_16S	211	900	Tropical dry forest	Laguna Sonso	Bacteria	Acidobacteriota	Acidobacteriae	Acidobacteriales	uncultured	uncultured	Unassigned
367242	57b38989c4fc24b8b178df768e69ddae	BD35_16S	211	2400	Andean forest	Bosque Duende	Bacteria	Acidobacteriota	Acidobacteriae	Acidobacteriales	Unassigned	Unassigned	Unassigned
515465	7ae0f2358f474dd85bde46eb2eb7788f	BD32_16S	211	2400	Andean forest	Bosque Duende	Bacteria	Acidobacteriota	Acidobacteriae	Subgroup_2	Unassigned	Unassigned	uncultured_forest
808342	c0e9b0b7b999561f17d255765b01f155	LS25_16S	211	900	Tropical dry forest	Laguna Sonso	Bacteria	NB1-j	Unassigned	Unassigned	Unassigned	Unassigned	Unassigned
855813	cc2a5ef447876d99858ef54dcfcf75fc	PDU24_16S	211	3200	Páramo	Páramo Duende	Bacteria	Acidobacteriota	Acidobacteriae	Subgroup_2	Unassigned	Unassigned	Unassigned
85425	14149be922f24e3bb896f15642f2ef99	LS25_16S	210	900	Tropical dry forest	Laguna Sonso	Bacteria	Firmicutes	Clostridia	Oscillospirales	Ruminococcaceae	Faecalibacterium	Unassigned
281586	431c0bf620eb5e776e7af317334ed666	Yt32_16S	210	1800	Andean forest	Yotoco	Bacteria	Verrucomicrobiota	Verrucomicrobiae	Chthoniobacterales	Chthoniobacteraceae	Candidatus_Udaeobacter	uncultured_Prosthecobacter
605717	907e16a8ff244cc2c59fbd05e6f5fdac	BD35_16S	210	2400	Andean forest	Bosque Duende	Bacteria	Acidobacteriota	Acidobacteriae	Subgroup_2	Unassigned	Unassigned	Unassigned
739588	b0224b39d1f2745992bfb16f31351603	LS13_16S	210	900	Tropical dry forest	Laguna Sonso	Bacteria	Proteobacteria	Gammaproteobacteria	Burkholderiales	Nitrosomonadaceae	Ellin6067	Unassigned
853722	cbc9aa6e5247e327a357e27e8291dc8d	LS13_16S	210	900	Tropical dry forest	Laguna Sonso	Bacteria	Gemmatimonadota	Gemmatimonadetes	Gemmatimonadales	Gemmatimonadaceae	uncultured	uncultured_bacterium
219363	336d17452254a337bc35f95ed54bb151	LS11_16S	209	900	Tropical dry forest	Laguna Sonso	Bacteria	Firmicutes	Clostridia	Oscillospirales	Ruminococcaceae	Faecalibacterium	Unassigned
268129	3f81bedfc6e7ac6fa700b7f5924e317a	BD15_16S	209	2400	Andean forest	Bosque Duende	Bacteria	Acidobacteriota	Acidobacteriae	Bryobacterales	Bryobacteraceae	Bryobacter	Unassigned
424287	651314546fbe72e2bee142799fd71ce5	Yt35_16S	209	1800	Andean forest	Yotoco	Bacteria	Latescibacterota	Unassigned	Unassigned	Unassigned	Unassigned	Unassigned
568023	8738c9e2674ad244226a188f9382f0ed	BD32_16S	209	2400	Andean forest	Bosque Duende	Bacteria	Acidobacteriota	Acidobacteriae	Subgroup_2	Unassigned	Unassigned	Unassigned
813555	c225e6589813467d5c61961e39bb5749	BD15_16S	209	2400	Andean forest	Bosque Duende	Bacteria	Proteobacteria	Gammaproteobacteria	Gammaproteobacteria_Incertae_Sedis	Unknown_Family	Acidibacter	uncultured_bacterium
982043	eaaf623e1bee138186e902ae33727671	BD13_16S	209	2400	Andean forest	Bosque Duende	Bacteria	Acidobacteriota	Acidobacteriae	Subgroup_2	Unassigned	Unassigned	uncultured_Acidobacteria
36528	089251157aafa75814e8c38e78e2032a	BD13_16S	208	2400	Andean forest	Bosque Duende	Bacteria	Proteobacteria	Gammaproteobacteria	Burkholderiales	A21b	Unassigned	Unassigned
45423	0aa498981025ff5dd38ad7dce4fbeb50	BD13_16S	208	2400	Andean forest	Bosque Duende	Bacteria	Actinobacteriota	Actinobacteria	Frankiales	Acidothermaceae	Acidothermus	Unassigned
431325	66cf81cf073d7b1e107c91feb0ad0481	LS25_16S	208	900	Tropical dry forest	Laguna Sonso	Bacteria	Firmicutes	Bacilli	Lactobacillales	Streptococcaceae	Streptococcus	Streptococcus_salivarius
1007658	f0f861951007dac0d5083069c07bf992	Yt34_16S	208	1800	Andean forest	Yotoco	Bacteria	Proteobacteria	Alphaproteobacteria	Rhizobiales	Xanthobacteraceae	uncultured	Unassigned
2921	00a502857512ccd170216a84fd1922f5	Yt34_16S	207	1800	Andean forest	Yotoco	Bacteria	Proteobacteria	Gammaproteobacteria	Burkholderiales	Nitrosomonadaceae	GOUTA6	Unassigned
208290	30f331d3a3eb3c6b94139dcb348916f5	PDU25_16S	207	3200	Páramo	Páramo Duende	Bacteria	Acidobacteriota	Acidobacteriae	Acidobacteriales	uncultured	uncultured	uncultured_forest
287957	4497b737670fe5bb23e35c20d25c968d	BD22_16S	207	2400	Andean forest	Bosque Duende	Bacteria	Proteobacteria	Alphaproteobacteria	Elsterales	uncultured	uncultured	Unassigned
520034	7be5125d21408038bddf2b095a750b25	LS34_16S	207	900	Tropical dry forest	Laguna Sonso	Bacteria	Actinobacteriota	Thermoleophilia	Gaiellales	uncultured	uncultured	Unassigned
526405	7d680349d16372f323c10350564eae35	BD21_16S	207	2400	Andean forest	Bosque Duende	Bacteria	Proteobacteria	Gammaproteobacteria	Burkholderiales	A21b	Unassigned	uncultured_beta
910282	d97bcc0bb2a4e9bff24d6c9ead1a591b	Yt21_16S	207	1800	Andean forest	Yotoco	Bacteria	Gemmatimonadota	Gemmatimonadetes	Gemmatimonadales	Gemmatimonadaceae	Gemmatimonas	Unassigned
334761	4fb7cb279d9ec86cb1ae5c2edb207443	Yt12_16S	206	1800	Andean forest	Yotoco	Bacteria	Proteobacteria	Alphaproteobacteria	Rhizobiales	Xanthobacteraceae	Unassigned	Unassigned
466057	6f4e7ff43a26e59161f58373ff9f3e3f	BD32_16S	206	2400	Andean forest	Bosque Duende	Bacteria	Acidobacteriota	Acidobacteriae	Subgroup_2	Unassigned	Unassigned	uncultured_forest
580747	8a392cd0d61627f02e52c05e4c188ed6	Yt35_16S	206	1800	Andean forest	Yotoco	Bacteria	Acidobacteriota	Acidobacteriae	Subgroup_2	Unassigned	Unassigned	Unassigned
734484	aefa76f93cff78076a0450268dfec307	LS31_16S	206	900	Tropical dry forest	Laguna Sonso	Bacteria	Proteobacteria	Alphaproteobacteria	Elsterales	uncultured	uncultured	Unassigned
816443	c2c0255bbd36a4acaa5147dfb533b9f2	Yt24_16S	206	1800	Andean forest	Yotoco	Bacteria	Gemmatimonadota	Gemmatimonadetes	Gemmatimonadales	Gemmatimonadaceae	uncultured	Unassigned
856758	cc702d71d94b7ed8bcae862f39705aa8	LS11_16S	206	900	Tropical dry forest	Laguna Sonso	Bacteria	Chloroflexi	KD4-96	Unassigned	Unassigned	Unassigned	Unassigned
969511	e7a6c377a0c639a61d499cce11e9d516	PDU11_16S	206	3200	Páramo	Páramo Duende	Bacteria	Proteobacteria	Gammaproteobacteria	Pseudomonadales	Pseudomonadaceae	Pseudomonas	Unassigned
1059481	fd28d3d09a2b230a1e3b104ec7ab7718	Yt35_16S	206	1800	Andean forest	Yotoco	Bacteria	Acidobacteriota	Acidobacteriae	Acidobacteriales	uncultured	uncultured	uncultured_Acidobacteriaceae
73233	115ce539a00b235ad0e6bc6c0b375641	LS11_16S	205	900	Tropical dry forest	Laguna Sonso	Bacteria	Gemmatimonadota	Gemmatimonadetes	Gemmatimonadales	Gemmatimonadaceae	uncultured	uncultured_bacterium
349084	535c31b9bf9bfa03143a475f6bf040e6	Yt32_16S	205	1800	Andean forest	Yotoco	Bacteria	Proteobacteria	Gammaproteobacteria	Pseudomonadales	Pseudomonadaceae	Pseudomonas	Unassigned
417249	6361614fb00511e5ad457d1a162a5fc3	Yt24_16S	205	1800	Andean forest	Yotoco	Bacteria	Proteobacteria	Alphaproteobacteria	Rhizobiales	Xanthobacteraceae	Bradyrhizobium	Unassigned
796412	be0f7fb5cc84b52ecb390893f6aed84e	Yt15_16S	205	1800	Andean forest	Yotoco	Bacteria	Actinobacteriota	Thermoleophilia	Gaiellales	uncultured	uncultured	Unassigned
43725	0a3b8d499e3532fb3483921c1ee5ae38	Yt11_16S	204	1800	Andean forest	Yotoco	Bacteria	Acidobacteriota	Acidobacteriae	Subgroup_2	Unassigned	Unassigned	Unassigned
89119	150d81dd0c92323b6d01926ab2e37a1c	PDU25_16S	204	3200	Páramo	Páramo Duende	Bacteria	Acidobacteriota	Acidobacteriae	Subgroup_13	Unassigned	Unassigned	Unassigned
197359	2e35310fd5b9958fba1b785f0bcafd9a	LS15_16S	204	900	Tropical dry forest	Laguna Sonso	Bacteria	Nitrospirota	Nitrospiria	Nitrospirales	Nitrospiraceae	Nitrospira	Unassigned
370784	588c3d24af4038fec550610716b604ec	LS13_16S	204	900	Tropical dry forest	Laguna Sonso	Bacteria	Chloroflexi	AD3	Unassigned	Unassigned	Unassigned	uncultured_bacterium
518341	7b9da313400b8fe8cc4d530079ad806c	Yt24_16S	204	1800	Andean forest	Yotoco	Bacteria	Proteobacteria	Alphaproteobacteria	Rhizobiales	Xanthobacteraceae	uncultured	Unassigned
526435	7d68300ec889180808a423977736fdc6	BD32_16S	204	2400	Andean forest	Bosque Duende	Bacteria	Firmicutes	Clostridia	Lachnospirales	Lachnospiraceae	Agathobacter	Unassigned
606881	90c4213f73a91820b31876cc351b1ac7	Yt21_16S	204	1800	Andean forest	Yotoco	Bacteria	Nitrospirota	Nitrospiria	Nitrospirales	Nitrospiraceae	Nitrospira	Unassigned
613256	928835da0bc89591811afde5dfbe6e48	PDU25_16S	204	3200	Páramo	Páramo Duende	Bacteria	Acidobacteriota	Acidobacteriae	Acidobacteriales	Koribacteraceae	Candidatus_Koribacter	uncultured_Acidobacteria
615337	92f86bd3d3865037a0719f3d063c06fe	BD21_16S	204	2400	Andean forest	Bosque Duende	Bacteria	Acidobacteriota	Acidobacteriae	Acidobacteriales	uncultured	uncultured	Unassigned
738971	aff9a5fcae65fc107c5a71c5557b75ca	PDU24_16S	204	3200	Páramo	Páramo Duende	Bacteria	Bacteroidota	Bacteroidia	Bacteroidales	Bacteroidaceae	Bacteroides	Bacteroides_dorei
1004113	f008d770fa696d0d07008259e73848f1	Yt12_16S	204	1800	Andean forest	Yotoco	Bacteria	Acidobacteriota	Acidobacteriae	Subgroup_2	Unassigned	Unassigned	Unassigned
518333	7b9da313400b8fe8cc4d530079ad806c	Yt35_16S	203	1800	Andean forest	Yotoco	Bacteria	Proteobacteria	Alphaproteobacteria	Rhizobiales	Xanthobacteraceae	uncultured	Unassigned
600384	8f4f3f6963d7ff2b8d5f219de90dd570	LS15_16S	203	900	Tropical dry forest	Laguna Sonso	Bacteria	Proteobacteria	Gammaproteobacteria	Burkholderiales	Gallionellaceae	Unassigned	Unassigned
663093	9e458d5126a944bbf6a437002d1ca2ce	LS32_16S	203	900	Tropical dry forest	Laguna Sonso	Bacteria	Firmicutes	Negativicutes	Veillonellales-Selenomonadales	Veillonellaceae	Dialister	Unassigned
690401	a490e3a7eb48ff9b83ca08419cb0f169	BD22_16S	203	2400	Andean forest	Bosque Duende	Bacteria	Bacteroidota	Bacteroidia	Bacteroidales	Prevotellaceae	Prevotella	Prevotellaceae_bacterium
745086	b195186687a571e9441a2a9e48147555	LS32_16S	203	900	Tropical dry forest	Laguna Sonso	Bacteria	Nitrospirota	4-29-1	Unassigned	Unassigned	Unassigned	Unassigned
776400	b951e5dfa76d119dce1f8c5bb1042db4	LS11_16S	203	900	Tropical dry forest	Laguna Sonso	Bacteria	Gemmatimonadota	Gemmatimonadetes	Gemmatimonadales	Gemmatimonadaceae	uncultured	Unassigned
994120	ed947866e8201c87cffc38c1222e01ab	LS32_16S	203	900	Tropical dry forest	Laguna Sonso	Bacteria	Acidobacteriota	Acidobacteriae	Subgroup_2	Unassigned	Unassigned	Unassigned
38938	0932d7f6e330544573adbbdf799804b6	LS34_16S	202	900	Tropical dry forest	Laguna Sonso	Bacteria	Nitrospirota	Nitrospiria	Nitrospirales	Nitrospiraceae	Nitrospira	Unassigned
53372	0ca31ae72579460978c66f43b9bf04ec	Yt23_16S	202	1800	Andean forest	Yotoco	Bacteria	Proteobacteria	Alphaproteobacteria	Rhizobiales	Methyloligellaceae	uncultured	uncultured
134297	1f6591cb3d0343f68a157fda4cb9a6ec	LS34_16S	202	900	Tropical dry forest	Laguna Sonso	Bacteria	Acidobacteriota	Blastocatellia	Pyrinomonadales	Pyrinomonadaceae	RB41	Unassigned
739603	b0224b39d1f2745992bfb16f31351603	LS11_16S	202	900	Tropical dry forest	Laguna Sonso	Bacteria	Proteobacteria	Gammaproteobacteria	Burkholderiales	Nitrosomonadaceae	Ellin6067	Unassigned
745080	b195186687a571e9441a2a9e48147555	LS34_16S	202	900	Tropical dry forest	Laguna Sonso	Bacteria	Nitrospirota	4-29-1	Unassigned	Unassigned	Unassigned	Unassigned
362753	56ba6d74eb8cea2d37cdd059a43acbd1	BD35_16S	201	2400	Andean forest	Bosque Duende	Bacteria	Acidobacteriota	Acidobacteriae	Subgroup_2	Unassigned	Unassigned	Unassigned
461156	6dfda6abcd75a24747aebebbe894b430	LS15_16S	201	900	Tropical dry forest	Laguna Sonso	Bacteria	Gemmatimonadota	Gemmatimonadetes	Gemmatimonadales	Gemmatimonadaceae	uncultured	uncultured_Gemmatimonadales
494617	762e8200d71c987268d8e18cd6b39022	Yt15_16S	201	1800	Andean forest	Yotoco	Bacteria	Verrucomicrobiota	Verrucomicrobiae	Chthoniobacterales	Chthoniobacteraceae	Candidatus_Udaeobacter	uncultured_Prosthecobacter
516303	7b21fc40dc400d539e000c904e665939	BD15_16S	201	2400	Andean forest	Bosque Duende	Bacteria	Proteobacteria	Alphaproteobacteria	uncultured	uncultured	uncultured	Unassigned
7809	01d45903e62368f1bfbc51e95535afb6	PDU11_16S	200	3200	Páramo	Páramo Duende	Bacteria	Acidobacteriota	Acidobacteriae	Acidobacteriales	uncultured	uncultured	Unassigned
12510	02eb16e2c7569292543507931809563b	PDU25_16S	200	3200	Páramo	Páramo Duende	Bacteria	Acidobacteriota	Acidobacteriae	Solibacterales	Solibacteraceae	Candidatus_Solibacter	Unassigned
43714	0a3b8d499e3532fb3483921c1ee5ae38	Yt32_16S	200	1800	Andean forest	Yotoco	Bacteria	Acidobacteriota	Acidobacteriae	Subgroup_2	Unassigned	Unassigned	Unassigned
72917	11511b2ce7f46cd7e1dcbcff448a554b	BD35_16S	200	2400	Andean forest	Bosque Duende	Bacteria	NB1-j	Unassigned	Unassigned	Unassigned	Unassigned	uncultured_soil
286417	443c3e5e5efa4d0d35644c0a634015db	LS32_16S	200	900	Tropical dry forest	Laguna Sonso	Bacteria	Acidobacteriota	Acidobacteriae	Acidobacteriales	uncultured	uncultured	Unassigned
311835	4a2f8436026efa0c3a09561a8ee20746	Yt34_16S	200	1800	Andean forest	Yotoco	Bacteria	Methylomirabilota	Methylomirabilia	Rokubacteriales	Unassigned	Unassigned	uncultured_bacterium
606892	90c4213f73a91820b31876cc351b1ac7	LS31_16S	200	900	Tropical dry forest	Laguna Sonso	Bacteria	Nitrospirota	Nitrospiria	Nitrospirales	Nitrospiraceae	Nitrospira	Unassigned
746105	b1ce719e5d9c0814de59f2016262c0f7	Yt24_16S	200	1800	Andean forest	Yotoco	Bacteria	Unassigned	Unassigned	Unassigned	Unassigned	Unassigned	Unassigned
754059	b3bacee546025de8e73035135ce7c07a	LS25_16S	200	900	Tropical dry forest	Laguna Sonso	Bacteria	Acidobacteriota	Acidobacteriae	Subgroup_2	Unassigned	Unassigned	uncultured_eubacterium
816441	c2c0255bbd36a4acaa5147dfb533b9f2	Yt12_16S	200	1800	Andean forest	Yotoco	Bacteria	Gemmatimonadota	Gemmatimonadetes	Gemmatimonadales	Gemmatimonadaceae	uncultured	Unassigned
1052508	fb91db8a31f28574e12f0a0a20470451	PDU25_16S	200	3200	Páramo	Páramo Duende	Bacteria	Actinobacteriota	Acidimicrobiia	uncultured	uncultured	uncultured	Unassigned
286998	445d730ea9ca3fd2850e13fc3990c27f	LS15_16S	199	900	Tropical dry forest	Laguna Sonso	Bacteria	Gemmatimonadota	Gemmatimonadetes	Gemmatimonadales	Gemmatimonadaceae	uncultured	Unassigned
1060597	fd70fb531359c34b23599e5be95982c9	BD35_16S	199	2400	Andean forest	Bosque Duende	Bacteria	Acidobacteriota	Acidobacteriae	Subgroup_2	Unassigned	Unassigned	Unassigned
396597	5ebc7631563ee27d60cc06990069fa73	BD22_16S	198	2400	Andean forest	Bosque Duende	Bacteria	Bacteroidota	Bacteroidia	Bacteroidales	Bacteroidaceae	Bacteroides	Unassigned
673546	a0c208382d2758901747fd6b5b518f5b	BD13_16S	198	2400	Andean forest	Bosque Duende	Bacteria	Acidobacteriota	Acidobacteriae	Subgroup_2	Unassigned	Unassigned	Unassigned
894079	d5542647ba081f2923d9e4f45adddad3	PDU24_16S	198	3200	Páramo	Páramo Duende	Bacteria	Acidobacteriota	Acidobacteriae	Acidobacteriales	uncultured	uncultured	uncultured_forest
962710	e5f7ab97f11911cba7892f54f1fa6ea0	LS15_16S	198	900	Tropical dry forest	Laguna Sonso	Bacteria	Proteobacteria	Gammaproteobacteria	Burkholderiales	Nitrosomonadaceae	MND1	Unassigned
11157	02a042c9ca83cf7d11b7dece7da4fa87	LS13_16S	197	900	Tropical dry forest	Laguna Sonso	Bacteria	Latescibacterota	Unassigned	Unassigned	Unassigned	Unassigned	Unassigned
178294	29fdb7b2ceb1828ef6d5c9e5d279bb7e	BD22_16S	197	2400	Andean forest	Bosque Duende	Bacteria	Acidobacteriota	Acidobacteriae	Subgroup_2	Unassigned	Unassigned	uncultured_Holophaga
455746	6cb8b3f13304d2219737a6cda003147e	PDU24_16S	197	3200	Páramo	Páramo Duende	Bacteria	Acidobacteriota	Acidobacteriae	Solibacterales	Solibacteraceae	Candidatus_Solibacter	Unassigned
674273	a0e4e3275d68f86b1f7fb21f8555f891	LS25_16S	197	900	Tropical dry forest	Laguna Sonso	Bacteria	Gemmatimonadota	Gemmatimonadetes	Gemmatimonadales	Gemmatimonadaceae	uncultured	uncultured_actinobacterium
112998	1aa24c84f99e78d6d348f1a3d3966396	Yt34_16S	196	1800	Andean forest	Yotoco	Bacteria	Chloroflexi	Ktedonobacteria	Ktedonobacterales	JG30-KF-AS9	Unassigned	Unassigned
349109	535c31b9bf9bfa03143a475f6bf040e6	LS11_16S	196	900	Tropical dry forest	Laguna Sonso	Bacteria	Proteobacteria	Gammaproteobacteria	Pseudomonadales	Pseudomonadaceae	Pseudomonas	Unassigned
526281	7d5913ddf0147ba72859a23d311b4cd9	Yt34_16S	196	1800	Andean forest	Yotoco	Bacteria	Proteobacteria	Alphaproteobacteria	Rhizobiales	KF-JG30-B3	Unassigned	Unassigned
966767	e6fa4b7f0fa2deec8a4de14bf44f2a52	LS15_16S	196	900	Tropical dry forest	Laguna Sonso	Bacteria	Acidobacteriota	Acidobacteriae	Solibacterales	Solibacteraceae	Candidatus_Solibacter	Unassigned
41272	09b126e101b272cbe7c506b9d039807c	Yt34_16S	195	1800	Andean forest	Yotoco	Bacteria	Proteobacteria	Alphaproteobacteria	Rhizobiales	Xanthobacteraceae	uncultured	Unassigned
140225	20e4fcf28f1923fb458629c448ec3d33	PDU25_16S	195	3200	Páramo	Páramo Duende	Bacteria	Acidobacteriota	Acidobacteriae	Acidobacteriales	uncultured	uncultured	Unassigned
580755	8a392cd0d61627f02e52c05e4c188ed6	Yt34_16S	195	1800	Andean forest	Yotoco	Bacteria	Acidobacteriota	Acidobacteriae	Subgroup_2	Unassigned	Unassigned	Unassigned
897314	d621136d07a6c845b06d835c9d596ce3	BD35_16S	195	2400	Andean forest	Bosque Duende	Bacteria	Acidobacteriota	Acidobacteriae	Subgroup_2	Unassigned	Unassigned	Unassigned
436341	680697ff876ce1f374ffee997636fd1f	LS13_16S	194	900	Tropical dry forest	Laguna Sonso	Bacteria	Myxococcota	Polyangia	Haliangiales	Haliangiaceae	Haliangium	Unassigned
580749	8a392cd0d61627f02e52c05e4c188ed6	Yt12_16S	194	1800	Andean forest	Yotoco	Bacteria	Acidobacteriota	Acidobacteriae	Subgroup_2	Unassigned	Unassigned	Unassigned
757232	b47a0be923975cd6024689869ce4d037	Yt15_16S	194	1800	Andean forest	Yotoco	Bacteria	Firmicutes	Bacilli	Bacillales	Bacillaceae	Bacillus	Unassigned
797899	be5c7db6e4c5a8a54df08a1138bb3ff8	BD15_16S	194	2400	Andean forest	Bosque Duende	Bacteria	Acidobacteriota	Acidobacteriae	Acidobacteriales	uncultured	uncultured	Unassigned
948573	e247cce041cd452aa3ccb7ba0d441e15	Yt11_16S	194	1800	Andean forest	Yotoco	Bacteria	Gemmatimonadota	Gemmatimonadetes	Gemmatimonadales	Gemmatimonadaceae	uncultured	Unassigned
17862	042166549f6e63fe8dc43c425a280859	BD21_16S	193	2400	Andean forest	Bosque Duende	Bacteria	Proteobacteria	Gammaproteobacteria	Pseudomonadales	Moraxellaceae	uncultured	uncultured
65757	0f78933a8a54c95baeebf7c5ad49b7bb	PDU25_16S	193	3200	Páramo	Páramo Duende	Bacteria	Acidobacteriota	Acidobacteriae	Subgroup_2	Unassigned	Unassigned	Unassigned
150521	237800986a2d2a084178f91aa5b87b85	PDU24_16S	193	3200	Páramo	Páramo Duende	Bacteria	Proteobacteria	Alphaproteobacteria	Elsterales	uncultured	uncultured	Unassigned
273959	41208d655339cb165f105102d3ea2dad	LS11_16S	193	900	Tropical dry forest	Laguna Sonso	Bacteria	Unassigned	Unassigned	Unassigned	Unassigned	Unassigned	Unassigned
311834	4a2f8436026efa0c3a09561a8ee20746	Yt35_16S	193	1800	Andean forest	Yotoco	Bacteria	Methylomirabilota	Methylomirabilia	Rokubacteriales	Unassigned	Unassigned	uncultured_bacterium
518322	7b9da313400b8fe8cc4d530079ad806c	Yt15_16S	193	1800	Andean forest	Yotoco	Bacteria	Proteobacteria	Alphaproteobacteria	Rhizobiales	Xanthobacteraceae	uncultured	Unassigned
600421	8f5115d626d47d4064f4a8f085908f2f	PDU24_16S	193	3200	Páramo	Páramo Duende	Bacteria	Acidobacteriota	Acidobacteriae	Solibacterales	Solibacteraceae	Candidatus_Solibacter	Unassigned
794950	bdbef31b8e0d0d6302050d52ca4a5b98	PDU24_16S	193	3200	Páramo	Páramo Duende	Bacteria	Acidobacteriota	Acidobacteriae	Subgroup_2	Unassigned	Unassigned	Unassigned
839989	c8564a128392002e57671666717bee20	LS11_16S	193	900	Tropical dry forest	Laguna Sonso	Bacteria	Proteobacteria	Gammaproteobacteria	Burkholderiales	SC-I-84	Unassigned	Unassigned
861900	cdb72472fee2d150b83be699e3555786	LS32_16S	193	900	Tropical dry forest	Laguna Sonso	Bacteria	Proteobacteria	Alphaproteobacteria	Sphingomonadales	Sphingomonadaceae	Sphingomonas	Unassigned
918392	db59a9b1e9912f0bda570795288f10dd	Yt15_16S	193	1800	Andean forest	Yotoco	Bacteria	Proteobacteria	Alphaproteobacteria	Reyranellales	Reyranellaceae	Reyranella	Unassigned
421666	6475e4e0f8dec154796ddb7cb50d3dd8	BD35_16S	192	2400	Andean forest	Bosque Duende	Bacteria	Proteobacteria	Gammaproteobacteria	Gammaproteobacteria_Incertae_Sedis	Unknown_Family	Acidibacter	Unassigned
401496	5fbecd9d201fc379fdd4076230feaa0d	Yt32_16S	191	1800	Andean forest	Yotoco	Bacteria	Proteobacteria	Alphaproteobacteria	Rhizobiales	Xanthobacteraceae	Unassigned	Unassigned
405594	60a520ad6c834badd54638071b1b71ba	Yt12_16S	191	1800	Andean forest	Yotoco	Bacteria	Firmicutes	Negativicutes	Veillonellales-Selenomonadales	Veillonellaceae	Dialister	Unassigned
431541	66da880936590d91add84f7991d92649	BD32_16S	191	2400	Andean forest	Bosque Duende	Bacteria	Acidobacteriota	Acidobacteriae	Subgroup_2	Unassigned	Unassigned	uncultured_Holophaga
952944	e37d97fecafaa2fb412aaa44b07c4706	LS32_16S	191	900	Tropical dry forest	Laguna Sonso	Bacteria	Chloroflexi	KD4-96	Unassigned	Unassigned	Unassigned	Unassigned
1044631	f9d4855ed3480d31b3a9c9aef19de0ad	LS13_16S	191	900	Tropical dry forest	Laguna Sonso	Bacteria	Gemmatimonadota	Gemmatimonadetes	Gemmatimonadales	Gemmatimonadaceae	uncultured	Unassigned
226903	358e5f8c3673d00a5eb6d7048d09e10f	Yt32_16S	190	1800	Andean forest	Yotoco	Bacteria	Acidobacteriota	Acidobacteriae	Acidobacteriales	uncultured	uncultured	Unassigned
539950	80bfc1db996a8d7b8c21dbb944793eba	LS25_16S	190	900	Tropical dry forest	Laguna Sonso	Bacteria	Proteobacteria	Gammaproteobacteria	Burkholderiales	Nitrosomonadaceae	MND1	Unassigned
621141	945724fbf67c6cc456a1b1e483cf8752	Yt34_16S	190	1800	Andean forest	Yotoco	Bacteria	Acidobacteriota	Acidobacteriae	Subgroup_2	Unassigned	Unassigned	Unassigned
694028	a57be0fbc3631282d7cc7a2e88358242	Yt11_16S	190	1800	Andean forest	Yotoco	Bacteria	Myxococcota	Myxococcia	Myxococcales	Myxococcaceae	uncultured	uncultured_bacterium
809944	c13c7ba6ef8d3728527b658b40a437e4	BD32_16S	190	2400	Andean forest	Bosque Duende	Bacteria	Acidobacteriota	Acidobacteriae	Acidobacteriales	Unassigned	Unassigned	Unassigned
823233	c465d017f06321b61aade87ae3055c5b	BD15_16S	190	2400	Andean forest	Bosque Duende	Bacteria	Myxococcota	Polyangia	Haliangiales	Haliangiaceae	Haliangium	Unassigned
837240	c7ac448658967909e48033b1059cad24	PDU25_16S	190	3200	Páramo	Páramo Duende	Bacteria	Acidobacteriota	Acidobacteriae	Subgroup_2	Unassigned	Unassigned	Unassigned
1052719	fb9b8ce68d0f7953f4981a562f9b5c27	LS34_16S	190	900	Tropical dry forest	Laguna Sonso	Bacteria	Gemmatimonadota	Gemmatimonadetes	Gemmatimonadales	Gemmatimonadaceae	uncultured	Unassigned
9186	0232b6c10d2e2224c1e7db196d387611	LS25_16S	189	900	Tropical dry forest	Laguna Sonso	Bacteria	Chloroflexi	TK10	Unassigned	Unassigned	Unassigned	bacterium_Ellin6519
80093	12f2435ca850131449eb4de1926225af	BD22_16S	189	2400	Andean forest	Bosque Duende	Bacteria	Bacteroidota	Bacteroidia	Bacteroidales	Bacteroidaceae	Bacteroides	Bacteroides_vulgatus
271064	406345d05ee7ea5c67c1e13460c1ec4b	Yt11_16S	189	1800	Andean forest	Yotoco	Bacteria	Acidobacteriota	Acidobacteriae	Acidobacteriales	uncultured	uncultured	Unassigned
412804	6269cc8724c2df8fc582eefe5b0358ef	Yt34_16S	189	1800	Andean forest	Yotoco	Bacteria	Nitrospirota	Nitrospiria	Nitrospirales	Nitrospiraceae	Nitrospira	uncultured_Green
529054	7df7697bf244de1f1af62a8e29cb95ff	Yt35_16S	189	1800	Andean forest	Yotoco	Bacteria	Proteobacteria	Alphaproteobacteria	Rhizobiales	Xanthobacteraceae	uncultured	Unassigned
529059	7df7697bf244de1f1af62a8e29cb95ff	BD22_16S	189	2400	Andean forest	Bosque Duende	Bacteria	Proteobacteria	Alphaproteobacteria	Rhizobiales	Xanthobacteraceae	uncultured	Unassigned
1007655	f0f861951007dac0d5083069c07bf992	Yt23_16S	189	1800	Andean forest	Yotoco	Bacteria	Proteobacteria	Alphaproteobacteria	Rhizobiales	Xanthobacteraceae	uncultured	Unassigned
142634	217e5d8a40c73066e5eca3d7e3a95ae1	BD21_16S	188	2400	Andean forest	Bosque Duende	Bacteria	Acidobacteriota	Acidobacteriae	Bryobacterales	Bryobacteraceae	Bryobacter	uncultured_Holophaga
745066	b195186687a571e9441a2a9e48147555	LS21_16S	188	900	Tropical dry forest	Laguna Sonso	Bacteria	Nitrospirota	4-29-1	Unassigned	Unassigned	Unassigned	Unassigned
957745	e4be96318088e6942c8cca3df8dd461a	Yt15_16S	188	1800	Andean forest	Yotoco	Bacteria	Proteobacteria	Gammaproteobacteria	Gammaproteobacteria_Incertae_Sedis	Unknown_Family	Acidibacter	uncultured_gamma
212655	31f441f5a6ada438a68f22dde9d35a44	PDU24_16S	187	3200	Páramo	Páramo Duende	Bacteria	Proteobacteria	Alphaproteobacteria	Defluviicoccales	uncultured	uncultured	uncultured_soil
593560	8d9e2d5477fdfec8cae63eeae13b6331	Yt11_16S	187	1800	Andean forest	Yotoco	Bacteria	Proteobacteria	Gammaproteobacteria	Pseudomonadales	Moraxellaceae	Acinetobacter	Unassigned
803861	bfd36b2723e4c30fa0b14cbd24151128	PDU25_16S	187	3200	Páramo	Páramo Duende	Bacteria	Acidobacteriota	Acidobacteriae	Acidobacteriales	uncultured	uncultured	uncultured_forest
1038282	f850b3c866a9c09b5fc99288c56f8729	BD22_16S	187	2400	Andean forest	Bosque Duende	Bacteria	Acidobacteriota	Acidobacteriae	Subgroup_2	Unassigned	Unassigned	Unassigned
43738	0a3b8d499e3532fb3483921c1ee5ae38	Yt15_16S	186	1800	Andean forest	Yotoco	Bacteria	Acidobacteriota	Acidobacteriae	Subgroup_2	Unassigned	Unassigned	Unassigned
195970	2de724d5b6b83ab06330195c607cd9ff	Yt34_16S	186	1800	Andean forest	Yotoco	Bacteria	Latescibacterota	Unassigned	Unassigned	Unassigned	Unassigned	Unassigned
522063	7c5057a4f2c979a397f72646d520fe29	PDU24_16S	186	3200	Páramo	Páramo Duende	Bacteria	Acidobacteriota	Acidobacteriae	Acidobacteriales	uncultured	uncultured	Unassigned
966698	e6f72df7dcdc71d0221dc02a5738d203	LS32_16S	186	900	Tropical dry forest	Laguna Sonso	Bacteria	Chloroflexi	AD3	Unassigned	Unassigned	Unassigned	Unassigned
1004104	f008d770fa696d0d07008259e73848f1	Yt21_16S	186	1800	Andean forest	Yotoco	Bacteria	Acidobacteriota	Acidobacteriae	Subgroup_2	Unassigned	Unassigned	Unassigned
30481	0710d1a7381ee305cb6b25d321b67e05	LS32_16S	185	900	Tropical dry forest	Laguna Sonso	Bacteria	Chloroflexi	Ktedonobacteria	Ktedonobacterales	JG30-KF-AS9	Unassigned	uncultured_bacterium
180251	2a5ba53b3f529bd5a8bd169cf6e6efe9	PDU24_16S	185	3200	Páramo	Páramo Duende	Bacteria	Acidobacteriota	Acidobacteriae	Subgroup_2	Unassigned	Unassigned	Unassigned
195063	2dc00f1e4d572a4bbe8f09bd584fc029	LS11_16S	185	900	Tropical dry forest	Laguna Sonso	Bacteria	Gemmatimonadota	Gemmatimonadetes	Gemmatimonadales	Gemmatimonadaceae	uncultured	Unassigned
276688	41db3a79e6129bf71fea12f31950977f	Yt32_16S	185	1800	Andean forest	Yotoco	Bacteria	Proteobacteria	Alphaproteobacteria	Rhizobiales	Xanthobacteraceae	uncultured	Unassigned
281590	431c0bf620eb5e776e7af317334ed666	Yt34_16S	185	1800	Andean forest	Yotoco	Bacteria	Verrucomicrobiota	Verrucomicrobiae	Chthoniobacterales	Chthoniobacteraceae	Candidatus_Udaeobacter	uncultured_Prosthecobacter
286428	443c3e5e5efa4d0d35644c0a634015db	LS15_16S	185	900	Tropical dry forest	Laguna Sonso	Bacteria	Acidobacteriota	Acidobacteriae	Acidobacteriales	uncultured	uncultured	Unassigned
361691	567725169985aaf20808dcc933c10528	Yt34_16S	185	1800	Andean forest	Yotoco	Bacteria	Gemmatimonadota	Gemmatimonadetes	Gemmatimonadales	Gemmatimonadaceae	uncultured	Unassigned
643063	9998a14d2af2dd9e8192562d3ba15a04	PDU24_16S	185	3200	Páramo	Páramo Duende	Bacteria	RCP2-54	Unassigned	Unassigned	Unassigned	Unassigned	Unassigned
878517	d1b0c112d031051adcab2edda29c280f	Yt34_16S	185	1800	Andean forest	Yotoco	Bacteria	RCP2-54	Unassigned	Unassigned	Unassigned	Unassigned	Unassigned
883381	d2d8362ed89408c4ce5578a216f00e37	Yt35_16S	185	1800	Andean forest	Yotoco	Bacteria	Myxococcota	Myxococcia	Myxococcales	Myxococcaceae	Unassigned	Unassigned
300024	4765156a1421ce15c4202aeb43a0262b	Yt24_16S	184	1800	Andean forest	Yotoco	Bacteria	Gemmatimonadota	Gemmatimonadetes	Gemmatimonadales	Gemmatimonadaceae	Unassigned	Unassigned
525166	7d1b9dd046872ee02e472290d82532fa	LS15_16S	184	900	Tropical dry forest	Laguna Sonso	Bacteria	Acidobacteriota	Acidobacteriae	Subgroup_2	Unassigned	Unassigned	Unassigned
878500	d1b0c112d031051adcab2edda29c280f	Yt23_16S	184	1800	Andean forest	Yotoco	Bacteria	RCP2-54	Unassigned	Unassigned	Unassigned	Unassigned	Unassigned
80105	12f2435ca850131449eb4de1926225af	BD32_16S	183	2400	Andean forest	Bosque Duende	Bacteria	Bacteroidota	Bacteroidia	Bacteroidales	Bacteroidaceae	Bacteroides	Bacteroides_vulgatus
189056	2c668d3062c9de235a09157ecd7ff1f7	BD35_16S	183	2400	Andean forest	Bosque Duende	Bacteria	Proteobacteria	Gammaproteobacteria	Gammaproteobacteria_Incertae_Sedis	Unknown_Family	Acidibacter	Unassigned
271060	406345d05ee7ea5c67c1e13460c1ec4b	Yt35_16S	183	1800	Andean forest	Yotoco	Bacteria	Acidobacteriota	Acidobacteriae	Acidobacteriales	uncultured	uncultured	Unassigned
329755	4e90b8e28d0d1129889520aa523a03be	BD35_16S	183	2400	Andean forest	Bosque Duende	Bacteria	Acidobacteriota	Acidobacteriae	Subgroup_2	Unassigned	Unassigned	Unassigned
398758	5f23b5c332a97f12bdff9f1c22c06c3b	LS15_16S	183	900	Tropical dry forest	Laguna Sonso	Bacteria	Gemmatimonadota	S0134_terrestrial_group	Unassigned	Unassigned	Unassigned	Unassigned
506285	78bb1a4f9fc16bc09ee11041442eda6a	Yt23_16S	183	1800	Andean forest	Yotoco	Bacteria	Verrucomicrobiota	Verrucomicrobiae	Chthoniobacterales	Chthoniobacteraceae	Candidatus_Udaeobacter	uncultured_Spartobacteria
518321	7b9da313400b8fe8cc4d530079ad806c	Yt21_16S	183	1800	Andean forest	Yotoco	Bacteria	Proteobacteria	Alphaproteobacteria	Rhizobiales	Xanthobacteraceae	uncultured	Unassigned
518326	7b9da313400b8fe8cc4d530079ad806c	Yt12_16S	183	1800	Andean forest	Yotoco	Bacteria	Proteobacteria	Alphaproteobacteria	Rhizobiales	Xanthobacteraceae	uncultured	Unassigned
613009	927a32af04f3a60671f5625a5f235365	PDU24_16S	183	3200	Páramo	Páramo Duende	Bacteria	Acidobacteriota	Acidobacteriae	Solibacterales	Solibacteraceae	Candidatus_Solibacter	Unassigned
910284	d97bcc0bb2a4e9bff24d6c9ead1a591b	Yt12_16S	183	1800	Andean forest	Yotoco	Bacteria	Gemmatimonadota	Gemmatimonadetes	Gemmatimonadales	Gemmatimonadaceae	Gemmatimonas	Unassigned
1004106	f008d770fa696d0d07008259e73848f1	Yt34_16S	183	1800	Andean forest	Yotoco	Bacteria	Acidobacteriota	Acidobacteriae	Subgroup_2	Unassigned	Unassigned	Unassigned
60016	0e1b7ab87124bb64d4cbaaf8811f4c8c	PDU24_16S	182	3200	Páramo	Páramo Duende	Bacteria	Acidobacteriota	Acidobacteriae	Subgroup_13	Unassigned	Unassigned	Unassigned
219361	336d17452254a337bc35f95ed54bb151	LS25_16S	182	900	Tropical dry forest	Laguna Sonso	Bacteria	Firmicutes	Clostridia	Oscillospirales	Ruminococcaceae	Faecalibacterium	Unassigned
295127	4628bdc34180c30769bc9bceb2aa9215	PDU24_16S	182	3200	Páramo	Páramo Duende	Bacteria	Acidobacteriota	Acidobacteriae	Solibacterales	Solibacteraceae	Candidatus_Solibacter	Unassigned
311849	4a2f8436026efa0c3a09561a8ee20746	Yt24_16S	182	1800	Andean forest	Yotoco	Bacteria	Methylomirabilota	Methylomirabilia	Rokubacteriales	Unassigned	Unassigned	uncultured_bacterium
370785	588c3d24af4038fec550610716b604ec	LS32_16S	182	900	Tropical dry forest	Laguna Sonso	Bacteria	Chloroflexi	AD3	Unassigned	Unassigned	Unassigned	uncultured_bacterium
396589	5ebc7631563ee27d60cc06990069fa73	BD32_16S	182	2400	Andean forest	Bosque Duende	Bacteria	Bacteroidota	Bacteroidia	Bacteroidales	Bacteroidaceae	Bacteroides	Unassigned
494074	760e20f57864e7ae2de9e7b0e7304c42	BD35_16S	182	2400	Andean forest	Bosque Duende	Bacteria	Acidobacteriota	Acidobacteriae	Subgroup_2	Unassigned	Unassigned	Unassigned
517796	7b7d4a87e4d8f97f224a1b0ccf108199	Yt32_16S	182	1800	Andean forest	Yotoco	Bacteria	Acidobacteriota	Acidobacteriae	Acidobacteriales	uncultured	uncultured	Unassigned
526272	7d5913ddf0147ba72859a23d311b4cd9	Yt21_16S	182	1800	Andean forest	Yotoco	Bacteria	Proteobacteria	Alphaproteobacteria	Rhizobiales	KF-JG30-B3	Unassigned	Unassigned
694026	a57be0fbc3631282d7cc7a2e88358242	BD35_16S	182	2400	Andean forest	Bosque Duende	Bacteria	Myxococcota	Myxococcia	Myxococcales	Myxococcaceae	uncultured	uncultured_bacterium
748594	b2775026244b05a141f991ed23cab828	LS13_16S	182	900	Tropical dry forest	Laguna Sonso	Bacteria	Firmicutes	Clostridia	Oscillospirales	Ruminococcaceae	Subdoligranulum	Unassigned
809940	c13c7ba6ef8d3728527b658b40a437e4	BD21_16S	182	2400	Andean forest	Bosque Duende	Bacteria	Acidobacteriota	Acidobacteriae	Acidobacteriales	Unassigned	Unassigned	Unassigned
367245	57b38989c4fc24b8b178df768e69ddae	PDU24_16S	181	3200	Páramo	Páramo Duende	Bacteria	Acidobacteriota	Acidobacteriae	Acidobacteriales	Unassigned	Unassigned	Unassigned
406198	60bc8bf33e78ca1ce4e31ab8d102a199	PDU24_16S	181	3200	Páramo	Páramo Duende	Bacteria	Actinobacteriota	Actinobacteria	Corynebacteriales	Corynebacteriaceae	Corynebacterium	Corynebacterium_suicordis
603725	9016450e918fd2e943b95ea7df93dedd	LS11_16S	181	900	Tropical dry forest	Laguna Sonso	Bacteria	Proteobacteria	Gammaproteobacteria	Burkholderiales	Nitrosomonadaceae	Ellin6067	Unassigned
606896	90c4213f73a91820b31876cc351b1ac7	Yt24_16S	181	1800	Andean forest	Yotoco	Bacteria	Nitrospirota	Nitrospiria	Nitrospirales	Nitrospiraceae	Nitrospira	Unassigned
883371	d2d8362ed89408c4ce5578a216f00e37	Yt23_16S	181	1800	Andean forest	Yotoco	Bacteria	Myxococcota	Myxococcia	Myxococcales	Myxococcaceae	Unassigned	Unassigned
1040861	f900bf0e4452d9c626dce93c16db6a69	LS31_16S	181	900	Tropical dry forest	Laguna Sonso	Bacteria	Proteobacteria	Gammaproteobacteria	Burkholderiales	Nitrosomonadaceae	MND1	Unassigned
134332	1f65da0a37df3be1df66d66a393b8282	Yt24_16S	180	1800	Andean forest	Yotoco	Bacteria	Proteobacteria	Gammaproteobacteria	Burkholderiales	A21b	Unassigned	Unassigned
221753	34188f5818bdf44412c01d5af1c6a39d	PDU25_16S	180	3200	Páramo	Páramo Duende	Bacteria	Acidobacteriota	Acidobacteriae	Subgroup_2	Unassigned	Unassigned	uncultured_Holophaga
281587	431c0bf620eb5e776e7af317334ed666	Yt11_16S	180	1800	Andean forest	Yotoco	Bacteria	Verrucomicrobiota	Verrucomicrobiae	Chthoniobacterales	Chthoniobacteraceae	Candidatus_Udaeobacter	uncultured_Prosthecobacter
693039	a544126d1d6d22eda691038bdf69b39d	Yt32_16S	180	1800	Andean forest	Yotoco	Bacteria	Chloroflexi	SHA-26	Unassigned	Unassigned	Unassigned	uncultured_bacterium
709141	a8fc281566af3175867c84ed667c4459	BD35_16S	180	2400	Andean forest	Bosque Duende	Bacteria	Acidobacteriota	Acidobacteriae	Acidobacteriales	uncultured	uncultured	uncultured_forest
826426	c5317951809ec3acf0071370169bc433	PDU25_16S	180	3200	Páramo	Páramo Duende	Bacteria	Acidobacteriota	Acidobacteriae	Solibacterales	Solibacteraceae	Candidatus_Solibacter	Unassigned
863577	ce1df59ea02443a70b8784c7116d817c	PDU24_16S	180	3200	Páramo	Páramo Duende	Bacteria	Acidobacteriota	Acidobacteriae	Subgroup_2	Unassigned	Unassigned	uncultured_Holophaga
383083	5b8f82b1b486713bef8e616e448d3f6a	PDU24_16S	179	3200	Páramo	Páramo Duende	Bacteria	Acidobacteriota	Acidobacteriae	Subgroup_2	Unassigned	Unassigned	Unassigned
431312	66cf81cf073d7b1e107c91feb0ad0481	BD22_16S	179	2400	Andean forest	Bosque Duende	Bacteria	Firmicutes	Bacilli	Lactobacillales	Streptococcaceae	Streptococcus	Streptococcus_salivarius
515466	7ae0f2358f474dd85bde46eb2eb7788f	BD15_16S	179	2400	Andean forest	Bosque Duende	Bacteria	Acidobacteriota	Acidobacteriae	Subgroup_2	Unassigned	Unassigned	uncultured_forest
531840	7ea52aae5769cd036ed51af32d511155	BD15_16S	179	2400	Andean forest	Bosque Duende	Bacteria	Acidobacteriota	Acidobacteriae	Subgroup_2	Unassigned	Unassigned	Unassigned
40663	098e6aa12306935253831ede56678c36	Yt11_16S	178	1800	Andean forest	Yotoco	Bacteria	Acidobacteriota	Acidobacteriae	Subgroup_2	Unassigned	Unassigned	uncultured_Acidobacteria
60358	0e2db60b6d38c5086e6e7dbde1eca9b0	Yt12_16S	178	1800	Andean forest	Yotoco	Bacteria	Chloroflexi	AD3	Unassigned	Unassigned	Unassigned	Unassigned
328647	4e430085f34657cca2b160e756825864	LS15_16S	178	900	Tropical dry forest	Laguna Sonso	Bacteria	Acidobacteriota	Acidobacteriae	Solibacterales	Solibacteraceae	Candidatus_Solibacter	Unassigned
425242	6551f706e1582ce4cadcfa00b98e0f0f	PDU25_16S	178	3200	Páramo	Páramo Duende	Bacteria	Acidobacteriota	Acidobacteriae	Acidobacteriales	uncultured	uncultured	Unassigned
513348	7a80353ea9542d13ad12591a04bfc572	Yt35_16S	178	1800	Andean forest	Yotoco	Bacteria	Acidobacteriota	Acidobacteriae	Acidobacteriales	uncultured	uncultured	Unassigned
750239	b2d884dceacd4188d2363d0b76a7e6ed	LS32_16S	178	900	Tropical dry forest	Laguna Sonso	Bacteria	Proteobacteria	Gammaproteobacteria	Burkholderiales	Gallionellaceae	Unassigned	Unassigned
910291	d97bcc0bb2a4e9bff24d6c9ead1a591b	Yt35_16S	178	1800	Andean forest	Yotoco	Bacteria	Gemmatimonadota	Gemmatimonadetes	Gemmatimonadales	Gemmatimonadaceae	Gemmatimonas	Unassigned
1004112	f008d770fa696d0d07008259e73848f1	LS32_16S	178	900	Tropical dry forest	Laguna Sonso	Bacteria	Acidobacteriota	Acidobacteriae	Subgroup_2	Unassigned	Unassigned	Unassigned
1060598	fd70fb531359c34b23599e5be95982c9	PDU24_16S	178	3200	Páramo	Páramo Duende	Bacteria	Acidobacteriota	Acidobacteriae	Subgroup_2	Unassigned	Unassigned	Unassigned
470838	705d3d6fd35da0db2797ad707a76b890	LS23_16S	177	900	Tropical dry forest	Laguna Sonso	Bacteria	Acidobacteriota	Acidobacteriae	Acidobacteriales	uncultured	uncultured	Unassigned
526433	7d68300ec889180808a423977736fdc6	PDU11_16S	177	3200	Páramo	Páramo Duende	Bacteria	Firmicutes	Clostridia	Lachnospirales	Lachnospiraceae	Agathobacter	Unassigned
537497	802e2f021b123f803ef3cecb760fe8b0	BD21_16S	177	2400	Andean forest	Bosque Duende	Bacteria	Acidobacteriota	Acidobacteriae	Bryobacterales	Bryobacteraceae	Bryobacter	Unassigned
597753	8ead2a81b26917dd1dba0b9e30df7d1c	LS15_16S	177	900	Tropical dry forest	Laguna Sonso	Bacteria	Proteobacteria	Gammaproteobacteria	Burkholderiales	Nitrosomonadaceae	MND1	uncultured_Burkholderiaceae
888263	d3e177edd3dc49240524d2ba1ef08d0c	LS31_16S	177	900	Tropical dry forest	Laguna Sonso	Bacteria	Gemmatimonadota	Gemmatimonadetes	Gemmatimonadales	Gemmatimonadaceae	uncultured	Unassigned
994702	edb4b1e62c98d1d3b134454f252f216d	PDU24_16S	177	3200	Páramo	Páramo Duende	Bacteria	Acidobacteriota	Acidobacteriae	Acidobacteriales	uncultured	uncultured	uncultured_forest
77924	1268cb793e836ed34384af7539ce226f	Yt35_16S	176	1800	Andean forest	Yotoco	Bacteria	Acidobacteriota	Vicinamibacteria	Vicinamibacterales	Vicinamibacteraceae	Unassigned	Unassigned
281589	431c0bf620eb5e776e7af317334ed666	Yt15_16S	176	1800	Andean forest	Yotoco	Bacteria	Verrucomicrobiota	Verrucomicrobiae	Chthoniobacterales	Chthoniobacteraceae	Candidatus_Udaeobacter	uncultured_Prosthecobacter
296595	4672d5a855b2c5a7006d95f010b74a8d	BD35_16S	176	2400	Andean forest	Bosque Duende	Bacteria	Acidobacteriota	Acidobacteriae	Subgroup_2	Unassigned	Unassigned	Unassigned
348943	5354fe74d535e593acadd2e9b734b5da	BD35_16S	176	2400	Andean forest	Bosque Duende	Bacteria	RCP2-54	Unassigned	Unassigned	Unassigned	Unassigned	Unassigned
423295	64dbf028db64d29943119a20371d761a	Yt15_16S	176	1800	Andean forest	Yotoco	Bacteria	Acidobacteriota	Acidobacteriae	Acidobacteriales	uncultured	uncultured	Unassigned
496466	7690284d8737003590820cd940f0f21d	BD35_16S	176	2400	Andean forest	Bosque Duende	Bacteria	Proteobacteria	Gammaproteobacteria	Burkholderiales	B1-7BS	Unassigned	uncultured_bacterium
496469	7690284d8737003590820cd940f0f21d	BD21_16S	176	2400	Andean forest	Bosque Duende	Bacteria	Proteobacteria	Gammaproteobacteria	Burkholderiales	B1-7BS	Unassigned	uncultured_bacterium
529435	7e117b556dc8425925725c48e0c1e8f0	PDU25_16S	176	3200	Páramo	Páramo Duende	Bacteria	Acidobacteriota	Acidobacteriae	Acidobacteriales	Koribacteraceae	Candidatus_Koribacter	Unassigned
568024	8738c9e2674ad244226a188f9382f0ed	BD21_16S	176	2400	Andean forest	Bosque Duende	Bacteria	Acidobacteriota	Acidobacteriae	Subgroup_2	Unassigned	Unassigned	Unassigned
836620	c789a03d78eb42cf61db698c522bb252	LS25_16S	176	900	Tropical dry forest	Laguna Sonso	Bacteria	Acidobacteriota	Acidobacteriae	Subgroup_2	Unassigned	Unassigned	uncultured_Acidobacteria
1024543	f5044e4cbc82585ba2d51e3f23fa954b	PDU24_16S	176	3200	Páramo	Páramo Duende	Bacteria	Acidobacteriota	Acidobacteriae	Subgroup_2	Unassigned	Unassigned	uncultured_Holophaga
1026660	f59b5c7e598fca4f12ac42e4855d7b13	Yt34_16S	176	1800	Andean forest	Yotoco	Bacteria	Verrucomicrobiota	Verrucomicrobiae	Chthoniobacterales	Chthoniobacteraceae	Candidatus_Udaeobacter	uncultured_Prosthecobacter
173827	28e96ce20e8982cc00a8871d6db19775	Yt21_16S	175	1800	Andean forest	Yotoco	Bacteria	Acidobacteriota	Acidobacteriae	Subgroup_2	Unassigned	Unassigned	Unassigned
173846	28e96ce20e8982cc00a8871d6db19775	Yt23_16S	175	1800	Andean forest	Yotoco	Bacteria	Acidobacteriota	Acidobacteriae	Subgroup_2	Unassigned	Unassigned	Unassigned
330175	4ea76c9238df29928c59d1e2bae3a610	BD22_16S	175	2400	Andean forest	Bosque Duende	Bacteria	Acidobacteriota	Acidobacteriae	Subgroup_2	Unassigned	Unassigned	Unassigned
389403	5d062a4459437ab9352bc907d6a4287b	BD35_16S	175	2400	Andean forest	Bosque Duende	Bacteria	Proteobacteria	Gammaproteobacteria	Gammaproteobacteria_Incertae_Sedis	Unknown_Family	Acidibacter	Unassigned
395040	5e6274c49e673f2cf8a216cb58bbf299	Yt24_16S	175	1800	Andean forest	Yotoco	Bacteria	Actinobacteriota	Thermoleophilia	Gaiellales	uncultured	uncultured	Unassigned
157342	2529b0dc1af8c878d5ecba3f57d188d7	Yt24_16S	174	1800	Andean forest	Yotoco	Bacteria	Proteobacteria	Alphaproteobacteria	Rhizobiales	Xanthobacteraceae	uncultured	Unassigned
276686	41db3a79e6129bf71fea12f31950977f	BD32_16S	174	2400	Andean forest	Bosque Duende	Bacteria	Proteobacteria	Alphaproteobacteria	Rhizobiales	Xanthobacteraceae	uncultured	Unassigned
334750	4fb7cb279d9ec86cb1ae5c2edb207443	Yt23_16S	174	1800	Andean forest	Yotoco	Bacteria	Proteobacteria	Alphaproteobacteria	Rhizobiales	Xanthobacteraceae	Unassigned	Unassigned
343568	5211797f3013a95266395960293413f0	Yt24_16S	174	1800	Andean forest	Yotoco	Bacteria	Acidobacteriota	Acidobacteriae	Subgroup_2	Unassigned	Unassigned	bacterium_Ellin7509
370775	588c3d24af4038fec550610716b604ec	LS15_16S	174	900	Tropical dry forest	Laguna Sonso	Bacteria	Chloroflexi	AD3	Unassigned	Unassigned	Unassigned	uncultured_bacterium
539050	808710038261fe42fd07ec364c9332ce	LS21_16S	174	900	Tropical dry forest	Laguna Sonso	Bacteria	Verrucomicrobiota	Verrucomicrobiae	Chthoniobacterales	Chthoniobacteraceae	Candidatus_Udaeobacter	Unassigned
769439	b79dc22cae62f9e8e3c9d6f579058a35	LS34_16S	174	900	Tropical dry forest	Laguna Sonso	Bacteria	Latescibacterota	Unassigned	Unassigned	Unassigned	Unassigned	Unassigned
871034	cfe3c7e348f81d48e65a53ce5abcff39	BD13_16S	174	2400	Andean forest	Bosque Duende	Bacteria	Acidobacteriota	Acidobacteriae	Subgroup_2	Unassigned	Unassigned	Unassigned
910301	d97bcc0bb2a4e9bff24d6c9ead1a591b	Yt34_16S	174	1800	Andean forest	Yotoco	Bacteria	Gemmatimonadota	Gemmatimonadetes	Gemmatimonadales	Gemmatimonadaceae	Gemmatimonas	Unassigned
952961	e37d97fecafaa2fb412aaa44b07c4706	LS21_16S	174	900	Tropical dry forest	Laguna Sonso	Bacteria	Chloroflexi	KD4-96	Unassigned	Unassigned	Unassigned	Unassigned
1007644	f0f861951007dac0d5083069c07bf992	Yt11_16S	174	1800	Andean forest	Yotoco	Bacteria	Proteobacteria	Alphaproteobacteria	Rhizobiales	Xanthobacteraceae	uncultured	Unassigned
367238	57b38989c4fc24b8b178df768e69ddae	BD21_16S	173	2400	Andean forest	Bosque Duende	Bacteria	Acidobacteriota	Acidobacteriae	Acidobacteriales	Unassigned	Unassigned	Unassigned
491064	7558d2a9ccb91a8b3988af7f7aa54e49	PDU24_16S	173	3200	Páramo	Páramo Duende	Bacteria	Verrucomicrobiota	Verrucomicrobiae	Pedosphaerales	Pedosphaeraceae	ADurb.Bin063-1	Unassigned
494620	762e8200d71c987268d8e18cd6b39022	Yt21_16S	173	1800	Andean forest	Yotoco	Bacteria	Verrucomicrobiota	Verrucomicrobiae	Chthoniobacterales	Chthoniobacteraceae	Candidatus_Udaeobacter	uncultured_Prosthecobacter
515459	7ae0f2358f474dd85bde46eb2eb7788f	PDU24_16S	173	3200	Páramo	Páramo Duende	Bacteria	Acidobacteriota	Acidobacteriae	Subgroup_2	Unassigned	Unassigned	uncultured_forest
583208	8ad2ff140709378508cfe925c6801d21	LS15_16S	173	900	Tropical dry forest	Laguna Sonso	Bacteria	Gemmatimonadota	Gemmatimonadetes	Gemmatimonadales	Gemmatimonadaceae	uncultured	Unassigned
593544	8d9e2d5477fdfec8cae63eeae13b6331	Yt32_16S	173	1800	Andean forest	Yotoco	Bacteria	Proteobacteria	Gammaproteobacteria	Pseudomonadales	Moraxellaceae	Acinetobacter	Unassigned
605708	907e16a8ff244cc2c59fbd05e6f5fdac	BD15_16S	173	2400	Andean forest	Bosque Duende	Bacteria	Acidobacteriota	Acidobacteriae	Subgroup_2	Unassigned	Unassigned	Unassigned
746117	b1ce719e5d9c0814de59f2016262c0f7	LS21_16S	173	900	Tropical dry forest	Laguna Sonso	Bacteria	Unassigned	Unassigned	Unassigned	Unassigned	Unassigned	Unassigned
895026	d58fbfc4ee16dd3859fc42f685ad84c1	Yt11_16S	173	1800	Andean forest	Yotoco	Bacteria	Proteobacteria	Alphaproteobacteria	Rhizobiales	Xanthobacteraceae	uncultured	Unassigned
915653	daa2b7f09e05cb87b53869b201ce1a31	BD22_16S	173	2400	Andean forest	Bosque Duende	Bacteria	Bacteroidota	Bacteroidia	Bacteroidales	Prevotellaceae	Prevotella	Prevotellaceae_bacterium
944667	e15ce84e6d5dddaf67c8519ec05c4326	BD13_16S	173	2400	Andean forest	Bosque Duende	Bacteria	Proteobacteria	Alphaproteobacteria	Rhodospirillales	Magnetospirillaceae	uncultured	uncultured_eubacterium
134351	1f65da0a37df3be1df66d66a393b8282	Yt23_16S	172	1800	Andean forest	Yotoco	Bacteria	Proteobacteria	Gammaproteobacteria	Burkholderiales	A21b	Unassigned	Unassigned
520036	7be5125d21408038bddf2b095a750b25	LS11_16S	172	900	Tropical dry forest	Laguna Sonso	Bacteria	Actinobacteriota	Thermoleophilia	Gaiellales	uncultured	uncultured	Unassigned
53374	0ca31ae72579460978c66f43b9bf04ec	Yt35_16S	171	1800	Andean forest	Yotoco	Bacteria	Proteobacteria	Alphaproteobacteria	Rhizobiales	Methyloligellaceae	uncultured	uncultured
73225	115ce539a00b235ad0e6bc6c0b375641	LS34_16S	171	900	Tropical dry forest	Laguna Sonso	Bacteria	Gemmatimonadota	Gemmatimonadetes	Gemmatimonadales	Gemmatimonadaceae	uncultured	uncultured_bacterium
195059	2dc00f1e4d572a4bbe8f09bd584fc029	LS13_16S	171	900	Tropical dry forest	Laguna Sonso	Bacteria	Gemmatimonadota	Gemmatimonadetes	Gemmatimonadales	Gemmatimonadaceae	uncultured	Unassigned
334773	4fb7cb279d9ec86cb1ae5c2edb207443	Yt24_16S	171	1800	Andean forest	Yotoco	Bacteria	Proteobacteria	Alphaproteobacteria	Rhizobiales	Xanthobacteraceae	Unassigned	Unassigned
361670	567725169985aaf20808dcc933c10528	Yt35_16S	171	1800	Andean forest	Yotoco	Bacteria	Gemmatimonadota	Gemmatimonadetes	Gemmatimonadales	Gemmatimonadaceae	uncultured	Unassigned
383081	5b8f82b1b486713bef8e616e448d3f6a	PDU25_16S	171	3200	Páramo	Páramo Duende	Bacteria	Acidobacteriota	Acidobacteriae	Subgroup_2	Unassigned	Unassigned	Unassigned
750486	b2e76ee853ed693987d01142878d9ec7	BD15_16S	171	2400	Andean forest	Bosque Duende	Bacteria	Proteobacteria	Alphaproteobacteria	Elsterales	uncultured	uncultured	Unassigned
816438	c2c0255bbd36a4acaa5147dfb533b9f2	LS11_16S	171	900	Tropical dry forest	Laguna Sonso	Bacteria	Gemmatimonadota	Gemmatimonadetes	Gemmatimonadales	Gemmatimonadaceae	uncultured	Unassigned
821920	c3fb10bca06aeead4368757be166b8c1	Yt34_16S	171	1800	Andean forest	Yotoco	Bacteria	Latescibacterota	Unassigned	Unassigned	Unassigned	Unassigned	Unassigned
957747	e4be96318088e6942c8cca3df8dd461a	Yt32_16S	171	1800	Andean forest	Yotoco	Bacteria	Proteobacteria	Gammaproteobacteria	Gammaproteobacteria_Incertae_Sedis	Unknown_Family	Acidibacter	uncultured_gamma
987532	ec042f424cd7d07bf432c340020e2577	LS31_16S	171	900	Tropical dry forest	Laguna Sonso	Bacteria	Gemmatimonadota	Gemmatimonadetes	Gemmatimonadales	Gemmatimonadaceae	uncultured	Unassigned
1045667	fa09b20615c06ea8ddfa381b3d9ea512	BD32_16S	171	2400	Andean forest	Bosque Duende	Bacteria	Acidobacteriota	Acidobacteriae	Subgroup_2	Unassigned	Unassigned	uncultured_Holophaga
45428	0aa498981025ff5dd38ad7dce4fbeb50	BD35_16S	170	2400	Andean forest	Bosque Duende	Bacteria	Actinobacteriota	Actinobacteria	Frankiales	Acidothermaceae	Acidothermus	Unassigned
271210	406e89bdaf6003a4ed798ea309a537aa	BD22_16S	170	2400	Andean forest	Bosque Duende	Bacteria	Actinobacteriota	Actinobacteria	Bifidobacteriales	Bifidobacteriaceae	Bifidobacterium	Bifidobacterium_longum
529061	7df7697bf244de1f1af62a8e29cb95ff	BD21_16S	170	2400	Andean forest	Bosque Duende	Bacteria	Proteobacteria	Alphaproteobacteria	Rhizobiales	Xanthobacteraceae	uncultured	Unassigned
624025	94e80c5d927b980cd3cc2a6b25f2783c	Yt32_16S	170	1800	Andean forest	Yotoco	Bacteria	Chloroflexi	Ktedonobacteria	Ktedonobacterales	JG30-KF-AS9	Unassigned	uncultured_bacterium
685093	a364b620852f93c75128e06b0ccac259	LS15_16S	170	900	Tropical dry forest	Laguna Sonso	Bacteria	Gemmatimonadota	Gemmatimonadetes	Gemmatimonadales	Gemmatimonadaceae	uncultured	Unassigned
753171	b3810b374a9431d69ab76c87bd719256	LS21_16S	170	900	Tropical dry forest	Laguna Sonso	Bacteria	Bacteroidota	Ignavibacteria	Ignavibacteriales	Unassigned	Unassigned	Unassigned
1004125	f008d770fa696d0d07008259e73848f1	Yt23_16S	170	1800	Andean forest	Yotoco	Bacteria	Acidobacteriota	Acidobacteriae	Subgroup_2	Unassigned	Unassigned	Unassigned
1010242	f1a45010c9f62e6f9d5a191b0c66613d	LS15_16S	170	900	Tropical dry forest	Laguna Sonso	Bacteria	Methylomirabilota	Methylomirabilia	Rokubacteriales	Unassigned	Unassigned	uncultured_bacterium
134340	1f65da0a37df3be1df66d66a393b8282	Yt35_16S	169	1800	Andean forest	Yotoco	Bacteria	Proteobacteria	Gammaproteobacteria	Burkholderiales	A21b	Unassigned	Unassigned
678964	a1e5ff2c060c58f96ed9a5c45f0c6904	PDU24_16S	169	3200	Páramo	Páramo Duende	Bacteria	Acidobacteriota	Acidobacteriae	Subgroup_2	Unassigned	Unassigned	Unassigned
850306	caf62b602289dc3c56ebcc862089de3e	LS21_16S	169	900	Tropical dry forest	Laguna Sonso	Bacteria	Gemmatimonadota	Gemmatimonadetes	Gemmatimonadales	Gemmatimonadaceae	uncultured	Acidobacteria_bacterium
963460	e627d18a86be07ffcda970e7391caaae	BD32_16S	169	2400	Andean forest	Bosque Duende	Bacteria	Acidobacteriota	Acidobacteriae	Subgroup_2	Unassigned	Unassigned	Unassigned
167790	277faa50df92eb526df7705a17e00c8e	LS21_16S	168	900	Tropical dry forest	Laguna Sonso	Bacteria	Acidobacteriota	Acidobacteriae	Subgroup_13	Unassigned	Unassigned	uncultured_bacterium
219355	336d17452254a337bc35f95ed54bb151	LS31_16S	168	900	Tropical dry forest	Laguna Sonso	Bacteria	Firmicutes	Clostridia	Oscillospirales	Ruminococcaceae	Faecalibacterium	Unassigned
507036	78f3d8972141b73530eb425af383a225	LS31_16S	168	900	Tropical dry forest	Laguna Sonso	Bacteria	Unassigned	Unassigned	Unassigned	Unassigned	Unassigned	Unassigned
557030	849ab4c0a4f38cae173c1795ad6a91d2	LS25_16S	168	900	Tropical dry forest	Laguna Sonso	Bacteria	Acidobacteriota	Acidobacteriae	Subgroup_2	Unassigned	Unassigned	uncultured_Acidobacteria
591983	8d2c641984f7acfc4b7d4a2a8c782514	Yt11_16S	168	1800	Andean forest	Yotoco	Bacteria	Acidobacteriota	Acidobacteriae	Solibacterales	Solibacteraceae	Candidatus_Solibacter	Unassigned
705503	a83f73175a4114c0b9768448c94bf452	Yt12_16S	168	1800	Andean forest	Yotoco	Bacteria	Chloroflexi	AD3	Unassigned	Unassigned	Unassigned	uncultured_bacterium
942312	e0f76f28e3b2dff5ad8b8beb79d4e430	LS31_16S	168	900	Tropical dry forest	Laguna Sonso	Bacteria	Myxococcota	Polyangia	Haliangiales	Haliangiaceae	Haliangium	Unassigned
966781	e6fa4b7f0fa2deec8a4de14bf44f2a52	Yt11_16S	168	1800	Andean forest	Yotoco	Bacteria	Acidobacteriota	Acidobacteriae	Solibacterales	Solibacteraceae	Candidatus_Solibacter	Unassigned
73244	115ce539a00b235ad0e6bc6c0b375641	LS21_16S	167	900	Tropical dry forest	Laguna Sonso	Bacteria	Gemmatimonadota	Gemmatimonadetes	Gemmatimonadales	Gemmatimonadaceae	uncultured	uncultured_bacterium
75242	11c7bb2cad247d0ba14878b7cfaec11e	LS15_16S	167	900	Tropical dry forest	Laguna Sonso	Bacteria	Acidobacteriota	Subgroup_22	Unassigned	Unassigned	Unassigned	Unassigned
158561	25840709571c8a1c50ef21f6f66ee4ce	PDU25_16S	167	3200	Páramo	Páramo Duende	Bacteria	Acidobacteriota	Acidobacteriae	Subgroup_2	Unassigned	Unassigned	Unassigned
252053	3bbc2b05dae3fcad6609daa7a3655c5a	Yt32_16S	167	1800	Andean forest	Yotoco	Bacteria	Myxococcota	Myxococcia	Myxococcales	Anaeromyxobacteraceae	Anaeromyxobacter	Unassigned
260783	3db16d11e266474fce7484c24ca5aab1	BD13_16S	167	2400	Andean forest	Bosque Duende	Bacteria	Acidobacteriota	Acidobacteriae	Acidobacteriales	uncultured	uncultured	uncultured_forest
568385	874f0ebddccee2360c876ddd466d77f1	Yt32_16S	167	1800	Andean forest	Yotoco	Bacteria	Acidobacteriota	Acidobacteriae	Subgroup_2	Unassigned	Unassigned	Unassigned
776408	b951e5dfa76d119dce1f8c5bb1042db4	LS13_16S	167	900	Tropical dry forest	Laguna Sonso	Bacteria	Gemmatimonadota	Gemmatimonadetes	Gemmatimonadales	Gemmatimonadaceae	uncultured	Unassigned
1059502	fd28d3d09a2b230a1e3b104ec7ab7718	Yt24_16S	167	1800	Andean forest	Yotoco	Bacteria	Acidobacteriota	Acidobacteriae	Acidobacteriales	uncultured	uncultured	uncultured_Acidobacteriaceae
45424	0aa498981025ff5dd38ad7dce4fbeb50	LS25_16S	166	900	Tropical dry forest	Laguna Sonso	Bacteria	Actinobacteriota	Actinobacteria	Frankiales	Acidothermaceae	Acidothermus	Unassigned
333780	4f7ca429e7ce64cede37425dd05a50d3	LS25_16S	166	900	Tropical dry forest	Laguna Sonso	Bacteria	Acidobacteriota	Acidobacteriae	Acidobacteriales	uncultured	uncultured	Unassigned
367230	57b38989c4fc24b8b178df768e69ddae	BD32_16S	166	2400	Andean forest	Bosque Duende	Bacteria	Acidobacteriota	Acidobacteriae	Acidobacteriales	Unassigned	Unassigned	Unassigned
417246	6361614fb00511e5ad457d1a162a5fc3	BD22_16S	166	2400	Andean forest	Bosque Duende	Bacteria	Proteobacteria	Alphaproteobacteria	Rhizobiales	Xanthobacteraceae	Bradyrhizobium	Unassigned
442950	69938463485777408b55dfd95260ab70	LS11_16S	166	900	Tropical dry forest	Laguna Sonso	Bacteria	Proteobacteria	Gammaproteobacteria	Burkholderiales	Nitrosomonadaceae	MND1	Unassigned
529233	7e03b902d96c48471514ef7226349d33	PDU11_16S	166	3200	Páramo	Páramo Duende	Bacteria	Acidobacteriota	Acidobacteriae	Acidobacteriales	uncultured	uncultured	Unassigned
614094	92ae755ebc455622e50372b2cb010ceb	Yt23_16S	166	1800	Andean forest	Yotoco	Bacteria	Proteobacteria	Gammaproteobacteria	Burkholderiales	Nitrosomonadaceae	mle1-7	uncultured_Burkholderiales
673557	a0c208382d2758901747fd6b5b518f5b	BD32_16S	166	2400	Andean forest	Bosque Duende	Bacteria	Acidobacteriota	Acidobacteriae	Subgroup_2	Unassigned	Unassigned	Unassigned
809933	c13c7ba6ef8d3728527b658b40a437e4	BD22_16S	166	2400	Andean forest	Bosque Duende	Bacteria	Acidobacteriota	Acidobacteriae	Acidobacteriales	Unassigned	Unassigned	Unassigned
878505	d1b0c112d031051adcab2edda29c280f	Yt35_16S	166	1800	Andean forest	Yotoco	Bacteria	RCP2-54	Unassigned	Unassigned	Unassigned	Unassigned	Unassigned
944964	e16f630b07bd85a5e55b9b8ebabd814f	BD15_16S	166	2400	Andean forest	Bosque Duende	Bacteria	Proteobacteria	Gammaproteobacteria	Pseudomonadales	Pseudomonadaceae	Pseudomonas	Unassigned
1004114	f008d770fa696d0d07008259e73848f1	Yt35_16S	166	1800	Andean forest	Yotoco	Bacteria	Acidobacteriota	Acidobacteriae	Subgroup_2	Unassigned	Unassigned	Unassigned
60355	0e2db60b6d38c5086e6e7dbde1eca9b0	Yt34_16S	165	1800	Andean forest	Yotoco	Bacteria	Chloroflexi	AD3	Unassigned	Unassigned	Unassigned	Unassigned
427680	65ed0c38d659828674a87f68e05e0095	BD32_16S	165	2400	Andean forest	Bosque Duende	Bacteria	Firmicutes	Clostridia	Oscillospirales	[Eubacterium]_coprostanoligenes_group	Unassigned	Unassigned
493595	75f55a9ae3c7d2546133e7f389dd93b9	LS21_16S	165	900	Tropical dry forest	Laguna Sonso	Bacteria	Proteobacteria	Gammaproteobacteria	Burkholderiales	Hydrogenophilaceae	Thiobacillus	Unassigned
518339	7b9da313400b8fe8cc4d530079ad806c	Yt23_16S	165	1800	Andean forest	Yotoco	Bacteria	Proteobacteria	Alphaproteobacteria	Rhizobiales	Xanthobacteraceae	uncultured	Unassigned
527056	7d8ac179b1a9207df449bcede8f645e3	LS13_16S	165	900	Tropical dry forest	Laguna Sonso	Bacteria	Latescibacterota	Unassigned	Unassigned	Unassigned	Unassigned	Unassigned
765773	b6ade8f670b76c8668069818472e6d08	PDU24_16S	165	3200	Páramo	Páramo Duende	Bacteria	RCP2-54	Unassigned	Unassigned	Unassigned	Unassigned	Unassigned
769446	b79dc22cae62f9e8e3c9d6f579058a35	LS23_16S	165	900	Tropical dry forest	Laguna Sonso	Bacteria	Latescibacterota	Unassigned	Unassigned	Unassigned	Unassigned	Unassigned
973327	e87735e4c67db51ab1cd490032ac1389	Yt32_16S	165	1800	Andean forest	Yotoco	Bacteria	Latescibacterota	Unassigned	Unassigned	Unassigned	Unassigned	Unassigned
1040862	f900bf0e4452d9c626dce93c16db6a69	LS11_16S	165	900	Tropical dry forest	Laguna Sonso	Bacteria	Proteobacteria	Gammaproteobacteria	Burkholderiales	Nitrosomonadaceae	MND1	Unassigned
142623	217e5d8a40c73066e5eca3d7e3a95ae1	BD22_16S	164	2400	Andean forest	Bosque Duende	Bacteria	Acidobacteriota	Acidobacteriae	Bryobacterales	Bryobacteraceae	Bryobacter	uncultured_Holophaga
173538	28d0fe02b62d472b9b63d5a05636b148	LS11_16S	164	900	Tropical dry forest	Laguna Sonso	Bacteria	Proteobacteria	Gammaproteobacteria	Burkholderiales	Nitrosomonadaceae	MND1	Unassigned
176381	298aec6704cc17ee6d2d72a0f9c16f56	BD15_16S	164	2400	Andean forest	Bosque Duende	Bacteria	Acidobacteriota	Acidobacteriae	Subgroup_2	Unassigned	Unassigned	uncultured_Holophaga
201326	2f382eb00b3a33f65640a219591f9bce	PDU24_16S	164	3200	Páramo	Páramo Duende	Bacteria	Acidobacteriota	Acidobacteriae	Solibacterales	Solibacteraceae	Candidatus_Solibacter	Unassigned
507053	78f3d8972141b73530eb425af383a225	LS13_16S	164	900	Tropical dry forest	Laguna Sonso	Bacteria	Unassigned	Unassigned	Unassigned	Unassigned	Unassigned	Unassigned
973335	e87735e4c67db51ab1cd490032ac1389	Yt34_16S	164	1800	Andean forest	Yotoco	Bacteria	Latescibacterota	Unassigned	Unassigned	Unassigned	Unassigned	Unassigned
1024559	f5044e4cbc82585ba2d51e3f23fa954b	LS32_16S	164	900	Tropical dry forest	Laguna Sonso	Bacteria	Acidobacteriota	Acidobacteriae	Subgroup_2	Unassigned	Unassigned	uncultured_Holophaga
226895	358e5f8c3673d00a5eb6d7048d09e10f	Yt11_16S	163	1800	Andean forest	Yotoco	Bacteria	Acidobacteriota	Acidobacteriae	Acidobacteriales	uncultured	uncultured	Unassigned
352216	54222d03b5270105555fb3056bb3f1fd	BD13_16S	163	2400	Andean forest	Bosque Duende	Bacteria	Acidobacteriota	Acidobacteriae	Subgroup_2	Unassigned	Unassigned	Unassigned
510458	79d49d67d6e975c59432982af66b2cc3	Yt12_16S	163	1800	Andean forest	Yotoco	Bacteria	Verrucomicrobiota	Verrucomicrobiae	Chthoniobacterales	Chthoniobacteraceae	Candidatus_Udaeobacter	Spartobacteria_bacterium
526401	7d680349d16372f323c10350564eae35	BD22_16S	163	2400	Andean forest	Bosque Duende	Bacteria	Proteobacteria	Gammaproteobacteria	Burkholderiales	A21b	Unassigned	uncultured_beta
580468	8a2b99e47c08469cf5d29f2025f2736e	BD21_16S	163	2400	Andean forest	Bosque Duende	Bacteria	Acidobacteriota	Acidobacteriae	Subgroup_2	Unassigned	Unassigned	Unassigned
667626	9f4b1eeb871264f0ed5a5292d791ebc1	LS21_16S	163	900	Tropical dry forest	Laguna Sonso	Bacteria	Proteobacteria	Gammaproteobacteria	Burkholderiales	Nitrosomonadaceae	mle1-7	Unassigned
746099	b1ce719e5d9c0814de59f2016262c0f7	Yt12_16S	163	1800	Andean forest	Yotoco	Bacteria	Unassigned	Unassigned	Unassigned	Unassigned	Unassigned	Unassigned
816432	c2c0255bbd36a4acaa5147dfb533b9f2	LS13_16S	163	900	Tropical dry forest	Laguna Sonso	Bacteria	Gemmatimonadota	Gemmatimonadetes	Gemmatimonadales	Gemmatimonadaceae	uncultured	Unassigned
987533	ec042f424cd7d07bf432c340020e2577	LS11_16S	163	900	Tropical dry forest	Laguna Sonso	Bacteria	Gemmatimonadota	Gemmatimonadetes	Gemmatimonadales	Gemmatimonadaceae	uncultured	Unassigned
994121	ed947866e8201c87cffc38c1222e01ab	LS31_16S	163	900	Tropical dry forest	Laguna Sonso	Bacteria	Acidobacteriota	Acidobacteriae	Subgroup_2	Unassigned	Unassigned	Unassigned
1036595	f7f962ef975cebb130256b43acf2088d	LS31_16S	163	900	Tropical dry forest	Laguna Sonso	Bacteria	Gemmatimonadota	Gemmatimonadetes	Gemmatimonadales	Gemmatimonadaceae	uncultured	Unassigned
1047035	fa4d1fdd17372467ae9b9a0518e17973	BD35_16S	163	2400	Andean forest	Bosque Duende	Bacteria	GAL15	Unassigned	Unassigned	Unassigned	Unassigned	uncultured_bacterium
1067978	ff3a4782ab8242d0848350426a12f084	BD21_16S	163	2400	Andean forest	Bosque Duende	Bacteria	Proteobacteria	Alphaproteobacteria	Unassigned	Unassigned	Unassigned	Unassigned
58545	0dd181f18b0804cfc735439ac41e3627	Yt34_16S	162	1800	Andean forest	Yotoco	Bacteria	Gemmatimonadota	Gemmatimonadetes	Gemmatimonadales	Gemmatimonadaceae	uncultured	Unassigned
134334	1f65da0a37df3be1df66d66a393b8282	Yt21_16S	162	1800	Andean forest	Yotoco	Bacteria	Proteobacteria	Gammaproteobacteria	Burkholderiales	A21b	Unassigned	Unassigned
219360	336d17452254a337bc35f95ed54bb151	BD35_16S	162	2400	Andean forest	Bosque Duende	Bacteria	Firmicutes	Clostridia	Oscillospirales	Ruminococcaceae	Faecalibacterium	Unassigned
255618	3c8214c539c983f8284ebe7a317c309f	Yt23_16S	162	1800	Andean forest	Yotoco	Bacteria	Proteobacteria	Gammaproteobacteria	Burkholderiales	A21b	Unassigned	Unassigned
319588	4bf7f41a66e5bda488ede14872c98fb6	PDU25_16S	162	3200	Páramo	Páramo Duende	Bacteria	Acidobacteriota	Acidobacteriae	Acidobacteriales	Koribacteraceae	Candidatus_Koribacter	Unassigned
619676	93e7d038537135c64e22067460a04ea0	PDU24_16S	162	3200	Páramo	Páramo Duende	Bacteria	Acidobacteriota	Acidobacteriae	Subgroup_2	Unassigned	Unassigned	uncultured_Holophaga
830316	c611c0177a503da86058bc4efe2e3a37	BD13_16S	162	2400	Andean forest	Bosque Duende	Bacteria	Acidobacteriota	Acidobacteriae	Subgroup_2	Unassigned	Unassigned	Unassigned
963457	e627d18a86be07ffcda970e7391caaae	BD13_16S	162	2400	Andean forest	Bosque Duende	Bacteria	Acidobacteriota	Acidobacteriae	Subgroup_2	Unassigned	Unassigned	Unassigned
1044651	f9d4855ed3480d31b3a9c9aef19de0ad	LS32_16S	162	900	Tropical dry forest	Laguna Sonso	Bacteria	Gemmatimonadota	Gemmatimonadetes	Gemmatimonadales	Gemmatimonadaceae	uncultured	Unassigned
1052542	fb9384d48d4a293da1b47b8588df711a	LS34_16S	162	900	Tropical dry forest	Laguna Sonso	Bacteria	Proteobacteria	Gammaproteobacteria	Burkholderiales	TRA3-20	Unassigned	Unassigned
226892	358e5f8c3673d00a5eb6d7048d09e10f	Yt35_16S	161	1800	Andean forest	Yotoco	Bacteria	Acidobacteriota	Acidobacteriae	Acidobacteriales	uncultured	uncultured	Unassigned
281598	431c0bf620eb5e776e7af317334ed666	Yt35_16S	161	1800	Andean forest	Yotoco	Bacteria	Verrucomicrobiota	Verrucomicrobiae	Chthoniobacterales	Chthoniobacteraceae	Candidatus_Udaeobacter	uncultured_Prosthecobacter
303966	48480ed93274fb89859501e66e9abc80	LS34_16S	161	900	Tropical dry forest	Laguna Sonso	Bacteria	Myxococcota	bacteriap25	Unassigned	Unassigned	Unassigned	Unassigned
316596	4b42c9b4329c87e6468ea7a6ef00e495	BD13_16S	161	2400	Andean forest	Bosque Duende	Bacteria	Acidobacteriota	Acidobacteriae	Acidobacteriales	Koribacteraceae	Candidatus_Koribacter	Unassigned
539034	808710038261fe42fd07ec364c9332ce	LS25_16S	161	900	Tropical dry forest	Laguna Sonso	Bacteria	Verrucomicrobiota	Verrucomicrobiae	Chthoniobacterales	Chthoniobacteraceae	Candidatus_Udaeobacter	Unassigned
593554	8d9e2d5477fdfec8cae63eeae13b6331	Yt23_16S	161	1800	Andean forest	Yotoco	Bacteria	Proteobacteria	Gammaproteobacteria	Pseudomonadales	Moraxellaceae	Acinetobacter	Unassigned
748859	b28def56435c6a8d93e13b6b437a1fc7	Yt23_16S	161	1800	Andean forest	Yotoco	Bacteria	Acidobacteriota	Acidobacteriae	Acidobacteriales	uncultured	uncultured	Unassigned
883369	d2d8362ed89408c4ce5578a216f00e37	Yt11_16S	161	1800	Andean forest	Yotoco	Bacteria	Myxococcota	Myxococcia	Myxococcales	Myxococcaceae	Unassigned	Unassigned
916998	daf9575354392da6e4e774f9b3ab244e	Yt32_16S	161	1800	Andean forest	Yotoco	Bacteria	Actinobacteriota	Actinobacteria	Frankiales	Acidothermaceae	Acidothermus	uncultured_soil
981161	ea714602e251c3d24b3d68abe7912804	BD22_16S	161	2400	Andean forest	Bosque Duende	Bacteria	Bacteroidota	Bacteroidia	Bacteroidales	Bacteroidaceae	Bacteroides	Unassigned
236148	37e5f877abf9b95a1d6e20ebfa2f4bf0	Yt11_16S	160	1800	Andean forest	Yotoco	Bacteria	Acidobacteriota	Acidobacteriae	Acidobacteriales	uncultured	uncultured	Unassigned
245083	3a20012c73fe97aaab299231c13cd8f2	BD35_16S	160	2400	Andean forest	Bosque Duende	Bacteria	Acidobacteriota	Acidobacteriae	Subgroup_2	Unassigned	Unassigned	Unassigned
271072	406345d05ee7ea5c67c1e13460c1ec4b	Yt34_16S	160	1800	Andean forest	Yotoco	Bacteria	Acidobacteriota	Acidobacteriae	Acidobacteriales	uncultured	uncultured	Unassigned
286430	443c3e5e5efa4d0d35644c0a634015db	LS13_16S	160	900	Tropical dry forest	Laguna Sonso	Bacteria	Acidobacteriota	Acidobacteriae	Acidobacteriales	uncultured	uncultured	Unassigned
398743	5f23b5c332a97f12bdff9f1c22c06c3b	LS13_16S	160	900	Tropical dry forest	Laguna Sonso	Bacteria	Gemmatimonadota	S0134_terrestrial_group	Unassigned	Unassigned	Unassigned	Unassigned
418610	63c15f43c5a303f50d45b9f9ad1b5b65	LS15_16S	160	900	Tropical dry forest	Laguna Sonso	Bacteria	Acidobacteriota	Acidobacteriae	Subgroup_2	Unassigned	Unassigned	Unassigned
431314	66cf81cf073d7b1e107c91feb0ad0481	BD35_16S	160	2400	Andean forest	Bosque Duende	Bacteria	Firmicutes	Bacilli	Lactobacillales	Streptococcaceae	Streptococcus	Streptococcus_salivarius
468616	6fe31a9ce0146ac2458ddbf5a491c61b	BD21_16S	160	2400	Andean forest	Bosque Duende	Bacteria	Proteobacteria	Alphaproteobacteria	Rhizobiales	Beijerinckiaceae	Roseiarcus	Unassigned
589179	8c829248747e9ee6ae3618d6b22a5d44	LS31_16S	160	900	Tropical dry forest	Laguna Sonso	Bacteria	Proteobacteria	Gammaproteobacteria	Burkholderiales	Unassigned	Unassigned	Unassigned
30482	0710d1a7381ee305cb6b25d321b67e05	LS11_16S	159	900	Tropical dry forest	Laguna Sonso	Bacteria	Chloroflexi	Ktedonobacteria	Ktedonobacterales	JG30-KF-AS9	Unassigned	uncultured_bacterium
330176	4ea76c9238df29928c59d1e2bae3a610	BD13_16S	159	2400	Andean forest	Bosque Duende	Bacteria	Acidobacteriota	Acidobacteriae	Subgroup_2	Unassigned	Unassigned	Unassigned
464230	6ec33ada784923bf82af140a25dabb8e	BD32_16S	159	2400	Andean forest	Bosque Duende	Bacteria	Acidobacteriota	Acidobacteriae	Subgroup_2	Unassigned	Unassigned	uncultured_forest
471246	707952dffa7e373bb1172dcacdc3a49e	LS11_16S	159	900	Tropical dry forest	Laguna Sonso	Bacteria	Bacteroidota	Bacteroidia	Bacteroidales	Bacteroidaceae	Bacteroides	Unassigned
586624	8baa5ed03ee881ce314bf898bb1b67a4	BD21_16S	159	2400	Andean forest	Bosque Duende	Bacteria	Acidobacteriota	Acidobacteriae	Acidobacteriales	Koribacteraceae	Candidatus_Koribacter	uncultured_bacterium
653760	9c1d336d5fc049c0b4992fcfdfa36f44	Yt11_16S	159	1800	Andean forest	Yotoco	Bacteria	Firmicutes	Clostridia	Lachnospirales	Lachnospiraceae	Blautia	Unassigned
739590	b0224b39d1f2745992bfb16f31351603	LS15_16S	159	900	Tropical dry forest	Laguna Sonso	Bacteria	Proteobacteria	Gammaproteobacteria	Burkholderiales	Nitrosomonadaceae	Ellin6067	Unassigned
859655	cd37dbc92df7a3e413dc94cca9f3c599	Yt12_16S	159	1800	Andean forest	Yotoco	Bacteria	Actinobacteriota	Actinobacteria	Micromonosporales	Micromonosporaceae	Unassigned	Unassigned
939632	e0511860ddcada477ebf6ae7c544d424	Yt21_16S	159	1800	Andean forest	Yotoco	Bacteria	Gemmatimonadota	Gemmatimonadetes	Gemmatimonadales	Gemmatimonadaceae	uncultured	Unassigned
134277	1f6591cb3d0343f68a157fda4cb9a6ec	LS25_16S	158	900	Tropical dry forest	Laguna Sonso	Bacteria	Acidobacteriota	Blastocatellia	Pyrinomonadales	Pyrinomonadaceae	RB41	Unassigned
295126	4628bdc34180c30769bc9bceb2aa9215	PDU25_16S	158	3200	Páramo	Páramo Duende	Bacteria	Acidobacteriota	Acidobacteriae	Solibacterales	Solibacteraceae	Candidatus_Solibacter	Unassigned
529041	7df7697bf244de1f1af62a8e29cb95ff	Yt11_16S	158	1800	Andean forest	Yotoco	Bacteria	Proteobacteria	Alphaproteobacteria	Rhizobiales	Xanthobacteraceae	uncultured	Unassigned
654907	9c6d72b13f2289e2a48f6e2f0d52b14b	LS21_16S	158	900	Tropical dry forest	Laguna Sonso	Bacteria	Gemmatimonadota	Gemmatimonadetes	Gemmatimonadales	Gemmatimonadaceae	uncultured	Unassigned
687076	a3db7e3a1129d26a7b34ef4f9abc99d2	LS21_16S	158	900	Tropical dry forest	Laguna Sonso	Bacteria	Gemmatimonadota	Gemmatimonadetes	Gemmatimonadales	Gemmatimonadaceae	uncultured	Unassigned
767481	b718cc891906e3c81c2e3808569b0630	LS25_16S	158	900	Tropical dry forest	Laguna Sonso	Bacteria	Proteobacteria	Alphaproteobacteria	Elsterales	uncultured	uncultured	uncultured_forest
952941	e37d97fecafaa2fb412aaa44b07c4706	LS34_16S	158	900	Tropical dry forest	Laguna Sonso	Bacteria	Chloroflexi	KD4-96	Unassigned	Unassigned	Unassigned	Unassigned
1045659	fa09b20615c06ea8ddfa381b3d9ea512	BD13_16S	158	2400	Andean forest	Bosque Duende	Bacteria	Acidobacteriota	Acidobacteriae	Subgroup_2	Unassigned	Unassigned	uncultured_Holophaga
417257	6361614fb00511e5ad457d1a162a5fc3	BD21_16S	157	2400	Andean forest	Bosque Duende	Bacteria	Proteobacteria	Alphaproteobacteria	Rhizobiales	Xanthobacteraceae	Bradyrhizobium	Unassigned
461154	6dfda6abcd75a24747aebebbe894b430	LS21_16S	157	900	Tropical dry forest	Laguna Sonso	Bacteria	Gemmatimonadota	Gemmatimonadetes	Gemmatimonadales	Gemmatimonadaceae	uncultured	uncultured_Gemmatimonadales
529063	7df7697bf244de1f1af62a8e29cb95ff	BD15_16S	157	2400	Andean forest	Bosque Duende	Bacteria	Proteobacteria	Alphaproteobacteria	Rhizobiales	Xanthobacteraceae	uncultured	Unassigned
613014	927a32af04f3a60671f5625a5f235365	BD22_16S	157	2400	Andean forest	Bosque Duende	Bacteria	Acidobacteriota	Acidobacteriae	Solibacterales	Solibacteraceae	Candidatus_Solibacter	Unassigned
673235	a0a8825c251527ceb5a8bdfd3674340c	BD22_16S	157	2400	Andean forest	Bosque Duende	Bacteria	Acidobacteriota	Acidobacteriae	Acidobacteriales	uncultured	uncultured	uncultured_forest
784559	bb40b131a97704b9754cec9c8adcda5f	LS21_16S	157	900	Tropical dry forest	Laguna Sonso	Bacteria	Gemmatimonadota	Gemmatimonadetes	Gemmatimonadales	Gemmatimonadaceae	uncultured	Unassigned
795912	bdfa03467f755adc8ce94b19fdd40813	Yt35_16S	157	1800	Andean forest	Yotoco	Bacteria	Acidobacteriota	Holophagae	Subgroup_7	Unassigned	Unassigned	uncultured_Desulfovirga
1059485	fd28d3d09a2b230a1e3b104ec7ab7718	Yt15_16S	157	1800	Andean forest	Yotoco	Bacteria	Acidobacteriota	Acidobacteriae	Acidobacteriales	uncultured	uncultured	uncultured_Acidobacteriaceae
111494	1a4501e0e2f0a583f6ace1af1e29ffca	LS32_16S	156	900	Tropical dry forest	Laguna Sonso	Bacteria	Unassigned	Unassigned	Unassigned	Unassigned	Unassigned	Unassigned
145712	222fa25d7c916a61172e532b6a70aed2	BD21_16S	156	2400	Andean forest	Bosque Duende	Bacteria	Acidobacteriota	Acidobacteriae	Subgroup_2	Unassigned	Unassigned	Unassigned
673234	a0a8825c251527ceb5a8bdfd3674340c	LS23_16S	156	900	Tropical dry forest	Laguna Sonso	Bacteria	Acidobacteriota	Acidobacteriae	Acidobacteriales	uncultured	uncultured	uncultured_forest
781045	ba79128cdca90fdaccec926752da1df7	BD35_16S	156	2400	Andean forest	Bosque Duende	Bacteria	Acidobacteriota	Acidobacteriae	Subgroup_2	Unassigned	Unassigned	Unassigned
163559	269e925c79e40aae090dffc5557e663d	LS34_16S	155	900	Tropical dry forest	Laguna Sonso	Bacteria	Nitrospirota	Nitrospiria	Nitrospirales	Nitrospiraceae	Nitrospira	Unassigned
255630	3c8214c539c983f8284ebe7a317c309f	Yt24_16S	155	1800	Andean forest	Yotoco	Bacteria	Proteobacteria	Gammaproteobacteria	Burkholderiales	A21b	Unassigned	Unassigned
309066	497e8aa3b6adc0c090e91f0571fb3c17	Yt34_16S	155	1800	Andean forest	Yotoco	Bacteria	Chloroflexi	Ktedonobacteria	Ktedonobacterales	JG30-KF-AS9	Unassigned	uncultured_bacterium
409914	619d17cd1c18104165ff521cde3664a2	LS23_16S	155	900	Tropical dry forest	Laguna Sonso	Bacteria	Myxococcota	bacteriap25	Unassigned	Unassigned	Unassigned	Unassigned
861921	cdb72472fee2d150b83be699e3555786	LS23_16S	155	900	Tropical dry forest	Laguna Sonso	Bacteria	Proteobacteria	Alphaproteobacteria	Sphingomonadales	Sphingomonadaceae	Sphingomonas	Unassigned
862219	cdcc5be9255eb0998a92a39d2763c7c0	Yt32_16S	155	1800	Andean forest	Yotoco	Bacteria	Proteobacteria	Gammaproteobacteria	Gammaproteobacteria_Incertae_Sedis	Unknown_Family	Acidibacter	Unassigned
930038	de3e65b239c6e2297dbc74380f53be11	BD32_16S	155	2400	Andean forest	Bosque Duende	Bacteria	Acidobacteriota	Acidobacteriae	Solibacterales	Solibacteraceae	Candidatus_Solibacter	Unassigned
1041051	f9081be6ed58f0205882a79008681d1f	BD13_16S	155	2400	Andean forest	Bosque Duende	Bacteria	Acidobacteriota	Acidobacteriae	Solibacterales	Solibacteraceae	Candidatus_Solibacter	Unassigned
4616	010f33ee586892cfab0a5315fb3e48ab	PDU24_16S	154	3200	Páramo	Páramo Duende	Bacteria	Acidobacteriota	Acidobacteriae	Subgroup_2	Unassigned	Unassigned	uncultured_forest
33515	07d5ce63feee07bd2fe256c4bec32a1a	LS31_16S	154	900	Tropical dry forest	Laguna Sonso	Bacteria	Gemmatimonadota	Gemmatimonadetes	Gemmatimonadales	Gemmatimonadaceae	uncultured	Acidobacteria_bacterium
106935	194766fa5d2a429087200b475553485c	BD21_16S	154	2400	Andean forest	Bosque Duende	Bacteria	Acidobacteriota	Acidobacteriae	Acidobacteriales	Koribacteraceae	Candidatus_Koribacter	Unassigned
126067	1d82de6c38b9ad724a3a56e518dc28d9	LS11_16S	154	900	Tropical dry forest	Laguna Sonso	Bacteria	Acidobacteriota	Acidobacteriae	Subgroup_2	Unassigned	Unassigned	uncultured_Holophaga
227849	35cbc4525723a8d80917feb3b136170b	BD21_16S	154	2400	Andean forest	Bosque Duende	Bacteria	Proteobacteria	Alphaproteobacteria	Defluviicoccales	uncultured	uncultured	uncultured_soil
334763	4fb7cb279d9ec86cb1ae5c2edb207443	Yt11_16S	154	1800	Andean forest	Yotoco	Bacteria	Proteobacteria	Alphaproteobacteria	Rhizobiales	Xanthobacteraceae	Unassigned	Unassigned
414309	62b930cfd8dcb0c07e4168a954b2498a	BD21_16S	154	2400	Andean forest	Bosque Duende	Bacteria	Methylomirabilota	Methylomirabilia	Rokubacteriales	Unassigned	Unassigned	Unassigned
447415	6aa4942d5ec4ab81388fbcdd74747b7f	BD15_16S	154	2400	Andean forest	Bosque Duende	Bacteria	Acidobacteriota	Acidobacteriae	Solibacterales	Solibacteraceae	Candidatus_Solibacter	Unassigned
473834	71131b6b3f90263b25445f623dbb8291	BD22_16S	154	2400	Andean forest	Bosque Duende	Bacteria	Acidobacteriota	Acidobacteriae	Subgroup_2	Unassigned	Unassigned	uncultured_forest
743287	b129c427e6d88b7cfcf9decdeced4e30	BD21_16S	154	2400	Andean forest	Bosque Duende	Bacteria	Proteobacteria	Gammaproteobacteria	Gammaproteobacteria_Incertae_Sedis	Unknown_Family	Acidibacter	Unassigned
816433	c2c0255bbd36a4acaa5147dfb533b9f2	Yt15_16S	154	1800	Andean forest	Yotoco	Bacteria	Gemmatimonadota	Gemmatimonadetes	Gemmatimonadales	Gemmatimonadaceae	uncultured	Unassigned
992188	ed1dac9724a51e41f6166d8d7d92a554	Yt12_16S	154	1800	Andean forest	Yotoco	Bacteria	Acidobacteriota	Acidobacteriae	Acidobacteriales	uncultured	uncultured	Unassigned
1038262	f850b3c866a9c09b5fc99288c56f8729	BD13_16S	154	2400	Andean forest	Bosque Duende	Bacteria	Acidobacteriota	Acidobacteriae	Subgroup_2	Unassigned	Unassigned	Unassigned
2922	00a502857512ccd170216a84fd1922f5	Yt35_16S	153	1800	Andean forest	Yotoco	Bacteria	Proteobacteria	Gammaproteobacteria	Burkholderiales	Nitrosomonadaceae	GOUTA6	Unassigned
219366	336d17452254a337bc35f95ed54bb151	LS23_16S	153	900	Tropical dry forest	Laguna Sonso	Bacteria	Firmicutes	Clostridia	Oscillospirales	Ruminococcaceae	Faecalibacterium	Unassigned
223447	349b6fc8fa1d929bd96bbdffd07bd036	BD21_16S	153	2400	Andean forest	Bosque Duende	Bacteria	Acidobacteriota	Acidobacteriae	Acidobacteriales	uncultured	uncultured	uncultured_Acidobacteriaceae
276672	41db3a79e6129bf71fea12f31950977f	Yt11_16S	153	1800	Andean forest	Yotoco	Bacteria	Proteobacteria	Alphaproteobacteria	Rhizobiales	Xanthobacteraceae	uncultured	Unassigned
295121	4628bdc34180c30769bc9bceb2aa9215	BD13_16S	153	2400	Andean forest	Bosque Duende	Bacteria	Acidobacteriota	Acidobacteriae	Solibacterales	Solibacteraceae	Candidatus_Solibacter	Unassigned
344432	5244374ee0f7738f648c9f4b11d42d17	BD32_16S	153	2400	Andean forest	Bosque Duende	Bacteria	Acidobacteriota	Acidobacteriae	Subgroup_2	Unassigned	Unassigned	Unassigned
370769	588c3d24af4038fec550610716b604ec	LS31_16S	153	900	Tropical dry forest	Laguna Sonso	Bacteria	Chloroflexi	AD3	Unassigned	Unassigned	Unassigned	uncultured_bacterium
370777	588c3d24af4038fec550610716b604ec	LS11_16S	153	900	Tropical dry forest	Laguna Sonso	Bacteria	Chloroflexi	AD3	Unassigned	Unassigned	Unassigned	uncultured_bacterium
412822	6269cc8724c2df8fc582eefe5b0358ef	Yt32_16S	153	1800	Andean forest	Yotoco	Bacteria	Nitrospirota	Nitrospiria	Nitrospirales	Nitrospiraceae	Nitrospira	uncultured_Green
525210	7d1ee5cd887f6ee16ccc21387d2c5af8	LS25_16S	153	900	Tropical dry forest	Laguna Sonso	Bacteria	Chloroflexi	AD3	Unassigned	Unassigned	Unassigned	uncultured_bacterium
663078	9e458d5126a944bbf6a437002d1ca2ce	BD32_16S	153	2400	Andean forest	Bosque Duende	Bacteria	Firmicutes	Negativicutes	Veillonellales-Selenomonadales	Veillonellaceae	Dialister	Unassigned
729406	adc93a079600131f63ea26d31220698b	LS31_16S	153	900	Tropical dry forest	Laguna Sonso	Bacteria	Firmicutes	Bacilli	Bacillales	Bacillaceae	Bacillus	Unassigned
952965	e37d97fecafaa2fb412aaa44b07c4706	LS23_16S	153	900	Tropical dry forest	Laguna Sonso	Bacteria	Chloroflexi	KD4-96	Unassigned	Unassigned	Unassigned	Unassigned
994687	edb4b1e62c98d1d3b134454f252f216d	BD21_16S	153	2400	Andean forest	Bosque Duende	Bacteria	Acidobacteriota	Acidobacteriae	Acidobacteriales	uncultured	uncultured	uncultured_forest
1026672	f59b5c7e598fca4f12ac42e4855d7b13	Yt11_16S	153	1800	Andean forest	Yotoco	Bacteria	Verrucomicrobiota	Verrucomicrobiae	Chthoniobacterales	Chthoniobacteraceae	Candidatus_Udaeobacter	uncultured_Prosthecobacter
1070042	ffae0b6d2833ca80b90c42dbf8ce3e6e	Yt21_16S	153	1800	Andean forest	Yotoco	Bacteria	Myxococcota	Myxococcia	Myxococcales	Myxococcaceae	Unassigned	Unassigned
385552	5c261dd1fc9f26c138e14d4fac56434b	PDU24_16S	152	3200	Páramo	Páramo Duende	Bacteria	NB1-j	Unassigned	Unassigned	Unassigned	Unassigned	Unassigned
451256	6b9a6dd53f758bf3d2c81fd695487b83	PDU25_16S	152	3200	Páramo	Páramo Duende	Bacteria	Acidobacteriota	Acidobacteriae	Subgroup_2	Unassigned	Unassigned	Unassigned
463999	6eb5914530313602390c98e386a407d6	PDU25_16S	152	3200	Páramo	Páramo Duende	Bacteria	Acidobacteriota	Acidobacteriae	Acidobacteriales	uncultured	uncultured	uncultured_Candidatus
653778	9c1d336d5fc049c0b4992fcfdfa36f44	LS23_16S	152	900	Tropical dry forest	Laguna Sonso	Bacteria	Firmicutes	Clostridia	Lachnospirales	Lachnospiraceae	Blautia	Unassigned
667617	9f4b1eeb871264f0ed5a5292d791ebc1	BD22_16S	152	2400	Andean forest	Bosque Duende	Bacteria	Proteobacteria	Gammaproteobacteria	Burkholderiales	Nitrosomonadaceae	mle1-7	Unassigned
918405	db59a9b1e9912f0bda570795288f10dd	Yt34_16S	152	1800	Andean forest	Yotoco	Bacteria	Proteobacteria	Alphaproteobacteria	Reyranellales	Reyranellaceae	Reyranella	Unassigned
966776	e6fa4b7f0fa2deec8a4de14bf44f2a52	LS13_16S	152	900	Tropical dry forest	Laguna Sonso	Bacteria	Acidobacteriota	Acidobacteriae	Solibacterales	Solibacteraceae	Candidatus_Solibacter	Unassigned
1001648	ef5ea91405f5b2821b6aa037f38ad990	BD32_16S	152	2400	Andean forest	Bosque Duende	Bacteria	Acidobacteriota	Acidobacteriae	Subgroup_2	Unassigned	Unassigned	uncultured_forest
41279	09b126e101b272cbe7c506b9d039807c	Yt12_16S	151	1800	Andean forest	Yotoco	Bacteria	Proteobacteria	Alphaproteobacteria	Rhizobiales	Xanthobacteraceae	uncultured	Unassigned
255386	3c728764e2ead440c3769ada381886ee	BD22_16S	151	2400	Andean forest	Bosque Duende	Bacteria	Acidobacteriota	Acidobacteriae	Subgroup_2	Unassigned	Unassigned	uncultured_Acidobacteria
412814	6269cc8724c2df8fc582eefe5b0358ef	Yt11_16S	151	1800	Andean forest	Yotoco	Bacteria	Nitrospirota	Nitrospiria	Nitrospirales	Nitrospiraceae	Nitrospira	uncultured_Green
457369	6d1adc21e955a863015241504990325a	PDU24_16S	151	3200	Páramo	Páramo Duende	Bacteria	Firmicutes	Clostridia	Peptostreptococcales-Tissierellales	Peptostreptococcaceae	Peptostreptococcus	Unassigned
461135	6dfda6abcd75a24747aebebbe894b430	LS13_16S	151	900	Tropical dry forest	Laguna Sonso	Bacteria	Gemmatimonadota	Gemmatimonadetes	Gemmatimonadales	Gemmatimonadaceae	uncultured	uncultured_Gemmatimonadales
593545	8d9e2d5477fdfec8cae63eeae13b6331	Yt34_16S	151	1800	Andean forest	Yotoco	Bacteria	Proteobacteria	Gammaproteobacteria	Pseudomonadales	Moraxellaceae	Acinetobacter	Unassigned
815132	c279f51f598c466cd6f8156a184edd2a	PDU11_16S	151	3200	Páramo	Páramo Duende	Bacteria	Acidobacteriota	Acidobacteriae	Acidobacteriales	uncultured	uncultured	Unassigned
855758	cc23c213af2199936c25db93849c658b	Yt34_16S	151	1800	Andean forest	Yotoco	Bacteria	Proteobacteria	Gammaproteobacteria	Gammaproteobacteria_Incertae_Sedis	Unknown_Family	Acidibacter	Unassigned
942313	e0f76f28e3b2dff5ad8b8beb79d4e430	LS21_16S	151	900	Tropical dry forest	Laguna Sonso	Bacteria	Myxococcota	Polyangia	Haliangiales	Haliangiaceae	Haliangium	Unassigned
962695	e5f7ab97f11911cba7892f54f1fa6ea0	LS32_16S	151	900	Tropical dry forest	Laguna Sonso	Bacteria	Proteobacteria	Gammaproteobacteria	Burkholderiales	Nitrosomonadaceae	MND1	Unassigned
966479	e6e9bb8e1ed5d935b2897b9f3a0e335f	BD22_16S	151	2400	Andean forest	Bosque Duende	Bacteria	Acidobacteriota	Acidobacteriae	Subgroup_2	Unassigned	Unassigned	uncultured_Acidobacteria
516314	7b21fc40dc400d539e000c904e665939	BD21_16S	150	2400	Andean forest	Bosque Duende	Bacteria	Proteobacteria	Alphaproteobacteria	uncultured	uncultured	uncultured	Unassigned
593562	8d9e2d5477fdfec8cae63eeae13b6331	LS11_16S	150	900	Tropical dry forest	Laguna Sonso	Bacteria	Proteobacteria	Gammaproteobacteria	Pseudomonadales	Moraxellaceae	Acinetobacter	Unassigned
653764	9c1d336d5fc049c0b4992fcfdfa36f44	BD32_16S	150	2400	Andean forest	Bosque Duende	Bacteria	Firmicutes	Clostridia	Lachnospirales	Lachnospiraceae	Blautia	Unassigned
663295	9e559a4beb118dc062cbbf8b109b5b18	Yt23_16S	150	1800	Andean forest	Yotoco	Bacteria	Methylomirabilota	Methylomirabilia	Rokubacteriales	Unassigned	Unassigned	Unassigned
898037	d6446ef0315f9929cee7be07a3c4a3fd	BD35_16S	150	2400	Andean forest	Bosque Duende	Bacteria	Acidobacteriota	Acidobacteriae	Solibacterales	Solibacteraceae	Candidatus_Solibacter	Unassigned
951766	e326c04d516b1351d8ae6c65610d813d	Yt34_16S	150	1800	Andean forest	Yotoco	Bacteria	Proteobacteria	Alphaproteobacteria	Rhizobiales	Xanthobacteraceae	Unassigned	Unassigned
17249	03fd785ab8b3c37307066b3f735f0b52	LS25_16S	149	900	Tropical dry forest	Laguna Sonso	Bacteria	Myxococcota	bacteriap25	Unassigned	Unassigned	Unassigned	Unassigned
41267	09b126e101b272cbe7c506b9d039807c	Yt24_16S	149	1800	Andean forest	Yotoco	Bacteria	Proteobacteria	Alphaproteobacteria	Rhizobiales	Xanthobacteraceae	uncultured	Unassigned
41278	09b126e101b272cbe7c506b9d039807c	Yt35_16S	149	1800	Andean forest	Yotoco	Bacteria	Proteobacteria	Alphaproteobacteria	Rhizobiales	Xanthobacteraceae	uncultured	Unassigned
142602	217c885d8fa813ea21545411d3a64039	LS31_16S	149	900	Tropical dry forest	Laguna Sonso	Bacteria	Gemmatimonadota	Gemmatimonadetes	Gemmatimonadales	Gemmatimonadaceae	Gemmatimonas	uncultured_bacterium
550807	835339c401898849cc07c488e817bb58	Yt35_16S	149	1800	Andean forest	Yotoco	Bacteria	Verrucomicrobiota	Verrucomicrobiae	Chthoniobacterales	Chthoniobacteraceae	Candidatus_Udaeobacter	Unassigned
600283	8f4b9674d685c29960cf03d3e91b04a4	Yt32_16S	149	1800	Andean forest	Yotoco	Bacteria	Acidobacteriota	Acidobacteriae	Subgroup_2	Unassigned	Unassigned	Unassigned
883361	d2d8362ed89408c4ce5578a216f00e37	Yt21_16S	149	1800	Andean forest	Yotoco	Bacteria	Myxococcota	Myxococcia	Myxococcales	Myxococcaceae	Unassigned	Unassigned
963464	e627d18a86be07ffcda970e7391caaae	BD15_16S	149	2400	Andean forest	Bosque Duende	Bacteria	Acidobacteriota	Acidobacteriae	Subgroup_2	Unassigned	Unassigned	Unassigned
1004110	f008d770fa696d0d07008259e73848f1	LS11_16S	149	900	Tropical dry forest	Laguna Sonso	Bacteria	Acidobacteriota	Acidobacteriae	Subgroup_2	Unassigned	Unassigned	Unassigned
36516	089251157aafa75814e8c38e78e2032a	BD15_16S	148	2400	Andean forest	Bosque Duende	Bacteria	Proteobacteria	Gammaproteobacteria	Burkholderiales	A21b	Unassigned	Unassigned
226189	355ea45e12bbdc12681735a3efe7745b	Yt32_16S	148	1800	Andean forest	Yotoco	Bacteria	Gemmatimonadota	Gemmatimonadetes	Gemmatimonadales	Gemmatimonadaceae	uncultured	Acidobacteria_bacterium
309043	497e8aa3b6adc0c090e91f0571fb3c17	Yt32_16S	148	1800	Andean forest	Yotoco	Bacteria	Chloroflexi	Ktedonobacteria	Ktedonobacterales	JG30-KF-AS9	Unassigned	uncultured_bacterium
526261	7d5913ddf0147ba72859a23d311b4cd9	Yt23_16S	148	1800	Andean forest	Yotoco	Bacteria	Proteobacteria	Alphaproteobacteria	Rhizobiales	KF-JG30-B3	Unassigned	Unassigned
531843	7ea52aae5769cd036ed51af32d511155	BD32_16S	148	2400	Andean forest	Bosque Duende	Bacteria	Acidobacteriota	Acidobacteriae	Subgroup_2	Unassigned	Unassigned	Unassigned
582491	8aa3224a24ed536c66e106de05fcb469	LS21_16S	148	900	Tropical dry forest	Laguna Sonso	Bacteria	Proteobacteria	Gammaproteobacteria	Burkholderiales	Nitrosomonadaceae	GOUTA6	uncultured_bacterium
589960	8cb4aea1200928445128df10c333c1dc	LS23_16S	148	900	Tropical dry forest	Laguna Sonso	Bacteria	Firmicutes	Bacilli	Bacillales	Bacillaceae	Bacillus	Unassigned
716716	aac37afb2a375891786d21bc3e4ac9bf	BD13_16S	148	2400	Andean forest	Bosque Duende	Bacteria	Acidobacteriota	Acidobacteriae	Solibacterales	Solibacteraceae	Candidatus_Solibacter	Unassigned
746097	b1ce719e5d9c0814de59f2016262c0f7	LS23_16S	148	900	Tropical dry forest	Laguna Sonso	Bacteria	Unassigned	Unassigned	Unassigned	Unassigned	Unassigned	Unassigned
780977	ba7464521651bb23e1d7e31a26120a72	Yt11_16S	148	1800	Andean forest	Yotoco	Bacteria	Gemmatimonadota	Gemmatimonadetes	Gemmatimonadales	Gemmatimonadaceae	uncultured	uncultured_actinobacterium
861915	cdb72472fee2d150b83be699e3555786	LS21_16S	148	900	Tropical dry forest	Laguna Sonso	Bacteria	Proteobacteria	Alphaproteobacteria	Sphingomonadales	Sphingomonadaceae	Sphingomonas	Unassigned
927098	dd699223c90580c2a02beb2e58c33ac9	BD13_16S	148	2400	Andean forest	Bosque Duende	Bacteria	Acidobacteriota	Acidobacteriae	Subgroup_2	Unassigned	Unassigned	Unassigned
1059490	fd28d3d09a2b230a1e3b104ec7ab7718	Yt32_16S	148	1800	Andean forest	Yotoco	Bacteria	Acidobacteriota	Acidobacteriae	Acidobacteriales	uncultured	uncultured	uncultured_Acidobacteriaceae
45917	0acb3c039c11d36f5262f445d4d78457	LS31_16S	147	900	Tropical dry forest	Laguna Sonso	Bacteria	Acidobacteriota	Acidobacteriae	Subgroup_2	Unassigned	Unassigned	uncultured_Acidobacteria
58074	0db66e39c589d2b9486e52ea883d9f0e	LS11_16S	147	900	Tropical dry forest	Laguna Sonso	Bacteria	Chloroflexi	P2-11E	Unassigned	Unassigned	Unassigned	uncultured_bacterium
221785	341932d9785e52c4a9f64e87a02bb910	PDU25_16S	147	3200	Páramo	Páramo Duende	Bacteria	Firmicutes	Bacilli	Lactobacillales	Lactobacillaceae	Lactobacillus	Unassigned
260777	3db16d11e266474fce7484c24ca5aab1	BD15_16S	147	2400	Andean forest	Bosque Duende	Bacteria	Acidobacteriota	Acidobacteriae	Acidobacteriales	uncultured	uncultured	uncultured_forest
286214	442a04e6a300bf84a78d4695b521c601	PDU24_16S	147	3200	Páramo	Páramo Duende	Bacteria	Acidobacteriota	Acidobacteriae	Subgroup_2	Unassigned	Unassigned	uncultured_Holophaga
319165	4bdd476702e00f6dc4d88520f48464ac	BD13_16S	147	2400	Andean forest	Bosque Duende	Bacteria	Bacteroidota	Bacteroidia	Bacteroidales	Bacteroidaceae	Bacteroides	Bacteroides_plebeius
402581	5ffef4b6e93ec9760703600332027ff5	LS32_16S	147	900	Tropical dry forest	Laguna Sonso	Bacteria	Gemmatimonadota	Gemmatimonadetes	Gemmatimonadales	Gemmatimonadaceae	uncultured	Unassigned
417244	6361614fb00511e5ad457d1a162a5fc3	BD35_16S	147	2400	Andean forest	Bosque Duende	Bacteria	Proteobacteria	Alphaproteobacteria	Rhizobiales	Xanthobacteraceae	Bradyrhizobium	Unassigned
427675	65ed0c38d659828674a87f68e05e0095	LS31_16S	147	900	Tropical dry forest	Laguna Sonso	Bacteria	Firmicutes	Clostridia	Oscillospirales	[Eubacterium]_coprostanoligenes_group	Unassigned	Unassigned
471245	707952dffa7e373bb1172dcacdc3a49e	LS31_16S	147	900	Tropical dry forest	Laguna Sonso	Bacteria	Bacteroidota	Bacteroidia	Bacteroidales	Bacteroidaceae	Bacteroides	Unassigned
524130	7cdb048c9121319a80458a757d721f81	PDU24_16S	147	3200	Páramo	Páramo Duende	Bacteria	Proteobacteria	Gammaproteobacteria	Gammaproteobacteria_Incertae_Sedis	Unknown_Family	Acidibacter	Unassigned
568268	87491ac308a86015e7285b14aa2d7f3d	PDU24_16S	147	3200	Páramo	Páramo Duende	Bacteria	Acidobacteriota	Acidobacteriae	Subgroup_2	Unassigned	Unassigned	uncultured_Acidobacteria
748592	b2775026244b05a141f991ed23cab828	LS11_16S	147	900	Tropical dry forest	Laguna Sonso	Bacteria	Firmicutes	Clostridia	Oscillospirales	Ruminococcaceae	Subdoligranulum	Unassigned
836597	c789a03d78eb42cf61db698c522bb252	LS13_16S	147	900	Tropical dry forest	Laguna Sonso	Bacteria	Acidobacteriota	Acidobacteriae	Subgroup_2	Unassigned	Unassigned	uncultured_Acidobacteria
836700	c78d4a6c04a03f59b2184f17cf957d29	LS25_16S	147	900	Tropical dry forest	Laguna Sonso	Bacteria	Proteobacteria	Gammaproteobacteria	Burkholderiales	Nitrosomonadaceae	MND1	Unassigned
894169	d5567caec13c5def2474e7ccb9651dbd	PDU25_16S	147	3200	Páramo	Páramo Duende	Bacteria	Acidobacteriota	Acidobacteriae	Acidobacteriales	Koribacteraceae	Candidatus_Koribacter	Unassigned
6177	01765e8ceb734db47cdcdf0ad3a41f55	LS23_16S	146	900	Tropical dry forest	Laguna Sonso	Bacteria	Acidobacteriota	Acidobacteriae	Subgroup_2	Unassigned	Unassigned	Unassigned
127439	1dc7ac8add155259c2641b9f3b6197ad	Yt21_16S	146	1800	Andean forest	Yotoco	Bacteria	Myxococcota	Myxococcia	Myxococcales	Anaeromyxobacteraceae	Anaeromyxobacter	Unassigned
401502	5fbecd9d201fc379fdd4076230feaa0d	Yt11_16S	146	1800	Andean forest	Yotoco	Bacteria	Proteobacteria	Alphaproteobacteria	Rhizobiales	Xanthobacteraceae	Unassigned	Unassigned
414223	62b7ba65e0bd8b9ad10237282eec5841	PDU24_16S	146	3200	Páramo	Páramo Duende	Bacteria	Acidobacteriota	Acidobacteriae	Acidobacteriales	Unassigned	Unassigned	Unassigned
491677	7586d9d09ea651c8cda82ebc1431f631	PDU11_16S	146	3200	Páramo	Páramo Duende	Bacteria	Acidobacteriota	Acidobacteriae	Bryobacterales	Bryobacteraceae	Bryobacter	Unassigned
500885	778f5c5f30dca743f6c941d287282c33	Yt23_16S	146	1800	Andean forest	Yotoco	Bacteria	Firmicutes	Clostridia	Peptostreptococcales-Tissierellales	Peptostreptococcaceae	Unassigned	Unassigned
599986	8f37ce2bdc84fed615ab3f73c566fe08	BD22_16S	146	2400	Andean forest	Bosque Duende	Bacteria	Firmicutes	Bacilli	Lactobacillales	Lactobacillaceae	Lactobacillus	Unassigned
704449	a7ec6e45fe6b809cab0f51001fe30134	BD35_16S	146	2400	Andean forest	Bosque Duende	Bacteria	Acidobacteriota	Acidobacteriae	Subgroup_2	Unassigned	Unassigned	uncultured_Acidobacteria
757235	b47a0be923975cd6024689869ce4d037	LS21_16S	146	900	Tropical dry forest	Laguna Sonso	Bacteria	Firmicutes	Bacilli	Bacillales	Bacillaceae	Bacillus	Unassigned
819230	c3674ac93c4064867975157675858de2	BD35_16S	146	2400	Andean forest	Bosque Duende	Bacteria	Acidobacteriota	Acidobacteriae	Subgroup_2	Unassigned	Unassigned	Unassigned
966691	e6f72df7dcdc71d0221dc02a5738d203	LS23_16S	146	900	Tropical dry forest	Laguna Sonso	Bacteria	Chloroflexi	AD3	Unassigned	Unassigned	Unassigned	Unassigned
20879	04c3d62854523ab6159539c73bb0b794	Yt15_16S	145	1800	Andean forest	Yotoco	Bacteria	Proteobacteria	Gammaproteobacteria	Gammaproteobacteria_Incertae_Sedis	Unknown_Family	Acidibacter	uncultured_bacterium
36508	089251157aafa75814e8c38e78e2032a	PDU25_16S	145	3200	Páramo	Páramo Duende	Bacteria	Proteobacteria	Gammaproteobacteria	Burkholderiales	A21b	Unassigned	Unassigned
195074	2dc00f1e4d572a4bbe8f09bd584fc029	LS23_16S	145	900	Tropical dry forest	Laguna Sonso	Bacteria	Gemmatimonadota	Gemmatimonadetes	Gemmatimonadales	Gemmatimonadaceae	uncultured	Unassigned
276684	41db3a79e6129bf71fea12f31950977f	BD22_16S	145	2400	Andean forest	Bosque Duende	Bacteria	Proteobacteria	Alphaproteobacteria	Rhizobiales	Xanthobacteraceae	uncultured	Unassigned
420270	641a0fc70b43c5b5dfc24e9d6f71b8f0	LS11_16S	145	900	Tropical dry forest	Laguna Sonso	Bacteria	Proteobacteria	Alphaproteobacteria	Rhizobiales	Xanthobacteraceae	Unassigned	Unassigned
480539	72c812eb779cc7d6be6156c035577081	LS21_16S	145	900	Tropical dry forest	Laguna Sonso	Bacteria	Bacteroidota	Kryptonia	Kryptoniales	BSV26	Unassigned	uncultured_bacterium
621160	945724fbf67c6cc456a1b1e483cf8752	LS15_16S	145	900	Tropical dry forest	Laguna Sonso	Bacteria	Acidobacteriota	Acidobacteriae	Subgroup_2	Unassigned	Unassigned	Unassigned
649370	9af3c0ddfaa1d02c700a3eb6167f0389	LS34_16S	145	900	Tropical dry forest	Laguna Sonso	Bacteria	Bacteroidota	Bacteroidia	Chitinophagales	Chitinophagaceae	UTBCD1	uncultured_bacterium
782960	bae1abf67b6205a27da35b09179739b6	PDU24_16S	145	3200	Páramo	Páramo Duende	Bacteria	Proteobacteria	Alphaproteobacteria	Elsterales	uncultured	uncultured	Unassigned
837542	c7c3e0b9b02382d43c8fd1caa39aba5e	Yt35_16S	145	1800	Andean forest	Yotoco	Bacteria	Acidobacteriota	Acidobacteriae	Acidobacteriales	uncultured	uncultured	Unassigned
878518	d1b0c112d031051adcab2edda29c280f	Yt15_16S	145	1800	Andean forest	Yotoco	Bacteria	RCP2-54	Unassigned	Unassigned	Unassigned	Unassigned	Unassigned
6157	01765e8ceb734db47cdcdf0ad3a41f55	LS25_16S	144	900	Tropical dry forest	Laguna Sonso	Bacteria	Acidobacteriota	Acidobacteriae	Subgroup_2	Unassigned	Unassigned	Unassigned
50191	0bd725f821e8708730cc5c2280bf4b11	Yt35_16S	144	1800	Andean forest	Yotoco	Bacteria	Proteobacteria	Alphaproteobacteria	Rhizobiales	Xanthobacteraceae	Unassigned	Unassigned
58554	0dd181f18b0804cfc735439ac41e3627	Yt15_16S	144	1800	Andean forest	Yotoco	Bacteria	Gemmatimonadota	Gemmatimonadetes	Gemmatimonadales	Gemmatimonadaceae	uncultured	Unassigned
309044	497e8aa3b6adc0c090e91f0571fb3c17	Yt15_16S	144	1800	Andean forest	Yotoco	Bacteria	Chloroflexi	Ktedonobacteria	Ktedonobacterales	JG30-KF-AS9	Unassigned	uncultured_bacterium
329772	4e90b8e28d0d1129889520aa523a03be	BD32_16S	144	2400	Andean forest	Bosque Duende	Bacteria	Acidobacteriota	Acidobacteriae	Subgroup_2	Unassigned	Unassigned	Unassigned
503846	783a71d5238f24220d503ddfde99169a	BD15_16S	144	2400	Andean forest	Bosque Duende	Bacteria	Acidobacteriota	Acidobacteriae	Subgroup_2	Unassigned	Unassigned	Unassigned
529050	7df7697bf244de1f1af62a8e29cb95ff	BD32_16S	144	2400	Andean forest	Bosque Duende	Bacteria	Proteobacteria	Alphaproteobacteria	Rhizobiales	Xanthobacteraceae	uncultured	Unassigned
621147	945724fbf67c6cc456a1b1e483cf8752	Yt12_16S	144	1800	Andean forest	Yotoco	Bacteria	Acidobacteriota	Acidobacteriae	Subgroup_2	Unassigned	Unassigned	Unassigned
822227	c417f725773602f787fe6ca6c7ed75bc	LS25_16S	144	900	Tropical dry forest	Laguna Sonso	Bacteria	Verrucomicrobiota	Verrucomicrobiae	Chthoniobacterales	Chthoniobacteraceae	Candidatus_Udaeobacter	Unassigned
942322	e0f76f28e3b2dff5ad8b8beb79d4e430	LS25_16S	144	900	Tropical dry forest	Laguna Sonso	Bacteria	Myxococcota	Polyangia	Haliangiales	Haliangiaceae	Haliangium	Unassigned
1000974	ef210ca9eb5bc8aa4e328a3f88a72454	BD13_16S	144	2400	Andean forest	Bosque Duende	Bacteria	Acidobacteriota	Acidobacteriae	Acidobacteriales	uncultured	uncultured	uncultured_forest
1004117	f008d770fa696d0d07008259e73848f1	Yt24_16S	144	1800	Andean forest	Yotoco	Bacteria	Acidobacteriota	Acidobacteriae	Subgroup_2	Unassigned	Unassigned	Unassigned
1070062	ffae0b6d2833ca80b90c42dbf8ce3e6e	Yt12_16S	144	1800	Andean forest	Yotoco	Bacteria	Myxococcota	Myxococcia	Myxococcales	Myxococcaceae	Unassigned	Unassigned
111497	1a4501e0e2f0a583f6ace1af1e29ffca	LS31_16S	143	900	Tropical dry forest	Laguna Sonso	Bacteria	Unassigned	Unassigned	Unassigned	Unassigned	Unassigned	Unassigned
142606	217c885d8fa813ea21545411d3a64039	LS32_16S	143	900	Tropical dry forest	Laguna Sonso	Bacteria	Gemmatimonadota	Gemmatimonadetes	Gemmatimonadales	Gemmatimonadaceae	Gemmatimonas	uncultured_bacterium
255628	3c8214c539c983f8284ebe7a317c309f	Yt35_16S	143	1800	Andean forest	Yotoco	Bacteria	Proteobacteria	Gammaproteobacteria	Burkholderiales	A21b	Unassigned	Unassigned
256578	3cc71d77faa5498453bf184112478e7a	PDU25_16S	143	3200	Páramo	Páramo Duende	Bacteria	Acidobacteriota	Acidobacteriae	Acidobacteriales	Koribacteraceae	Candidatus_Koribacter	Unassigned
296582	4672d5a855b2c5a7006d95f010b74a8d	BD21_16S	143	2400	Andean forest	Bosque Duende	Bacteria	Acidobacteriota	Acidobacteriae	Subgroup_2	Unassigned	Unassigned	Unassigned
352242	54222d03b5270105555fb3056bb3f1fd	BD21_16S	143	2400	Andean forest	Bosque Duende	Bacteria	Acidobacteriota	Acidobacteriae	Subgroup_2	Unassigned	Unassigned	Unassigned
507035	78f3d8972141b73530eb425af383a225	LS15_16S	143	900	Tropical dry forest	Laguna Sonso	Bacteria	Unassigned	Unassigned	Unassigned	Unassigned	Unassigned	Unassigned
542888	8163545fd06d03bb97697ee858d3877d	PDU24_16S	143	3200	Páramo	Páramo Duende	Bacteria	Acidobacteriota	Acidobacteriae	Acidobacteriales	uncultured	uncultured	uncultured_bacterium
577557	897a50b23669cfc7d41995e3d5716ec7	BD13_16S	143	2400	Andean forest	Bosque Duende	Bacteria	Acidobacteriota	Acidobacteriae	Subgroup_2	Unassigned	Unassigned	Unassigned
589422	8c92f57fee14f0b8c4cf0a7bc87e0945	BD15_16S	143	2400	Andean forest	Bosque Duende	Bacteria	Proteobacteria	Alphaproteobacteria	Acetobacterales	Acetobacteraceae	Unassigned	Unassigned
816435	c2c0255bbd36a4acaa5147dfb533b9f2	LS23_16S	143	900	Tropical dry forest	Laguna Sonso	Bacteria	Gemmatimonadota	Gemmatimonadetes	Gemmatimonadales	Gemmatimonadaceae	uncultured	Unassigned
904202	d7e311091129e6f101bc4094353558f7	Yt35_16S	143	1800	Andean forest	Yotoco	Bacteria	Methylomirabilota	Methylomirabilia	Rokubacteriales	Unassigned	Unassigned	uncultured_bacterium
1002267	ef9132114ef4c14fba215190434dbe13	LS11_16S	143	900	Tropical dry forest	Laguna Sonso	Bacteria	Acidobacteriota	Acidobacteriae	Subgroup_2	Unassigned	Unassigned	uncultured_forest
1010257	f1a45010c9f62e6f9d5a191b0c66613d	BD35_16S	143	2400	Andean forest	Bosque Duende	Bacteria	Methylomirabilota	Methylomirabilia	Rokubacteriales	Unassigned	Unassigned	uncultured_bacterium
79216	12b875d1f41123b342fc7a5e2acb11e8	LS25_16S	142	900	Tropical dry forest	Laguna Sonso	Bacteria	Proteobacteria	Gammaproteobacteria	Burkholderiales	Nitrosomonadaceae	MND1	Unassigned
178286	29fdb7b2ceb1828ef6d5c9e5d279bb7e	BD13_16S	142	2400	Andean forest	Bosque Duende	Bacteria	Acidobacteriota	Acidobacteriae	Subgroup_2	Unassigned	Unassigned	uncultured_Holophaga
301060	47a90130b265d1dd20bae430e767a0e9	LS21_16S	142	900	Tropical dry forest	Laguna Sonso	Bacteria	Proteobacteria	Alphaproteobacteria	Rhizobiales	Xanthobacteraceae	Unassigned	Unassigned
314605	4accee4b8d89ee0855c40afed2f1e4ea	PDU24_16S	142	3200	Páramo	Páramo Duende	Bacteria	Proteobacteria	Gammaproteobacteria	Gammaproteobacteria_Incertae_Sedis	Unknown_Family	Acidibacter	uncultured_bacterium
494629	762e8200d71c987268d8e18cd6b39022	Yt32_16S	142	1800	Andean forest	Yotoco	Bacteria	Verrucomicrobiota	Verrucomicrobiae	Chthoniobacterales	Chthoniobacteraceae	Candidatus_Udaeobacter	uncultured_Prosthecobacter
593386	8d90e8984b4daea74e612328f2ccea86	LS31_16S	142	900	Tropical dry forest	Laguna Sonso	Bacteria	Firmicutes	Clostridia	Oscillospirales	Ruminococcaceae	Faecalibacterium	Unassigned
605370	906a0ef2af4bb20b1ee4d11d6df6920f	LS34_16S	142	900	Tropical dry forest	Laguna Sonso	Bacteria	Chloroflexi	Anaerolineae	Anaerolineales	Anaerolineaceae	uncultured	Unassigned
626268	957fe4cf4970642dd11fdaca8330bc53	PDU25_16S	142	3200	Páramo	Páramo Duende	Bacteria	Myxococcota	Myxococcia	Myxococcales	Myxococcaceae	Unassigned	Unassigned
633742	97702035028d67d365c8fc31013a7ec3	PDU25_16S	142	3200	Páramo	Páramo Duende	Bacteria	Acidobacteriota	Acidobacteriae	Acidobacteriales	uncultured	uncultured	Unassigned
644597	99f22b6a7ed21dbcdc1a86d27272b06e	BD35_16S	142	2400	Andean forest	Bosque Duende	Bacteria	Acidobacteriota	Acidobacteriae	Subgroup_2	Unassigned	Unassigned	Unassigned
720879	abb2bed7df06e287dbb6928eb7a5f806	LS31_16S	142	900	Tropical dry forest	Laguna Sonso	Bacteria	Methylomirabilota	Methylomirabilia	Methylomirabilales	Methylomirabilaceae	Sh765B-TzT-35	uncultured_bacterium
774689	b8f94e1512e8cfea25111cd0f0182cd0	BD35_16S	142	2400	Andean forest	Bosque Duende	Bacteria	Acidobacteriota	Acidobacteriae	Subgroup_2	Unassigned	Unassigned	uncultured_Acidobacteria
878502	d1b0c112d031051adcab2edda29c280f	Yt21_16S	142	1800	Andean forest	Yotoco	Bacteria	RCP2-54	Unassigned	Unassigned	Unassigned	Unassigned	Unassigned
1010235	f1a45010c9f62e6f9d5a191b0c66613d	BD21_16S	142	2400	Andean forest	Bosque Duende	Bacteria	Methylomirabilota	Methylomirabilia	Rokubacteriales	Unassigned	Unassigned	uncultured_bacterium
1010252	f1a45010c9f62e6f9d5a191b0c66613d	BD22_16S	142	2400	Andean forest	Bosque Duende	Bacteria	Methylomirabilota	Methylomirabilia	Rokubacteriales	Unassigned	Unassigned	uncultured_bacterium
53375	0ca31ae72579460978c66f43b9bf04ec	LS21_16S	141	900	Tropical dry forest	Laguna Sonso	Bacteria	Proteobacteria	Alphaproteobacteria	Rhizobiales	Methyloligellaceae	uncultured	uncultured
113018	1aa24c84f99e78d6d348f1a3d3966396	Yt35_16S	141	1800	Andean forest	Yotoco	Bacteria	Chloroflexi	Ktedonobacteria	Ktedonobacterales	JG30-KF-AS9	Unassigned	Unassigned
330520	4ece10cbe25824c29808d21424ab959e	BD22_16S	141	2400	Andean forest	Bosque Duende	Bacteria	Firmicutes	Negativicutes	Veillonellales-Selenomonadales	Veillonellaceae	Dialister	Unassigned
448219	6acce50c06de8fe3f229f37db863eb4f	LS23_16S	141	900	Tropical dry forest	Laguna Sonso	Bacteria	Gemmatimonadota	Gemmatimonadetes	Gemmatimonadales	Gemmatimonadaceae	uncultured	Acidobacteria_bacterium
473830	71131b6b3f90263b25445f623dbb8291	BD15_16S	141	2400	Andean forest	Bosque Duende	Bacteria	Acidobacteriota	Acidobacteriae	Subgroup_2	Unassigned	Unassigned	uncultured_forest
493679	75f7b1abda727999cf7e6a6c1c7c281e	PDU25_16S	141	3200	Páramo	Páramo Duende	Bacteria	RCP2-54	Unassigned	Unassigned	Unassigned	Unassigned	uncultured_bacterium
657060	9ce36823976adfba9293ea8f43fa9f7d	LS25_16S	141	900	Tropical dry forest	Laguna Sonso	Bacteria	Myxococcota	Polyangia	Polyangiales	Polyangiaceae	Unassigned	Unassigned
729249	adc330543f0b7ca3d8c870b2c0ae2089	Yt23_16S	141	1800	Andean forest	Yotoco	Bacteria	Methylomirabilota	Methylomirabilia	Rokubacteriales	Unassigned	Unassigned	uncultured_bacterium
782953	bae1abf67b6205a27da35b09179739b6	BD22_16S	141	2400	Andean forest	Bosque Duende	Bacteria	Proteobacteria	Alphaproteobacteria	Elsterales	uncultured	uncultured	Unassigned
827563	c5686c9f21e32492a0e469e138d4cbb3	BD13_16S	141	2400	Andean forest	Bosque Duende	Bacteria	Acidobacteriota	Acidobacteriae	Acidobacteriales	uncultured	uncultured	uncultured_forest
942319	e0f76f28e3b2dff5ad8b8beb79d4e430	LS13_16S	141	900	Tropical dry forest	Laguna Sonso	Bacteria	Myxococcota	Polyangia	Haliangiales	Haliangiaceae	Haliangium	Unassigned
966708	e6f72df7dcdc71d0221dc02a5738d203	LS31_16S	141	900	Tropical dry forest	Laguna Sonso	Bacteria	Chloroflexi	AD3	Unassigned	Unassigned	Unassigned	Unassigned
987310	ebf99115b154bfa2354c16e11b53c254	BD32_16S	141	2400	Andean forest	Bosque Duende	Bacteria	Acidobacteriota	Acidobacteriae	Subgroup_2	Unassigned	Unassigned	Unassigned
75244	11c7bb2cad247d0ba14878b7cfaec11e	LS32_16S	140	900	Tropical dry forest	Laguna Sonso	Bacteria	Acidobacteriota	Subgroup_22	Unassigned	Unassigned	Unassigned	Unassigned
134688	1f781c1e23b7b4f1a1d10a860d0c26db	Yt12_16S	140	1800	Andean forest	Yotoco	Bacteria	Firmicutes	Clostridia	Lachnospirales	Lachnospiraceae	Roseburia	Unassigned
163561	269e925c79e40aae090dffc5557e663d	LS32_16S	140	900	Tropical dry forest	Laguna Sonso	Bacteria	Nitrospirota	Nitrospiria	Nitrospirales	Nitrospiraceae	Nitrospira	Unassigned
277141	4207a56a23b91e70b5095f4d6552fd6c	BD35_16S	140	2400	Andean forest	Bosque Duende	Bacteria	Acidobacteriota	Acidobacteriae	Subgroup_2	Unassigned	Unassigned	uncultured_Acidobacteria
380297	5ad742c2e06f19d535fa04630424ca5c	BD32_16S	140	2400	Andean forest	Bosque Duende	Bacteria	Chloroflexi	Ktedonobacteria	Ktedonobacterales	Ktedonobacteraceae	HSB_OF53-F07	Unassigned
381590	5b26d818306a8c29dfdbf11f4eec6689	Yt11_16S	140	1800	Andean forest	Yotoco	Bacteria	Actinobacteriota	Acidimicrobiia	IMCC26256	IMCC26256	IMCC26256	Unassigned
398752	5f23b5c332a97f12bdff9f1c22c06c3b	LS31_16S	140	900	Tropical dry forest	Laguna Sonso	Bacteria	Gemmatimonadota	S0134_terrestrial_group	Unassigned	Unassigned	Unassigned	Unassigned
494626	762e8200d71c987268d8e18cd6b39022	Yt34_16S	140	1800	Andean forest	Yotoco	Bacteria	Verrucomicrobiota	Verrucomicrobiae	Chthoniobacterales	Chthoniobacteraceae	Candidatus_Udaeobacter	uncultured_Prosthecobacter
529065	7df7697bf244de1f1af62a8e29cb95ff	Yt23_16S	140	1800	Andean forest	Yotoco	Bacteria	Proteobacteria	Alphaproteobacteria	Rhizobiales	Xanthobacteraceae	uncultured	Unassigned
620305	94163262e349020d802e1d9960600fe4	Yt23_16S	140	1800	Andean forest	Yotoco	Bacteria	Firmicutes	Bacilli	Bacillales	Bacillaceae	Bacillus	Unassigned
629285	965f654fea48a2ecfb498851d59da16b	Yt21_16S	140	1800	Andean forest	Yotoco	Bacteria	Proteobacteria	Alphaproteobacteria	Rhizobiales	Xanthobacteraceae	uncultured	Unassigned
862231	cdcc5be9255eb0998a92a39d2763c7c0	Yt11_16S	140	1800	Andean forest	Yotoco	Bacteria	Proteobacteria	Gammaproteobacteria	Gammaproteobacteria_Incertae_Sedis	Unknown_Family	Acidibacter	Unassigned
941383	e0bc26867d0f42a3c06aa338b9f97edb	PDU25_16S	140	3200	Páramo	Páramo Duende	Bacteria	RCP2-54	Unassigned	Unassigned	Unassigned	Unassigned	Unassigned
193447	2d620a7604209f5e135fa3d33da8abc9	Yt15_16S	139	1800	Andean forest	Yotoco	Bacteria	RCP2-54	Unassigned	Unassigned	Unassigned	Unassigned	Unassigned
246987	3a8799c0e7e4715c7e9ef71f04b26395	Yt15_16S	139	1800	Andean forest	Yotoco	Bacteria	Acidobacteriota	Acidobacteriae	Acidobacteriales	uncultured	uncultured	Unassigned
287706	448c7f51345aa57a4b76aeb4abcf80a7	LS13_16S	139	900	Tropical dry forest	Laguna Sonso	Bacteria	Chloroflexi	AD3	Unassigned	Unassigned	Unassigned	uncultured_bacterium
329770	4e90b8e28d0d1129889520aa523a03be	BD15_16S	139	2400	Andean forest	Bosque Duende	Bacteria	Acidobacteriota	Acidobacteriae	Subgroup_2	Unassigned	Unassigned	Unassigned
457684	6d2f694a078c195d3397786bdd1aa0c2	Yt34_16S	139	1800	Andean forest	Yotoco	Bacteria	Acidobacteriota	Acidobacteriae	Subgroup_2	Unassigned	Unassigned	Unassigned
466051	6f4e7ff43a26e59161f58373ff9f3e3f	BD21_16S	139	2400	Andean forest	Bosque Duende	Bacteria	Acidobacteriota	Acidobacteriae	Subgroup_2	Unassigned	Unassigned	uncultured_forest
520039	7be5125d21408038bddf2b095a750b25	LS31_16S	139	900	Tropical dry forest	Laguna Sonso	Bacteria	Actinobacteriota	Thermoleophilia	Gaiellales	uncultured	uncultured	Unassigned
566756	86f6c9a304d91ebec8dfeece207c2faa	PDU24_16S	139	3200	Páramo	Páramo Duende	Bacteria	Acidobacteriota	Acidobacteriae	Subgroup_2	Unassigned	Unassigned	uncultured_Acidobacteria
591999	8d2c641984f7acfc4b7d4a2a8c782514	Yt32_16S	139	1800	Andean forest	Yotoco	Bacteria	Acidobacteriota	Acidobacteriae	Solibacterales	Solibacteraceae	Candidatus_Solibacter	Unassigned
780577	ba58c9c764b1215b8c4abd5bf1a23f28	PDU11_16S	139	3200	Páramo	Páramo Duende	Bacteria	Acidobacteriota	Acidobacteriae	Subgroup_2	Unassigned	Unassigned	uncultured_Acidobacteria
850955	cb1a9bd3d0a09427df2d405540cd841e	BD21_16S	139	2400	Andean forest	Bosque Duende	Bacteria	Proteobacteria	Alphaproteobacteria	Elsterales	uncultured	uncultured	Unassigned
862230	cdcc5be9255eb0998a92a39d2763c7c0	Yt12_16S	139	1800	Andean forest	Yotoco	Bacteria	Proteobacteria	Gammaproteobacteria	Gammaproteobacteria_Incertae_Sedis	Unknown_Family	Acidibacter	Unassigned
930041	de3e65b239c6e2297dbc74380f53be11	PDU24_16S	139	3200	Páramo	Páramo Duende	Bacteria	Acidobacteriota	Acidobacteriae	Solibacterales	Solibacteraceae	Candidatus_Solibacter	Unassigned
962707	e5f7ab97f11911cba7892f54f1fa6ea0	LS25_16S	139	900	Tropical dry forest	Laguna Sonso	Bacteria	Proteobacteria	Gammaproteobacteria	Burkholderiales	Nitrosomonadaceae	MND1	Unassigned
1070655	ffcebb6c879d5c8d2fc247783e63147f	Yt15_16S	139	1800	Andean forest	Yotoco	Bacteria	Verrucomicrobiota	Verrucomicrobiae	Chthoniobacterales	Chthoniobacteraceae	Candidatus_Udaeobacter	Unassigned
45432	0aa498981025ff5dd38ad7dce4fbeb50	LS11_16S	138	900	Tropical dry forest	Laguna Sonso	Bacteria	Actinobacteriota	Actinobacteria	Frankiales	Acidothermaceae	Acidothermus	Unassigned
188020	2c2a600d95e71aa861e99bc23463667e	BD35_16S	138	2400	Andean forest	Bosque Duende	Bacteria	Acidobacteriota	Acidobacteriae	Subgroup_2	Unassigned	Unassigned	uncultured_Holophaga
201729	2f53cc45d6c58c27f810a942c358e129	BD35_16S	138	2400	Andean forest	Bosque Duende	Bacteria	Acidobacteriota	Vicinamibacteria	Subgroup_17	Unassigned	Unassigned	Unassigned
235352	37bb528cfbe87f762ca9c6e327d9221b	LS23_16S	138	900	Tropical dry forest	Laguna Sonso	Bacteria	Acidobacteriota	Acidobacteriae	Acidobacteriales	uncultured	uncultured	Unassigned
287697	448c7f51345aa57a4b76aeb4abcf80a7	LS11_16S	138	900	Tropical dry forest	Laguna Sonso	Bacteria	Chloroflexi	AD3	Unassigned	Unassigned	Unassigned	uncultured_bacterium
295180	462bb8bbf5b1a550a6cae52abdc6ed56	LS21_16S	138	900	Tropical dry forest	Laguna Sonso	Bacteria	Proteobacteria	Gammaproteobacteria	Burkholderiales	uncultured	uncultured	uncultured_bacterium
349090	535c31b9bf9bfa03143a475f6bf040e6	LS15_16S	138	900	Tropical dry forest	Laguna Sonso	Bacteria	Proteobacteria	Gammaproteobacteria	Pseudomonadales	Pseudomonadaceae	Pseudomonas	Unassigned
377944	5a4c1ede38a46934f13cc40907828380	Yt23_16S	138	1800	Andean forest	Yotoco	Bacteria	Proteobacteria	Alphaproteobacteria	Dongiales	Dongiaceae	Dongia	Unassigned
381579	5b26d818306a8c29dfdbf11f4eec6689	Yt24_16S	138	1800	Andean forest	Yotoco	Bacteria	Actinobacteriota	Acidimicrobiia	IMCC26256	IMCC26256	IMCC26256	Unassigned
448530	6ae1e903c7fd4c64c4804c5a4ee5ebd8	BD21_16S	138	2400	Andean forest	Bosque Duende	Bacteria	Acidobacteriota	Acidobacteriae	Subgroup_2	Unassigned	Unassigned	Unassigned
464579	6ee24c3f87aecc6acbbdeb29b2493a0b	Yt24_16S	138	1800	Andean forest	Yotoco	Bacteria	Latescibacterota	Unassigned	Unassigned	Unassigned	Unassigned	Unassigned
505906	78a9278e50cdf121cc5673900513db90	Yt21_16S	138	1800	Andean forest	Yotoco	Bacteria	Actinobacteriota	Thermoleophilia	Gaiellales	Gaiellaceae	Gaiella	Unassigned
526400	7d680349d16372f323c10350564eae35	BD32_16S	138	2400	Andean forest	Bosque Duende	Bacteria	Proteobacteria	Gammaproteobacteria	Burkholderiales	A21b	Unassigned	uncultured_beta
529045	7df7697bf244de1f1af62a8e29cb95ff	Yt34_16S	138	1800	Andean forest	Yotoco	Bacteria	Proteobacteria	Alphaproteobacteria	Rhizobiales	Xanthobacteraceae	uncultured	Unassigned
586052	8b8a7cbf93932d1727c64a693c070abd	PDU11_16S	138	3200	Páramo	Páramo Duende	Bacteria	RCP2-54	Unassigned	Unassigned	Unassigned	Unassigned	Unassigned
613023	927a32af04f3a60671f5625a5f235365	BD32_16S	138	2400	Andean forest	Bosque Duende	Bacteria	Acidobacteriota	Acidobacteriae	Solibacterales	Solibacteraceae	Candidatus_Solibacter	Unassigned
624458	950986eac4d516cb072d1b8e44039329	BD15_16S	138	2400	Andean forest	Bosque Duende	Bacteria	Acidobacteriota	Acidobacteriae	Subgroup_2	Unassigned	Unassigned	uncultured_forest
629272	965f654fea48a2ecfb498851d59da16b	Yt24_16S	138	1800	Andean forest	Yotoco	Bacteria	Proteobacteria	Alphaproteobacteria	Rhizobiales	Xanthobacteraceae	uncultured	Unassigned
739702	b0319da88ce5c52d0577b7b90b46df65	PDU11_16S	138	3200	Páramo	Páramo Duende	Bacteria	Firmicutes	Clostridia	Monoglobales	Monoglobaceae	Monoglobus	Unassigned
757240	b47a0be923975cd6024689869ce4d037	LS23_16S	138	900	Tropical dry forest	Laguna Sonso	Bacteria	Firmicutes	Bacilli	Bacillales	Bacillaceae	Bacillus	Unassigned
776406	b951e5dfa76d119dce1f8c5bb1042db4	LS31_16S	138	900	Tropical dry forest	Laguna Sonso	Bacteria	Gemmatimonadota	Gemmatimonadetes	Gemmatimonadales	Gemmatimonadaceae	uncultured	Unassigned
791772	bcedbf123883475e7cd3ea9ef165ab95	BD35_16S	138	2400	Andean forest	Bosque Duende	Bacteria	Proteobacteria	Gammaproteobacteria	WD260	Unassigned	Unassigned	uncultured_bacterium
878524	d1b0c112d031051adcab2edda29c280f	Yt11_16S	138	1800	Andean forest	Yotoco	Bacteria	RCP2-54	Unassigned	Unassigned	Unassigned	Unassigned	Unassigned
888834	d40bbe63f0f34ce057c576ce66fa1cce	LS25_16S	138	900	Tropical dry forest	Laguna Sonso	Bacteria	Proteobacteria	Alphaproteobacteria	Elsterales	uncultured	uncultured	Unassigned
1042321	f93d3bd0cece8ce761d53e59696bf306	LS21_16S	138	900	Tropical dry forest	Laguna Sonso	Bacteria	Proteobacteria	Alphaproteobacteria	uncultured	uncultured	uncultured	Rhodospirillaceae_bacterium
47477	0b3a5cb28d5fa3b3d31797584a6c90c7	LS23_16S	137	900	Tropical dry forest	Laguna Sonso	Bacteria	Nitrospirota	Nitrospiria	Nitrospirales	Nitrospiraceae	Nitrospira	uncultured_Green
195989	2de724d5b6b83ab06330195c607cd9ff	Yt12_16S	137	1800	Andean forest	Yotoco	Bacteria	Latescibacterota	Unassigned	Unassigned	Unassigned	Unassigned	Unassigned
201148	2f2f9ae70c5f04487107b519630e3378	BD13_16S	137	2400	Andean forest	Bosque Duende	Bacteria	Acidobacteriota	Acidobacteriae	Subgroup_2	Unassigned	Unassigned	Unassigned
223435	349b6fc8fa1d929bd96bbdffd07bd036	BD32_16S	137	2400	Andean forest	Bosque Duende	Bacteria	Acidobacteriota	Acidobacteriae	Acidobacteriales	uncultured	uncultured	uncultured_Acidobacteriaceae
267023	3f4234b7504a0b3226d8bde713463ec0	LS23_16S	137	900	Tropical dry forest	Laguna Sonso	Bacteria	Gemmatimonadota	Gemmatimonadetes	Gemmatimonadales	Gemmatimonadaceae	uncultured	Unassigned
276680	41db3a79e6129bf71fea12f31950977f	Yt34_16S	137	1800	Andean forest	Yotoco	Bacteria	Proteobacteria	Alphaproteobacteria	Rhizobiales	Xanthobacteraceae	uncultured	Unassigned
347467	52ffeaec7724eb7fd748e8d577031727	PDU25_16S	137	3200	Páramo	Páramo Duende	Bacteria	Acidobacteriota	Acidobacteriae	Acidobacteriales	Koribacteraceae	Candidatus_Koribacter	uncultured_bacterium
389588	5d1367f3723380353a5eed5d9bd10356	BD32_16S	137	2400	Andean forest	Bosque Duende	Bacteria	Acidobacteriota	Acidobacteriae	Acidobacteriales	uncultured	uncultured	uncultured_forest
448396	6ad94f929ab3a0814b7b0ba19b3b4379	LS25_16S	137	900	Tropical dry forest	Laguna Sonso	Bacteria	Myxococcota	Polyangia	Haliangiales	Haliangiaceae	Haliangium	Unassigned
470827	705d3d6fd35da0db2797ad707a76b890	LS25_16S	137	900	Tropical dry forest	Laguna Sonso	Bacteria	Acidobacteriota	Acidobacteriae	Acidobacteriales	uncultured	uncultured	Unassigned
682228	a2b6faf8547b0d4b6ce81f10196276a8	Yt21_16S	137	1800	Andean forest	Yotoco	Bacteria	Verrucomicrobiota	Verrucomicrobiae	Chthoniobacterales	Chthoniobacteraceae	Candidatus_Udaeobacter	Unassigned
757227	b47a0be923975cd6024689869ce4d037	LS34_16S	137	900	Tropical dry forest	Laguna Sonso	Bacteria	Firmicutes	Bacilli	Bacillales	Bacillaceae	Bacillus	Unassigned
795910	bdfa03467f755adc8ce94b19fdd40813	Yt34_16S	137	1800	Andean forest	Yotoco	Bacteria	Acidobacteriota	Holophagae	Subgroup_7	Unassigned	Unassigned	uncultured_Desulfovirga
952964	e37d97fecafaa2fb412aaa44b07c4706	LS25_16S	137	900	Tropical dry forest	Laguna Sonso	Bacteria	Chloroflexi	KD4-96	Unassigned	Unassigned	Unassigned	Unassigned
53358	0ca31ae72579460978c66f43b9bf04ec	Yt34_16S	136	1800	Andean forest	Yotoco	Bacteria	Proteobacteria	Alphaproteobacteria	Rhizobiales	Methyloligellaceae	uncultured	uncultured
58073	0db66e39c589d2b9486e52ea883d9f0e	LS13_16S	136	900	Tropical dry forest	Laguna Sonso	Bacteria	Chloroflexi	P2-11E	Unassigned	Unassigned	Unassigned	uncultured_bacterium
78848	129fb67c7248dc52f8c3a9358ddcb467	Yt32_16S	136	1800	Andean forest	Yotoco	Bacteria	Chloroflexi	Ktedonobacteria	Ktedonobacterales	Ktedonobacteraceae	FCPS473	uncultured_bacterium
142877	218f1005fb3e9f55eda80e7d09c0e24c	Yt11_16S	136	1800	Andean forest	Yotoco	Bacteria	Acidobacteriota	Acidobacteriae	Subgroup_2	Unassigned	Unassigned	Unassigned
206440	307aa8876b55e9b09461ceead6ce4ec8	Yt23_16S	136	1800	Andean forest	Yotoco	Bacteria	Nitrospirota	Nitrospiria	Nitrospirales	Nitrospiraceae	Nitrospira	Unassigned
230059	3648814017f274e593c1c88ce11939a2	BD32_16S	136	2400	Andean forest	Bosque Duende	Bacteria	Acidobacteriota	Acidobacteriae	Acidobacteriales	uncultured	uncultured	uncultured_forest
431317	66cf81cf073d7b1e107c91feb0ad0481	BD32_16S	136	2400	Andean forest	Bosque Duende	Bacteria	Firmicutes	Bacilli	Lactobacillales	Streptococcaceae	Streptococcus	Streptococcus_salivarius
464217	6ec33ada784923bf82af140a25dabb8e	BD13_16S	136	2400	Andean forest	Bosque Duende	Bacteria	Acidobacteriota	Acidobacteriae	Subgroup_2	Unassigned	Unassigned	uncultured_forest
529039	7df7697bf244de1f1af62a8e29cb95ff	Yt21_16S	136	1800	Andean forest	Yotoco	Bacteria	Proteobacteria	Alphaproteobacteria	Rhizobiales	Xanthobacteraceae	uncultured	Unassigned
593387	8d90e8984b4daea74e612328f2ccea86	LS15_16S	136	900	Tropical dry forest	Laguna Sonso	Bacteria	Firmicutes	Clostridia	Oscillospirales	Ruminococcaceae	Faecalibacterium	Unassigned
620310	94163262e349020d802e1d9960600fe4	LS15_16S	136	900	Tropical dry forest	Laguna Sonso	Bacteria	Firmicutes	Bacilli	Bacillales	Bacillaceae	Bacillus	Unassigned
621750	9476ff85f480c7046ae79fce24c16281	LS32_16S	136	900	Tropical dry forest	Laguna Sonso	Bacteria	Firmicutes	Clostridia	Lachnospirales	Lachnospiraceae	Roseburia	Unassigned
629273	965f654fea48a2ecfb498851d59da16b	Yt35_16S	136	1800	Andean forest	Yotoco	Bacteria	Proteobacteria	Alphaproteobacteria	Rhizobiales	Xanthobacteraceae	uncultured	Unassigned
780993	ba7464521651bb23e1d7e31a26120a72	Yt12_16S	136	1800	Andean forest	Yotoco	Bacteria	Gemmatimonadota	Gemmatimonadetes	Gemmatimonadales	Gemmatimonadaceae	uncultured	uncultured_actinobacterium
816452	c2c0255bbd36a4acaa5147dfb533b9f2	Yt23_16S	136	1800	Andean forest	Yotoco	Bacteria	Gemmatimonadota	Gemmatimonadetes	Gemmatimonadales	Gemmatimonadaceae	uncultured	Unassigned
849914	cae200f1117be9da287eb1f297f924bf	BD15_16S	136	2400	Andean forest	Bosque Duende	Bacteria	Proteobacteria	Alphaproteobacteria	Elsterales	uncultured	uncultured	Unassigned
877192	d16d70c88915b0db8867f7c462c7b12a	Yt34_16S	136	1800	Andean forest	Yotoco	Bacteria	Acidobacteriota	Vicinamibacteria	Vicinamibacterales	uncultured	uncultured	Unassigned
41270	09b126e101b272cbe7c506b9d039807c	Yt15_16S	135	1800	Andean forest	Yotoco	Bacteria	Proteobacteria	Alphaproteobacteria	Rhizobiales	Xanthobacteraceae	uncultured	Unassigned
126109	1d873a702671471f610ffe0b872f32f6	LS21_16S	135	900	Tropical dry forest	Laguna Sonso	Bacteria	Proteobacteria	Gammaproteobacteria	Burkholderiales	Hydrogenophilaceae	Thiobacillus	Unassigned
246625	3a6832f73b91fd4c5a2a81009bfe3f20	BD21_16S	135	2400	Andean forest	Bosque Duende	Bacteria	Acidobacteriota	Acidobacteriae	Subgroup_2	Unassigned	Unassigned	Unassigned
311831	4a2f8436026efa0c3a09561a8ee20746	Yt11_16S	135	1800	Andean forest	Yotoco	Bacteria	Methylomirabilota	Methylomirabilia	Rokubacteriales	Unassigned	Unassigned	uncultured_bacterium
348391	53324075cf43ab6657db14926f906a92	LS32_16S	135	900	Tropical dry forest	Laguna Sonso	Bacteria	Actinobacteriota	Actinobacteria	Micromonosporales	Micromonosporaceae	Luedemannella	uncultured_bacterium
368790	5814672d15112733008f1be04e7f2fea	BD21_16S	135	2400	Andean forest	Bosque Duende	Bacteria	Acidobacteriota	Acidobacteriae	Acidobacteriales	uncultured	uncultured	Unassigned
417258	6361614fb00511e5ad457d1a162a5fc3	BD15_16S	135	2400	Andean forest	Bosque Duende	Bacteria	Proteobacteria	Alphaproteobacteria	Rhizobiales	Xanthobacteraceae	Bradyrhizobium	Unassigned
486664	7439bd06c9c2ca7580fffead96bb96f2	PDU24_16S	135	3200	Páramo	Páramo Duende	Bacteria	Proteobacteria	Gammaproteobacteria	Gammaproteobacteria_Incertae_Sedis	Unknown_Family	Acidibacter	uncultured_bacterium
614092	92ae755ebc455622e50372b2cb010ceb	Yt24_16S	135	1800	Andean forest	Yotoco	Bacteria	Proteobacteria	Gammaproteobacteria	Burkholderiales	Nitrosomonadaceae	mle1-7	uncultured_Burkholderiales
690593	a4993bbd456e2963b7d6ca6c62718361	LS15_16S	135	900	Tropical dry forest	Laguna Sonso	Bacteria	Gemmatimonadota	Gemmatimonadetes	Gemmatimonadales	Gemmatimonadaceae	uncultured	uncultured_bacterium
759587	b5192734e7354cd941e6c23dfc7a7fa6	PDU24_16S	135	3200	Páramo	Páramo Duende	Bacteria	Firmicutes	Clostridia	Peptostreptococcales-Tissierellales	Peptostreptococcales-Tissierellales	Parvimonas	Unassigned
796403	be0f7fb5cc84b52ecb390893f6aed84e	Yt21_16S	135	1800	Andean forest	Yotoco	Bacteria	Actinobacteriota	Thermoleophilia	Gaiellales	uncultured	uncultured	Unassigned
1070039	ffae0b6d2833ca80b90c42dbf8ce3e6e	Yt23_16S	135	1800	Andean forest	Yotoco	Bacteria	Myxococcota	Myxococcia	Myxococcales	Myxococcaceae	Unassigned	Unassigned
57459	0d90fb1040cf6e917444d05faaa60ae1	Yt23_16S	134	1800	Andean forest	Yotoco	Bacteria	Acidobacteriota	Blastocatellia	Pyrinomonadales	Pyrinomonadaceae	RB41	Unassigned
144426	21e8a4b99edd721c5b651a0778f2b051	BD32_16S	134	2400	Andean forest	Bosque Duende	Bacteria	Acidobacteriota	Acidobacteriae	Subgroup_2	Unassigned	Unassigned	uncultured_Acidobacteria
157354	2529b0dc1af8c878d5ecba3f57d188d7	Yt23_16S	134	1800	Andean forest	Yotoco	Bacteria	Proteobacteria	Alphaproteobacteria	Rhizobiales	Xanthobacteraceae	uncultured	Unassigned
186043	2bbade7ed385fa4ac584562fd67056cc	LS21_16S	134	900	Tropical dry forest	Laguna Sonso	Bacteria	Acidobacteriota	Acidobacteriae	Acidobacteriales	Unassigned	Unassigned	Unassigned
428707	662bd8f03bece12c8fa61959a4773a57	PDU24_16S	134	3200	Páramo	Páramo Duende	Bacteria	Acidobacteriota	Acidobacteriae	Subgroup_2	Unassigned	Unassigned	uncultured_eubacterium
442959	69938463485777408b55dfd95260ab70	LS13_16S	134	900	Tropical dry forest	Laguna Sonso	Bacteria	Proteobacteria	Gammaproteobacteria	Burkholderiales	Nitrosomonadaceae	MND1	Unassigned
522059	7c5057a4f2c979a397f72646d520fe29	PDU25_16S	134	3200	Páramo	Páramo Duende	Bacteria	Acidobacteriota	Acidobacteriae	Acidobacteriales	uncultured	uncultured	Unassigned
526262	7d5913ddf0147ba72859a23d311b4cd9	Yt24_16S	134	1800	Andean forest	Yotoco	Bacteria	Proteobacteria	Alphaproteobacteria	Rhizobiales	KF-JG30-B3	Unassigned	Unassigned
614114	92ae755ebc455622e50372b2cb010ceb	Yt21_16S	134	1800	Andean forest	Yotoco	Bacteria	Proteobacteria	Gammaproteobacteria	Burkholderiales	Nitrosomonadaceae	mle1-7	uncultured_Burkholderiales
748847	b28def56435c6a8d93e13b6b437a1fc7	Yt34_16S	134	1800	Andean forest	Yotoco	Bacteria	Acidobacteriota	Acidobacteriae	Acidobacteriales	uncultured	uncultured	Unassigned
769441	b79dc22cae62f9e8e3c9d6f579058a35	LS21_16S	134	900	Tropical dry forest	Laguna Sonso	Bacteria	Latescibacterota	Unassigned	Unassigned	Unassigned	Unassigned	Unassigned
779794	ba2250547afb7d632e947b3a092717cf	BD35_16S	134	2400	Andean forest	Bosque Duende	Bacteria	Acidobacteriota	Acidobacteriae	Acidobacteriales	uncultured	uncultured	uncultured_forest
796393	be0f7fb5cc84b52ecb390893f6aed84e	Yt12_16S	134	1800	Andean forest	Yotoco	Bacteria	Actinobacteriota	Thermoleophilia	Gaiellales	uncultured	uncultured	Unassigned
856762	cc702d71d94b7ed8bcae862f39705aa8	LS13_16S	134	900	Tropical dry forest	Laguna Sonso	Bacteria	Chloroflexi	KD4-96	Unassigned	Unassigned	Unassigned	Unassigned
904184	d7e311091129e6f101bc4094353558f7	Yt24_16S	134	1800	Andean forest	Yotoco	Bacteria	Methylomirabilota	Methylomirabilia	Rokubacteriales	Unassigned	Unassigned	uncultured_bacterium
973698	e884a4449ac9227940934d8cbd7545f1	PDU24_16S	134	3200	Páramo	Páramo Duende	Bacteria	Bacteroidota	Bacteroidia	Bacteroidales	Rikenellaceae	Alistipes	Unassigned
45949	0acbb82df877f83326ecc4db58df7d36	LS13_16S	133	900	Tropical dry forest	Laguna Sonso	Bacteria	Unassigned	Unassigned	Unassigned	Unassigned	Unassigned	Unassigned
50174	0bd725f821e8708730cc5c2280bf4b11	Yt32_16S	133	1800	Andean forest	Yotoco	Bacteria	Proteobacteria	Alphaproteobacteria	Rhizobiales	Xanthobacteraceae	Unassigned	Unassigned
151940	23d15fca7566f38a40afbc663d34d6a1	BD35_16S	133	2400	Andean forest	Bosque Duende	Bacteria	Gemmatimonadota	Gemmatimonadetes	Gemmatimonadales	Gemmatimonadaceae	uncultured	Unassigned
226889	358e5f8c3673d00a5eb6d7048d09e10f	Yt34_16S	133	1800	Andean forest	Yotoco	Bacteria	Acidobacteriota	Acidobacteriae	Acidobacteriales	uncultured	uncultured	Unassigned
279447	4298cb29a36032226d2457ae2bf1e6fd	BD21_16S	133	2400	Andean forest	Bosque Duende	Bacteria	Proteobacteria	Gammaproteobacteria	Burkholderiales	Nitrosomonadaceae	oc32	uncultured_bacterium
352232	54222d03b5270105555fb3056bb3f1fd	BD22_16S	133	2400	Andean forest	Bosque Duende	Bacteria	Acidobacteriota	Acidobacteriae	Subgroup_2	Unassigned	Unassigned	Unassigned
352237	54222d03b5270105555fb3056bb3f1fd	BD32_16S	133	2400	Andean forest	Bosque Duende	Bacteria	Acidobacteriota	Acidobacteriae	Subgroup_2	Unassigned	Unassigned	Unassigned
457700	6d2f694a078c195d3397786bdd1aa0c2	Yt35_16S	133	1800	Andean forest	Yotoco	Bacteria	Acidobacteriota	Acidobacteriae	Subgroup_2	Unassigned	Unassigned	Unassigned
527057	7d8ac179b1a9207df449bcede8f645e3	LS15_16S	133	900	Tropical dry forest	Laguna Sonso	Bacteria	Latescibacterota	Unassigned	Unassigned	Unassigned	Unassigned	Unassigned
663871	9e78fbc62343b1bbdc6ea3403069c7cb	BD13_16S	133	2400	Andean forest	Bosque Duende	Bacteria	Acidobacteriota	Acidobacteriae	Subgroup_2	Unassigned	Unassigned	Unassigned
706931	a87f330821c0f3fe25a480bcefd0910e	BD15_16S	133	2400	Andean forest	Bosque Duende	Bacteria	Proteobacteria	Gammaproteobacteria	Burkholderiales	Burkholderiaceae	Burkholderia-Caballeronia-Paraburkholderia	Unassigned
839980	c8564a128392002e57671666717bee20	LS13_16S	133	900	Tropical dry forest	Laguna Sonso	Bacteria	Proteobacteria	Gammaproteobacteria	Burkholderiales	SC-I-84	Unassigned	Unassigned
877195	d16d70c88915b0db8867f7c462c7b12a	Yt15_16S	133	1800	Andean forest	Yotoco	Bacteria	Acidobacteriota	Vicinamibacteria	Vicinamibacterales	uncultured	uncultured	Unassigned
905997	d84c77b66b4cec70a07ad2e939c4c03a	Yt34_16S	133	1800	Andean forest	Yotoco	Bacteria	Gemmatimonadota	Gemmatimonadetes	Gemmatimonadales	Gemmatimonadaceae	Unassigned	Unassigned
957636	e4b468fc7cf338a5a45e116745ce29ac	LS15_16S	133	900	Tropical dry forest	Laguna Sonso	Bacteria	Unassigned	Unassigned	Unassigned	Unassigned	Unassigned	Unassigned
1000982	ef210ca9eb5bc8aa4e328a3f88a72454	BD22_16S	133	2400	Andean forest	Bosque Duende	Bacteria	Acidobacteriota	Acidobacteriae	Acidobacteriales	uncultured	uncultured	uncultured_forest
114792	1b0615555cb21fdc4510ce4adecec74a	Yt21_16S	132	1800	Andean forest	Yotoco	Bacteria	Proteobacteria	Alphaproteobacteria	Rhizobiales	Xanthobacteraceae	Unassigned	Unassigned
230058	3648814017f274e593c1c88ce11939a2	BD22_16S	132	2400	Andean forest	Bosque Duende	Bacteria	Acidobacteriota	Acidobacteriae	Acidobacteriales	uncultured	uncultured	uncultured_forest
256561	3cc71d77faa5498453bf184112478e7a	BD15_16S	132	2400	Andean forest	Bosque Duende	Bacteria	Acidobacteriota	Acidobacteriae	Acidobacteriales	Koribacteraceae	Candidatus_Koribacter	Unassigned
287703	448c7f51345aa57a4b76aeb4abcf80a7	LS15_16S	132	900	Tropical dry forest	Laguna Sonso	Bacteria	Chloroflexi	AD3	Unassigned	Unassigned	Unassigned	uncultured_bacterium
328667	4e430085f34657cca2b160e756825864	BD32_16S	132	2400	Andean forest	Bosque Duende	Bacteria	Acidobacteriota	Acidobacteriae	Solibacterales	Solibacteraceae	Candidatus_Solibacter	Unassigned
343552	5211797f3013a95266395960293413f0	Yt21_16S	132	1800	Andean forest	Yotoco	Bacteria	Acidobacteriota	Acidobacteriae	Subgroup_2	Unassigned	Unassigned	bacterium_Ellin7509
343567	5211797f3013a95266395960293413f0	BD35_16S	132	2400	Andean forest	Bosque Duende	Bacteria	Acidobacteriota	Acidobacteriae	Subgroup_2	Unassigned	Unassigned	bacterium_Ellin7509
415127	62eb60dac1e48043fa0c59e6100d530d	BD32_16S	132	2400	Andean forest	Bosque Duende	Bacteria	Proteobacteria	Alphaproteobacteria	Micropepsales	Micropepsaceae	Micropepsis	uncultured_bacterium
518328	7b9da313400b8fe8cc4d530079ad806c	Yt11_16S	132	1800	Andean forest	Yotoco	Bacteria	Proteobacteria	Alphaproteobacteria	Rhizobiales	Xanthobacteraceae	uncultured	Unassigned
523835	7ccb9f6eaef8a3a317fc0456a82ab9ea	BD35_16S	132	2400	Andean forest	Bosque Duende	Bacteria	Proteobacteria	Gammaproteobacteria	Burkholderiales	Sutterellaceae	uncultured	Unassigned
526283	7d5913ddf0147ba72859a23d311b4cd9	Yt35_16S	132	1800	Andean forest	Yotoco	Bacteria	Proteobacteria	Alphaproteobacteria	Rhizobiales	KF-JG30-B3	Unassigned	Unassigned
531830	7ea52aae5769cd036ed51af32d511155	BD22_16S	132	2400	Andean forest	Bosque Duende	Bacteria	Acidobacteriota	Acidobacteriae	Subgroup_2	Unassigned	Unassigned	Unassigned
595070	8e0d1b5d9d5c8437be3ca06352bc020a	Yt15_16S	132	1800	Andean forest	Yotoco	Bacteria	Verrucomicrobiota	Verrucomicrobiae	Pedosphaerales	Pedosphaeraceae	ADurb.Bin063-1	bacterium_Ellin515
983945	eb2eac4ff1cc420c12467d18991e1303	Yt23_16S	132	1800	Andean forest	Yotoco	Bacteria	Proteobacteria	Alphaproteobacteria	Rhizobiales	Methyloligellaceae	Unassigned	Unassigned
994698	edb4b1e62c98d1d3b134454f252f216d	BD15_16S	132	2400	Andean forest	Bosque Duende	Bacteria	Acidobacteriota	Acidobacteriae	Acidobacteriales	uncultured	uncultured	uncultured_forest
1007645	f0f861951007dac0d5083069c07bf992	Yt32_16S	132	1800	Andean forest	Yotoco	Bacteria	Proteobacteria	Alphaproteobacteria	Rhizobiales	Xanthobacteraceae	uncultured	Unassigned
1041861	f9285ab53c2dd41ab39893a188c51543	Yt32_16S	132	1800	Andean forest	Yotoco	Bacteria	Acidobacteriota	Acidobacteriae	Subgroup_2	Unassigned	Unassigned	uncultured_Acidobacteria
45440	0aa498981025ff5dd38ad7dce4fbeb50	BD21_16S	131	2400	Andean forest	Bosque Duende	Bacteria	Actinobacteriota	Actinobacteria	Frankiales	Acidothermaceae	Acidothermus	Unassigned
73237	115ce539a00b235ad0e6bc6c0b375641	LS23_16S	131	900	Tropical dry forest	Laguna Sonso	Bacteria	Gemmatimonadota	Gemmatimonadetes	Gemmatimonadales	Gemmatimonadaceae	uncultured	uncultured_bacterium
107242	1958c9550088cf369a7e1aae28fa1b86	BD13_16S	131	2400	Andean forest	Bosque Duende	Bacteria	Acidobacteriota	Acidobacteriae	Subgroup_2	Unassigned	Unassigned	uncultured_Acidobacteria
152667	240a9fbb5be47399154f8a143dbcdfd8	BD32_16S	131	2400	Andean forest	Bosque Duende	Bacteria	Proteobacteria	Gammaproteobacteria	Gammaproteobacteria_Incertae_Sedis	Unknown_Family	Acidibacter	Unassigned
276671	41db3a79e6129bf71fea12f31950977f	Yt21_16S	131	1800	Andean forest	Yotoco	Bacteria	Proteobacteria	Alphaproteobacteria	Rhizobiales	Xanthobacteraceae	uncultured	Unassigned
352226	54222d03b5270105555fb3056bb3f1fd	BD15_16S	131	2400	Andean forest	Bosque Duende	Bacteria	Acidobacteriota	Acidobacteriae	Subgroup_2	Unassigned	Unassigned	Unassigned
529462	7e12a2368bc73a957c08b18284a0bc68	BD22_16S	131	2400	Andean forest	Bosque Duende	Bacteria	Bacteroidota	Bacteroidia	Bacteroidales	Tannerellaceae	Parabacteroides	Parabacteroides_merdae
566951	870892cadd2c9c523a2e065e0bff6f5a	LS25_16S	131	900	Tropical dry forest	Laguna Sonso	Bacteria	Gemmatimonadota	Gemmatimonadetes	Gemmatimonadales	Gemmatimonadaceae	uncultured	Unassigned
764194	b65248efd748330c26b6f8f800636006	PDU11_16S	131	3200	Páramo	Páramo Duende	Bacteria	Firmicutes	Clostridia	Oscillospirales	Ruminococcaceae	CAG-352	uncultured_bacterium
877182	d16d70c88915b0db8867f7c462c7b12a	Yt35_16S	131	1800	Andean forest	Yotoco	Bacteria	Acidobacteriota	Vicinamibacteria	Vicinamibacterales	uncultured	uncultured	Unassigned
1046176	fa222de4a1cf5634a44303c31ac90e5d	LS25_16S	131	900	Tropical dry forest	Laguna Sonso	Bacteria	Proteobacteria	Gammaproteobacteria	Burkholderiales	Nitrosomonadaceae	MND1	Unassigned
53377	0ca31ae72579460978c66f43b9bf04ec	Yt12_16S	130	1800	Andean forest	Yotoco	Bacteria	Proteobacteria	Alphaproteobacteria	Rhizobiales	Methyloligellaceae	uncultured	uncultured
184108	2b3ecbcce7904ea171a366162ab36eb8	PDU24_16S	130	3200	Páramo	Páramo Duende	Bacteria	Acidobacteriota	Acidobacteriae	Subgroup_2	Unassigned	Unassigned	uncultured_Acidobacteria
225545	3532108074303bc465ac20f6c59210fe	PDU24_16S	130	3200	Páramo	Páramo Duende	Bacteria	Acidobacteriota	Acidobacteriae	Bryobacterales	Bryobacteraceae	Bryobacter	Unassigned
255391	3c728764e2ead440c3769ada381886ee	BD32_16S	130	2400	Andean forest	Bosque Duende	Bacteria	Acidobacteriota	Acidobacteriae	Subgroup_2	Unassigned	Unassigned	uncultured_Acidobacteria
271057	406345d05ee7ea5c67c1e13460c1ec4b	Yt12_16S	130	1800	Andean forest	Yotoco	Bacteria	Acidobacteriota	Acidobacteriae	Acidobacteriales	uncultured	uncultured	Unassigned
271196	406e89bdaf6003a4ed798ea309a537aa	LS32_16S	130	900	Tropical dry forest	Laguna Sonso	Bacteria	Actinobacteriota	Actinobacteria	Bifidobacteriales	Bifidobacteriaceae	Bifidobacterium	Bifidobacterium_longum
295480	46324ace2cc65c78db1d9cde5ea85c25	BD32_16S	130	2400	Andean forest	Bosque Duende	Bacteria	Acidobacteriota	Acidobacteriae	Subgroup_2	Unassigned	Unassigned	uncultured_Acidobacteria
327897	4e12c23fdc8d69cad88ed65bbedf662f	BD13_16S	130	2400	Andean forest	Bosque Duende	Bacteria	Acidobacteriota	Acidobacteriae	Solibacterales	Solibacteraceae	Candidatus_Solibacter	uncultured_forest
344431	5244374ee0f7738f648c9f4b11d42d17	BD13_16S	130	2400	Andean forest	Bosque Duende	Bacteria	Acidobacteriota	Acidobacteriae	Subgroup_2	Unassigned	Unassigned	Unassigned
426824	65bd6958b7f60b32dbbd187e3a8b58eb	LS31_16S	130	900	Tropical dry forest	Laguna Sonso	Bacteria	Acidobacteriota	Vicinamibacteria	Vicinamibacterales	Vicinamibacteraceae	Unassigned	uncultured_Holophagae
451800	6bbd7e34e2a754b45373f5a9268959af	BD13_16S	130	2400	Andean forest	Bosque Duende	Bacteria	Gemmatimonadota	Gemmatimonadetes	Gemmatimonadales	Gemmatimonadaceae	Gemmatimonas	Unassigned
473838	71131b6b3f90263b25445f623dbb8291	BD13_16S	130	2400	Andean forest	Bosque Duende	Bacteria	Acidobacteriota	Acidobacteriae	Subgroup_2	Unassigned	Unassigned	uncultured_forest
577838	8986e0c4784c3ec205a1c217ee407b5c	Yt24_16S	130	1800	Andean forest	Yotoco	Bacteria	Methylomirabilota	Methylomirabilia	Rokubacteriales	Unassigned	Unassigned	uncultured_bacterium
578005	898c721301821bb315de08d4f00198ae	LS23_16S	130	900	Tropical dry forest	Laguna Sonso	Bacteria	RCP2-54	Unassigned	Unassigned	Unassigned	Unassigned	uncultured_Desulfuromonadales
578637	89b7d99a3846e59d2a522556293911a5	Yt34_16S	130	1800	Andean forest	Yotoco	Bacteria	Myxococcota	Polyangia	Haliangiales	Haliangiaceae	Haliangium	uncultured_Kofleria
621754	9476ff85f480c7046ae79fce24c16281	BD32_16S	130	2400	Andean forest	Bosque Duende	Bacteria	Firmicutes	Clostridia	Lachnospirales	Lachnospiraceae	Roseburia	Unassigned
699223	a6ab7ac3b6998494d0658fb54b737dfa	Yt24_16S	130	1800	Andean forest	Yotoco	Bacteria	Verrucomicrobiota	Verrucomicrobiae	Chthoniobacterales	Chthoniobacteraceae	Candidatus_Udaeobacter	Unassigned
704437	a7ec6e45fe6b809cab0f51001fe30134	BD21_16S	130	2400	Andean forest	Bosque Duende	Bacteria	Acidobacteriota	Acidobacteriae	Subgroup_2	Unassigned	Unassigned	uncultured_Acidobacteria
704450	a7ec6e45fe6b809cab0f51001fe30134	BD15_16S	130	2400	Andean forest	Bosque Duende	Bacteria	Acidobacteriota	Acidobacteriae	Subgroup_2	Unassigned	Unassigned	uncultured_Acidobacteria
796418	be0f7fb5cc84b52ecb390893f6aed84e	Yt24_16S	130	1800	Andean forest	Yotoco	Bacteria	Actinobacteriota	Thermoleophilia	Gaiellales	uncultured	uncultured	Unassigned
845569	c9d8ea9ff92bab0d68c657378adecfcc	PDU24_16S	130	3200	Páramo	Páramo Duende	Bacteria	Firmicutes	Bacilli	Erysipelotrichales	Erysipelotrichaceae	Solobacterium	Unassigned
859680	cd37dbc92df7a3e413dc94cca9f3c599	Yt24_16S	130	1800	Andean forest	Yotoco	Bacteria	Actinobacteriota	Actinobacteria	Micromonosporales	Micromonosporaceae	Unassigned	Unassigned
983418	eb0b216d473452a13b9ce884b2bfe58c	LS21_16S	130	900	Tropical dry forest	Laguna Sonso	Bacteria	Acidobacteriota	Vicinamibacteria	Vicinamibacterales	Vicinamibacteraceae	Unassigned	Unassigned
1010819	f1c2e81672c7e821399a3f9e2aaa3d11	BD21_16S	130	2400	Andean forest	Bosque Duende	Bacteria	Proteobacteria	Gammaproteobacteria	Steroidobacterales	Steroidobacteraceae	uncultured	Hypsibius_dujardini
60378	0e2dc271daa3efa85f070248ae4d74f7	PDU24_16S	129	3200	Páramo	Páramo Duende	Bacteria	Acidobacteriota	Acidobacteriae	Subgroup_2	Unassigned	Unassigned	Unassigned
83333	139e270a3aa47252bdbaba358d9ea4f4	LS31_16S	129	900	Tropical dry forest	Laguna Sonso	Bacteria	Actinobacteriota	Thermoleophilia	Gaiellales	uncultured	uncultured	Unassigned
184774	2b6f421024f739f8f1ce1e9b09f08850	BD32_16S	129	2400	Andean forest	Bosque Duende	Bacteria	Acidobacteriota	Acidobacteriae	Subgroup_2	Unassigned	Unassigned	Unassigned
271056	406345d05ee7ea5c67c1e13460c1ec4b	Yt15_16S	129	1800	Andean forest	Yotoco	Bacteria	Acidobacteriota	Acidobacteriae	Acidobacteriales	uncultured	uncultured	Unassigned
371772	58c4faed50e0b9aa054f5d3095e60576	LS31_16S	129	900	Tropical dry forest	Laguna Sonso	Bacteria	Verrucomicrobiota	Verrucomicrobiae	Pedosphaerales	Pedosphaeraceae	Unassigned	Unassigned
406723	60da70e2f6b67c7a98513afb259655d7	BD13_16S	129	2400	Andean forest	Bosque Duende	Bacteria	Acidobacteriota	Acidobacteriae	Subgroup_2	Unassigned	Unassigned	uncultured_forest
558824	85081cce83c6860277fc0b867728d741	PDU25_16S	129	3200	Páramo	Páramo Duende	Bacteria	Proteobacteria	Gammaproteobacteria	Enterobacterales	Enterobacteriaceae	Escherichia-Shigella	Unassigned
573040	8877855a554c1880353574fd2a52af28	LS32_16S	129	900	Tropical dry forest	Laguna Sonso	Bacteria	Firmicutes	Bacilli	Paenibacillales	Paenibacillaceae	Paenibacillus	Unassigned
582487	8aa3224a24ed536c66e106de05fcb469	LS25_16S	129	900	Tropical dry forest	Laguna Sonso	Bacteria	Proteobacteria	Gammaproteobacteria	Burkholderiales	Nitrosomonadaceae	GOUTA6	uncultured_bacterium
776399	b951e5dfa76d119dce1f8c5bb1042db4	LS32_16S	129	900	Tropical dry forest	Laguna Sonso	Bacteria	Gemmatimonadota	Gemmatimonadetes	Gemmatimonadales	Gemmatimonadaceae	uncultured	Unassigned
858736	cd01068d97ab7f15e06f60465d677bf7	BD22_16S	129	2400	Andean forest	Bosque Duende	Bacteria	Firmicutes	Clostridia	Clostridiales	Clostridiaceae	Clostridium_sensu_stricto_1	Unassigned
918402	db59a9b1e9912f0bda570795288f10dd	Yt35_16S	129	1800	Andean forest	Yotoco	Bacteria	Proteobacteria	Alphaproteobacteria	Reyranellales	Reyranellaceae	Reyranella	Unassigned
962694	e5f7ab97f11911cba7892f54f1fa6ea0	LS34_16S	129	900	Tropical dry forest	Laguna Sonso	Bacteria	Proteobacteria	Gammaproteobacteria	Burkholderiales	Nitrosomonadaceae	MND1	Unassigned
992182	ed1dac9724a51e41f6166d8d7d92a554	Yt11_16S	129	1800	Andean forest	Yotoco	Bacteria	Acidobacteriota	Acidobacteriae	Acidobacteriales	uncultured	uncultured	Unassigned
64227	0f05934a9ef1c4943997eb20d7ef6a73	Yt12_16S	128	1800	Andean forest	Yotoco	Bacteria	Chloroflexi	AD3	Unassigned	Unassigned	Unassigned	uncultured_bacterium
123551	1ce17ba4c39f104f43dff38818240617	BD15_16S	128	2400	Andean forest	Bosque Duende	Bacteria	Acidobacteriota	Acidobacteriae	Subgroup_2	Unassigned	Unassigned	Unassigned
219372	336d17452254a337bc35f95ed54bb151	LS32_16S	128	900	Tropical dry forest	Laguna Sonso	Bacteria	Firmicutes	Clostridia	Oscillospirales	Ruminococcaceae	Faecalibacterium	Unassigned
227108	359c954bb4fc2450af593904c7238226	LS34_16S	128	900	Tropical dry forest	Laguna Sonso	Bacteria	Acidobacteriota	Acidobacteriae	Acidobacteriales	uncultured	uncultured	Unassigned
316582	4b42c9b4329c87e6468ea7a6ef00e495	BD22_16S	128	2400	Andean forest	Bosque Duende	Bacteria	Acidobacteriota	Acidobacteriae	Acidobacteriales	Koribacteraceae	Candidatus_Koribacter	Unassigned
367178	57af52cf89e19862e7dc7027bc7feada	BD32_16S	128	2400	Andean forest	Bosque Duende	Bacteria	Acidobacteriota	Acidobacteriae	Subgroup_2	Unassigned	Unassigned	Unassigned
420272	641a0fc70b43c5b5dfc24e9d6f71b8f0	LS15_16S	128	900	Tropical dry forest	Laguna Sonso	Bacteria	Proteobacteria	Alphaproteobacteria	Rhizobiales	Xanthobacteraceae	Unassigned	Unassigned
449816	6b33b692cdf1dcd0b6f9f13e499985a1	LS11_16S	128	900	Tropical dry forest	Laguna Sonso	Bacteria	Acidobacteriota	Acidobacteriae	Acidobacteriales	Koribacteraceae	Candidatus_Koribacter	Unassigned
593559	8d9e2d5477fdfec8cae63eeae13b6331	LS15_16S	128	900	Tropical dry forest	Laguna Sonso	Bacteria	Proteobacteria	Gammaproteobacteria	Pseudomonadales	Moraxellaceae	Acinetobacter	Unassigned
711041	a96204d859821b95d6f9f2832a7f01eb	BD21_16S	128	2400	Andean forest	Bosque Duende	Bacteria	Acidobacteriota	Acidobacteriae	Solibacterales	Solibacteraceae	Candidatus_Solibacter	uncultured_bacterium
735640	af3225a32458ca946b78d8fc4fe5cc9e	Yt34_16S	128	1800	Andean forest	Yotoco	Bacteria	Acidobacteriota	Acidobacteriae	Acidobacteriales	uncultured	uncultured	Unassigned
738983	aff9a5fcae65fc107c5a71c5557b75ca	BD13_16S	128	2400	Andean forest	Bosque Duende	Bacteria	Bacteroidota	Bacteroidia	Bacteroidales	Bacteroidaceae	Bacteroides	Bacteroides_dorei
883368	d2d8362ed89408c4ce5578a216f00e37	Yt12_16S	128	1800	Andean forest	Yotoco	Bacteria	Myxococcota	Myxococcia	Myxococcales	Myxococcaceae	Unassigned	Unassigned
916905	daf6f905cf201b0c5fe4ab6f220e2467	Yt23_16S	128	1800	Andean forest	Yotoco	Bacteria	Actinobacteriota	Thermoleophilia	Gaiellales	uncultured	uncultured	Unassigned
1042330	f93d3bd0cece8ce761d53e59696bf306	LS31_16S	128	900	Tropical dry forest	Laguna Sonso	Bacteria	Proteobacteria	Alphaproteobacteria	uncultured	uncultured	uncultured	Rhodospirillaceae_bacterium
1698	005f89417a42fcf2f095c46172584e50	LS25_16S	127	900	Tropical dry forest	Laguna Sonso	Bacteria	Acidobacteriota	Acidobacteriae	Subgroup_13	Unassigned	Unassigned	uncultured_bacterium
9583	0240f6b5fda7f5e8d5c31ad677c62859	BD13_16S	127	2400	Andean forest	Bosque Duende	Bacteria	Acidobacteriota	Acidobacteriae	Acidobacteriales	uncultured	uncultured	uncultured_forest
33532	07d5ce63feee07bd2fe256c4bec32a1a	LS13_16S	127	900	Tropical dry forest	Laguna Sonso	Bacteria	Gemmatimonadota	Gemmatimonadetes	Gemmatimonadales	Gemmatimonadaceae	uncultured	Acidobacteria_bacterium
49925	0bc874a151ff4fcef5724f3556c8ec56	BD13_16S	127	2400	Andean forest	Bosque Duende	Bacteria	Acidobacteriota	Acidobacteriae	Acidobacteriales	uncultured	uncultured	Unassigned
50186	0bd725f821e8708730cc5c2280bf4b11	Yt34_16S	127	1800	Andean forest	Yotoco	Bacteria	Proteobacteria	Alphaproteobacteria	Rhizobiales	Xanthobacteraceae	Unassigned	Unassigned
126068	1d82de6c38b9ad724a3a56e518dc28d9	Yt11_16S	127	1800	Andean forest	Yotoco	Bacteria	Acidobacteriota	Acidobacteriae	Subgroup_2	Unassigned	Unassigned	uncultured_Holophaga
158963	259680be01fcb47abbc16be52ee5d832	LS15_16S	127	900	Tropical dry forest	Laguna Sonso	Bacteria	Gemmatimonadota	Gemmatimonadetes	Gemmatimonadales	Gemmatimonadaceae	uncultured	Unassigned
219368	336d17452254a337bc35f95ed54bb151	PDU24_16S	127	3200	Páramo	Páramo Duende	Bacteria	Firmicutes	Clostridia	Oscillospirales	Ruminococcaceae	Faecalibacterium	Unassigned
310695	49eac315b01a54109800a976a37393b3	Yt23_16S	127	1800	Andean forest	Yotoco	Bacteria	Proteobacteria	Alphaproteobacteria	Rhizobiales	Rhizobiaceae	Unassigned	Unassigned
340447	514b3f414e9d133f05f5cdc9333d10a5	BD35_16S	127	2400	Andean forest	Bosque Duende	Bacteria	Proteobacteria	Alphaproteobacteria	Elsterales	uncultured	uncultured	Unassigned
381588	5b26d818306a8c29dfdbf11f4eec6689	Yt35_16S	127	1800	Andean forest	Yotoco	Bacteria	Actinobacteriota	Acidimicrobiia	IMCC26256	IMCC26256	IMCC26256	Unassigned
443897	69dddf41998504304e36394d0999c2bf	PDU11_16S	127	3200	Páramo	Páramo Duende	Bacteria	Acidobacteriota	Acidobacteriae	Subgroup_13	Unassigned	Unassigned	Unassigned
513335	7a80353ea9542d13ad12591a04bfc572	Yt12_16S	127	1800	Andean forest	Yotoco	Bacteria	Acidobacteriota	Acidobacteriae	Acidobacteriales	uncultured	uncultured	Unassigned
518345	7b9da313400b8fe8cc4d530079ad806c	LS21_16S	127	900	Tropical dry forest	Laguna Sonso	Bacteria	Proteobacteria	Alphaproteobacteria	Rhizobiales	Xanthobacteraceae	uncultured	Unassigned
543359	8183db2ffea18421d40a3b1a625c4127	LS15_16S	127	900	Tropical dry forest	Laguna Sonso	Bacteria	Latescibacterota	Unassigned	Unassigned	Unassigned	Unassigned	Unassigned
568007	8738c9e2674ad244226a188f9382f0ed	BD35_16S	127	2400	Andean forest	Bosque Duende	Bacteria	Acidobacteriota	Acidobacteriae	Subgroup_2	Unassigned	Unassigned	Unassigned
613028	927a32af04f3a60671f5625a5f235365	BD13_16S	127	2400	Andean forest	Bosque Duende	Bacteria	Acidobacteriota	Acidobacteriae	Solibacterales	Solibacteraceae	Candidatus_Solibacter	Unassigned
626039	95614c8f9ba97689a63fa4cae3bd52be	Yt21_16S	127	1800	Andean forest	Yotoco	Bacteria	Proteobacteria	Alphaproteobacteria	uncultured	uncultured	uncultured	Unassigned
629284	965f654fea48a2ecfb498851d59da16b	Yt12_16S	127	1800	Andean forest	Yotoco	Bacteria	Proteobacteria	Alphaproteobacteria	Rhizobiales	Xanthobacteraceae	uncultured	Unassigned
654901	9c6d72b13f2289e2a48f6e2f0d52b14b	LS31_16S	127	900	Tropical dry forest	Laguna Sonso	Bacteria	Gemmatimonadota	Gemmatimonadetes	Gemmatimonadales	Gemmatimonadaceae	uncultured	Unassigned
706925	a87f330821c0f3fe25a480bcefd0910e	BD22_16S	127	2400	Andean forest	Bosque Duende	Bacteria	Proteobacteria	Gammaproteobacteria	Burkholderiales	Burkholderiaceae	Burkholderia-Caballeronia-Paraburkholderia	Unassigned
730676	ae18764ac9354b0daa3a1862473090f7	BD21_16S	127	2400	Andean forest	Bosque Duende	Bacteria	Verrucomicrobiota	Verrucomicrobiae	Chthoniobacterales	Chthoniobacteraceae	Candidatus_Udaeobacter	Unassigned
780982	ba7464521651bb23e1d7e31a26120a72	Yt24_16S	127	1800	Andean forest	Yotoco	Bacteria	Gemmatimonadota	Gemmatimonadetes	Gemmatimonadales	Gemmatimonadaceae	uncultured	uncultured_actinobacterium
41266	09b126e101b272cbe7c506b9d039807c	Yt32_16S	126	1800	Andean forest	Yotoco	Bacteria	Proteobacteria	Alphaproteobacteria	Rhizobiales	Xanthobacteraceae	uncultured	Unassigned
49948	0bc874a151ff4fcef5724f3556c8ec56	BD22_16S	126	2400	Andean forest	Bosque Duende	Bacteria	Acidobacteriota	Acidobacteriae	Acidobacteriales	uncultured	uncultured	Unassigned
172623	288c1a0959b594c4274d1d3e8c9bf081	BD21_16S	126	2400	Andean forest	Bosque Duende	Bacteria	Proteobacteria	Alphaproteobacteria	Elsterales	uncultured	uncultured	Unassigned
226883	358e5f8c3673d00a5eb6d7048d09e10f	Yt12_16S	126	1800	Andean forest	Yotoco	Bacteria	Acidobacteriota	Acidobacteriae	Acidobacteriales	uncultured	uncultured	Unassigned
282640	435367fd70ddb26e19f7cc51be279189	BD32_16S	126	2400	Andean forest	Bosque Duende	Bacteria	Acidobacteriota	Acidobacteriae	Acidobacteriales	uncultured	uncultured	Unassigned
287958	4497b737670fe5bb23e35c20d25c968d	BD15_16S	126	2400	Andean forest	Bosque Duende	Bacteria	Proteobacteria	Alphaproteobacteria	Elsterales	uncultured	uncultured	Unassigned
311827	4a2f8436026efa0c3a09561a8ee20746	Yt15_16S	126	1800	Andean forest	Yotoco	Bacteria	Methylomirabilota	Methylomirabilia	Rokubacteriales	Unassigned	Unassigned	uncultured_bacterium
412823	6269cc8724c2df8fc582eefe5b0358ef	Yt15_16S	126	1800	Andean forest	Yotoco	Bacteria	Nitrospirota	Nitrospiria	Nitrospirales	Nitrospiraceae	Nitrospira	uncultured_Green
417245	6361614fb00511e5ad457d1a162a5fc3	BD32_16S	126	2400	Andean forest	Bosque Duende	Bacteria	Proteobacteria	Alphaproteobacteria	Rhizobiales	Xanthobacteraceae	Bradyrhizobium	Unassigned
684342	a33ad0d1c811c965cf59042dd8fb55aa	BD35_16S	126	2400	Andean forest	Bosque Duende	Bacteria	Acidobacteriota	Vicinamibacteria	Vicinamibacterales	uncultured	uncultured	Unassigned
738220	afc66dd50f989be4955637463cb56e76	BD21_16S	126	2400	Andean forest	Bosque Duende	Bacteria	Proteobacteria	Gammaproteobacteria	Burkholderiales	Burkholderiaceae	Burkholderia-Caballeronia-Paraburkholderia	Unassigned
744358	b16774c31d85b59bb6196c6272f412fe	Yt24_16S	126	1800	Andean forest	Yotoco	Bacteria	NB1-j	Unassigned	Unassigned	Unassigned	Unassigned	uncultured_soil
764195	b65248efd748330c26b6f8f800636006	BD22_16S	126	2400	Andean forest	Bosque Duende	Bacteria	Firmicutes	Clostridia	Oscillospirales	Ruminococcaceae	CAG-352	uncultured_bacterium
924751	dce61bac31f3f3a6478a017fe00c89fa	Yt15_16S	126	1800	Andean forest	Yotoco	Bacteria	Actinobacteriota	Actinobacteria	Bifidobacteriales	Bifidobacteriaceae	Bifidobacterium	Unassigned
43740	0a3b8d499e3532fb3483921c1ee5ae38	Yt12_16S	125	1800	Andean forest	Yotoco	Bacteria	Acidobacteriota	Acidobacteriae	Subgroup_2	Unassigned	Unassigned	Unassigned
93424	15f809221b809e6bb7c08ae68ddbe63d	Yt34_16S	125	1800	Andean forest	Yotoco	Bacteria	Desulfobacterota	uncultured	uncultured	uncultured	uncultured	Unassigned
142858	218f1005fb3e9f55eda80e7d09c0e24c	Yt15_16S	125	1800	Andean forest	Yotoco	Bacteria	Acidobacteriota	Acidobacteriae	Subgroup_2	Unassigned	Unassigned	Unassigned
162273	2650e815fcb968e53888d50dd588ba8e	BD32_16S	125	2400	Andean forest	Bosque Duende	Bacteria	Acidobacteriota	Acidobacteriae	Acidobacteriales	Koribacteraceae	Candidatus_Koribacter	uncultured_bacterium
193453	2d620a7604209f5e135fa3d33da8abc9	Yt35_16S	125	1800	Andean forest	Yotoco	Bacteria	RCP2-54	Unassigned	Unassigned	Unassigned	Unassigned	Unassigned
219359	336d17452254a337bc35f95ed54bb151	LS34_16S	125	900	Tropical dry forest	Laguna Sonso	Bacteria	Firmicutes	Clostridia	Oscillospirales	Ruminococcaceae	Faecalibacterium	Unassigned
461143	6dfda6abcd75a24747aebebbe894b430	LS31_16S	125	900	Tropical dry forest	Laguna Sonso	Bacteria	Gemmatimonadota	Gemmatimonadetes	Gemmatimonadales	Gemmatimonadaceae	uncultured	uncultured_Gemmatimonadales
556858	84942f5b031e6cdc17c47c6d4a21424a	LS31_16S	125	900	Tropical dry forest	Laguna Sonso	Bacteria	Chloroflexi	AD3	Unassigned	Unassigned	Unassigned	uncultured_bacterium
565357	86a6a90de3f4d16ef27fef820510e33c	PDU25_16S	125	3200	Páramo	Páramo Duende	Bacteria	Proteobacteria	Alphaproteobacteria	Acetobacterales	Acetobacteraceae	Unassigned	Unassigned
571832	882ebd52377ac65dd8ccf06dd1caa20f	LS34_16S	125	900	Tropical dry forest	Laguna Sonso	Bacteria	Acidobacteriota	Acidobacteriae	Subgroup_2	Unassigned	Unassigned	Unassigned
621745	9476ff85f480c7046ae79fce24c16281	PDU11_16S	125	3200	Páramo	Páramo Duende	Bacteria	Firmicutes	Clostridia	Lachnospirales	Lachnospiraceae	Roseburia	Unassigned
877197	d16d70c88915b0db8867f7c462c7b12a	Yt24_16S	125	1800	Andean forest	Yotoco	Bacteria	Acidobacteriota	Vicinamibacteria	Vicinamibacterales	uncultured	uncultured	Unassigned
951752	e326c04d516b1351d8ae6c65610d813d	Yt32_16S	125	1800	Andean forest	Yotoco	Bacteria	Proteobacteria	Alphaproteobacteria	Rhizobiales	Xanthobacteraceae	Unassigned	Unassigned
1045681	fa09b20615c06ea8ddfa381b3d9ea512	BD22_16S	125	2400	Andean forest	Bosque Duende	Bacteria	Acidobacteriota	Acidobacteriae	Subgroup_2	Unassigned	Unassigned	uncultured_Holophaga
77925	1268cb793e836ed34384af7539ce226f	Yt34_16S	124	1800	Andean forest	Yotoco	Bacteria	Acidobacteriota	Vicinamibacteria	Vicinamibacterales	Vicinamibacteraceae	Unassigned	Unassigned
161979	263fc48b7a9ca4e9bb337b65e6fbf6fc	LS23_16S	124	900	Tropical dry forest	Laguna Sonso	Bacteria	Nitrospirota	Nitrospiria	Nitrospirales	Nitrospiraceae	Nitrospira	uncultured_Green
163564	269e925c79e40aae090dffc5557e663d	LS15_16S	124	900	Tropical dry forest	Laguna Sonso	Bacteria	Nitrospirota	Nitrospiria	Nitrospirales	Nitrospiraceae	Nitrospira	Unassigned
195993	2de724d5b6b83ab06330195c607cd9ff	Yt35_16S	124	1800	Andean forest	Yotoco	Bacteria	Latescibacterota	Unassigned	Unassigned	Unassigned	Unassigned	Unassigned
363505	56eeb7876f3e22c8dab1dd41e4bdbd37	Yt35_16S	124	1800	Andean forest	Yotoco	Bacteria	Acidobacteriota	Blastocatellia	Pyrinomonadales	Pyrinomonadaceae	RB41	Unassigned
418623	63c15f43c5a303f50d45b9f9ad1b5b65	LS13_16S	124	900	Tropical dry forest	Laguna Sonso	Bacteria	Acidobacteriota	Acidobacteriae	Subgroup_2	Unassigned	Unassigned	Unassigned
420259	641a0fc70b43c5b5dfc24e9d6f71b8f0	LS31_16S	124	900	Tropical dry forest	Laguna Sonso	Bacteria	Proteobacteria	Alphaproteobacteria	Rhizobiales	Xanthobacteraceae	Unassigned	Unassigned
473395	70f915a67d4e968a6746f05ea56ac7d1	LS25_16S	124	900	Tropical dry forest	Laguna Sonso	Bacteria	Gemmatimonadota	Gemmatimonadetes	Gemmatimonadales	Gemmatimonadaceae	Gemmatimonas	Unassigned
494628	762e8200d71c987268d8e18cd6b39022	Yt35_16S	124	1800	Andean forest	Yotoco	Bacteria	Verrucomicrobiota	Verrucomicrobiae	Chthoniobacterales	Chthoniobacteraceae	Candidatus_Udaeobacter	uncultured_Prosthecobacter
507060	78f3d8972141b73530eb425af383a225	LS32_16S	124	900	Tropical dry forest	Laguna Sonso	Bacteria	Unassigned	Unassigned	Unassigned	Unassigned	Unassigned	Unassigned
593391	8d90e8984b4daea74e612328f2ccea86	Yt12_16S	124	1800	Andean forest	Yotoco	Bacteria	Firmicutes	Clostridia	Oscillospirales	Ruminococcaceae	Faecalibacterium	Unassigned
620306	94163262e349020d802e1d9960600fe4	Yt11_16S	124	1800	Andean forest	Yotoco	Bacteria	Firmicutes	Bacilli	Bacillales	Bacillaceae	Bacillus	Unassigned
621755	9476ff85f480c7046ae79fce24c16281	BD22_16S	124	2400	Andean forest	Bosque Duende	Bacteria	Firmicutes	Clostridia	Lachnospirales	Lachnospiraceae	Roseburia	Unassigned
667623	9f4b1eeb871264f0ed5a5292d791ebc1	BD32_16S	124	2400	Andean forest	Bosque Duende	Bacteria	Proteobacteria	Gammaproteobacteria	Burkholderiales	Nitrosomonadaceae	mle1-7	Unassigned
784553	bb40b131a97704b9754cec9c8adcda5f	LS34_16S	124	900	Tropical dry forest	Laguna Sonso	Bacteria	Gemmatimonadota	Gemmatimonadetes	Gemmatimonadales	Gemmatimonadaceae	uncultured	Unassigned
857981	ccc08c714fdc2cc411e0ee67d8b06bed	PDU24_16S	124	3200	Páramo	Páramo Duende	Bacteria	Bacteroidota	Bacteroidia	Bacteroidales	Bacteroidaceae	Bacteroides	Unassigned
861903	cdb72472fee2d150b83be699e3555786	LS31_16S	124	900	Tropical dry forest	Laguna Sonso	Bacteria	Proteobacteria	Alphaproteobacteria	Sphingomonadales	Sphingomonadaceae	Sphingomonas	Unassigned
883366	d2d8362ed89408c4ce5578a216f00e37	Yt34_16S	124	1800	Andean forest	Yotoco	Bacteria	Myxococcota	Myxococcia	Myxococcales	Myxococcaceae	Unassigned	Unassigned
985995	eb9a6de49c42de05163e1870691424c6	Yt11_16S	124	1800	Andean forest	Yotoco	Bacteria	Proteobacteria	Gammaproteobacteria	Gammaproteobacteria_Incertae_Sedis	Unknown_Family	Acidibacter	Unassigned
999275	eebbda2be06f6a5fe1ce00dd13d0b968	LS34_16S	124	900	Tropical dry forest	Laguna Sonso	Bacteria	Firmicutes	Bacilli	Erysipelotrichales	Erysipelatoclostridiaceae	Erysipelotrichaceae_UCG-003	Unassigned
1040865	f900bf0e4452d9c626dce93c16db6a69	LS21_16S	124	900	Tropical dry forest	Laguna Sonso	Bacteria	Proteobacteria	Gammaproteobacteria	Burkholderiales	Nitrosomonadaceae	MND1	Unassigned
16548	03d87283ff57cd56c69b8e0eac48283a	PDU24_16S	123	3200	Páramo	Páramo Duende	Bacteria	Firmicutes	Bacilli	Lactobacillales	Streptococcaceae	Streptococcus	Unassigned
45429	0aa498981025ff5dd38ad7dce4fbeb50	BD32_16S	123	2400	Andean forest	Bosque Duende	Bacteria	Actinobacteriota	Actinobacteria	Frankiales	Acidothermaceae	Acidothermus	Unassigned
50173	0bd725f821e8708730cc5c2280bf4b11	Yt21_16S	123	1800	Andean forest	Yotoco	Bacteria	Proteobacteria	Alphaproteobacteria	Rhizobiales	Xanthobacteraceae	Unassigned	Unassigned
141387	21385806511b58803467007b35d5c5c6	BD35_16S	123	2400	Andean forest	Bosque Duende	Bacteria	Gemmatimonadota	Gemmatimonadetes	Gemmatimonadales	Gemmatimonadaceae	uncultured	uncultured_actinobacterium
217187	32e1d772e743824cfe8e47efa4a02160	BD32_16S	123	2400	Andean forest	Bosque Duende	Bacteria	Acidobacteriota	Acidobacteriae	Subgroup_2	Unassigned	Unassigned	Unassigned
310704	49eac315b01a54109800a976a37393b3	Yt21_16S	123	1800	Andean forest	Yotoco	Bacteria	Proteobacteria	Alphaproteobacteria	Rhizobiales	Rhizobiaceae	Unassigned	Unassigned
329398	4e740cb92a8fdb6afbf5d683f5c75f3b	BD35_16S	123	2400	Andean forest	Bosque Duende	Bacteria	Acidobacteriota	Acidobacteriae	Acidobacteriales	uncultured	uncultured	Unassigned
423284	64dbf028db64d29943119a20371d761a	Yt11_16S	123	1800	Andean forest	Yotoco	Bacteria	Acidobacteriota	Acidobacteriae	Acidobacteriales	uncultured	uncultured	Unassigned
578628	89b7d99a3846e59d2a522556293911a5	Yt35_16S	123	1800	Andean forest	Yotoco	Bacteria	Myxococcota	Polyangia	Haliangiales	Haliangiaceae	Haliangium	uncultured_Kofleria
612853	926bb45e0dcc848fd964629f6bd7ac57	BD35_16S	123	2400	Andean forest	Bosque Duende	Bacteria	Gemmatimonadota	Gemmatimonadetes	Gemmatimonadales	Gemmatimonadaceae	Roseisolibacter	uncultured_Gemmatimonadetes
629266	965f654fea48a2ecfb498851d59da16b	Yt34_16S	123	1800	Andean forest	Yotoco	Bacteria	Proteobacteria	Alphaproteobacteria	Rhizobiales	Xanthobacteraceae	uncultured	Unassigned
653767	9c1d336d5fc049c0b4992fcfdfa36f44	BD22_16S	123	2400	Andean forest	Bosque Duende	Bacteria	Firmicutes	Clostridia	Lachnospirales	Lachnospiraceae	Blautia	Unassigned
852966	cb99ff4c94b6ce8bd6eff96c5f555cf0	PDU25_16S	123	3200	Páramo	Páramo Duende	Bacteria	WPS-2	Unassigned	Unassigned	Unassigned	Unassigned	uncultured_bacterium
870043	cf9ecf2c78d91795437cac5c7b107373	BD15_16S	123	2400	Andean forest	Bosque Duende	Bacteria	Acidobacteriota	Acidobacteriae	Acidobacteriales	Unassigned	Unassigned	Unassigned
923845	dca0dabd5bedf93ff34481a5e2f76b38	Yt15_16S	123	1800	Andean forest	Yotoco	Bacteria	Proteobacteria	Alphaproteobacteria	Reyranellales	Reyranellaceae	Reyranella	Unassigned
966775	e6fa4b7f0fa2deec8a4de14bf44f2a52	LS31_16S	123	900	Tropical dry forest	Laguna Sonso	Bacteria	Acidobacteriota	Acidobacteriae	Solibacterales	Solibacteraceae	Candidatus_Solibacter	Unassigned
987324	ebf99115b154bfa2354c16e11b53c254	BD15_16S	123	2400	Andean forest	Bosque Duende	Bacteria	Acidobacteriota	Acidobacteriae	Subgroup_2	Unassigned	Unassigned	Unassigned
1000996	ef210ca9eb5bc8aa4e328a3f88a72454	PDU24_16S	123	3200	Páramo	Páramo Duende	Bacteria	Acidobacteriota	Acidobacteriae	Acidobacteriales	uncultured	uncultured	uncultured_forest
1070930	ffe2956d13a780e7e38d69755efb9d06	LS31_16S	123	900	Tropical dry forest	Laguna Sonso	Bacteria	Gemmatimonadota	Gemmatimonadetes	Gemmatimonadales	Gemmatimonadaceae	uncultured	uncultured_actinobacterium
6172	01765e8ceb734db47cdcdf0ad3a41f55	LS11_16S	122	900	Tropical dry forest	Laguna Sonso	Bacteria	Acidobacteriota	Acidobacteriae	Subgroup_2	Unassigned	Unassigned	Unassigned
53355	0ca31ae72579460978c66f43b9bf04ec	Yt21_16S	122	1800	Andean forest	Yotoco	Bacteria	Proteobacteria	Alphaproteobacteria	Rhizobiales	Methyloligellaceae	uncultured	uncultured
93431	15f809221b809e6bb7c08ae68ddbe63d	Yt12_16S	122	1800	Andean forest	Yotoco	Bacteria	Desulfobacterota	uncultured	uncultured	uncultured	uncultured	Unassigned
133166	1f34c921dd3f485f5fa6f04f2b193350	Yt24_16S	122	1800	Andean forest	Yotoco	Bacteria	Verrucomicrobiota	Verrucomicrobiae	Chthoniobacterales	Chthoniobacteraceae	Candidatus_Udaeobacter	Unassigned
152350	23f419b01a62cb1a3211165b1ffaa6aa	Yt24_16S	122	1800	Andean forest	Yotoco	Bacteria	MBNT15	Unassigned	Unassigned	Unassigned	Unassigned	Unassigned
195967	2de724d5b6b83ab06330195c607cd9ff	Yt23_16S	122	1800	Andean forest	Yotoco	Bacteria	Latescibacterota	Unassigned	Unassigned	Unassigned	Unassigned	Unassigned
204699	300742d525ef86fcd389c8731d893609	Yt35_16S	122	1800	Andean forest	Yotoco	Bacteria	Acidobacteriota	Subgroup_22	Unassigned	Unassigned	Unassigned	Unassigned
226204	355ea45e12bbdc12681735a3efe7745b	Yt15_16S	122	1800	Andean forest	Yotoco	Bacteria	Gemmatimonadota	Gemmatimonadetes	Gemmatimonadales	Gemmatimonadaceae	uncultured	Acidobacteria_bacterium
406064	60b40190756c295894125bb7b5eb9391	PDU24_16S	122	3200	Páramo	Páramo Duende	Bacteria	Acidobacteriota	Acidobacteriae	Bryobacterales	Bryobacteraceae	Bryobacter	Unassigned
503029	78045bacbe017395618ed116ca33bbf7	LS11_16S	122	900	Tropical dry forest	Laguna Sonso	Bacteria	Proteobacteria	Gammaproteobacteria	Burkholderiales	SC-I-84	Unassigned	Unassigned
520029	7be5125d21408038bddf2b095a750b25	LS21_16S	122	900	Tropical dry forest	Laguna Sonso	Bacteria	Actinobacteriota	Thermoleophilia	Gaiellales	uncultured	uncultured	Unassigned
738877	afe932a169b3a4b789a6b37435acd40e	PDU24_16S	122	3200	Páramo	Páramo Duende	Bacteria	Proteobacteria	Gammaproteobacteria	Burkholderiales	A21b	Unassigned	uncultured_beta
756592	b44e28dfdef1ed6b0f558d660f9c4e39	LS34_16S	122	900	Tropical dry forest	Laguna Sonso	Bacteria	Proteobacteria	Gammaproteobacteria	Burkholderiales	TRA3-20	Unassigned	Unassigned
836612	c789a03d78eb42cf61db698c522bb252	LS15_16S	122	900	Tropical dry forest	Laguna Sonso	Bacteria	Acidobacteriota	Acidobacteriae	Subgroup_2	Unassigned	Unassigned	uncultured_Acidobacteria
836619	c789a03d78eb42cf61db698c522bb252	LS23_16S	122	900	Tropical dry forest	Laguna Sonso	Bacteria	Acidobacteriota	Acidobacteriae	Subgroup_2	Unassigned	Unassigned	uncultured_Acidobacteria
852462	cb7d9b4967ec862d8e9aaea213ab1e02	BD21_16S	122	2400	Andean forest	Bosque Duende	Bacteria	Acidobacteriota	Acidobacteriae	Subgroup_2	Unassigned	Unassigned	Unassigned
861904	cdb72472fee2d150b83be699e3555786	LS13_16S	122	900	Tropical dry forest	Laguna Sonso	Bacteria	Proteobacteria	Alphaproteobacteria	Sphingomonadales	Sphingomonadaceae	Sphingomonas	Unassigned
901946	d768a4f28fe894378b9530cd08ce85b8	BD35_16S	122	2400	Andean forest	Bosque Duende	Bacteria	Proteobacteria	Alphaproteobacteria	Elsterales	uncultured	uncultured	Unassigned
960515	e55f41853651e81570a044bf1cf88c09	LS25_16S	122	900	Tropical dry forest	Laguna Sonso	Bacteria	Bacteroidota	Kryptonia	Kryptoniales	BSV26	Unassigned	uncultured_soil
1000995	ef210ca9eb5bc8aa4e328a3f88a72454	BD32_16S	122	2400	Andean forest	Bosque Duende	Bacteria	Acidobacteriota	Acidobacteriae	Acidobacteriales	uncultured	uncultured	uncultured_forest
1024560	f5044e4cbc82585ba2d51e3f23fa954b	BD22_16S	122	2400	Andean forest	Bosque Duende	Bacteria	Acidobacteriota	Acidobacteriae	Subgroup_2	Unassigned	Unassigned	uncultured_Holophaga
1040873	f900bf0e4452d9c626dce93c16db6a69	LS32_16S	122	900	Tropical dry forest	Laguna Sonso	Bacteria	Proteobacteria	Gammaproteobacteria	Burkholderiales	Nitrosomonadaceae	MND1	Unassigned
1059493	fd28d3d09a2b230a1e3b104ec7ab7718	Yt11_16S	122	1800	Andean forest	Yotoco	Bacteria	Acidobacteriota	Acidobacteriae	Acidobacteriales	uncultured	uncultured	uncultured_Acidobacteriaceae
45945	0acbb82df877f83326ecc4db58df7d36	LS11_16S	121	900	Tropical dry forest	Laguna Sonso	Bacteria	Unassigned	Unassigned	Unassigned	Unassigned	Unassigned	Unassigned
53378	0ca31ae72579460978c66f43b9bf04ec	Yt24_16S	121	1800	Andean forest	Yotoco	Bacteria	Proteobacteria	Alphaproteobacteria	Rhizobiales	Methyloligellaceae	uncultured	uncultured
168332	279b0b3aab2329419e3e3ded851a3c09	Yt32_16S	121	1800	Andean forest	Yotoco	Bacteria	Dependentiae	Babeliae	Babeliales	Vermiphilaceae	Unassigned	uncultured_bacterium
223426	349b6fc8fa1d929bd96bbdffd07bd036	BD13_16S	121	2400	Andean forest	Bosque Duende	Bacteria	Acidobacteriota	Acidobacteriae	Acidobacteriales	uncultured	uncultured	uncultured_Acidobacteriaceae
267022	3f4234b7504a0b3226d8bde713463ec0	LS25_16S	121	900	Tropical dry forest	Laguna Sonso	Bacteria	Gemmatimonadota	Gemmatimonadetes	Gemmatimonadales	Gemmatimonadaceae	uncultured	Unassigned
344419	5244374ee0f7738f648c9f4b11d42d17	BD22_16S	121	2400	Andean forest	Bosque Duende	Bacteria	Acidobacteriota	Acidobacteriae	Subgroup_2	Unassigned	Unassigned	Unassigned
395056	5e6274c49e673f2cf8a216cb58bbf299	Yt15_16S	121	1800	Andean forest	Yotoco	Bacteria	Actinobacteriota	Thermoleophilia	Gaiellales	uncultured	uncultured	Unassigned
440618	6915069814e0c502820588b677e6005a	LS23_16S	121	900	Tropical dry forest	Laguna Sonso	Bacteria	Proteobacteria	Gammaproteobacteria	Burkholderiales	Nitrosomonadaceae	MND1	Unassigned
591988	8d2c641984f7acfc4b7d4a2a8c782514	Yt34_16S	121	1800	Andean forest	Yotoco	Bacteria	Acidobacteriota	Acidobacteriae	Solibacterales	Solibacteraceae	Candidatus_Solibacter	Unassigned
744349	b16774c31d85b59bb6196c6272f412fe	Yt21_16S	121	1800	Andean forest	Yotoco	Bacteria	NB1-j	Unassigned	Unassigned	Unassigned	Unassigned	uncultured_soil
825878	c511da990261bde3e917c23262621eac	Yt35_16S	121	1800	Andean forest	Yotoco	Bacteria	Actinobacteriota	MB-A2-108	Unassigned	Unassigned	Unassigned	Unassigned
841981	c8ee65a78ed2744226d5da5020e09f59	Yt21_16S	121	1800	Andean forest	Yotoco	Bacteria	Proteobacteria	Alphaproteobacteria	Rhizobiales	Xanthobacteraceae	Unassigned	Unassigned
963465	e627d18a86be07ffcda970e7391caaae	BD21_16S	121	2400	Andean forest	Bosque Duende	Bacteria	Acidobacteriota	Acidobacteriae	Subgroup_2	Unassigned	Unassigned	Unassigned
966854	e6fd347dbc0111133fd8602854ca72e0	LS25_16S	121	900	Tropical dry forest	Laguna Sonso	Bacteria	Gemmatimonadota	Gemmatimonadetes	Gemmatimonadales	Gemmatimonadaceae	uncultured	Unassigned
1033554	f7261ab0bd1e31f836df57ac872d5fa4	PDU24_16S	121	3200	Páramo	Páramo Duende	Bacteria	Bacteroidota	Bacteroidia	Bacteroidales	Bacteroidaceae	Bacteroides	Unassigned
85860	14336ef684a3e0b5957a28595236d4fd	LS34_16S	120	900	Tropical dry forest	Laguna Sonso	Bacteria	Gemmatimonadota	Gemmatimonadetes	Gemmatimonadales	Gemmatimonadaceae	uncultured	Unassigned
169841	27f8f6009ba3c30b042495a4853c3ae6	Yt15_16S	120	1800	Andean forest	Yotoco	Bacteria	Acidobacteriota	Acidobacteriae	Subgroup_2	Unassigned	Unassigned	uncultured_Holophaga
173925	28f13479146fb21c6df8733f2e3d106f	LS31_16S	120	900	Tropical dry forest	Laguna Sonso	Bacteria	Verrucomicrobiota	Verrucomicrobiae	Pedosphaerales	Pedosphaeraceae	ADurb.Bin063-1	Unassigned
184397	2b57a44c39b0811b36a0b2a35d8c836c	LS25_16S	120	900	Tropical dry forest	Laguna Sonso	Bacteria	Acidobacteriota	Subgroup_22	Unassigned	Unassigned	Unassigned	Unassigned
310702	49eac315b01a54109800a976a37393b3	Yt12_16S	120	1800	Andean forest	Yotoco	Bacteria	Proteobacteria	Alphaproteobacteria	Rhizobiales	Rhizobiaceae	Unassigned	Unassigned
411307	61f902d33a075c09fa31749830f8af3b	LS13_16S	120	900	Tropical dry forest	Laguna Sonso	Bacteria	Gemmatimonadota	Gemmatimonadetes	Gemmatimonadales	Gemmatimonadaceae	uncultured	Unassigned
418433	63aeeb22f4bd1c7102e5e87f0fbfad88	PDU11_16S	120	3200	Páramo	Páramo Duende	Bacteria	Acidobacteriota	Acidobacteriae	Acidobacteriales	Acidobacteriaceae_(Subgroup_1)	Occallatibacter	Unassigned
466054	6f4e7ff43a26e59161f58373ff9f3e3f	BD22_16S	120	2400	Andean forest	Bosque Duende	Bacteria	Acidobacteriota	Acidobacteriae	Subgroup_2	Unassigned	Unassigned	uncultured_forest
552296	83ae884e395852f547c1d0dcb437708c	LS31_16S	120	900	Tropical dry forest	Laguna Sonso	Bacteria	Proteobacteria	Gammaproteobacteria	Acidiferrobacterales	Acidiferrobacteraceae	Sulfurifustis	Unassigned
595058	8e0d1b5d9d5c8437be3ca06352bc020a	Yt32_16S	120	1800	Andean forest	Yotoco	Bacteria	Verrucomicrobiota	Verrucomicrobiae	Pedosphaerales	Pedosphaeraceae	ADurb.Bin063-1	bacterium_Ellin515
780651	ba5b6c63b27e6f055826f81bcff7ac32	BD35_16S	120	2400	Andean forest	Bosque Duende	Bacteria	Gemmatimonadota	Gemmatimonadetes	Gemmatimonadales	Gemmatimonadaceae	Roseisolibacter	uncultured_Gemmatimonadetes
809946	c13c7ba6ef8d3728527b658b40a437e4	BD15_16S	120	2400	Andean forest	Bosque Duende	Bacteria	Acidobacteriota	Acidobacteriae	Acidobacteriales	Unassigned	Unassigned	Unassigned
870030	cf9ecf2c78d91795437cac5c7b107373	Yt11_16S	120	1800	Andean forest	Yotoco	Bacteria	Acidobacteriota	Acidobacteriae	Acidobacteriales	Unassigned	Unassigned	Unassigned
883379	d2d8362ed89408c4ce5578a216f00e37	Yt24_16S	120	1800	Andean forest	Yotoco	Bacteria	Myxococcota	Myxococcia	Myxococcales	Myxococcaceae	Unassigned	Unassigned
924810	dce7492ca951130b82446342f1c5ed22	Yt12_16S	120	1800	Andean forest	Yotoco	Bacteria	Nitrospirota	Nitrospiria	Nitrospirales	Nitrospiraceae	Nitrospira	Unassigned
965733	e6baab707152a649e7a367ba9df67e4b	BD13_16S	120	2400	Andean forest	Bosque Duende	Bacteria	Gemmatimonadota	Gemmatimonadetes	Gemmatimonadales	Gemmatimonadaceae	Roseisolibacter	uncultured_forest
966695	e6f72df7dcdc71d0221dc02a5738d203	LS34_16S	120	900	Tropical dry forest	Laguna Sonso	Bacteria	Chloroflexi	AD3	Unassigned	Unassigned	Unassigned	Unassigned
994703	edb4b1e62c98d1d3b134454f252f216d	BD32_16S	120	2400	Andean forest	Bosque Duende	Bacteria	Acidobacteriota	Acidobacteriae	Acidobacteriales	uncultured	uncultured	uncultured_forest
1010240	f1a45010c9f62e6f9d5a191b0c66613d	BD32_16S	120	2400	Andean forest	Bosque Duende	Bacteria	Methylomirabilota	Methylomirabilia	Rokubacteriales	Unassigned	Unassigned	uncultured_bacterium
1025383	f53de9802326bd0959ad3bbd69357a28	LS31_16S	120	900	Tropical dry forest	Laguna Sonso	Bacteria	Acidobacteriota	Acidobacteriae	Acidobacteriales	uncultured	uncultured	Unassigned
1042568	f9465250b68449d567ffffeb8fa99ca5	BD35_16S	120	2400	Andean forest	Bosque Duende	Bacteria	Acidobacteriota	Acidobacteriae	Acidobacteriales	uncultured	uncultured	uncultured_Acidobacteriaceae
9562	0240f6b5fda7f5e8d5c31ad677c62859	LS31_16S	119	900	Tropical dry forest	Laguna Sonso	Bacteria	Acidobacteriota	Acidobacteriae	Acidobacteriales	uncultured	uncultured	uncultured_forest
60384	0e2dc271daa3efa85f070248ae4d74f7	BD21_16S	119	2400	Andean forest	Bosque Duende	Bacteria	Acidobacteriota	Acidobacteriae	Subgroup_2	Unassigned	Unassigned	Unassigned
65745	0f7623e730f4309662133779badcb961	BD15_16S	119	2400	Andean forest	Bosque Duende	Bacteria	Acidobacteriota	Acidobacteriae	Subgroup_2	Unassigned	Unassigned	Unassigned
133186	1f34c921dd3f485f5fa6f04f2b193350	Yt21_16S	119	1800	Andean forest	Yotoco	Bacteria	Verrucomicrobiota	Verrucomicrobiae	Chthoniobacterales	Chthoniobacteraceae	Candidatus_Udaeobacter	Unassigned
134337	1f65da0a37df3be1df66d66a393b8282	Yt34_16S	119	1800	Andean forest	Yotoco	Bacteria	Proteobacteria	Gammaproteobacteria	Burkholderiales	A21b	Unassigned	Unassigned
143881	21ceca0d9ac60d1e8c285f3cdc1af0e1	PDU25_16S	119	3200	Páramo	Páramo Duende	Bacteria	Acidobacteriota	Acidobacteriae	Subgroup_2	Unassigned	Unassigned	uncultured
176373	298aec6704cc17ee6d2d72a0f9c16f56	BD13_16S	119	2400	Andean forest	Bosque Duende	Bacteria	Acidobacteriota	Acidobacteriae	Subgroup_2	Unassigned	Unassigned	uncultured_Holophaga
276695	41db3a79e6129bf71fea12f31950977f	BD15_16S	119	2400	Andean forest	Bosque Duende	Bacteria	Proteobacteria	Alphaproteobacteria	Rhizobiales	Xanthobacteraceae	uncultured	Unassigned
295133	4628bdc34180c30769bc9bceb2aa9215	BD21_16S	119	2400	Andean forest	Bosque Duende	Bacteria	Acidobacteriota	Acidobacteriae	Solibacterales	Solibacteraceae	Candidatus_Solibacter	Unassigned
299999	4765156a1421ce15c4202aeb43a0262b	Yt12_16S	119	1800	Andean forest	Yotoco	Bacteria	Gemmatimonadota	Gemmatimonadetes	Gemmatimonadales	Gemmatimonadaceae	Unassigned	Unassigned
338279	50cccad24c6ad64b94fa29bed77b8a48	Yt23_16S	119	1800	Andean forest	Yotoco	Bacteria	Acidobacteriota	Acidobacteriae	Subgroup_2	Unassigned	Unassigned	Unassigned
408567	614c00bf79cdc9b2b7212429f28737ff	Yt21_16S	119	1800	Andean forest	Yotoco	Bacteria	NB1-j	Unassigned	Unassigned	Unassigned	Unassigned	Unassigned
413871	62a138ca8469e39ba7b5d12d9eda2d1a	Yt34_16S	119	1800	Andean forest	Yotoco	Bacteria	Proteobacteria	Alphaproteobacteria	Rhizobiales	Xanthobacteraceae	Unassigned	Unassigned
474886	7150a694b7ff99a502e8a34276e35c65	Yt23_16S	119	1800	Andean forest	Yotoco	Bacteria	Myxococcota	bacteriap25	Unassigned	Unassigned	Unassigned	Unassigned
483465	737b3bd340e30eb6da89720cf6fc007a	Yt34_16S	119	1800	Andean forest	Yotoco	Bacteria	Acidobacteriota	Acidobacteriae	Subgroup_2	Unassigned	Unassigned	Unassigned
589420	8c92f57fee14f0b8c4cf0a7bc87e0945	BD21_16S	119	2400	Andean forest	Bosque Duende	Bacteria	Proteobacteria	Alphaproteobacteria	Acetobacterales	Acetobacteraceae	Unassigned	Unassigned
621136	945724fbf67c6cc456a1b1e483cf8752	Yt21_16S	119	1800	Andean forest	Yotoco	Bacteria	Acidobacteriota	Acidobacteriae	Subgroup_2	Unassigned	Unassigned	Unassigned
630569	96b58e2d2289454389dea4c22feab30b	BD13_16S	119	2400	Andean forest	Bosque Duende	Bacteria	Proteobacteria	Alphaproteobacteria	Rhodospirillales	Magnetospirillaceae	uncultured	uncultured_eubacterium
738216	afc66dd50f989be4955637463cb56e76	BD15_16S	119	2400	Andean forest	Bosque Duende	Bacteria	Proteobacteria	Gammaproteobacteria	Burkholderiales	Burkholderiaceae	Burkholderia-Caballeronia-Paraburkholderia	Unassigned
745084	b195186687a571e9441a2a9e48147555	LS23_16S	119	900	Tropical dry forest	Laguna Sonso	Bacteria	Nitrospirota	4-29-1	Unassigned	Unassigned	Unassigned	Unassigned
746098	b1ce719e5d9c0814de59f2016262c0f7	Yt21_16S	119	1800	Andean forest	Yotoco	Bacteria	Unassigned	Unassigned	Unassigned	Unassigned	Unassigned	Unassigned
850939	cb1a9bd3d0a09427df2d405540cd841e	PDU24_16S	119	3200	Páramo	Páramo Duende	Bacteria	Proteobacteria	Alphaproteobacteria	Elsterales	uncultured	uncultured	Unassigned
884048	d30270ba82de0076ffc2816c7be2128c	LS34_16S	119	900	Tropical dry forest	Laguna Sonso	Bacteria	Verrucomicrobiota	Verrucomicrobiae	Pedosphaerales	Pedosphaeraceae	Unassigned	Unassigned
888247	d3e177edd3dc49240524d2ba1ef08d0c	LS11_16S	119	900	Tropical dry forest	Laguna Sonso	Bacteria	Gemmatimonadota	Gemmatimonadetes	Gemmatimonadales	Gemmatimonadaceae	uncultured	Unassigned
918385	db59a9b1e9912f0bda570795288f10dd	Yt23_16S	119	1800	Andean forest	Yotoco	Bacteria	Proteobacteria	Alphaproteobacteria	Reyranellales	Reyranellaceae	Reyranella	Unassigned
941448	e0c435d1669b7e7564947a81878c71ef	LS21_16S	119	900	Tropical dry forest	Laguna Sonso	Bacteria	Chloroflexi	KD4-96	Unassigned	Unassigned	Unassigned	Unassigned
1004588	f03889fd03face9448a9df60e9ac32d8	LS11_16S	119	900	Tropical dry forest	Laguna Sonso	Bacteria	Proteobacteria	Alphaproteobacteria	Elsterales	uncultured	uncultured	Unassigned
38942	0932d7f6e330544573adbbdf799804b6	LS25_16S	118	900	Tropical dry forest	Laguna Sonso	Bacteria	Nitrospirota	Nitrospiria	Nitrospirales	Nitrospiraceae	Nitrospira	Unassigned
45563	0aaf724b990976c47cc2d075dfc4048b	BD22_16S	118	2400	Andean forest	Bosque Duende	Bacteria	Bacteroidota	Bacteroidia	Bacteroidales	Bacteroidaceae	Bacteroides	Bacteroides_caccae
77934	1268cb793e836ed34384af7539ce226f	Yt32_16S	118	1800	Andean forest	Yotoco	Bacteria	Acidobacteriota	Vicinamibacteria	Vicinamibacterales	Vicinamibacteraceae	Unassigned	Unassigned
79205	12b875d1f41123b342fc7a5e2acb11e8	LS23_16S	118	900	Tropical dry forest	Laguna Sonso	Bacteria	Proteobacteria	Gammaproteobacteria	Burkholderiales	Nitrosomonadaceae	MND1	Unassigned
133165	1f34c921dd3f485f5fa6f04f2b193350	Yt32_16S	118	1800	Andean forest	Yotoco	Bacteria	Verrucomicrobiota	Verrucomicrobiae	Chthoniobacterales	Chthoniobacteraceae	Candidatus_Udaeobacter	Unassigned
223445	349b6fc8fa1d929bd96bbdffd07bd036	BD15_16S	118	2400	Andean forest	Bosque Duende	Bacteria	Acidobacteriota	Acidobacteriae	Acidobacteriales	uncultured	uncultured	uncultured_Acidobacteriaceae
226180	355ea45e12bbdc12681735a3efe7745b	Yt34_16S	118	1800	Andean forest	Yotoco	Bacteria	Gemmatimonadota	Gemmatimonadetes	Gemmatimonadales	Gemmatimonadaceae	uncultured	Acidobacteria_bacterium
267005	3f4234b7504a0b3226d8bde713463ec0	LS34_16S	118	900	Tropical dry forest	Laguna Sonso	Bacteria	Gemmatimonadota	Gemmatimonadetes	Gemmatimonadales	Gemmatimonadaceae	uncultured	Unassigned
268136	3f81bedfc6e7ac6fa700b7f5924e317a	PDU25_16S	118	3200	Páramo	Páramo Duende	Bacteria	Acidobacteriota	Acidobacteriae	Bryobacterales	Bryobacteraceae	Bryobacter	Unassigned
412819	6269cc8724c2df8fc582eefe5b0358ef	LS23_16S	118	900	Tropical dry forest	Laguna Sonso	Bacteria	Nitrospirota	Nitrospiria	Nitrospirales	Nitrospiraceae	Nitrospira	uncultured_Green
455748	6cb8b3f13304d2219737a6cda003147e	PDU11_16S	118	3200	Páramo	Páramo Duende	Bacteria	Acidobacteriota	Acidobacteriae	Solibacterales	Solibacteraceae	Candidatus_Solibacter	Unassigned
489607	74e85b6dfe554ad7e8ae503b65fb5d98	LS25_16S	118	900	Tropical dry forest	Laguna Sonso	Bacteria	Latescibacterota	Unassigned	Unassigned	Unassigned	Unassigned	Unassigned
494070	760cd3d596fa347f3d05efc625e57d87	LS15_16S	118	900	Tropical dry forest	Laguna Sonso	Bacteria	Verrucomicrobiota	Verrucomicrobiae	Chthoniobacterales	Chthoniobacteraceae	Candidatus_Udaeobacter	Unassigned
756833	b463e7d0a253a269ebb75d619fdec23c	BD35_16S	118	2400	Andean forest	Bosque Duende	Bacteria	Acidobacteriota	Acidobacteriae	Subgroup_2	Unassigned	Unassigned	Unassigned
769435	b79dc22cae62f9e8e3c9d6f579058a35	LS13_16S	118	900	Tropical dry forest	Laguna Sonso	Bacteria	Latescibacterota	Unassigned	Unassigned	Unassigned	Unassigned	Unassigned
792137	bd02dcd7a3575e3fa9fb61147a1ce3ac	LS32_16S	118	900	Tropical dry forest	Laguna Sonso	Bacteria	Firmicutes	Bacilli	Bacillales	Bacillaceae	Bacillus	Unassigned
796407	be0f7fb5cc84b52ecb390893f6aed84e	Yt32_16S	118	1800	Andean forest	Yotoco	Bacteria	Actinobacteriota	Thermoleophilia	Gaiellales	uncultured	uncultured	Unassigned
904188	d7e311091129e6f101bc4094353558f7	Yt34_16S	118	1800	Andean forest	Yotoco	Bacteria	Methylomirabilota	Methylomirabilia	Rokubacteriales	Unassigned	Unassigned	uncultured_bacterium
997346	ee4c61eb186a6d030c14070bc15ddfbd	LS21_16S	118	900	Tropical dry forest	Laguna Sonso	Bacteria	Proteobacteria	Alphaproteobacteria	Rhizobiales	Xanthobacteraceae	Unassigned	Unassigned
1043835	f9a21759b53556dc2153681e9046d83e	LS31_16S	118	900	Tropical dry forest	Laguna Sonso	Bacteria	Proteobacteria	Alphaproteobacteria	Rhizobiales	KF-JG30-B3	Unassigned	Unassigned
58075	0db66e39c589d2b9486e52ea883d9f0e	LS15_16S	117	900	Tropical dry forest	Laguna Sonso	Bacteria	Chloroflexi	P2-11E	Unassigned	Unassigned	Unassigned	uncultured_bacterium
67162	0fdcb8d3c6c3bb30a0b2eae27e0c9f11	BD35_16S	117	2400	Andean forest	Bosque Duende	Bacteria	Proteobacteria	Alphaproteobacteria	Elsterales	uncultured	uncultured	Unassigned
197353	2e35310fd5b9958fba1b785f0bcafd9a	LS32_16S	117	900	Tropical dry forest	Laguna Sonso	Bacteria	Nitrospirota	Nitrospiria	Nitrospirales	Nitrospiraceae	Nitrospira	Unassigned
256555	3cc71d77faa5498453bf184112478e7a	BD13_16S	117	2400	Andean forest	Bosque Duende	Bacteria	Acidobacteriota	Acidobacteriae	Acidobacteriales	Koribacteraceae	Candidatus_Koribacter	Unassigned
299896	475dc6185a2a0ab6950af49224cc455f	Yt23_16S	117	1800	Andean forest	Yotoco	Bacteria	Verrucomicrobiota	Verrucomicrobiae	Chthoniobacterales	Chthoniobacteraceae	Candidatus_Udaeobacter	Spartobacteria_bacterium
334756	4fb7cb279d9ec86cb1ae5c2edb207443	Yt15_16S	117	1800	Andean forest	Yotoco	Bacteria	Proteobacteria	Alphaproteobacteria	Rhizobiales	Xanthobacteraceae	Unassigned	Unassigned
420271	641a0fc70b43c5b5dfc24e9d6f71b8f0	LS13_16S	117	900	Tropical dry forest	Laguna Sonso	Bacteria	Proteobacteria	Alphaproteobacteria	Rhizobiales	Xanthobacteraceae	Unassigned	Unassigned
429170	66475180b2432172925b33d741a6c821	LS25_16S	117	900	Tropical dry forest	Laguna Sonso	Bacteria	Myxococcota	Polyangia	Polyangiales	BIrii41	BIrii41	Unassigned
597740	8ead2a81b26917dd1dba0b9e30df7d1c	LS34_16S	117	900	Tropical dry forest	Laguna Sonso	Bacteria	Proteobacteria	Gammaproteobacteria	Burkholderiales	Nitrosomonadaceae	MND1	uncultured_Burkholderiaceae
705747	a84848d142e2fa07b2268619f82a2a65	BD35_16S	117	2400	Andean forest	Bosque Duende	Bacteria	Proteobacteria	Gammaproteobacteria	Pseudomonadales	Moraxellaceae	Acinetobacter	Acinetobacter_indicus
743657	b139d135d037d9345fb236feeaade9dd	Yt32_16S	117	1800	Andean forest	Yotoco	Bacteria	Acidobacteriota	Acidobacteriae	Acidobacteriales	Unassigned	Unassigned	Unassigned
756813	b463e7d0a253a269ebb75d619fdec23c	BD32_16S	117	2400	Andean forest	Bosque Duende	Bacteria	Acidobacteriota	Acidobacteriae	Subgroup_2	Unassigned	Unassigned	Unassigned
757236	b47a0be923975cd6024689869ce4d037	LS31_16S	117	900	Tropical dry forest	Laguna Sonso	Bacteria	Firmicutes	Bacilli	Bacillales	Bacillaceae	Bacillus	Unassigned
782958	bae1abf67b6205a27da35b09179739b6	BD15_16S	117	2400	Andean forest	Bosque Duende	Bacteria	Proteobacteria	Alphaproteobacteria	Elsterales	uncultured	uncultured	Unassigned
837541	c7c3e0b9b02382d43c8fd1caa39aba5e	Yt32_16S	117	1800	Andean forest	Yotoco	Bacteria	Acidobacteriota	Acidobacteriae	Acidobacteriales	uncultured	uncultured	Unassigned
883382	d2d8362ed89408c4ce5578a216f00e37	Yt15_16S	117	1800	Andean forest	Yotoco	Bacteria	Myxococcota	Myxococcia	Myxococcales	Myxococcaceae	Unassigned	Unassigned
954911	e3f5e320a16bc609e52c65d083aaf941	BD35_16S	117	2400	Andean forest	Bosque Duende	Bacteria	Acidobacteriota	Acidobacteriae	Subgroup_2	Unassigned	Unassigned	Unassigned
1070050	ffae0b6d2833ca80b90c42dbf8ce3e6e	Yt32_16S	117	1800	Andean forest	Yotoco	Bacteria	Myxococcota	Myxococcia	Myxococcales	Myxococcaceae	Unassigned	Unassigned
4042	00f0dca2768a0db51288c4cf3d94d2a6	LS11_16S	116	900	Tropical dry forest	Laguna Sonso	Bacteria	Proteobacteria	Gammaproteobacteria	Burkholderiales	TRA3-20	Unassigned	Unassigned
6167	01765e8ceb734db47cdcdf0ad3a41f55	BD21_16S	116	2400	Andean forest	Bosque Duende	Bacteria	Acidobacteriota	Acidobacteriae	Subgroup_2	Unassigned	Unassigned	Unassigned
15335	038e917e97096ddaed242c85dff0fcc6	BD22_16S	116	2400	Andean forest	Bosque Duende	Bacteria	Acidobacteriota	Acidobacteriae	Subgroup_2	Unassigned	Unassigned	uncultured_Holophaga
45426	0aa498981025ff5dd38ad7dce4fbeb50	LS32_16S	116	900	Tropical dry forest	Laguna Sonso	Bacteria	Actinobacteriota	Actinobacteria	Frankiales	Acidothermaceae	Acidothermus	Unassigned
79196	12b875d1f41123b342fc7a5e2acb11e8	LS21_16S	116	900	Tropical dry forest	Laguna Sonso	Bacteria	Proteobacteria	Gammaproteobacteria	Burkholderiales	Nitrosomonadaceae	MND1	Unassigned
85403	14149be922f24e3bb896f15642f2ef99	Yt15_16S	116	1800	Andean forest	Yotoco	Bacteria	Firmicutes	Clostridia	Oscillospirales	Ruminococcaceae	Faecalibacterium	Unassigned
114785	1b0615555cb21fdc4510ce4adecec74a	Yt34_16S	116	1800	Andean forest	Yotoco	Bacteria	Proteobacteria	Alphaproteobacteria	Rhizobiales	Xanthobacteraceae	Unassigned	Unassigned
123529	1ce17ba4c39f104f43dff38818240617	BD22_16S	116	2400	Andean forest	Bosque Duende	Bacteria	Acidobacteriota	Acidobacteriae	Subgroup_2	Unassigned	Unassigned	Unassigned
134352	1f65da0a37df3be1df66d66a393b8282	Yt12_16S	116	1800	Andean forest	Yotoco	Bacteria	Proteobacteria	Gammaproteobacteria	Burkholderiales	A21b	Unassigned	Unassigned
176084	29799a0fdc87ac1bb6123a4ddce2de6e	BD35_16S	116	2400	Andean forest	Bosque Duende	Bacteria	Proteobacteria	Gammaproteobacteria	Burkholderiales	Nitrosomonadaceae	mle1-7	Unassigned
434287	677d229889e9ad98a031bcf12b172062	LS23_16S	116	900	Tropical dry forest	Laguna Sonso	Bacteria	Firmicutes	Bacilli	Bacillales	Bacillaceae	Bacillus	Unassigned
526428	7d68300ec889180808a423977736fdc6	LS31_16S	116	900	Tropical dry forest	Laguna Sonso	Bacteria	Firmicutes	Clostridia	Lachnospirales	Lachnospiraceae	Agathobacter	Unassigned
568388	874f0ebddccee2360c876ddd466d77f1	Yt12_16S	116	1800	Andean forest	Yotoco	Bacteria	Acidobacteriota	Acidobacteriae	Subgroup_2	Unassigned	Unassigned	Unassigned
580459	8a2b99e47c08469cf5d29f2025f2736e	BD22_16S	116	2400	Andean forest	Bosque Duende	Bacteria	Acidobacteriota	Acidobacteriae	Subgroup_2	Unassigned	Unassigned	Unassigned
592348	8d40e9212cf6a4ac8d62c0b1ff4f31b1	LS13_16S	116	900	Tropical dry forest	Laguna Sonso	Bacteria	Gemmatimonadota	Gemmatimonadetes	Gemmatimonadales	Gemmatimonadaceae	Gemmatimonas	Unassigned
605696	907e16a8ff244cc2c59fbd05e6f5fdac	BD13_16S	116	2400	Andean forest	Bosque Duende	Bacteria	Acidobacteriota	Acidobacteriae	Subgroup_2	Unassigned	Unassigned	Unassigned
606894	90c4213f73a91820b31876cc351b1ac7	BD22_16S	116	2400	Andean forest	Bosque Duende	Bacteria	Nitrospirota	Nitrospiria	Nitrospirales	Nitrospiraceae	Nitrospira	Unassigned
615644	930f7d069599b212c4fe50b5171a8846	BD22_16S	116	2400	Andean forest	Bosque Duende	Bacteria	RCP2-54	Unassigned	Unassigned	Unassigned	Unassigned	uncultured_bacterium
678967	a1e5ff2c060c58f96ed9a5c45f0c6904	BD21_16S	116	2400	Andean forest	Bosque Duende	Bacteria	Acidobacteriota	Acidobacteriae	Subgroup_2	Unassigned	Unassigned	Unassigned
720878	abb2bed7df06e287dbb6928eb7a5f806	LS11_16S	116	900	Tropical dry forest	Laguna Sonso	Bacteria	Methylomirabilota	Methylomirabilia	Methylomirabilales	Methylomirabilaceae	Sh765B-TzT-35	uncultured_bacterium
966857	e6fd347dbc0111133fd8602854ca72e0	LS21_16S	116	900	Tropical dry forest	Laguna Sonso	Bacteria	Gemmatimonadota	Gemmatimonadetes	Gemmatimonadales	Gemmatimonadaceae	uncultured	Unassigned
997344	ee4c61eb186a6d030c14070bc15ddfbd	LS31_16S	116	900	Tropical dry forest	Laguna Sonso	Bacteria	Proteobacteria	Alphaproteobacteria	Rhizobiales	Xanthobacteraceae	Unassigned	Unassigned
1000993	ef210ca9eb5bc8aa4e328a3f88a72454	BD21_16S	116	2400	Andean forest	Bosque Duende	Bacteria	Acidobacteriota	Acidobacteriae	Acidobacteriales	uncultured	uncultured	uncultured_forest
1004123	f008d770fa696d0d07008259e73848f1	BD22_16S	116	2400	Andean forest	Bosque Duende	Bacteria	Acidobacteriota	Acidobacteriae	Subgroup_2	Unassigned	Unassigned	Unassigned
1063295	fe189e7db12c4219ddaa106d81accf33	LS11_16S	116	900	Tropical dry forest	Laguna Sonso	Bacteria	Proteobacteria	Gammaproteobacteria	Burkholderiales	Nitrosomonadaceae	Ellin6067	Unassigned
45416	0aa498981025ff5dd38ad7dce4fbeb50	LS31_16S	115	900	Tropical dry forest	Laguna Sonso	Bacteria	Actinobacteriota	Actinobacteria	Frankiales	Acidothermaceae	Acidothermus	Unassigned
45421	0aa498981025ff5dd38ad7dce4fbeb50	LS34_16S	115	900	Tropical dry forest	Laguna Sonso	Bacteria	Actinobacteriota	Actinobacteria	Frankiales	Acidothermaceae	Acidothermus	Unassigned
182084	2acb7707e19bc72f71b5638d57a98227	PDU24_16S	115	3200	Páramo	Páramo Duende	Bacteria	Proteobacteria	Gammaproteobacteria	Burkholderiales	A21b	Unassigned	Unassigned
330754	4edbfb5e211f974305060ef50f035502	Yt24_16S	115	1800	Andean forest	Yotoco	Bacteria	Actinobacteriota	Acidimicrobiia	IMCC26256	IMCC26256	IMCC26256	uncultured_Ferrimicrobium
385659	5c2b17a282332ff33ee44d7255af75df	PDU25_16S	115	3200	Páramo	Páramo Duende	Bacteria	Acidobacteriota	Acidobacteriae	Subgroup_2	Unassigned	Unassigned	Unassigned
446009	6a4844ffa80d95fb6684563f19b000dc	BD22_16S	115	2400	Andean forest	Bosque Duende	Bacteria	SAR324_clade(Marine_group_B)	Unassigned	Unassigned	Unassigned	Unassigned	Unassigned
448227	6acce50c06de8fe3f229f37db863eb4f	LS31_16S	115	900	Tropical dry forest	Laguna Sonso	Bacteria	Gemmatimonadota	Gemmatimonadetes	Gemmatimonadales	Gemmatimonadaceae	uncultured	Acidobacteria_bacterium
473580	71023a703441e89845c0cb22c0b10b0e	PDU25_16S	115	3200	Páramo	Páramo Duende	Bacteria	Acidobacteriota	Acidobacteriae	Subgroup_2	Unassigned	Unassigned	uncultured_forest
510450	79d49d67d6e975c59432982af66b2cc3	Yt15_16S	115	1800	Andean forest	Yotoco	Bacteria	Verrucomicrobiota	Verrucomicrobiae	Chthoniobacterales	Chthoniobacteraceae	Candidatus_Udaeobacter	Spartobacteria_bacterium
525843	7d46655f4cc3c96f95f810fb739cffbf	LS31_16S	115	900	Tropical dry forest	Laguna Sonso	Bacteria	Acidobacteriota	Acidobacteriae	Subgroup_2	Unassigned	Unassigned	Unassigned
568401	874f0ebddccee2360c876ddd466d77f1	Yt35_16S	115	1800	Andean forest	Yotoco	Bacteria	Acidobacteriota	Acidobacteriae	Subgroup_2	Unassigned	Unassigned	Unassigned
586725	8bb08d56bf373d99b188200a6cf1f2c0	PDU11_16S	115	3200	Páramo	Páramo Duende	Bacteria	RCP2-54	Unassigned	Unassigned	Unassigned	Unassigned	Unassigned
636572	9833292d89026bc83556a2c407d00c94	Yt11_16S	115	1800	Andean forest	Yotoco	Bacteria	Gemmatimonadota	Gemmatimonadetes	Gemmatimonadales	Gemmatimonadaceae	uncultured	Unassigned
782955	bae1abf67b6205a27da35b09179739b6	BD32_16S	115	2400	Andean forest	Bosque Duende	Bacteria	Proteobacteria	Alphaproteobacteria	Elsterales	uncultured	uncultured	Unassigned
795212	bdccc4f821bf5ba84551d978284ceee3	PDU24_16S	115	3200	Páramo	Páramo Duende	Bacteria	Bacteroidota	Bacteroidia	Bacteroidales	Bacteroidaceae	Bacteroides	Bacteroides_fragilis
841975	c8ee65a78ed2744226d5da5020e09f59	Yt35_16S	115	1800	Andean forest	Yotoco	Bacteria	Proteobacteria	Alphaproteobacteria	Rhizobiales	Xanthobacteraceae	Unassigned	Unassigned
848175	ca7a1397aa14f357c4230b490ef05e39	LS34_16S	115	900	Tropical dry forest	Laguna Sonso	Bacteria	Methylomirabilota	Methylomirabilia	Rokubacteriales	Unassigned	Unassigned	uncultured_bacterium
877179	d16d70c88915b0db8867f7c462c7b12a	Yt21_16S	115	1800	Andean forest	Yotoco	Bacteria	Acidobacteriota	Vicinamibacteria	Vicinamibacterales	uncultured	uncultured	Unassigned
924756	dce61bac31f3f3a6478a017fe00c89fa	LS13_16S	115	900	Tropical dry forest	Laguna Sonso	Bacteria	Actinobacteriota	Actinobacteria	Bifidobacteriales	Bifidobacteriaceae	Bifidobacterium	Unassigned
1006311	f09f2499c068b873c16480abb1b6e8f5	LS23_16S	115	900	Tropical dry forest	Laguna Sonso	Bacteria	Gemmatimonadota	Gemmatimonadetes	Gemmatimonadales	Gemmatimonadaceae	uncultured	Unassigned
1070053	ffae0b6d2833ca80b90c42dbf8ce3e6e	Yt24_16S	115	1800	Andean forest	Yotoco	Bacteria	Myxococcota	Myxococcia	Myxococcales	Myxococcaceae	Unassigned	Unassigned
58539	0dd181f18b0804cfc735439ac41e3627	Yt35_16S	114	1800	Andean forest	Yotoco	Bacteria	Gemmatimonadota	Gemmatimonadetes	Gemmatimonadales	Gemmatimonadaceae	uncultured	Unassigned
252068	3bbc2b05dae3fcad6609daa7a3655c5a	Yt23_16S	114	1800	Andean forest	Yotoco	Bacteria	Myxococcota	Myxococcia	Myxococcales	Anaeromyxobacteraceae	Anaeromyxobacter	Unassigned
254334	3c437bdf9010996347b0f49f89a287e2	LS11_16S	114	900	Tropical dry forest	Laguna Sonso	Bacteria	Myxococcota	Myxococcia	Myxococcales	Anaeromyxobacteraceae	Anaeromyxobacter	uncultured_bacterium
276685	41db3a79e6129bf71fea12f31950977f	BD35_16S	114	2400	Andean forest	Bosque Duende	Bacteria	Proteobacteria	Alphaproteobacteria	Rhizobiales	Xanthobacteraceae	uncultured	Unassigned
390387	5d3bfe7798aa2540a27d75e59049feed	PDU25_16S	114	3200	Páramo	Páramo Duende	Bacteria	Proteobacteria	Alphaproteobacteria	uncultured	uncultured	uncultured	Unassigned
426825	65bd6958b7f60b32dbbd187e3a8b58eb	LS23_16S	114	900	Tropical dry forest	Laguna Sonso	Bacteria	Acidobacteriota	Vicinamibacteria	Vicinamibacterales	Vicinamibacteraceae	Unassigned	uncultured_Holophagae
436325	680697ff876ce1f374ffee997636fd1f	LS25_16S	114	900	Tropical dry forest	Laguna Sonso	Bacteria	Myxococcota	Polyangia	Haliangiales	Haliangiaceae	Haliangium	Unassigned
529056	7df7697bf244de1f1af62a8e29cb95ff	LS21_16S	114	900	Tropical dry forest	Laguna Sonso	Bacteria	Proteobacteria	Alphaproteobacteria	Rhizobiales	Xanthobacteraceae	uncultured	Unassigned
533280	7f0b45484da9b55d0b7fbd7c3136af8b	LS32_16S	114	900	Tropical dry forest	Laguna Sonso	Bacteria	Proteobacteria	Gammaproteobacteria	Burkholderiales	Gallionellaceae	Unassigned	Unassigned
559774	85398e6bb74607cc67ddff95ca061559	BD35_16S	114	2400	Andean forest	Bosque Duende	Bacteria	Acidobacteriota	Acidobacteriae	Acidobacteriales	uncultured	uncultured	Unassigned
580744	8a392cd0d61627f02e52c05e4c188ed6	Yt21_16S	114	1800	Andean forest	Yotoco	Bacteria	Acidobacteriota	Acidobacteriae	Subgroup_2	Unassigned	Unassigned	Unassigned
641213	993470f2b8b95be3e4bbfb817971122c	BD21_16S	114	2400	Andean forest	Bosque Duende	Bacteria	Proteobacteria	Gammaproteobacteria	Burkholderiales	uncultured	uncultured	uncultured_bacterium
673232	a0a8825c251527ceb5a8bdfd3674340c	BD35_16S	114	2400	Andean forest	Bosque Duende	Bacteria	Acidobacteriota	Acidobacteriae	Acidobacteriales	uncultured	uncultured	uncultured_forest
762328	b5cfa97505f8e9c5195a1570057741b1	BD22_16S	114	2400	Andean forest	Bosque Duende	Bacteria	Acidobacteriota	Acidobacteriae	Subgroup_2	Unassigned	Unassigned	uncultured_Holophaga
877196	d16d70c88915b0db8867f7c462c7b12a	Yt23_16S	114	1800	Andean forest	Yotoco	Bacteria	Acidobacteriota	Vicinamibacteria	Vicinamibacterales	uncultured	uncultured	Unassigned
888265	d3e177edd3dc49240524d2ba1ef08d0c	LS32_16S	114	900	Tropical dry forest	Laguna Sonso	Bacteria	Gemmatimonadota	Gemmatimonadetes	Gemmatimonadales	Gemmatimonadaceae	uncultured	Unassigned
995421	eddaf787082af9f2bb477213e46ad5f9	LS25_16S	114	900	Tropical dry forest	Laguna Sonso	Bacteria	Myxococcota	bacteriap25	Unassigned	Unassigned	Unassigned	Unassigned
1010259	f1a45010c9f62e6f9d5a191b0c66613d	LS23_16S	114	900	Tropical dry forest	Laguna Sonso	Bacteria	Methylomirabilota	Methylomirabilia	Rokubacteriales	Unassigned	Unassigned	uncultured_bacterium
1036597	f7f962ef975cebb130256b43acf2088d	LS15_16S	114	900	Tropical dry forest	Laguna Sonso	Bacteria	Gemmatimonadota	Gemmatimonadetes	Gemmatimonadales	Gemmatimonadaceae	uncultured	Unassigned
1051637	fb5a75debf397894b253fc264eccd8ec	Yt15_16S	114	1800	Andean forest	Yotoco	Bacteria	Proteobacteria	Alphaproteobacteria	Rhizobiales	Xanthobacteraceae	uncultured	Unassigned
1060614	fd70fb531359c34b23599e5be95982c9	BD32_16S	114	2400	Andean forest	Bosque Duende	Bacteria	Acidobacteriota	Acidobacteriae	Subgroup_2	Unassigned	Unassigned	Unassigned
6183	01765e8ceb734db47cdcdf0ad3a41f55	LS31_16S	113	900	Tropical dry forest	Laguna Sonso	Bacteria	Acidobacteriota	Acidobacteriae	Subgroup_2	Unassigned	Unassigned	Unassigned
50179	0bd725f821e8708730cc5c2280bf4b11	Yt12_16S	113	1800	Andean forest	Yotoco	Bacteria	Proteobacteria	Alphaproteobacteria	Rhizobiales	Xanthobacteraceae	Unassigned	Unassigned
104438	189f36b78719d5e75cc7c57875e17410	LS13_16S	113	900	Tropical dry forest	Laguna Sonso	Bacteria	Gemmatimonadota	Gemmatimonadetes	Gemmatimonadales	Gemmatimonadaceae	uncultured	uncultured_proteobacterium
107221	1958c9550088cf369a7e1aae28fa1b86	PDU25_16S	113	3200	Páramo	Páramo Duende	Bacteria	Acidobacteriota	Acidobacteriae	Subgroup_2	Unassigned	Unassigned	uncultured_Acidobacteria
173919	28f13479146fb21c6df8733f2e3d106f	LS15_16S	113	900	Tropical dry forest	Laguna Sonso	Bacteria	Verrucomicrobiota	Verrucomicrobiae	Pedosphaerales	Pedosphaeraceae	ADurb.Bin063-1	Unassigned
195980	2de724d5b6b83ab06330195c607cd9ff	Yt24_16S	113	1800	Andean forest	Yotoco	Bacteria	Latescibacterota	Unassigned	Unassigned	Unassigned	Unassigned	Unassigned
286442	443c3e5e5efa4d0d35644c0a634015db	LS21_16S	113	900	Tropical dry forest	Laguna Sonso	Bacteria	Acidobacteriota	Acidobacteriae	Acidobacteriales	uncultured	uncultured	Unassigned
286989	445d730ea9ca3fd2850e13fc3990c27f	LS11_16S	113	900	Tropical dry forest	Laguna Sonso	Bacteria	Gemmatimonadota	Gemmatimonadetes	Gemmatimonadales	Gemmatimonadaceae	uncultured	Unassigned
288675	44be59d230e98a1671465428bf9504d9	Yt24_16S	113	1800	Andean forest	Yotoco	Bacteria	Firmicutes	Bacilli	Bacillales	Bacillaceae	Bacillus	Unassigned
420257	641a0fc70b43c5b5dfc24e9d6f71b8f0	LS25_16S	113	900	Tropical dry forest	Laguna Sonso	Bacteria	Proteobacteria	Alphaproteobacteria	Rhizobiales	Xanthobacteraceae	Unassigned	Unassigned
431309	66cf81cf073d7b1e107c91feb0ad0481	PDU11_16S	113	3200	Páramo	Páramo Duende	Bacteria	Firmicutes	Bacilli	Lactobacillales	Streptococcaceae	Streptococcus	Streptococcus_salivarius
446011	6a4844ffa80d95fb6684563f19b000dc	BD32_16S	113	2400	Andean forest	Bosque Duende	Bacteria	SAR324_clade(Marine_group_B)	Unassigned	Unassigned	Unassigned	Unassigned	Unassigned
468626	6fe31a9ce0146ac2458ddbf5a491c61b	BD15_16S	113	2400	Andean forest	Bosque Duende	Bacteria	Proteobacteria	Alphaproteobacteria	Rhizobiales	Beijerinckiaceae	Roseiarcus	Unassigned
518338	7b9da313400b8fe8cc4d530079ad806c	LS23_16S	113	900	Tropical dry forest	Laguna Sonso	Bacteria	Proteobacteria	Alphaproteobacteria	Rhizobiales	Xanthobacteraceae	uncultured	Unassigned
606886	90c4213f73a91820b31876cc351b1ac7	Yt34_16S	113	1800	Andean forest	Yotoco	Bacteria	Nitrospirota	Nitrospiria	Nitrospirales	Nitrospiraceae	Nitrospira	Unassigned
667625	9f4b1eeb871264f0ed5a5292d791ebc1	PDU11_16S	113	3200	Páramo	Páramo Duende	Bacteria	Proteobacteria	Gammaproteobacteria	Burkholderiales	Nitrosomonadaceae	mle1-7	Unassigned
673558	a0c208382d2758901747fd6b5b518f5b	BD35_16S	113	2400	Andean forest	Bosque Duende	Bacteria	Acidobacteriota	Acidobacteriae	Subgroup_2	Unassigned	Unassigned	Unassigned
709401	a904a05bf1487e95afda06aea0cce5ff	PDU11_16S	113	3200	Páramo	Páramo Duende	Bacteria	Acidobacteriota	Acidobacteriae	Bryobacterales	Bryobacteraceae	Bryobacter	Unassigned
734507	aefa76f93cff78076a0450268dfec307	LS25_16S	113	900	Tropical dry forest	Laguna Sonso	Bacteria	Proteobacteria	Alphaproteobacteria	Elsterales	uncultured	uncultured	Unassigned
744362	b16774c31d85b59bb6196c6272f412fe	Yt23_16S	113	1800	Andean forest	Yotoco	Bacteria	NB1-j	Unassigned	Unassigned	Unassigned	Unassigned	uncultured_soil
774705	b8f94e1512e8cfea25111cd0f0182cd0	BD21_16S	113	2400	Andean forest	Bosque Duende	Bacteria	Acidobacteriota	Acidobacteriae	Subgroup_2	Unassigned	Unassigned	uncultured_Acidobacteria
790671	bca35fe22ca98a3a4668be62fa8b971f	LS25_16S	113	900	Tropical dry forest	Laguna Sonso	Bacteria	Actinobacteriota	Actinobacteria	Frankiales	Acidothermaceae	Acidothermus	Unassigned
798757	be9617c58660f62a6719a3564bf6db17	Yt23_16S	113	1800	Andean forest	Yotoco	Bacteria	Latescibacterota	Unassigned	Unassigned	Unassigned	Unassigned	Unassigned
820418	c3a0198e3d90567d660cbda56b5ee122	BD21_16S	113	2400	Andean forest	Bosque Duende	Bacteria	Acidobacteriota	Acidobacteriae	Solibacterales	Solibacteraceae	Candidatus_Solibacter	Unassigned
836125	c76d5e66db8d17675e614bd232826a2a	Yt12_16S	113	1800	Andean forest	Yotoco	Bacteria	Unassigned	Unassigned	Unassigned	Unassigned	Unassigned	Unassigned
867949	cf33bffbf1607dc35509b546043825de	LS32_16S	113	900	Tropical dry forest	Laguna Sonso	Bacteria	Firmicutes	Clostridia	Oscillospirales	Ruminococcaceae	Unassigned	Unassigned
916916	daf6f905cf201b0c5fe4ab6f220e2467	Yt12_16S	113	1800	Andean forest	Yotoco	Bacteria	Actinobacteriota	Thermoleophilia	Gaiellales	uncultured	uncultured	Unassigned
957610	e4b468fc7cf338a5a45e116745ce29ac	LS13_16S	113	900	Tropical dry forest	Laguna Sonso	Bacteria	Unassigned	Unassigned	Unassigned	Unassigned	Unassigned	Unassigned
969493	e7a6c377a0c639a61d499cce11e9d516	BD15_16S	113	2400	Andean forest	Bosque Duende	Bacteria	Proteobacteria	Gammaproteobacteria	Pseudomonadales	Pseudomonadaceae	Pseudomonas	Unassigned
1033632	f7282a9603809ec26c9aa64d7887e6c1	PDU25_16S	113	3200	Páramo	Páramo Duende	Bacteria	Acidobacteriota	Acidobacteriae	Acidobacteriales	uncultured	uncultured	Unassigned
1070632	ffcebb6c879d5c8d2fc247783e63147f	Yt11_16S	113	1800	Andean forest	Yotoco	Bacteria	Verrucomicrobiota	Verrucomicrobiae	Chthoniobacterales	Chthoniobacteraceae	Candidatus_Udaeobacter	Unassigned
4027	00f0dca2768a0db51288c4cf3d94d2a6	LS15_16S	112	900	Tropical dry forest	Laguna Sonso	Bacteria	Proteobacteria	Gammaproteobacteria	Burkholderiales	TRA3-20	Unassigned	Unassigned
7813	01d45903e62368f1bfbc51e95535afb6	PDU25_16S	112	3200	Páramo	Páramo Duende	Bacteria	Acidobacteriota	Acidobacteriae	Acidobacteriales	uncultured	uncultured	Unassigned
85407	14149be922f24e3bb896f15642f2ef99	PDU11_16S	112	3200	Páramo	Páramo Duende	Bacteria	Firmicutes	Clostridia	Oscillospirales	Ruminococcaceae	Faecalibacterium	Unassigned
113474	1abafa8d0363f74569e89104af95697e	PDU25_16S	112	3200	Páramo	Páramo Duende	Bacteria	Acidobacteriota	Acidobacteriae	Acidobacteriales	uncultured	uncultured	Unassigned
142874	218f1005fb3e9f55eda80e7d09c0e24c	Yt12_16S	112	1800	Andean forest	Yotoco	Bacteria	Acidobacteriota	Acidobacteriae	Subgroup_2	Unassigned	Unassigned	Unassigned
348241	532aad5b9b390ae77358d29307deac50	Yt15_16S	112	1800	Andean forest	Yotoco	Bacteria	Proteobacteria	Alphaproteobacteria	uncultured	uncultured	uncultured	Rhodospirillaceae_bacterium
392669	5dd2c86bd2bcb5f67ed57c38f4c3745a	LS34_16S	112	900	Tropical dry forest	Laguna Sonso	Bacteria	Proteobacteria	Gammaproteobacteria	Burkholderiales	Nitrosomonadaceae	MND1	Unassigned
420404	64228ff52905edd8b830aa7ee746d2a0	PDU24_16S	112	3200	Páramo	Páramo Duende	Bacteria	Chloroflexi	Ktedonobacteria	Ktedonobacterales	Ktedonobacteraceae	HSB_OF53-F07	uncultured_Chloroflexales
428724	662bd8f03bece12c8fa61959a4773a57	Yt32_16S	112	1800	Andean forest	Yotoco	Bacteria	Acidobacteriota	Acidobacteriae	Subgroup_2	Unassigned	Unassigned	uncultured_eubacterium
445987	6a4844ffa80d95fb6684563f19b000dc	BD13_16S	112	2400	Andean forest	Bosque Duende	Bacteria	SAR324_clade(Marine_group_B)	Unassigned	Unassigned	Unassigned	Unassigned	Unassigned
454745	6c758d59e061b6dfef0df4a70e6ed500	BD35_16S	112	2400	Andean forest	Bosque Duende	Bacteria	Acidobacteriota	Acidobacteriae	Subgroup_2	Unassigned	Unassigned	uncultured_Holophaga
464227	6ec33ada784923bf82af140a25dabb8e	BD22_16S	112	2400	Andean forest	Bosque Duende	Bacteria	Acidobacteriota	Acidobacteriae	Subgroup_2	Unassigned	Unassigned	uncultured_forest
467786	6fb41772c7072ad97189335591e11941	PDU11_16S	112	3200	Páramo	Páramo Duende	Bacteria	Acidobacteriota	Acidobacteriae	Acidobacteriales	Koribacteraceae	Candidatus_Koribacter	uncultured_bacterium
473833	71131b6b3f90263b25445f623dbb8291	BD32_16S	112	2400	Andean forest	Bosque Duende	Bacteria	Acidobacteriota	Acidobacteriae	Subgroup_2	Unassigned	Unassigned	uncultured_forest
510444	79d49d67d6e975c59432982af66b2cc3	Yt34_16S	112	1800	Andean forest	Yotoco	Bacteria	Verrucomicrobiota	Verrucomicrobiae	Chthoniobacterales	Chthoniobacteraceae	Candidatus_Udaeobacter	Spartobacteria_bacterium
525230	7d1ee5cd887f6ee16ccc21387d2c5af8	LS31_16S	112	900	Tropical dry forest	Laguna Sonso	Bacteria	Chloroflexi	AD3	Unassigned	Unassigned	Unassigned	uncultured_bacterium
529046	7df7697bf244de1f1af62a8e29cb95ff	Yt12_16S	112	1800	Andean forest	Yotoco	Bacteria	Proteobacteria	Alphaproteobacteria	Rhizobiales	Xanthobacteraceae	uncultured	Unassigned
582727	8ab1b714a606114909b45a270599fbce	LS21_16S	112	900	Tropical dry forest	Laguna Sonso	Bacteria	Proteobacteria	Alphaproteobacteria	Rhizobiales	Methyloligellaceae	uncultured	Unassigned
612390	9246e0c071f96bb26f3008c83ebe0fbd	LS25_16S	112	900	Tropical dry forest	Laguna Sonso	Bacteria	Desulfobacterota	uncultured	uncultured	uncultured	uncultured	delta_proteobacterium
614101	92ae755ebc455622e50372b2cb010ceb	Yt12_16S	112	1800	Andean forest	Yotoco	Bacteria	Proteobacteria	Gammaproteobacteria	Burkholderiales	Nitrosomonadaceae	mle1-7	uncultured_Burkholderiales
653756	9c1d336d5fc049c0b4992fcfdfa36f44	LS32_16S	112	900	Tropical dry forest	Laguna Sonso	Bacteria	Firmicutes	Clostridia	Lachnospirales	Lachnospiraceae	Blautia	Unassigned
709407	a904a05bf1487e95afda06aea0cce5ff	PDU25_16S	112	3200	Páramo	Páramo Duende	Bacteria	Acidobacteriota	Acidobacteriae	Bryobacterales	Bryobacteraceae	Bryobacter	Unassigned
934644	df470e723b89a7fd374f27a33af594e8	Yt11_16S	112	1800	Andean forest	Yotoco	Bacteria	Gemmatimonadota	Gemmatimonadetes	Gemmatimonadales	Gemmatimonadaceae	uncultured	Unassigned
942307	e0f76f28e3b2dff5ad8b8beb79d4e430	LS32_16S	112	900	Tropical dry forest	Laguna Sonso	Bacteria	Myxococcota	Polyangia	Haliangiales	Haliangiaceae	Haliangium	Unassigned
949273	e26de078cb7008a0080ea5ee5f3fbb92	PDU24_16S	112	3200	Páramo	Páramo Duende	Bacteria	Firmicutes	Bacilli	Staphylococcales	Staphylococcaceae	Staphylococcus	Unassigned
977909	e98d65cc31e3fec3acb49d3496ff1472	PDU25_16S	112	3200	Páramo	Páramo Duende	Bacteria	Verrucomicrobiota	Verrucomicrobiae	Pedosphaerales	Pedosphaeraceae	Unassigned	uncultured_bacterium
1004592	f039e056ec43b392686f0bce5d2a4a65	Yt35_16S	112	1800	Andean forest	Yotoco	Bacteria	Latescibacterota	Unassigned	Unassigned	Unassigned	Unassigned	Unassigned
1007193	f0defcd75f082b3072992ed966382b4f	Yt35_16S	112	1800	Andean forest	Yotoco	Bacteria	Gemmatimonadota	Gemmatimonadetes	Gemmatimonadales	Gemmatimonadaceae	Unassigned	Unassigned
1043832	f9a21759b53556dc2153681e9046d83e	LS21_16S	112	900	Tropical dry forest	Laguna Sonso	Bacteria	Proteobacteria	Alphaproteobacteria	Rhizobiales	KF-JG30-B3	Unassigned	Unassigned
1048605	fab8763d0e3cbbcb8fecdcc0c3d1284d	Yt12_16S	112	1800	Andean forest	Yotoco	Bacteria	Desulfobacterota	uncultured	uncultured	uncultured	uncultured	Unassigned
1067980	ff3a4782ab8242d0848350426a12f084	LS21_16S	112	900	Tropical dry forest	Laguna Sonso	Bacteria	Proteobacteria	Alphaproteobacteria	Unassigned	Unassigned	Unassigned	Unassigned
32438	078c9306f4ac22801c8ed85879a7f0a5	Yt12_16S	111	1800	Andean forest	Yotoco	Bacteria	RCP2-54	Unassigned	Unassigned	Unassigned	Unassigned	Unassigned
46954	0b174f7b14c9496a8895abf24ef42a6a	PDU24_16S	111	3200	Páramo	Páramo Duende	Bacteria	Chloroflexi	Ktedonobacteria	Ktedonobacterales	Ktedonobacteraceae	BacC-u-018	uncultured_bacterium
111501	1a4501e0e2f0a583f6ace1af1e29ffca	LS21_16S	111	900	Tropical dry forest	Laguna Sonso	Bacteria	Unassigned	Unassigned	Unassigned	Unassigned	Unassigned	Unassigned
113003	1aa24c84f99e78d6d348f1a3d3966396	Yt12_16S	111	1800	Andean forest	Yotoco	Bacteria	Chloroflexi	Ktedonobacteria	Ktedonobacterales	JG30-KF-AS9	Unassigned	Unassigned
123534	1ce17ba4c39f104f43dff38818240617	BD13_16S	111	2400	Andean forest	Bosque Duende	Bacteria	Acidobacteriota	Acidobacteriae	Subgroup_2	Unassigned	Unassigned	Unassigned
126085	1d82de6c38b9ad724a3a56e518dc28d9	LS31_16S	111	900	Tropical dry forest	Laguna Sonso	Bacteria	Acidobacteriota	Acidobacteriae	Subgroup_2	Unassigned	Unassigned	uncultured_Holophaga
134335	1f65da0a37df3be1df66d66a393b8282	Yt32_16S	111	1800	Andean forest	Yotoco	Bacteria	Proteobacteria	Gammaproteobacteria	Burkholderiales	A21b	Unassigned	Unassigned
168773	27af25769d1b1e7ee69effdb9883e583	LS34_16S	111	900	Tropical dry forest	Laguna Sonso	Bacteria	Desulfobacterota	uncultured	uncultured	uncultured	uncultured	uncultured_proteobacterium
178064	29ec0170a152bc509e993c8ae061dd98	LS32_16S	111	900	Tropical dry forest	Laguna Sonso	Bacteria	Proteobacteria	Gammaproteobacteria	Burkholderiales	Rhodocyclaceae	Unassigned	Unassigned
236405	37fd0fff4df2d3c9a243cb82b9068bbd	Yt21_16S	111	1800	Andean forest	Yotoco	Bacteria	Gemmatimonadota	Gemmatimonadetes	Gemmatimonadales	Gemmatimonadaceae	uncultured	uncultured_actinobacterium
282659	435367fd70ddb26e19f7cc51be279189	BD15_16S	111	2400	Andean forest	Bosque Duende	Bacteria	Acidobacteriota	Acidobacteriae	Acidobacteriales	uncultured	uncultured	Unassigned
395054	5e6274c49e673f2cf8a216cb58bbf299	Yt21_16S	111	1800	Andean forest	Yotoco	Bacteria	Actinobacteriota	Thermoleophilia	Gaiellales	uncultured	uncultured	Unassigned
405328	609b70bd92068bda045b12a768972771	LS32_16S	111	900	Tropical dry forest	Laguna Sonso	Bacteria	Firmicutes	Bacilli	Erysipelotrichales	Erysipelotrichaceae	Holdemanella	uncultured_bacterium
420261	641a0fc70b43c5b5dfc24e9d6f71b8f0	LS34_16S	111	900	Tropical dry forest	Laguna Sonso	Bacteria	Proteobacteria	Alphaproteobacteria	Rhizobiales	Xanthobacteraceae	Unassigned	Unassigned
466067	6f4e7ff43a26e59161f58373ff9f3e3f	BD13_16S	111	2400	Andean forest	Bosque Duende	Bacteria	Acidobacteriota	Acidobacteriae	Subgroup_2	Unassigned	Unassigned	uncultured_forest
493841	75fe83da7225a223265f7f82d741fd6a	Yt12_16S	111	1800	Andean forest	Yotoco	Bacteria	Acidobacteriota	Vicinamibacteria	Vicinamibacterales	uncultured	uncultured	Unassigned
583787	8b00e82edab7bef71e465a76f31d3be0	LS13_16S	111	900	Tropical dry forest	Laguna Sonso	Bacteria	Bacteroidota	Kryptonia	Kryptoniales	BSV26	Unassigned	Unassigned
599980	8f37ce2bdc84fed615ab3f73c566fe08	LS25_16S	111	900	Tropical dry forest	Laguna Sonso	Bacteria	Firmicutes	Bacilli	Lactobacillales	Lactobacillaceae	Lactobacillus	Unassigned
629286	965f654fea48a2ecfb498851d59da16b	Yt15_16S	111	1800	Andean forest	Yotoco	Bacteria	Proteobacteria	Alphaproteobacteria	Rhizobiales	Xanthobacteraceae	uncultured	Unassigned
655126	9c7711c64ba8bc95207de2d3e803ef14	PDU25_16S	111	3200	Páramo	Páramo Duende	Bacteria	RCP2-54	Unassigned	Unassigned	Unassigned	Unassigned	Unassigned
689772	a46c048acd0e38ceaf05588dd5ddb315	Yt34_16S	111	1800	Andean forest	Yotoco	Bacteria	Proteobacteria	Gammaproteobacteria	Burkholderiales	A21b	Unassigned	uncultured_soil
877180	d16d70c88915b0db8867f7c462c7b12a	Yt12_16S	111	1800	Andean forest	Yotoco	Bacteria	Acidobacteriota	Vicinamibacteria	Vicinamibacterales	uncultured	uncultured	Unassigned
918390	db59a9b1e9912f0bda570795288f10dd	Yt21_16S	111	1800	Andean forest	Yotoco	Bacteria	Proteobacteria	Alphaproteobacteria	Reyranellales	Reyranellaceae	Reyranella	Unassigned
951770	e326c04d516b1351d8ae6c65610d813d	Yt35_16S	111	1800	Andean forest	Yotoco	Bacteria	Proteobacteria	Alphaproteobacteria	Rhizobiales	Xanthobacteraceae	Unassigned	Unassigned
1000980	ef210ca9eb5bc8aa4e328a3f88a72454	BD35_16S	111	2400	Andean forest	Bosque Duende	Bacteria	Acidobacteriota	Acidobacteriae	Acidobacteriales	uncultured	uncultured	uncultured_forest
1004596	f039e056ec43b392686f0bce5d2a4a65	Yt12_16S	111	1800	Andean forest	Yotoco	Bacteria	Latescibacterota	Unassigned	Unassigned	Unassigned	Unassigned	Unassigned
1006293	f09f2499c068b873c16480abb1b6e8f5	LS32_16S	111	900	Tropical dry forest	Laguna Sonso	Bacteria	Gemmatimonadota	Gemmatimonadetes	Gemmatimonadales	Gemmatimonadaceae	uncultured	Unassigned
10317	026ad838221751be4dab152727970a78	LS34_16S	110	900	Tropical dry forest	Laguna Sonso	Bacteria	Gemmatimonadota	Gemmatimonadetes	Gemmatimonadales	Gemmatimonadaceae	Gemmatimonas	Unassigned
135276	1f97c8ec9a0cad4e11c616a404e6cbc2	Yt23_16S	110	1800	Andean forest	Yotoco	Bacteria	Proteobacteria	Alphaproteobacteria	Rhizobiales	Hyphomicrobiaceae	Pedomicrobium	Unassigned
142876	218f1005fb3e9f55eda80e7d09c0e24c	Yt35_16S	110	1800	Andean forest	Yotoco	Bacteria	Acidobacteriota	Acidobacteriae	Subgroup_2	Unassigned	Unassigned	Unassigned
223443	349b6fc8fa1d929bd96bbdffd07bd036	BD22_16S	110	2400	Andean forest	Bosque Duende	Bacteria	Acidobacteriota	Acidobacteriae	Acidobacteriales	uncultured	uncultured	uncultured_Acidobacteriaceae
226193	355ea45e12bbdc12681735a3efe7745b	Yt35_16S	110	1800	Andean forest	Yotoco	Bacteria	Gemmatimonadota	Gemmatimonadetes	Gemmatimonadales	Gemmatimonadaceae	uncultured	Acidobacteria_bacterium
236394	37fd0fff4df2d3c9a243cb82b9068bbd	Yt34_16S	110	1800	Andean forest	Yotoco	Bacteria	Gemmatimonadota	Gemmatimonadetes	Gemmatimonadales	Gemmatimonadaceae	uncultured	uncultured_actinobacterium
273845	411a36944d5248fa7612a1e14f91a626	BD21_16S	110	2400	Andean forest	Bosque Duende	Bacteria	Acidobacteriota	Acidobacteriae	Subgroup_2	Unassigned	Unassigned	uncultured_forest
295128	4628bdc34180c30769bc9bceb2aa9215	BD32_16S	110	2400	Andean forest	Bosque Duende	Bacteria	Acidobacteriota	Acidobacteriae	Solibacterales	Solibacteraceae	Candidatus_Solibacter	Unassigned
383087	5b8f82b1b486713bef8e616e448d3f6a	BD32_16S	110	2400	Andean forest	Bosque Duende	Bacteria	Acidobacteriota	Acidobacteriae	Subgroup_2	Unassigned	Unassigned	Unassigned
394728	5e4b893509e461634aa617ed4ceb55d2	Yt35_16S	110	1800	Andean forest	Yotoco	Bacteria	Proteobacteria	Alphaproteobacteria	Rhizobiales	Xanthobacteraceae	Bradyrhizobium	Unassigned
427119	65d2059289371c8ff700ad900d697b47	PDU24_16S	110	3200	Páramo	Páramo Duende	Bacteria	Proteobacteria	Alphaproteobacteria	Elsterales	uncultured	uncultured	Unassigned
592149	8d32ded953986afcf6a36cabc3de640b	BD15_16S	110	2400	Andean forest	Bosque Duende	Bacteria	Acidobacteriota	Acidobacteriae	Subgroup_2	Unassigned	Unassigned	Unassigned
595075	8e0d1b5d9d5c8437be3ca06352bc020a	Yt11_16S	110	1800	Andean forest	Yotoco	Bacteria	Verrucomicrobiota	Verrucomicrobiae	Pedosphaerales	Pedosphaeraceae	ADurb.Bin063-1	bacterium_Ellin515
734500	aefa76f93cff78076a0450268dfec307	LS32_16S	110	900	Tropical dry forest	Laguna Sonso	Bacteria	Proteobacteria	Alphaproteobacteria	Elsterales	uncultured	uncultured	Unassigned
746096	b1ce719e5d9c0814de59f2016262c0f7	Yt11_16S	110	1800	Andean forest	Yotoco	Bacteria	Unassigned	Unassigned	Unassigned	Unassigned	Unassigned	Unassigned
764202	b65248efd748330c26b6f8f800636006	BD35_16S	110	2400	Andean forest	Bosque Duende	Bacteria	Firmicutes	Clostridia	Oscillospirales	Ruminococcaceae	CAG-352	uncultured_bacterium
792131	bd02dcd7a3575e3fa9fb61147a1ce3ac	LS31_16S	110	900	Tropical dry forest	Laguna Sonso	Bacteria	Firmicutes	Bacilli	Bacillales	Bacillaceae	Bacillus	Unassigned
796413	be0f7fb5cc84b52ecb390893f6aed84e	Yt23_16S	110	1800	Andean forest	Yotoco	Bacteria	Actinobacteriota	Thermoleophilia	Gaiellales	uncultured	uncultured	Unassigned
911884	d9e2948e841613d0025977224de073b9	PDU11_16S	110	3200	Páramo	Páramo Duende	Bacteria	Proteobacteria	Gammaproteobacteria	Burkholderiales	Sutterellaceae	uncultured	uncultured_bacterium
934649	df470e723b89a7fd374f27a33af594e8	BD21_16S	110	2400	Andean forest	Bosque Duende	Bacteria	Gemmatimonadota	Gemmatimonadetes	Gemmatimonadales	Gemmatimonadaceae	uncultured	Unassigned
953459	e3a12c0b776fa9c692dbdcda97018487	BD35_16S	110	2400	Andean forest	Bosque Duende	Bacteria	Proteobacteria	Gammaproteobacteria	Burkholderiales	Nitrosomonadaceae	mle1-7	Unassigned
75249	11c7bb2cad247d0ba14878b7cfaec11e	LS13_16S	109	900	Tropical dry forest	Laguna Sonso	Bacteria	Acidobacteriota	Subgroup_22	Unassigned	Unassigned	Unassigned	Unassigned
90730	15724d6247766e22f81d968ce5e3ae92	Yt15_16S	109	1800	Andean forest	Yotoco	Bacteria	Chloroflexi	Ktedonobacteria	Ktedonobacterales	JG30-KF-AS9	Unassigned	uncultured_bacterium
110733	1a23442046cbfba1022220a24d8f5ee5	LS13_16S	109	900	Tropical dry forest	Laguna Sonso	Bacteria	Chloroflexi	Ktedonobacteria	Ktedonobacterales	Ktedonobacteraceae	HSB_OF53-F07	Unassigned
214993	32751264c46def2ba8eb1747d76d6ebe	BD15_16S	109	2400	Andean forest	Bosque Duende	Bacteria	RCP2-54	Unassigned	Unassigned	Unassigned	Unassigned	uncultured_bacterium
256563	3cc71d77faa5498453bf184112478e7a	BD32_16S	109	2400	Andean forest	Bosque Duende	Bacteria	Acidobacteriota	Acidobacteriae	Acidobacteriales	Koribacteraceae	Candidatus_Koribacter	Unassigned
381582	5b26d818306a8c29dfdbf11f4eec6689	Yt34_16S	109	1800	Andean forest	Yotoco	Bacteria	Actinobacteriota	Acidimicrobiia	IMCC26256	IMCC26256	IMCC26256	Unassigned
392683	5dd2c86bd2bcb5f67ed57c38f4c3745a	LS23_16S	109	900	Tropical dry forest	Laguna Sonso	Bacteria	Proteobacteria	Gammaproteobacteria	Burkholderiales	Nitrosomonadaceae	MND1	Unassigned
456002	6cc0c9baa2cd1eb3956042ee1755e3c5	LS15_16S	109	900	Tropical dry forest	Laguna Sonso	Bacteria	Chloroflexi	AD3	Unassigned	Unassigned	Unassigned	uncultured_bacterium
527804	7db1c8203803c9618f060bafb02b6ac2	BD35_16S	109	2400	Andean forest	Bosque Duende	Bacteria	Proteobacteria	Gammaproteobacteria	Burkholderiales	B1-7BS	Unassigned	uncultured_bacterium
610807	91dd49e909674d1ff0a1b8234660f395	Yt11_16S	109	1800	Andean forest	Yotoco	Bacteria	Acidobacteriota	Acidobacteriae	Solibacterales	Solibacteraceae	Candidatus_Solibacter	Unassigned
621158	945724fbf67c6cc456a1b1e483cf8752	Yt24_16S	109	1800	Andean forest	Yotoco	Bacteria	Acidobacteriota	Acidobacteriae	Subgroup_2	Unassigned	Unassigned	Unassigned
746112	b1ce719e5d9c0814de59f2016262c0f7	Yt32_16S	109	1800	Andean forest	Yotoco	Bacteria	Unassigned	Unassigned	Unassigned	Unassigned	Unassigned	Unassigned
774342	b8e7331c3c2a9fe4c2fe5f6603ffbc79	PDU25_16S	109	3200	Páramo	Páramo Duende	Bacteria	Acidobacteriota	Acidobacteriae	Subgroup_2	Unassigned	Unassigned	uncultured_forest
821908	c3fb10bca06aeead4368757be166b8c1	Yt12_16S	109	1800	Andean forest	Yotoco	Bacteria	Latescibacterota	Unassigned	Unassigned	Unassigned	Unassigned	Unassigned
849912	cae200f1117be9da287eb1f297f924bf	PDU24_16S	109	3200	Páramo	Páramo Duende	Bacteria	Proteobacteria	Alphaproteobacteria	Elsterales	uncultured	uncultured	Unassigned
870022	cf9ecf2c78d91795437cac5c7b107373	BD13_16S	109	2400	Andean forest	Bosque Duende	Bacteria	Acidobacteriota	Acidobacteriae	Acidobacteriales	Unassigned	Unassigned	Unassigned
916914	daf6f905cf201b0c5fe4ab6f220e2467	Yt15_16S	109	1800	Andean forest	Yotoco	Bacteria	Actinobacteriota	Thermoleophilia	Gaiellales	uncultured	uncultured	Unassigned
1040981	f904f5c0c8b09d8d8d17aaa9208745fe	PDU24_16S	109	3200	Páramo	Páramo Duende	Bacteria	Acidobacteriota	Acidobacteriae	Acidobacteriales	Koribacteraceae	Candidatus_Koribacter	uncultured_bacterium
1060613	fd70fb531359c34b23599e5be95982c9	BD22_16S	109	2400	Andean forest	Bosque Duende	Bacteria	Acidobacteriota	Acidobacteriae	Subgroup_2	Unassigned	Unassigned	Unassigned
45431	0aa498981025ff5dd38ad7dce4fbeb50	LS21_16S	108	900	Tropical dry forest	Laguna Sonso	Bacteria	Actinobacteriota	Actinobacteria	Frankiales	Acidothermaceae	Acidothermus	Unassigned
67155	0fdcb8d3c6c3bb30a0b2eae27e0c9f11	PDU24_16S	108	3200	Páramo	Páramo Duende	Bacteria	Proteobacteria	Alphaproteobacteria	Elsterales	uncultured	uncultured	Unassigned
126150	1d875dd09501074fd020300c693b1ade	LS32_16S	108	900	Tropical dry forest	Laguna Sonso	Bacteria	Proteobacteria	Gammaproteobacteria	Burkholderiales	Gallionellaceae	Unassigned	Unassigned
226185	355ea45e12bbdc12681735a3efe7745b	Yt11_16S	108	1800	Andean forest	Yotoco	Bacteria	Gemmatimonadota	Gemmatimonadetes	Gemmatimonadales	Gemmatimonadaceae	uncultured	Acidobacteria_bacterium
230157	364e2f204fa9efa73a0a7965c32cef0f	BD21_16S	108	2400	Andean forest	Bosque Duende	Bacteria	Acidobacteriota	Acidobacteriae	Subgroup_2	Unassigned	Unassigned	uncultured_Acidobacteria
246623	3a6832f73b91fd4c5a2a81009bfe3f20	BD32_16S	108	2400	Andean forest	Bosque Duende	Bacteria	Acidobacteriota	Acidobacteriae	Subgroup_2	Unassigned	Unassigned	Unassigned
333788	4f7ca429e7ce64cede37425dd05a50d3	LS31_16S	108	900	Tropical dry forest	Laguna Sonso	Bacteria	Acidobacteriota	Acidobacteriae	Acidobacteriales	uncultured	uncultured	Unassigned
413860	62a138ca8469e39ba7b5d12d9eda2d1a	Yt23_16S	108	1800	Andean forest	Yotoco	Bacteria	Proteobacteria	Alphaproteobacteria	Rhizobiales	Xanthobacteraceae	Unassigned	Unassigned
456000	6cc0c9baa2cd1eb3956042ee1755e3c5	LS11_16S	108	900	Tropical dry forest	Laguna Sonso	Bacteria	Chloroflexi	AD3	Unassigned	Unassigned	Unassigned	uncultured_bacterium
490531	752e063abbec410adfbba3977036586d	Yt11_16S	108	1800	Andean forest	Yotoco	Bacteria	Verrucomicrobiota	Verrucomicrobiae	Chthoniobacterales	Chthoniobacteraceae	Candidatus_Udaeobacter	Unassigned
517803	7b7d4a87e4d8f97f224a1b0ccf108199	Yt15_16S	108	1800	Andean forest	Yotoco	Bacteria	Acidobacteriota	Acidobacteriae	Acidobacteriales	uncultured	uncultured	Unassigned
693046	a544126d1d6d22eda691038bdf69b39d	Yt34_16S	108	1800	Andean forest	Yotoco	Bacteria	Chloroflexi	SHA-26	Unassigned	Unassigned	Unassigned	uncultured_bacterium
748586	b2775026244b05a141f991ed23cab828	LS15_16S	108	900	Tropical dry forest	Laguna Sonso	Bacteria	Firmicutes	Clostridia	Oscillospirales	Ruminococcaceae	Subdoligranulum	Unassigned
791316	bccf7cf5d7374bf87a6029b58f2f91e5	Yt24_16S	108	1800	Andean forest	Yotoco	Bacteria	Actinobacteriota	Thermoleophilia	Gaiellales	uncultured	uncultured	Unassigned
841989	c8ee65a78ed2744226d5da5020e09f59	Yt15_16S	108	1800	Andean forest	Yotoco	Bacteria	Proteobacteria	Alphaproteobacteria	Rhizobiales	Xanthobacteraceae	Unassigned	Unassigned
849908	cae200f1117be9da287eb1f297f924bf	PDU25_16S	108	3200	Páramo	Páramo Duende	Bacteria	Proteobacteria	Alphaproteobacteria	Elsterales	uncultured	uncultured	Unassigned
929699	de1fa98ac04d453fa424debca1bf7251	PDU25_16S	108	3200	Páramo	Páramo Duende	Bacteria	Acidobacteriota	Acidobacteriae	Acidobacteriales	uncultured	uncultured	uncultured_forest
15985	03b70a496617c0e06d5758396d66e570	Yt35_16S	107	1800	Andean forest	Yotoco	Bacteria	Acidobacteriota	Vicinamibacteria	Vicinamibacterales	uncultured	uncultured	Unassigned
53271	0c9c4c2a38a973a573b59943b2931221	PDU25_16S	107	3200	Páramo	Páramo Duende	Bacteria	Acidobacteriota	Acidobacteriae	Subgroup_2	Unassigned	Unassigned	uncultured_forest
59584	0e031fc2a5c2240e07f33a59b141d838	BD35_16S	107	2400	Andean forest	Bosque Duende	Bacteria	Chloroflexi	Ktedonobacteria	Ktedonobacterales	Ktedonobacteraceae	HSB_OF53-F07	uncultured_bacterium
142879	218f1005fb3e9f55eda80e7d09c0e24c	Yt34_16S	107	1800	Andean forest	Yotoco	Bacteria	Acidobacteriota	Acidobacteriae	Subgroup_2	Unassigned	Unassigned	Unassigned
165974	271e427d7e20e867a7980b6e34fecad4	BD35_16S	107	2400	Andean forest	Bosque Duende	Bacteria	Proteobacteria	Gammaproteobacteria	Pseudomonadales	Moraxellaceae	Unassigned	uncultured_organism
224365	34dbbc053770f536c2196bbdab0f4868	Yt23_16S	107	1800	Andean forest	Yotoco	Bacteria	Proteobacteria	Alphaproteobacteria	uncultured	uncultured	uncultured	Rhodospirillaceae_bacterium
230150	364e2f204fa9efa73a0a7965c32cef0f	BD32_16S	107	2400	Andean forest	Bosque Duende	Bacteria	Acidobacteriota	Acidobacteriae	Subgroup_2	Unassigned	Unassigned	uncultured_Acidobacteria
299907	475dc6185a2a0ab6950af49224cc455f	Yt12_16S	107	1800	Andean forest	Yotoco	Bacteria	Verrucomicrobiota	Verrucomicrobiae	Chthoniobacterales	Chthoniobacteraceae	Candidatus_Udaeobacter	Spartobacteria_bacterium
323712	4cf6ab29ee6abbc774a44907a4f2d214	PDU25_16S	107	3200	Páramo	Páramo Duende	Bacteria	Acidobacteriota	Acidobacteriae	Acidobacteriales	uncultured	uncultured	Unassigned
429193	6647af5a1a3161da9e374c0eab07accc	LS25_16S	107	900	Tropical dry forest	Laguna Sonso	Bacteria	Proteobacteria	Gammaproteobacteria	Burkholderiales	Nitrosomonadaceae	Ellin6067	Unassigned
448547	6ae1e903c7fd4c64c4804c5a4ee5ebd8	BD35_16S	107	2400	Andean forest	Bosque Duende	Bacteria	Acidobacteriota	Acidobacteriae	Subgroup_2	Unassigned	Unassigned	Unassigned
480524	72c812eb779cc7d6be6156c035577081	LS23_16S	107	900	Tropical dry forest	Laguna Sonso	Bacteria	Bacteroidota	Kryptonia	Kryptoniales	BSV26	Unassigned	uncultured_bacterium
559502	852b56553f1add45eb44ac2b491b092f	PDU24_16S	107	3200	Páramo	Páramo Duende	Bacteria	Acidobacteriota	Acidobacteriae	Subgroup_2	Unassigned	Unassigned	Unassigned
594278	8dd7fd85c2af19d5be072082b2d9feb9	PDU25_16S	107	3200	Páramo	Páramo Duende	Bacteria	Acidobacteriota	Acidobacteriae	Bryobacterales	Bryobacteraceae	Bryobacter	Unassigned
624470	950986eac4d516cb072d1b8e44039329	BD32_16S	107	2400	Andean forest	Bosque Duende	Bacteria	Acidobacteriota	Acidobacteriae	Subgroup_2	Unassigned	Unassigned	uncultured_forest
641197	993470f2b8b95be3e4bbfb817971122c	PDU24_16S	107	3200	Páramo	Páramo Duende	Bacteria	Proteobacteria	Gammaproteobacteria	Burkholderiales	uncultured	uncultured	uncultured_bacterium
689783	a46c048acd0e38ceaf05588dd5ddb315	Yt35_16S	107	1800	Andean forest	Yotoco	Bacteria	Proteobacteria	Gammaproteobacteria	Burkholderiales	A21b	Unassigned	uncultured_soil
739619	b0289e8f703ba31c7417f029282f60c2	Yt12_16S	107	1800	Andean forest	Yotoco	Bacteria	Proteobacteria	Alphaproteobacteria	Rhizobiales	Xanthobacteraceae	uncultured	Unassigned
764185	b65248efd748330c26b6f8f800636006	BD32_16S	107	2400	Andean forest	Bosque Duende	Bacteria	Firmicutes	Clostridia	Oscillospirales	Ruminococcaceae	CAG-352	uncultured_bacterium
949144	e264d1c2fe92078536000df2f8bc2ba1	Yt35_16S	107	1800	Andean forest	Yotoco	Bacteria	Methylomirabilota	Methylomirabilia	Rokubacteriales	Unassigned	Unassigned	uncultured_bacterium
1006305	f09f2499c068b873c16480abb1b6e8f5	LS25_16S	107	900	Tropical dry forest	Laguna Sonso	Bacteria	Gemmatimonadota	Gemmatimonadetes	Gemmatimonadales	Gemmatimonadaceae	uncultured	Unassigned
1006308	f09f2499c068b873c16480abb1b6e8f5	LS21_16S	107	900	Tropical dry forest	Laguna Sonso	Bacteria	Gemmatimonadota	Gemmatimonadetes	Gemmatimonadales	Gemmatimonadaceae	uncultured	Unassigned
1024569	f5044e4cbc82585ba2d51e3f23fa954b	BD32_16S	107	2400	Andean forest	Bosque Duende	Bacteria	Acidobacteriota	Acidobacteriae	Subgroup_2	Unassigned	Unassigned	uncultured_Holophaga
1051627	fb5a75debf397894b253fc264eccd8ec	Yt35_16S	107	1800	Andean forest	Yotoco	Bacteria	Proteobacteria	Alphaproteobacteria	Rhizobiales	Xanthobacteraceae	uncultured	Unassigned
6159	01765e8ceb734db47cdcdf0ad3a41f55	LS13_16S	106	900	Tropical dry forest	Laguna Sonso	Bacteria	Acidobacteriota	Acidobacteriae	Subgroup_2	Unassigned	Unassigned	Unassigned
43720	0a3b8d499e3532fb3483921c1ee5ae38	Yt34_16S	106	1800	Andean forest	Yotoco	Bacteria	Acidobacteriota	Acidobacteriae	Subgroup_2	Unassigned	Unassigned	Unassigned
95075	1644e2ede7a40aaf23f4f1af0a9e14c1	BD35_16S	106	2400	Andean forest	Bosque Duende	Bacteria	Acidobacteriota	Acidobacteriae	Subgroup_2	Unassigned	Unassigned	Unassigned
142862	218f1005fb3e9f55eda80e7d09c0e24c	Yt21_16S	106	1800	Andean forest	Yotoco	Bacteria	Acidobacteriota	Acidobacteriae	Subgroup_2	Unassigned	Unassigned	Unassigned
201145	2f2f9ae70c5f04487107b519630e3378	BD22_16S	106	2400	Andean forest	Bosque Duende	Bacteria	Acidobacteriota	Acidobacteriae	Subgroup_2	Unassigned	Unassigned	Unassigned
220031	339e5c76bef68685db2abecc018e2da6	PDU24_16S	106	3200	Páramo	Páramo Duende	Bacteria	Actinobacteriota	Acidimicrobiia	uncultured	uncultured	uncultured	Unassigned
379841	5ab6d3a873e215b2f9db8f4fd3e03043	LS25_16S	106	900	Tropical dry forest	Laguna Sonso	Bacteria	Proteobacteria	Alphaproteobacteria	Rhizobiales	Hyphomicrobiaceae	Pedomicrobium	Unassigned
409909	619d17cd1c18104165ff521cde3664a2	LS21_16S	106	900	Tropical dry forest	Laguna Sonso	Bacteria	Myxococcota	bacteriap25	Unassigned	Unassigned	Unassigned	Unassigned
446004	6a4844ffa80d95fb6684563f19b000dc	BD15_16S	106	2400	Andean forest	Bosque Duende	Bacteria	SAR324_clade(Marine_group_B)	Unassigned	Unassigned	Unassigned	Unassigned	Unassigned
458387	6d5e46aa3bbaae89a93fcf2d516cc02d	PDU25_16S	106	3200	Páramo	Páramo Duende	Bacteria	Acidobacteriota	Acidobacteriae	Subgroup_2	Unassigned	Unassigned	Unassigned
463163	6e8536c597975be7d489879ef9135c4d	Yt34_16S	106	1800	Andean forest	Yotoco	Bacteria	Chloroflexi	AD3	Unassigned	Unassigned	Unassigned	uncultured_bacterium
529058	7df7697bf244de1f1af62a8e29cb95ff	PDU11_16S	106	3200	Páramo	Páramo Duende	Bacteria	Proteobacteria	Alphaproteobacteria	Rhizobiales	Xanthobacteraceae	uncultured	Unassigned
623804	94dd90ac99a0c658d718af88ef895b2c	Yt15_16S	106	1800	Andean forest	Yotoco	Bacteria	Acidobacteriota	Acidobacteriae	Acidobacteriales	uncultured	uncultured	uncultured_forest
653769	9c1d336d5fc049c0b4992fcfdfa36f44	PDU24_16S	106	3200	Páramo	Páramo Duende	Bacteria	Firmicutes	Clostridia	Lachnospirales	Lachnospiraceae	Blautia	Unassigned
720891	abb2bed7df06e287dbb6928eb7a5f806	LS23_16S	106	900	Tropical dry forest	Laguna Sonso	Bacteria	Methylomirabilota	Methylomirabilia	Methylomirabilales	Methylomirabilaceae	Sh765B-TzT-35	uncultured_bacterium
825880	c511da990261bde3e917c23262621eac	Yt12_16S	106	1800	Andean forest	Yotoco	Bacteria	Actinobacteriota	MB-A2-108	Unassigned	Unassigned	Unassigned	Unassigned
859271	cd1b37f2127fc98f4501f2ffb4a75524	LS25_16S	106	900	Tropical dry forest	Laguna Sonso	Bacteria	Proteobacteria	Gammaproteobacteria	Pasteurellales	Pasteurellaceae	Haemophilus	Unassigned
861917	cdb72472fee2d150b83be699e3555786	LS25_16S	106	900	Tropical dry forest	Laguna Sonso	Bacteria	Proteobacteria	Alphaproteobacteria	Sphingomonadales	Sphingomonadaceae	Sphingomonas	Unassigned
863043	cdfe98fe684342be83a8b18d6b0eb29b	BD21_16S	106	2400	Andean forest	Bosque Duende	Bacteria	Acidobacteriota	Acidobacteriae	Subgroup_2	Unassigned	Unassigned	Unassigned
895039	d58fbfc4ee16dd3859fc42f685ad84c1	BD22_16S	106	2400	Andean forest	Bosque Duende	Bacteria	Proteobacteria	Alphaproteobacteria	Rhizobiales	Xanthobacteraceae	uncultured	Unassigned
920996	dbf13954617805e9357622b98b352241	Yt11_16S	106	1800	Andean forest	Yotoco	Bacteria	Acidobacteriota	Acidobacteriae	Subgroup_2	Unassigned	Unassigned	uncultured_Acidobacteria
1044649	f9d4855ed3480d31b3a9c9aef19de0ad	LS23_16S	106	900	Tropical dry forest	Laguna Sonso	Bacteria	Gemmatimonadota	Gemmatimonadetes	Gemmatimonadales	Gemmatimonadaceae	uncultured	Unassigned
45950	0acbb82df877f83326ecc4db58df7d36	LS15_16S	105	900	Tropical dry forest	Laguna Sonso	Bacteria	Unassigned	Unassigned	Unassigned	Unassigned	Unassigned	Unassigned
114802	1b0615555cb21fdc4510ce4adecec74a	Yt12_16S	105	1800	Andean forest	Yotoco	Bacteria	Proteobacteria	Alphaproteobacteria	Rhizobiales	Xanthobacteraceae	Unassigned	Unassigned
142149	2162095adacfcc3b334ee5a41005bb10	LS31_16S	105	900	Tropical dry forest	Laguna Sonso	Bacteria	Myxococcota	Polyangia	Haliangiales	Haliangiaceae	Haliangium	Unassigned
142630	217e5d8a40c73066e5eca3d7e3a95ae1	BD35_16S	105	2400	Andean forest	Bosque Duende	Bacteria	Acidobacteriota	Acidobacteriae	Bryobacterales	Bryobacteraceae	Bryobacter	uncultured_Holophaga
157348	2529b0dc1af8c878d5ecba3f57d188d7	Yt21_16S	105	1800	Andean forest	Yotoco	Bacteria	Proteobacteria	Alphaproteobacteria	Rhizobiales	Xanthobacteraceae	uncultured	Unassigned
184403	2b57a44c39b0811b36a0b2a35d8c836c	LS34_16S	105	900	Tropical dry forest	Laguna Sonso	Bacteria	Acidobacteriota	Subgroup_22	Unassigned	Unassigned	Unassigned	Unassigned
221800	341932d9785e52c4a9f64e87a02bb910	PDU24_16S	105	3200	Páramo	Páramo Duende	Bacteria	Firmicutes	Bacilli	Lactobacillales	Lactobacillaceae	Lactobacillus	Unassigned
409913	619d17cd1c18104165ff521cde3664a2	LS25_16S	105	900	Tropical dry forest	Laguna Sonso	Bacteria	Myxococcota	bacteriap25	Unassigned	Unassigned	Unassigned	Unassigned
447417	6aa4942d5ec4ab81388fbcdd74747b7f	BD13_16S	105	2400	Andean forest	Bosque Duende	Bacteria	Acidobacteriota	Acidobacteriae	Solibacterales	Solibacteraceae	Candidatus_Solibacter	Unassigned
563556	863d4fcabe67b18c311178732c63f9c4	PDU25_16S	105	3200	Páramo	Páramo Duende	Bacteria	Acidobacteriota	Acidobacteriae	Acidobacteriales	uncultured	uncultured	Unassigned
569542	879ea64740526a01eccda47312cfd993	LS31_16S	105	900	Tropical dry forest	Laguna Sonso	Bacteria	Acidobacteriota	Acidobacteriae	Solibacterales	Solibacteraceae	Candidatus_Solibacter	Unassigned
586623	8baa5ed03ee881ce314bf898bb1b67a4	LS13_16S	105	900	Tropical dry forest	Laguna Sonso	Bacteria	Acidobacteriota	Acidobacteriae	Acidobacteriales	Koribacteraceae	Candidatus_Koribacter	uncultured_bacterium
606885	90c4213f73a91820b31876cc351b1ac7	Yt15_16S	105	1800	Andean forest	Yotoco	Bacteria	Nitrospirota	Nitrospiria	Nitrospirales	Nitrospiraceae	Nitrospira	Unassigned
643062	9998a14d2af2dd9e8192562d3ba15a04	BD35_16S	105	2400	Andean forest	Bosque Duende	Bacteria	RCP2-54	Unassigned	Unassigned	Unassigned	Unassigned	Unassigned
653758	9c1d336d5fc049c0b4992fcfdfa36f44	BD35_16S	105	2400	Andean forest	Bosque Duende	Bacteria	Firmicutes	Clostridia	Lachnospirales	Lachnospiraceae	Blautia	Unassigned
792150	bd02dcd7a3575e3fa9fb61147a1ce3ac	LS21_16S	105	900	Tropical dry forest	Laguna Sonso	Bacteria	Firmicutes	Bacilli	Bacillales	Bacillaceae	Bacillus	Unassigned
856752	cc702d71d94b7ed8bcae862f39705aa8	LS34_16S	105	900	Tropical dry forest	Laguna Sonso	Bacteria	Chloroflexi	KD4-96	Unassigned	Unassigned	Unassigned	Unassigned
868297	cf4272cfec4c6282ba0115f5017c6500	LS31_16S	105	900	Tropical dry forest	Laguna Sonso	Bacteria	Proteobacteria	Gammaproteobacteria	Burkholderiales	Gallionellaceae	Unassigned	Unassigned
871030	cfe3c7e348f81d48e65a53ce5abcff39	BD32_16S	105	2400	Andean forest	Bosque Duende	Bacteria	Acidobacteriota	Acidobacteriae	Subgroup_2	Unassigned	Unassigned	Unassigned
907627	d8baa4d86c2eb04add7d84e83cfe0e61	Yt21_16S	105	1800	Andean forest	Yotoco	Bacteria	Acidobacteriota	Vicinamibacteria	Subgroup_17	Unassigned	Unassigned	Unassigned
942462	e0fb637a53cc7e76b09f9e5c7bcaa493	BD13_16S	105	2400	Andean forest	Bosque Duende	Bacteria	Acidobacteriota	Acidobacteriae	Subgroup_2	Unassigned	Unassigned	uncultured_Holophaga
957617	e4b468fc7cf338a5a45e116745ce29ac	LS11_16S	105	900	Tropical dry forest	Laguna Sonso	Bacteria	Unassigned	Unassigned	Unassigned	Unassigned	Unassigned	Unassigned
1033473	f71c0c873b44f4d4e6a90a51f46c4b34	Yt24_16S	105	1800	Andean forest	Yotoco	Bacteria	MBNT15	Unassigned	Unassigned	Unassigned	Unassigned	delta_proteobacterium
1040867	f900bf0e4452d9c626dce93c16db6a69	LS15_16S	105	900	Tropical dry forest	Laguna Sonso	Bacteria	Proteobacteria	Gammaproteobacteria	Burkholderiales	Nitrosomonadaceae	MND1	Unassigned
9204	0232b6c10d2e2224c1e7db196d387611	LS32_16S	104	900	Tropical dry forest	Laguna Sonso	Bacteria	Chloroflexi	TK10	Unassigned	Unassigned	Unassigned	bacterium_Ellin6519
10311	02672defb86ee3717b38ad5b032ec984	PDU24_16S	104	3200	Páramo	Páramo Duende	Bacteria	Acidobacteriota	Acidobacteriae	Subgroup_2	Unassigned	Unassigned	Unassigned
151541	23c6ba9121b45935e8edba282441951f	LS11_16S	104	900	Tropical dry forest	Laguna Sonso	Bacteria	Chloroflexi	KD4-96	Unassigned	Unassigned	Unassigned	Unassigned
186033	2bbade7ed385fa4ac584562fd67056cc	PDU11_16S	104	3200	Páramo	Páramo Duende	Bacteria	Acidobacteriota	Acidobacteriae	Acidobacteriales	Unassigned	Unassigned	Unassigned
207662	30d7f204b990a2b4e8f1839fc9e44d6d	PDU24_16S	104	3200	Páramo	Páramo Duende	Bacteria	Acidobacteriota	Acidobacteriae	Subgroup_2	Unassigned	Unassigned	uncultured_Acidobacteria
249002	3af385c5e9b46a4d02c22cdaae8df8fd	PDU25_16S	104	3200	Páramo	Páramo Duende	Bacteria	Acidobacteriota	Acidobacteriae	Acidobacteriales	Koribacteraceae	Candidatus_Koribacter	Unassigned
295135	4628bdc34180c30769bc9bceb2aa9215	BD22_16S	104	2400	Andean forest	Bosque Duende	Bacteria	Acidobacteriota	Acidobacteriae	Solibacterales	Solibacteraceae	Candidatus_Solibacter	Unassigned
303899	48470dab0c5bec0b77077a5374859dc1	LS13_16S	104	900	Tropical dry forest	Laguna Sonso	Bacteria	Chloroflexi	KD4-96	Unassigned	Unassigned	Unassigned	Unassigned
316598	4b42c9b4329c87e6468ea7a6ef00e495	BD32_16S	104	2400	Andean forest	Bosque Duende	Bacteria	Acidobacteriota	Acidobacteriae	Acidobacteriales	Koribacteraceae	Candidatus_Koribacter	Unassigned
339146	5105cf326302d39c388dfbec0bd3f85b	PDU24_16S	104	3200	Páramo	Páramo Duende	Bacteria	Verrucomicrobiota	Verrucomicrobiae	Pedosphaerales	Pedosphaeraceae	Pedosphaera	uncultured_bacterium
364344	572002640e133f6a9d8230778a2f6e6f	BD21_16S	104	2400	Andean forest	Bosque Duende	Bacteria	Acidobacteriota	Acidobacteriae	Subgroup_2	Unassigned	Unassigned	Unassigned
411813	621b7214bea96facafe9b0a3057dff2a	LS15_16S	104	900	Tropical dry forest	Laguna Sonso	Bacteria	Gemmatimonadota	Gemmatimonadetes	Gemmatimonadales	Gemmatimonadaceae	uncultured	Unassigned
418631	63c15f43c5a303f50d45b9f9ad1b5b65	LS34_16S	104	900	Tropical dry forest	Laguna Sonso	Bacteria	Acidobacteriota	Acidobacteriae	Subgroup_2	Unassigned	Unassigned	Unassigned
418740	63c5efc0a7f6bd2875cfff8b29466e1f	Yt35_16S	104	1800	Andean forest	Yotoco	Bacteria	Acidobacteriota	Acidobacteriae	Acidobacteriales	uncultured	uncultured	uncultured_Acidobacteriaceae
477979	722c00fc2d4d4c0bb7cd99d2d98e2255	LS13_16S	104	900	Tropical dry forest	Laguna Sonso	Bacteria	Firmicutes	Clostridia	Oscillospirales	Ruminococcaceae	Subdoligranulum	uncultured_bacterium
511800	7a267e18a3fc2f59c26c11197f6c6a19	BD35_16S	104	2400	Andean forest	Bosque Duende	Bacteria	Acidobacteriota	Acidobacteriae	Subgroup_2	Unassigned	Unassigned	Unassigned
529044	7df7697bf244de1f1af62a8e29cb95ff	BD13_16S	104	2400	Andean forest	Bosque Duende	Bacteria	Proteobacteria	Alphaproteobacteria	Rhizobiales	Xanthobacteraceae	uncultured	Unassigned
529055	7df7697bf244de1f1af62a8e29cb95ff	Yt24_16S	104	1800	Andean forest	Yotoco	Bacteria	Proteobacteria	Alphaproteobacteria	Rhizobiales	Xanthobacteraceae	uncultured	Unassigned
548897	82ddfdea32aca1eb733670f2e401e1c4	LS32_16S	104	900	Tropical dry forest	Laguna Sonso	Bacteria	Actinobacteriota	Actinobacteria	Micromonosporales	Micromonosporaceae	Unassigned	Unassigned
593398	8d90e8984b4daea74e612328f2ccea86	Yt11_16S	104	1800	Andean forest	Yotoco	Bacteria	Firmicutes	Clostridia	Oscillospirales	Ruminococcaceae	Faecalibacterium	Unassigned
603731	9016450e918fd2e943b95ea7df93dedd	LS25_16S	104	900	Tropical dry forest	Laguna Sonso	Bacteria	Proteobacteria	Gammaproteobacteria	Burkholderiales	Nitrosomonadaceae	Ellin6067	Unassigned
655608	9c97ba92d69fb189d85d087732686f0f	LS21_16S	104	900	Tropical dry forest	Laguna Sonso	Bacteria	Proteobacteria	Gammaproteobacteria	Burkholderiales	TRA3-20	Unassigned	Unassigned
776386	b951e5dfa76d119dce1f8c5bb1042db4	LS21_16S	104	900	Tropical dry forest	Laguna Sonso	Bacteria	Gemmatimonadota	Gemmatimonadetes	Gemmatimonadales	Gemmatimonadaceae	uncultured	Unassigned
820407	c3a0198e3d90567d660cbda56b5ee122	BD15_16S	104	2400	Andean forest	Bosque Duende	Bacteria	Acidobacteriota	Acidobacteriae	Solibacterales	Solibacteraceae	Candidatus_Solibacter	Unassigned
867950	cf33bffbf1607dc35509b546043825de	BD32_16S	104	2400	Andean forest	Bosque Duende	Bacteria	Firmicutes	Clostridia	Oscillospirales	Ruminococcaceae	Unassigned	Unassigned
999277	eebbda2be06f6a5fe1ce00dd13d0b968	LS13_16S	104	900	Tropical dry forest	Laguna Sonso	Bacteria	Firmicutes	Bacilli	Erysipelotrichales	Erysipelatoclostridiaceae	Erysipelotrichaceae_UCG-003	Unassigned
1041057	f9081be6ed58f0205882a79008681d1f	BD22_16S	104	2400	Andean forest	Bosque Duende	Bacteria	Acidobacteriota	Acidobacteriae	Solibacterales	Solibacteraceae	Candidatus_Solibacter	Unassigned
1045678	fa09b20615c06ea8ddfa381b3d9ea512	BD15_16S	104	2400	Andean forest	Bosque Duende	Bacteria	Acidobacteriota	Acidobacteriae	Subgroup_2	Unassigned	Unassigned	uncultured_Holophaga
2927	00a502857512ccd170216a84fd1922f5	Yt12_16S	103	1800	Andean forest	Yotoco	Bacteria	Proteobacteria	Gammaproteobacteria	Burkholderiales	Nitrosomonadaceae	GOUTA6	Unassigned
30466	0710d1a7381ee305cb6b25d321b67e05	LS13_16S	103	900	Tropical dry forest	Laguna Sonso	Bacteria	Chloroflexi	Ktedonobacteria	Ktedonobacterales	JG30-KF-AS9	Unassigned	uncultured_bacterium
65431	0f66fb2d286623f729c9a2d7736820e2	LS31_16S	103	900	Tropical dry forest	Laguna Sonso	Bacteria	Bacteroidota	Kryptonia	Kryptoniales	BSV26	Unassigned	uncultured_bacterium
116796	1b6a5814d6cbde384665e5e94715952c	LS23_16S	103	900	Tropical dry forest	Laguna Sonso	Bacteria	Acidobacteriota	Acidobacteriae	Acidobacteriales	uncultured	uncultured	Unassigned
126673	1da076a19d43a39c9844fe71681ec657	Yt11_16S	103	1800	Andean forest	Yotoco	Bacteria	Actinobacteriota	Acidimicrobiia	IMCC26256	IMCC26256	IMCC26256	Unassigned
144827	22024fb5fcfa415fba3413481a766d8b	LS11_16S	103	900	Tropical dry forest	Laguna Sonso	Bacteria	Acidobacteriota	Holophagae	Subgroup_7	Unassigned	Unassigned	Unassigned
330763	4edbfb5e211f974305060ef50f035502	Yt23_16S	103	1800	Andean forest	Yotoco	Bacteria	Actinobacteriota	Acidimicrobiia	IMCC26256	IMCC26256	IMCC26256	uncultured_Ferrimicrobium
343574	5211797f3013a95266395960293413f0	Yt23_16S	103	1800	Andean forest	Yotoco	Bacteria	Acidobacteriota	Acidobacteriae	Subgroup_2	Unassigned	Unassigned	bacterium_Ellin7509
367253	57b38989c4fc24b8b178df768e69ddae	LS32_16S	103	900	Tropical dry forest	Laguna Sonso	Bacteria	Acidobacteriota	Acidobacteriae	Acidobacteriales	Unassigned	Unassigned	Unassigned
392716	5ddb8c0537f780b8a14812c0663fe9bf	Yt11_16S	103	1800	Andean forest	Yotoco	Bacteria	Gemmatimonadota	Gemmatimonadetes	Gemmatimonadales	Gemmatimonadaceae	uncultured	Unassigned
395047	5e6274c49e673f2cf8a216cb58bbf299	Yt34_16S	103	1800	Andean forest	Yotoco	Bacteria	Actinobacteriota	Thermoleophilia	Gaiellales	uncultured	uncultured	Unassigned
431296	66ca4ab0ae4e782ac103e5687f30dd45	LS32_16S	103	900	Tropical dry forest	Laguna Sonso	Bacteria	Gemmatimonadota	Gemmatimonadetes	Gemmatimonadales	Gemmatimonadaceae	uncultured	Unassigned
517507	7b708f42df65d3b1334b8a06761216b5	BD13_16S	103	2400	Andean forest	Bosque Duende	Bacteria	Acidobacteriota	Acidobacteriae	Acidobacteriales	uncultured	uncultured	Unassigned
525223	7d1ee5cd887f6ee16ccc21387d2c5af8	LS34_16S	103	900	Tropical dry forest	Laguna Sonso	Bacteria	Chloroflexi	AD3	Unassigned	Unassigned	Unassigned	uncultured_bacterium
525224	7d1ee5cd887f6ee16ccc21387d2c5af8	LS11_16S	103	900	Tropical dry forest	Laguna Sonso	Bacteria	Chloroflexi	AD3	Unassigned	Unassigned	Unassigned	uncultured_bacterium
589966	8cb4aea1200928445128df10c333c1dc	LS21_16S	103	900	Tropical dry forest	Laguna Sonso	Bacteria	Firmicutes	Bacilli	Bacillales	Bacillaceae	Bacillus	Unassigned
614109	92ae755ebc455622e50372b2cb010ceb	Yt35_16S	103	1800	Andean forest	Yotoco	Bacteria	Proteobacteria	Gammaproteobacteria	Burkholderiales	Nitrosomonadaceae	mle1-7	uncultured_Burkholderiales
651795	9b8c56c10a77138b8fe5cda4f0da93dd	Yt23_16S	103	1800	Andean forest	Yotoco	Bacteria	Actinobacteriota	MB-A2-108	Unassigned	Unassigned	Unassigned	Unassigned
693040	a544126d1d6d22eda691038bdf69b39d	Yt11_16S	103	1800	Andean forest	Yotoco	Bacteria	Chloroflexi	SHA-26	Unassigned	Unassigned	Unassigned	uncultured_bacterium
746111	b1ce719e5d9c0814de59f2016262c0f7	Yt15_16S	103	1800	Andean forest	Yotoco	Bacteria	Unassigned	Unassigned	Unassigned	Unassigned	Unassigned	Unassigned
752378	b353050316e93858bbcd26e7737e6177	Yt32_16S	103	1800	Andean forest	Yotoco	Bacteria	Proteobacteria	Alphaproteobacteria	Rhizobiales	Xanthobacteraceae	uncultured	Unassigned
759094	b4eafbe40cd9dd42d240a2b5dd53dcd3	BD15_16S	103	2400	Andean forest	Bosque Duende	Bacteria	Acidobacteriota	Acidobacteriae	Subgroup_2	Unassigned	Unassigned	uncultured_eubacterium
767804	b72b640218c7698297255ea265c8a39b	LS15_16S	103	900	Tropical dry forest	Laguna Sonso	Bacteria	Gemmatimonadota	Gemmatimonadetes	Gemmatimonadales	Gemmatimonadaceae	uncultured	Unassigned
863503	ce16a591bb74c7bf9cb16d79f69ca781	Yt24_16S	103	1800	Andean forest	Yotoco	Bacteria	Myxococcota	Myxococcia	Myxococcales	Anaeromyxobacteraceae	Anaeromyxobacter	uncultured_proteobacterium
877202	d16d70c88915b0db8867f7c462c7b12a	Yt11_16S	103	1800	Andean forest	Yotoco	Bacteria	Acidobacteriota	Vicinamibacteria	Vicinamibacterales	uncultured	uncultured	Unassigned
878508	d1b0c112d031051adcab2edda29c280f	Yt32_16S	103	1800	Andean forest	Yotoco	Bacteria	RCP2-54	Unassigned	Unassigned	Unassigned	Unassigned	Unassigned
910289	d97bcc0bb2a4e9bff24d6c9ead1a591b	Yt24_16S	103	1800	Andean forest	Yotoco	Bacteria	Gemmatimonadota	Gemmatimonadetes	Gemmatimonadales	Gemmatimonadaceae	Gemmatimonas	Unassigned
942304	e0f76f28e3b2dff5ad8b8beb79d4e430	LS15_16S	103	900	Tropical dry forest	Laguna Sonso	Bacteria	Myxococcota	Polyangia	Haliangiales	Haliangiaceae	Haliangium	Unassigned
949153	e264d1c2fe92078536000df2f8bc2ba1	Yt24_16S	103	1800	Andean forest	Yotoco	Bacteria	Methylomirabilota	Methylomirabilia	Rokubacteriales	Unassigned	Unassigned	uncultured_bacterium
951040	e2f96f1a6b37c0a32b928df85fcc4c0f	LS23_16S	103	900	Tropical dry forest	Laguna Sonso	Bacteria	Proteobacteria	Gammaproteobacteria	CCD24	Unassigned	Unassigned	Unassigned
982042	eaaf623e1bee138186e902ae33727671	BD15_16S	103	2400	Andean forest	Bosque Duende	Bacteria	Acidobacteriota	Acidobacteriae	Subgroup_2	Unassigned	Unassigned	uncultured_Acidobacteria
1038276	f850b3c866a9c09b5fc99288c56f8729	BD15_16S	103	2400	Andean forest	Bosque Duende	Bacteria	Acidobacteriota	Acidobacteriae	Subgroup_2	Unassigned	Unassigned	Unassigned
1052715	fb9b8ce68d0f7953f4981a562f9b5c27	LS23_16S	103	900	Tropical dry forest	Laguna Sonso	Bacteria	Gemmatimonadota	Gemmatimonadetes	Gemmatimonadales	Gemmatimonadaceae	uncultured	Unassigned
1275	004c36f8a6c881a97ae76f29eda6d370	PDU11_16S	102	3200	Páramo	Páramo Duende	Bacteria	Acidobacteriota	Acidobacteriae	Subgroup_2	Unassigned	Unassigned	uncultured_forest
45436	0aa498981025ff5dd38ad7dce4fbeb50	BD15_16S	102	2400	Andean forest	Bosque Duende	Bacteria	Actinobacteriota	Actinobacteria	Frankiales	Acidothermaceae	Acidothermus	Unassigned
50184	0bd725f821e8708730cc5c2280bf4b11	Yt15_16S	102	1800	Andean forest	Yotoco	Bacteria	Proteobacteria	Alphaproteobacteria	Rhizobiales	Xanthobacteraceae	Unassigned	Unassigned
84357	13d3e9a0a9b699dc76dd74d4b315927e	LS15_16S	102	900	Tropical dry forest	Laguna Sonso	Bacteria	Acidobacteriota	Holophagae	Subgroup_7	Unassigned	Unassigned	Unassigned
178308	29fdb7b2ceb1828ef6d5c9e5d279bb7e	BD21_16S	102	2400	Andean forest	Bosque Duende	Bacteria	Acidobacteriota	Acidobacteriae	Subgroup_2	Unassigned	Unassigned	uncultured_Holophaga
236160	37e5f877abf9b95a1d6e20ebfa2f4bf0	Yt12_16S	102	1800	Andean forest	Yotoco	Bacteria	Acidobacteriota	Acidobacteriae	Acidobacteriales	uncultured	uncultured	Unassigned
255389	3c728764e2ead440c3769ada381886ee	LS21_16S	102	900	Tropical dry forest	Laguna Sonso	Bacteria	Acidobacteriota	Acidobacteriae	Subgroup_2	Unassigned	Unassigned	uncultured_Acidobacteria
260774	3db16d11e266474fce7484c24ca5aab1	BD32_16S	102	2400	Andean forest	Bosque Duende	Bacteria	Acidobacteriota	Acidobacteriae	Acidobacteriales	uncultured	uncultured	uncultured_forest
276670	41db3a79e6129bf71fea12f31950977f	BD13_16S	102	2400	Andean forest	Bosque Duende	Bacteria	Proteobacteria	Alphaproteobacteria	Rhizobiales	Xanthobacteraceae	uncultured	Unassigned
277149	4207a56a23b91e70b5095f4d6552fd6c	BD21_16S	102	2400	Andean forest	Bosque Duende	Bacteria	Acidobacteriota	Acidobacteriae	Subgroup_2	Unassigned	Unassigned	uncultured_Acidobacteria
363506	56eeb7876f3e22c8dab1dd41e4bdbd37	Yt21_16S	102	1800	Andean forest	Yotoco	Bacteria	Acidobacteriota	Blastocatellia	Pyrinomonadales	Pyrinomonadaceae	RB41	Unassigned
448536	6ae1e903c7fd4c64c4804c5a4ee5ebd8	LS34_16S	102	900	Tropical dry forest	Laguna Sonso	Bacteria	Acidobacteriota	Acidobacteriae	Subgroup_2	Unassigned	Unassigned	Unassigned
589424	8c92f57fee14f0b8c4cf0a7bc87e0945	LS25_16S	102	900	Tropical dry forest	Laguna Sonso	Bacteria	Proteobacteria	Alphaproteobacteria	Acetobacterales	Acetobacteraceae	Unassigned	Unassigned
621741	9476ff85f480c7046ae79fce24c16281	BD35_16S	102	2400	Andean forest	Bosque Duende	Bacteria	Firmicutes	Clostridia	Lachnospirales	Lachnospiraceae	Roseburia	Unassigned
623782	94dd90ac99a0c658d718af88ef895b2c	Yt34_16S	102	1800	Andean forest	Yotoco	Bacteria	Acidobacteriota	Acidobacteriae	Acidobacteriales	uncultured	uncultured	uncultured_forest
693001	a53ee964dafaac1976ffc97692975881	LS11_16S	102	900	Tropical dry forest	Laguna Sonso	Bacteria	Proteobacteria	Gammaproteobacteria	Burkholderiales	Nitrosomonadaceae	Ellin6067	Unassigned
744363	b16774c31d85b59bb6196c6272f412fe	Yt12_16S	102	1800	Andean forest	Yotoco	Bacteria	NB1-j	Unassigned	Unassigned	Unassigned	Unassigned	uncultured_soil
790692	bca35fe22ca98a3a4668be62fa8b971f	Yt15_16S	102	1800	Andean forest	Yotoco	Bacteria	Actinobacteriota	Actinobacteria	Frankiales	Acidothermaceae	Acidothermus	Unassigned
836610	c789a03d78eb42cf61db698c522bb252	LS11_16S	102	900	Tropical dry forest	Laguna Sonso	Bacteria	Acidobacteriota	Acidobacteriae	Subgroup_2	Unassigned	Unassigned	uncultured_Acidobacteria
966343	e6e3951e8aa157f1753cdb9038657b3f	LS31_16S	102	900	Tropical dry forest	Laguna Sonso	Bacteria	Acidobacteriota	Acidobacteriae	Acidobacteriales	Koribacteraceae	Candidatus_Koribacter	uncultured_bacterium
978377	e9aabfa4eab63e5f31590872c3d5f830	Yt32_16S	102	1800	Andean forest	Yotoco	Bacteria	Chloroflexi	AD3	Unassigned	Unassigned	Unassigned	uncultured_bacterium
1024246	f4ebd25ae849a110fc58f61c506fc254	BD15_16S	102	2400	Andean forest	Bosque Duende	Bacteria	Acidobacteriota	Acidobacteriae	Subgroup_2	Unassigned	Unassigned	uncultured_eubacterium
1024272	f4ebd25ae849a110fc58f61c506fc254	BD32_16S	102	2400	Andean forest	Bosque Duende	Bacteria	Acidobacteriota	Acidobacteriae	Subgroup_2	Unassigned	Unassigned	uncultured_eubacterium
1054468	fc09bb4accf10ef70ee661607168d654	Yt21_16S	102	1800	Andean forest	Yotoco	Bacteria	Acidobacteriota	Acidobacteriae	Solibacterales	Solibacteraceae	Candidatus_Solibacter	Unassigned
1070636	ffcebb6c879d5c8d2fc247783e63147f	Yt32_16S	102	1800	Andean forest	Yotoco	Bacteria	Verrucomicrobiota	Verrucomicrobiae	Chthoniobacterales	Chthoniobacteraceae	Candidatus_Udaeobacter	Unassigned
93447	15f809221b809e6bb7c08ae68ddbe63d	Yt24_16S	101	1800	Andean forest	Yotoco	Bacteria	Desulfobacterota	uncultured	uncultured	uncultured	uncultured	Unassigned
111507	1a4501e0e2f0a583f6ace1af1e29ffca	LS11_16S	101	900	Tropical dry forest	Laguna Sonso	Bacteria	Unassigned	Unassigned	Unassigned	Unassigned	Unassigned	Unassigned
193449	2d620a7604209f5e135fa3d33da8abc9	Yt12_16S	101	1800	Andean forest	Yotoco	Bacteria	RCP2-54	Unassigned	Unassigned	Unassigned	Unassigned	Unassigned
193450	2d620a7604209f5e135fa3d33da8abc9	Yt24_16S	101	1800	Andean forest	Yotoco	Bacteria	RCP2-54	Unassigned	Unassigned	Unassigned	Unassigned	Unassigned
206408	3079ae1d93bc7eaf2cdbb22bf16e7e11	LS31_16S	101	900	Tropical dry forest	Laguna Sonso	Bacteria	Acidobacteriota	Acidobacteriae	Acidobacteriales	uncultured	uncultured	Unassigned
214986	32751264c46def2ba8eb1747d76d6ebe	PDU24_16S	101	3200	Páramo	Páramo Duende	Bacteria	RCP2-54	Unassigned	Unassigned	Unassigned	Unassigned	uncultured_bacterium
[truncated: 1,046,576+ more rows]

## Sheet: B. Fungi
	OTU	Sample	Abundance	Altitude	Ecosystem	Location	Kingdom	Phylum	Class	Order	Family	Genus	Species
101483	9e27ebcac6310a317d918083c74c6deb	BD21_ITS	18053	2400	Andean forest	Bosque Páramo Duende	Fungi	Ascomycota	Archaeorhizomycetes	Archaeorhizomycetales	Archaeorhizomycetaceae	Archaeorhizomyces	Unidentified
152749	ebc13caf0bb196d1cf9a3282850846d1	PDU24_ITS	11863	3200	Páramo	Páramo Duende	Fungi	Ascomycota	Archaeorhizomycetes	Archaeorhizomycetales	Archaeorhizomycetaceae	Archaeorhizomyces	Unidentified
99115	997071e9d0ab31bb66ca8dfbeefde7b2	PDU24_ITS	11506	3200	Páramo	Páramo Duende	Fungi	Ascomycota	Archaeorhizomycetes	Archaeorhizomycetales	Archaeorhizomycetaceae	Archaeorhizomyces	Unidentified
15280	1800cca747002cebb90f1ef7436c8026	BD32_ITS	9832	2400	Andean forest	Bosque Páramo Duende	Fungi	Ascomycota	Archaeorhizomycetes	Archaeorhizomycetales	Archaeorhizomycetaceae	Archaeorhizomyces	Unidentified
33043	3458971b00eb9613164070c0730ceb9b	PDU11_ITS	9389	3200	Páramo	Páramo Duende	Fungi	Ascomycota	Archaeorhizomycetes	Archaeorhizomycetales	Archaeorhizomycetaceae	Archaeorhizomyces	Unidentified
158286	f3eeeb8681688fba12339e90cc147fce	BD24_ITS	8817	2400	Andean forest	Bosque Páramo Duende	Fungi	Ascomycota	Archaeorhizomycetes	Archaeorhizomycetales	Archaeorhizomycetaceae	Archaeorhizomyces	Unidentified
47985	4b168c4c7ac3723036fe490078f03f1c	BD13_ITS	8449	2400	Andean forest	Bosque Páramo Duende	Fungi	Ascomycota	Archaeorhizomycetes	Archaeorhizomycetales	Archaeorhizomycetaceae	Archaeorhizomyces	Unidentified
38836	3cdfa0cf49402c90502bd06cece3433b	PDU13_ITS	7680	3200	Páramo	Páramo Duende	Fungi	Ascomycota	Archaeorhizomycetes	Archaeorhizomycetales	Archaeorhizomycetaceae	Archaeorhizomyces	Unidentified
21485	21b86585f8a9011eb22d4672b11d1b06	PDU14_ITS	7478	3200	Páramo	Páramo Duende	Fungi	Ascomycota	Sordariomycetes	Hypocreales	Hypocreaceae	Trichoderma	Unidentified
149501	e6bd28af55b79ca6009cf4259230dabb	BD24_ITS	7163	2400	Andean forest	Bosque Páramo Duende	Fungi	Ascomycota	Archaeorhizomycetes	Archaeorhizomycetales	Archaeorhizomycetaceae	Archaeorhizomyces	Unidentified
12821	14729fafba1cdb103f49702fe7b70752	PDU25_ITS	6932	3200	Páramo	Páramo Duende	Fungi	Ascomycota	Archaeorhizomycetes	Archaeorhizomycetales	Archaeorhizomycetaceae	Archaeorhizomyces	Unidentified
54206	539cdf626d9fdd7fdcb89b442538720a	BD15_ITS	6719	2400	Andean forest	Bosque Páramo Duende	Fungi	Ascomycota	Archaeorhizomycetes	Archaeorhizomycetales	Archaeorhizomycetaceae	Archaeorhizomyces	Unidentified
10280	107d81696a1e449fb7b2cd65b0c7827d	BD15_ITS	6694	2400	Andean forest	Bosque Páramo Duende	Fungi	Ascomycota	Archaeorhizomycetes	Archaeorhizomycetales	Archaeorhizomycetaceae	Archaeorhizomyces	Unidentified
11167	11ee594e85b8d6fa8a27152d8c9cd684	Yt34_ITS	5652	1800	Andean forest	Yotoco	Fungi	Ascomycota	Archaeorhizomycetes	Archaeorhizomycetales	Archaeorhizomycetaceae	Archaeorhizomyces	Unidentified
67817	6a8409959b075d2962a4c58a7c3c9701	BD21_ITS	5651	2400	Andean forest	Bosque Páramo Duende	Fungi	Ascomycota	Archaeorhizomycetes	Archaeorhizomycetales	Archaeorhizomycetaceae	Archaeorhizomyces	Unidentified
5231	083d3cc28ed0bcab8069affbd7d5f317	BD13_ITS	5545	2400	Andean forest	Bosque Páramo Duende	Fungi	Ascomycota	Archaeorhizomycetes	Archaeorhizomycetales	Archaeorhizomycetaceae	Archaeorhizomyces	Unidentified
45664	47c3f5643a8fb8936fb2a51bb7ce0e56	PDU25_ITS	5246	3200	Páramo	Páramo Duende	Fungi	Ascomycota	Archaeorhizomycetes	Archaeorhizomycetales	Archaeorhizomycetaceae	Archaeorhizomyces	Unidentified
123637	be9deb9b52913a42cfee7e765d851c38	PDU23_ITS	5086	3200	Páramo	Páramo Duende	Fungi	Ascomycota	Archaeorhizomycetes	Archaeorhizomycetales	Archaeorhizomycetaceae	Archaeorhizomyces	Unidentified
5756	09525841ab37d9f9aa47adc5a3f7a7cb	PDU23_ITS	5014	3200	Páramo	Páramo Duende	Fungi	Ascomycota	Archaeorhizomycetes	Archaeorhizomycetales	Archaeorhizomycetaceae	Archaeorhizomyces	Unidentified
93787	91bb084e18224dddb842c80a7ae9231e	PDU12_ITS	4310	3200	Páramo	Páramo Duende	Fungi	Ascomycota	Archaeorhizomycetes	Archaeorhizomycetales	Archaeorhizomycetaceae	Archaeorhizomyces	Unidentified
146553	e2ddf29bf11b0259a2d2a1a403fe34c4	BD11_ITS	4293	2400	Andean forest	Bosque Páramo Duende	Fungi	Ascomycota	Archaeorhizomycetes	Archaeorhizomycetales	Archaeorhizomycetaceae	Archaeorhizomyces	Unidentified
40675	403564be77a3bdaea27e6098527fd9b4	BD31_ITS	4170	2400	Andean forest	Bosque Páramo Duende	Fungi	Ascomycota	Archaeorhizomycetes	Archaeorhizomycetales	Archaeorhizomycetaceae	Archaeorhizomyces	Unidentified
106440	a5df56bbf042054306f85417cc9345ec	BD11_ITS	4150	2400	Andean forest	Bosque Páramo Duende	Fungi	Ascomycota	Archaeorhizomycetes	Archaeorhizomycetales	Archaeorhizomycetaceae	Archaeorhizomyces	Unidentified
1363	024c5f00b3a2d31e9c868265d3d13d5b	PDU24_ITS	4080	3200	Páramo	Páramo Duende	Fungi	Ascomycota	Archaeorhizomycetes	Archaeorhizomycetales	Archaeorhizomycetaceae	Archaeorhizomyces	Unidentified
69459	6d414c4e8e73056e887e1e429fbd6f24	BD21_ITS	3948	2400	Andean forest	Bosque Páramo Duende	Fungi	Ascomycota	Archaeorhizomycetes	Archaeorhizomycetales	Archaeorhizomycetaceae	Archaeorhizomyces	Unidentified
57809	58e44d3fee8b691531caa139b8c01b4e	Yt34_ITS	3920	1800	Andean forest	Yotoco	Fungi	Ascomycota	Archaeorhizomycetes	Archaeorhizomycetales	Archaeorhizomycetaceae	Archaeorhizomyces	Unidentified
80452	7e681b6fb9dc37b1822e63d6b336b153	PDU24_ITS	3917	3200	Páramo	Páramo Duende	Fungi	Ascomycota	Archaeorhizomycetes	Archaeorhizomycetales	Archaeorhizomycetaceae	Archaeorhizomyces	Unidentified
46381	4908e2394559e4a4cc99d45bc292d771	BD32_ITS	3870	2400	Andean forest	Bosque Páramo Duende	Fungi	Ascomycota	Archaeorhizomycetes	Archaeorhizomycetales	Archaeorhizomycetaceae	Archaeorhizomyces	Unidentified
146101	e235352f9a73e4d81e9b6aa091c0c95c	PDU24_ITS	3689	3200	Páramo	Páramo Duende	Fungi	Ascomycota	Archaeorhizomycetes	Archaeorhizomycetales	Archaeorhizomycetaceae	Archaeorhizomyces	Unidentified
9247	0ed10a963002dd92a64345fde6ab8cbe	Yt11_ITS	3683	1800	Andean forest	Yotoco	Fungi	Basidiomycota	Agaricomycetes	Agaricales	Clavariaceae	Ramariopsis	Ramariopsis_atlantica
22338	231da1ebd8de40a3cca35c27ccbaba88	BD11_ITS	3609	2400	Andean forest	Bosque Páramo Duende	Fungi	Ascomycota	Archaeorhizomycetes	Archaeorhizomycetales	Archaeorhizomycetaceae	Archaeorhizomyces	Unidentified
51104	4f7eef3c614d34dbecc56392392bac02	LS32_ITS	3605	900	Tropical dry forest	Laguna Sonso	Fungi	Mortierellomycota	Mortierellomycetes	Mortierellales	Mortierellaceae	Mortierella	Unidentified
155819	f034300a2a08d51ad522fb32957f7422	BD35_ITS	3597	2400	Andean forest	Bosque Páramo Duende	Fungi	Ascomycota	Archaeorhizomycetes	Archaeorhizomycetales	Archaeorhizomycetaceae	Archaeorhizomyces	Unidentified
29093	2e50230b2cb7b27121da3ef57513bacc	PDU11_ITS	3504	3200	Páramo	Páramo Duende	Fungi	Ascomycota	Archaeorhizomycetes	Archaeorhizomycetales	Archaeorhizomycetaceae	Archaeorhizomyces	Unidentified
132954	cd05c8fddb05d9422e838be58ce75d36	Yt35_ITS	3409	1800	Andean forest	Yotoco	Fungi	Ascomycota	Archaeorhizomycetes	Archaeorhizomycetales	Archaeorhizomycetaceae	Archaeorhizomyces	Unidentified
63598	63eeceb655d2d65cc3fae0c6cc84f914	PDU24_ITS	3383	3200	Páramo	Páramo Duende	Fungi	Ascomycota	Archaeorhizomycetes	Archaeorhizomycetales	Archaeorhizomycetaceae	Archaeorhizomyces	Unidentified
35141	3741a338bc6e40cf49abcb7f7f83451b	LS15_ITS	3339	900	Tropical dry forest	Laguna Sonso	Fungi	Basidiomycota	Agaricomycetes	Trechisporales	Hydnodontaceae	Trechispora	Unidentified
133830	ce5c9da2c9acbf6b1bc38eaac8137167	BD11_ITS	3328	2400	Andean forest	Bosque Páramo Duende	Fungi	Mortierellomycota	Mortierellomycetes	Mortierellales	Mortierellaceae	Mortierella	Mortierella_gemmifera
163078	fb37ab6da178d394ef8dedc3c7550f40	Yt35_ITS	3198	1800	Andean forest	Yotoco	Fungi	Ascomycota	Archaeorhizomycetes	Archaeorhizomycetales	Archaeorhizomycetaceae	Archaeorhizomyces	Unidentified
95157	93be97e9aed8d8d5ced0c161164dd489	BD35_ITS	3139	2400	Andean forest	Bosque Páramo Duende	Fungi	Ascomycota	Sordariomycetes	Sordariales	Lasiosphaeriaceae	Podospora	Unidentified
119860	b99cf498a552aaba2d610d925bb365e6	BD13_ITS	3105	2400	Andean forest	Bosque Páramo Duende	Fungi	Basidiomycota	Agaricomycetes	Trechisporales	Hydnodontaceae	Trechispora	Unidentified
104658	a285ff83e4621807d11478271339e032	BD24_ITS	3015	2400	Andean forest	Bosque Páramo Duende	Fungi	Ascomycota	Archaeorhizomycetes	Archaeorhizomycetales	Archaeorhizomycetaceae	Archaeorhizomyces	Unidentified
45362	4732adbe891d1556fac32426c60b591a	Yt11_ITS	2981	1800	Andean forest	Yotoco	Fungi	Basidiomycota	Agaricomycetes	Thelephorales	Bankeraceae	Sarcodon	Sarcodon_atroviridis
101668	9e7329c6a0b8cc0e1cab3fb7b04cedae	BD32_ITS	2754	2400	Andean forest	Bosque Páramo Duende	Fungi	Ascomycota	Archaeorhizomycetes	Archaeorhizomycetales	Archaeorhizomycetaceae	Archaeorhizomyces	Unidentified
51699	506f40005b8ed4386b416f71d7224eeb	BD21_ITS	2743	2400	Andean forest	Bosque Páramo Duende	Fungi	Ascomycota	Archaeorhizomycetes	Archaeorhizomycetales	Archaeorhizomycetaceae	Archaeorhizomyces	Unidentified
53289	5279f54af3fb92dcb77832bc57d0a429	PDU23_ITS	2703	3200	Páramo	Páramo Duende	Fungi	Ascomycota	Archaeorhizomycetes	Archaeorhizomycetales	Archaeorhizomycetaceae	Archaeorhizomyces	Unidentified
27539	2bfd8eb15258c2b2b5d3d85d2aa7683a	PDU14_ITS	2682	3200	Páramo	Páramo Duende	Fungi	Ascomycota	Archaeorhizomycetes	Archaeorhizomycetales	Archaeorhizomycetaceae	Archaeorhizomyces	Unidentified
101576	9e46d333b3d27a572034c01de8d46c81	LS25_ITS	2591	900	Tropical dry forest	Laguna Sonso	Fungi	Mortierellomycota	Mortierellomycetes	Mortierellales	Mortierellaceae	Mortierella	Mortierella_chienii
10645	11292239c5056490ee6e2807435ea481	BD24_ITS	2584	2400	Andean forest	Bosque Páramo Duende	Fungi	Ascomycota	Archaeorhizomycetes	Archaeorhizomycetales	Archaeorhizomycetaceae	Archaeorhizomyces	Unidentified
120552	ba5b33dc5b8547fefd1704e2c7d4ba3a	LS15_ITS	2557	900	Tropical dry forest	Laguna Sonso	Fungi	Ascomycota	Sordariomycetes	Hypocreales	Nectriaceae	Fusarium	Fusarium_solani
163291	fb9357f3804c44ea527f0959de6ad201	PDU14_ITS	2547	3200	Páramo	Páramo Duende	Fungi	Ascomycota	Archaeorhizomycetes	Archaeorhizomycetales	Archaeorhizomycetaceae	Archaeorhizomyces	Unidentified
44868	468ec4866243b765f9826671788a5c60	LS32_ITS	2496	900	Tropical dry forest	Laguna Sonso	Fungi	Ascomycota	Pezizomycetes	Pezizales	Pezizaceae	Peziza	Peziza_oceanica
36414	391a77acd6e272d1babe750abc05cf7e	Yt12_ITS	2473	1800	Andean forest	Yotoco	Fungi	Ascomycota	Archaeorhizomycetes	Archaeorhizomycetales	Archaeorhizomycetaceae	Archaeorhizomyces	Unidentified
147098	e3b7d2da0fabc02504bd01247d660d55	PDU11_ITS	2353	3200	Páramo	Páramo Duende	Fungi	Ascomycota	Archaeorhizomycetes	Archaeorhizomycetales	Archaeorhizomycetaceae	Archaeorhizomyces	Unidentified
145130	e0b10df857c033113a786596323f91eb	LS31_ITS	2280	900	Tropical dry forest	Laguna Sonso	Fungi	Ascomycota	Dothideomycetes	Pleosporales	Torulaceae	Torula	Torula_deospora
138613	d5da07f7ea9a890a46e6a51e7910431d	Yt21_ITS	2240	1800	Andean forest	Yotoco	Fungi	Ascomycota	Archaeorhizomycetes	Archaeorhizomycetales	Archaeorhizomycetaceae	Archaeorhizomyces	Unidentified
91398	8f3c10cfd591ad8f7a9269cb0c93a94d	BD35_ITS	2233	2400	Andean forest	Bosque Páramo Duende	Fungi	Ascomycota	Archaeorhizomycetes	Archaeorhizomycetales	Archaeorhizomycetaceae	Archaeorhizomyces	Unidentified
60718	5e1c704f220e424c1399dd0b21de3fe5	Yt21_ITS	2226	1800	Andean forest	Yotoco	Fungi	Ascomycota	Archaeorhizomycetes	Archaeorhizomycetales	Archaeorhizomycetaceae	Archaeorhizomyces	Unidentified
87157	886fd671ab43ebf4f5ac1325ca028ae2	BD24_ITS	2211	2400	Andean forest	Bosque Páramo Duende	Fungi	Mortierellomycota	Mortierellomycetes	Mortierellales	Mortierellaceae	Mortierella	Unidentified
136925	d336e314fa8da204f7ec4006eb58f7ff	PDU13_ITS	2161	3200	Páramo	Páramo Duende	Fungi	Ascomycota	Archaeorhizomycetes	Archaeorhizomycetales	Archaeorhizomycetaceae	Archaeorhizomyces	Unidentified
141926	dbf0d7d71b92a4070043e3224a6da0f9	BD31_ITS	2100	2400	Andean forest	Bosque Páramo Duende	Fungi	Ascomycota	Archaeorhizomycetes	Archaeorhizomycetales	Archaeorhizomycetaceae	Archaeorhizomyces	Unidentified
120558	ba5b33dc5b8547fefd1704e2c7d4ba3a	LS25_ITS	2027	900	Tropical dry forest	Laguna Sonso	Fungi	Ascomycota	Sordariomycetes	Hypocreales	Nectriaceae	Fusarium	Fusarium_solani
62783	62c2ceff884458c8bc262f8fe128c2cf	LS15_ITS	2026	900	Tropical dry forest	Laguna Sonso	Fungi	Ascomycota	Sordariomycetes	Hypocreales	Nectriaceae	Volutella	Volutella_ciliata
102828	9ff65e5c48b77c4527ad33d75f9f94ba	Yt12_ITS	2001	1800	Andean forest	Yotoco	Fungi	Ascomycota	Archaeorhizomycetes	Archaeorhizomycetales	Archaeorhizomycetaceae	Archaeorhizomyces	Unidentified
7227	0bdba10e9c23f286628426b4d149056e	PDU24_ITS	1979	3200	Páramo	Páramo Duende	Fungi	Ascomycota	Archaeorhizomycetes	Archaeorhizomycetales	Archaeorhizomycetaceae	Archaeorhizomyces	Unidentified
12285	13d6b9e8fbede468e37ecb7c7f51abd3	Yt24_ITS	1936	1800	Andean forest	Yotoco	Fungi	Ascomycota	Leotiomycetes	Helotiales	Helotiales_fam_Incertae_sedis	Leohumicola	Unidentified
118055	b73f4803507b066c0b69982b57630efb	BD15_ITS	1930	2400	Andean forest	Bosque Páramo Duende	Fungi	Ascomycota	Archaeorhizomycetes	Archaeorhizomycetales	Archaeorhizomycetaceae	Archaeorhizomyces	Unidentified
4411	0705c78b69c13caa0085e410f3d27d28	Yt21_ITS	1855	1800	Andean forest	Yotoco	Fungi	Ascomycota	Archaeorhizomycetes	Archaeorhizomycetales	Archaeorhizomycetaceae	Archaeorhizomyces	Unidentified
119210	b867c623c88a9602d2217aa4b5c2f0da	PDU11_ITS	1793	3200	Páramo	Páramo Duende	Fungi	Ascomycota	Archaeorhizomycetes	Archaeorhizomycetales	Archaeorhizomycetaceae	Archaeorhizomyces	Unidentified
116060	b3b8705f6adc2b387ea09deee6b51346	BD15_ITS	1784	2400	Andean forest	Bosque Páramo Duende	Fungi	Ascomycota	Archaeorhizomycetes	Archaeorhizomycetales	Archaeorhizomycetaceae	Archaeorhizomyces	Unidentified
113007	af3118d9eef0e3d1ac38523531046fbb	BD31_ITS	1760	2400	Andean forest	Bosque Páramo Duende	Fungi	Ascomycota	Archaeorhizomycetes	Archaeorhizomycetales	Archaeorhizomycetaceae	Archaeorhizomyces	Unidentified
87147	886fd671ab43ebf4f5ac1325ca028ae2	Yt12_ITS	1755	1800	Andean forest	Yotoco	Fungi	Mortierellomycota	Mortierellomycetes	Mortierellales	Mortierellaceae	Mortierella	Unidentified
10580	1123c19bf5fe188662f3835e3d017972	Yt32_ITS	1721	1800	Andean forest	Yotoco	Fungi	Ascomycota	Archaeorhizomycetes	Archaeorhizomycetales	Archaeorhizomycetaceae	Archaeorhizomyces	Unidentified
126568	c2c0a7208ae4577d8053dd666f5bfa1b	Yt24_ITS	1711	1800	Andean forest	Yotoco	Fungi	Ascomycota	Archaeorhizomycetes	Archaeorhizomycetales	Archaeorhizomycetaceae	Archaeorhizomyces	Unidentified
75901	77ef0645a0057c4c7a179ff82f9d3096	PDU25_ITS	1700	3200	Páramo	Páramo Duende	Fungi	Ascomycota	Archaeorhizomycetes	Archaeorhizomycetales	Archaeorhizomycetaceae	Archaeorhizomyces	Unidentified
119662	b94827f36edfa53ee8a1ef8304d4e85e	PDU12_ITS	1650	3200	Páramo	Páramo Duende	Fungi	Ascomycota	Archaeorhizomycetes	Archaeorhizomycetales	Archaeorhizomycetaceae	Archaeorhizomyces	Unidentified
34148	357e6ac22bb258897e48a86d1d5c1bab	PDU13_ITS	1640	3200	Páramo	Páramo Duende	Fungi	Ascomycota	Archaeorhizomycetes	Archaeorhizomycetales	Archaeorhizomycetaceae	Archaeorhizomyces	Unidentified
143940	ded37acdcf50040c89f1e2508e11ee21	PDU13_ITS	1620	3200	Páramo	Páramo Duende	Fungi	Ascomycota	Archaeorhizomycetes	Archaeorhizomycetales	Archaeorhizomycetaceae	Archaeorhizomyces	Unidentified
8493	0dc9b73caa1489fbaccf847068fbe5ec	PDU24_ITS	1601	3200	Páramo	Páramo Duende	Fungi	Mortierellomycota	Mortierellomycetes	Mortierellales	Mortierellaceae	Mortierella	Mortierella_gemmifera
9881	0fe4cb817e5b3581cb04ac99feccdc8b	BD35_ITS	1599	2400	Andean forest	Bosque Páramo Duende	Fungi	Ascomycota	Archaeorhizomycetes	Archaeorhizomycetales	Archaeorhizomycetaceae	Archaeorhizomyces	Unidentified
52510	5173340d3804070a293d34c9e68f6f5e	BD24_ITS	1560	2400	Andean forest	Bosque Páramo Duende	Fungi	Ascomycota	Archaeorhizomycetes	Archaeorhizomycetales	Archaeorhizomycetaceae	Archaeorhizomyces	Unidentified
152539	eb3f990c182e30875b18c90784d982f4	BD35_ITS	1550	2400	Andean forest	Bosque Páramo Duende	Fungi	Ascomycota	Archaeorhizomycetes	Archaeorhizomycetales	Archaeorhizomycetaceae	Archaeorhizomyces	Unidentified
28584	2da2aa7a100424e9d0a5ebb46ab2af9b	LS11_ITS	1520	900	Tropical dry forest	Laguna Sonso	Fungi	Ascomycota	Sordariomycetes	Hypocreales	Clavicipitaceae	Pochonia	Unidentified
153822	ed202c94fa5c502673c7f2a2fa6dbd70	PDU11_ITS	1519	3200	Páramo	Páramo Duende	Fungi	Ascomycota	Archaeorhizomycetes	Archaeorhizomycetales	Archaeorhizomycetaceae	Archaeorhizomyces	Unidentified
138641	d5e4b295249309c0fd3bcc4567f54e5c	Yt24_ITS	1505	1800	Andean forest	Yotoco	Fungi	Ascomycota	Archaeorhizomycetes	Archaeorhizomycetales	Archaeorhizomycetaceae	Archaeorhizomyces	Unidentified
142534	dce7e8f3a1fa7bfb7c443d25beff585c	Yt34_ITS	1502	1800	Andean forest	Yotoco	Fungi	Ascomycota	Archaeorhizomycetes	Archaeorhizomycetales	Archaeorhizomycetaceae	Archaeorhizomyces	Unidentified
56295	56d9c9629592ca9b81ae1f6b2c4a6633	BD15_ITS	1469	2400	Andean forest	Bosque Páramo Duende	Fungi	Mortierellomycota	Mortierellomycetes	Mortierellales	Mortierellaceae	Mortierella	Mortierella_pseudozygospora
12278	13d6b9e8fbede468e37ecb7c7f51abd3	Yt21_ITS	1448	1800	Andean forest	Yotoco	Fungi	Ascomycota	Leotiomycetes	Helotiales	Helotiales_fam_Incertae_sedis	Leohumicola	Unidentified
78352	7bd7a4ff12b6d9d03b5a3f97809d584b	Yt15_ITS	1447	1800	Andean forest	Yotoco	Fungi	Ascomycota	Archaeorhizomycetes	Archaeorhizomycetales	Archaeorhizomycetaceae	Archaeorhizomyces	Unidentified
69716	6d91e8305de5e00295b6f7064a292d06	Yt11_ITS	1436	1800	Andean forest	Yotoco	Fungi	Ascomycota	Archaeorhizomycetes	Archaeorhizomycetales	Archaeorhizomycetaceae	Archaeorhizomyces	Unidentified
65976	6798b23c9af02b5e86074e865b89e988	Yt21_ITS	1423	1800	Andean forest	Yotoco	Fungi	Ascomycota	Archaeorhizomycetes	Archaeorhizomycetales	Archaeorhizomycetaceae	Archaeorhizomyces	Unidentified
100195	9b756e02b180045ef4e71c68671db558	Yt15_ITS	1406	1800	Andean forest	Yotoco	Fungi	Ascomycota	Archaeorhizomycetes	Archaeorhizomycetales	Archaeorhizomycetaceae	Archaeorhizomyces	Unidentified
115944	b37b6bdbcb7659560f2be962a586f053	BD32_ITS	1387	2400	Andean forest	Bosque Páramo Duende	Fungi	Ascomycota	Archaeorhizomycetes	Archaeorhizomycetales	Archaeorhizomycetaceae	Archaeorhizomyces	Unidentified
37850	3b260d212379473217adf1dcbc239edc	Yt12_ITS	1384	1800	Andean forest	Yotoco	Fungi	Basidiomycota	Agaricomycetes	Agaricomycetes_ord_Incertae_sedis	Agaricomycetes_fam_Incertae_sedis	Leifia	Leifia_brevispora
64139	64a314ef3f3307d38c3153321806e924	PDU13_ITS	1381	3200	Páramo	Páramo Duende	Fungi	Ascomycota	Archaeorhizomycetes	Archaeorhizomycetales	Archaeorhizomycetaceae	Archaeorhizomyces	Unidentified
120543	ba5b33dc5b8547fefd1704e2c7d4ba3a	LS11_ITS	1378	900	Tropical dry forest	Laguna Sonso	Fungi	Ascomycota	Sordariomycetes	Hypocreales	Nectriaceae	Fusarium	Fusarium_solani
54132	5388f76243d3e8358a4a95ff2682b6c5	PDU25_ITS	1374	3200	Páramo	Páramo Duende	Fungi	Ascomycota	Archaeorhizomycetes	Archaeorhizomycetales	Archaeorhizomycetaceae	Archaeorhizomyces	Unidentified
145127	e0b10df857c033113a786596323f91eb	LS11_ITS	1355	900	Tropical dry forest	Laguna Sonso	Fungi	Ascomycota	Dothideomycetes	Pleosporales	Torulaceae	Torula	Torula_deospora
26889	2b3be636044f6f0d52ef48e6b91012fb	PDU13_ITS	1325	3200	Páramo	Páramo Duende	Fungi	Ascomycota	Archaeorhizomycetes	Archaeorhizomycetales	Archaeorhizomycetaceae	Archaeorhizomyces	Unidentified
19505	1ed7d0f5bbd5e6a1c37fede54c160408	BD35_ITS	1309	2400	Andean forest	Bosque Páramo Duende	Fungi	Ascomycota	Archaeorhizomycetes	Archaeorhizomycetales	Archaeorhizomycetaceae	Archaeorhizomyces	Unidentified
21412	219fb3133fee2171dc77d7e93eae7c2d	BD24_ITS	1303	2400	Andean forest	Bosque Páramo Duende	Fungi	Ascomycota	Archaeorhizomycetes	Archaeorhizomycetales	Archaeorhizomycetaceae	Archaeorhizomyces	Unidentified
86209	86cf1074efa9504533c738f7d3fd898e	Yt15_ITS	1268	1800	Andean forest	Yotoco	Fungi	Ascomycota	Archaeorhizomycetes	Archaeorhizomycetales	Archaeorhizomycetaceae	Archaeorhizomyces	Unidentified
15606	18a1bec4364a6fabd9bfc594715aa7f1	PDU23_ITS	1257	3200	Páramo	Páramo Duende	Fungi	Ascomycota	Archaeorhizomycetes	Archaeorhizomycetales	Archaeorhizomycetaceae	Archaeorhizomyces	Unidentified
30863	30a5b478f6dd8ad701ca10bbe718d2bb	PDU12_ITS	1255	3200	Páramo	Páramo Duende	Fungi	Ascomycota	Archaeorhizomycetes	Archaeorhizomycetales	Archaeorhizomycetaceae	Archaeorhizomyces	Unidentified
113652	b02b8313520801da4788f60c8707ee3a	LS34_ITS	1227	900	Tropical dry forest	Laguna Sonso	Fungi	Ascomycota	Archaeorhizomycetes	Archaeorhizomycetales	Archaeorhizomycetaceae	Archaeorhizomyces	Unidentified
46854	498beb18411e7755b78db37fe8e768e2	PDU11_ITS	1218	3200	Páramo	Páramo Duende	Fungi	Ascomycota	Archaeorhizomycetes	Archaeorhizomycetales	Archaeorhizomycetaceae	Archaeorhizomyces	Unidentified
130799	c8fc0b64c454af12e568f9d6981282b9	LS34_ITS	1214	900	Tropical dry forest	Laguna Sonso	Fungi	Basidiomycota	Agaricomycetes	Geastrales	Geastraceae	Geastrum	Unidentified
123474	be6823acba4d692e6c1aaad5ffce9eb6	LS32_ITS	1209	900	Tropical dry forest	Laguna Sonso	Fungi	Ascomycota	Archaeorhizomycetes	Archaeorhizomycetales	Archaeorhizomycetaceae	Archaeorhizomyces	Unidentified
121699	bbfd2acb331e5b40519d48478ede989d	Yt32_ITS	1207	1800	Andean forest	Yotoco	Fungi	Ascomycota	Archaeorhizomycetes	Archaeorhizomycetales	Archaeorhizomycetaceae	Archaeorhizomyces	Unidentified
144946	e08814b669e9a6e5d9db77b35785fb28	LS25_ITS	1195	900	Tropical dry forest	Laguna Sonso	Fungi	Basidiomycota	Tremellomycetes	Tremellales	Trimorphomycetaceae	Saitozyma	Unidentified
105153	a3b6be1b18f2a4395f247c27c036641d	BD24_ITS	1156	2400	Andean forest	Bosque Páramo Duende	Fungi	Basidiomycota	Agaricomycetes	Agaricales	Entolomataceae	Entoloma	Entoloma_cyanostipitum
16543	1a1b61929f60e8cd427d6f5fe00d74f3	Yt24_ITS	1141	1800	Andean forest	Yotoco	Fungi	Ascomycota	Archaeorhizomycetes	Archaeorhizomycetales	Archaeorhizomycetaceae	Archaeorhizomyces	Unidentified
96988	962fc1bd6deb77a64a9e399d8bca82c1	BD21_ITS	1139	2400	Andean forest	Bosque Páramo Duende	Fungi	Ascomycota	Archaeorhizomycetes	Archaeorhizomycetales	Archaeorhizomycetaceae	Archaeorhizomyces	Unidentified
98109	97b1f98d0520fc4c805cfcc547874ab6	BD21_ITS	1136	2400	Andean forest	Bosque Páramo Duende	Fungi	Ascomycota	Archaeorhizomycetes	Archaeorhizomycetales	Archaeorhizomycetaceae	Archaeorhizomyces	Unidentified
164083	fcc1cc5b2011e67e0634d768154960cf	LS23_ITS	1134	900	Tropical dry forest	Laguna Sonso	Fungi	Mortierellomycota	Mortierellomycetes	Mortierellales	Mortierellaceae	Unidentified	Unidentified
14610	171fe6ff541d076feac2ea4d58dda91a	Yt15_ITS	1119	1800	Andean forest	Yotoco	Fungi	Ascomycota	Archaeorhizomycetes	Archaeorhizomycetales	Archaeorhizomycetaceae	Archaeorhizomyces	Unidentified
136827	d315f9aaab135b24cb05b7e810c161e8	Yt23_ITS	1101	1800	Andean forest	Yotoco	Fungi	Ascomycota	Archaeorhizomycetes	Archaeorhizomycetales	Archaeorhizomycetaceae	Archaeorhizomyces	Unidentified
12905	147f9bb5a58e2027aabb876ec6e9c45e	BD21_ITS	1091	2400	Andean forest	Bosque Páramo Duende	Fungi	Ascomycota	Archaeorhizomycetes	Archaeorhizomycetales	Archaeorhizomycetaceae	Archaeorhizomyces	Unidentified
120562	ba5b33dc5b8547fefd1704e2c7d4ba3a	LS13_ITS	1071	900	Tropical dry forest	Laguna Sonso	Fungi	Ascomycota	Sordariomycetes	Hypocreales	Nectriaceae	Fusarium	Fusarium_solani
96266	9539b2397a8af0895430daecef2135a0	PDU14_ITS	1070	3200	Páramo	Páramo Duende	Fungi	Mortierellomycota	Mortierellomycetes	Mortierellales	Mortierellaceae	Mortierella	Mortierella_turficola
14105	16a790c1733aa6a21263cb58c7814194	BD32_ITS	1066	2400	Andean forest	Bosque Páramo Duende	Fungi	Ascomycota	Archaeorhizomycetes	Archaeorhizomycetales	Archaeorhizomycetaceae	Archaeorhizomyces	Unidentified
32658	33bc05279723ab9a883d764fc33ad55a	LS15_ITS	1054	900	Tropical dry forest	Laguna Sonso	Fungi	Ascomycota	Dothideomycetes	Pleosporales	Phaeosphaeriaceae	Phaeosphaeria	Phaeosphaeria_podocarpi
139049	d65b31051c2d71b54fd75c27a1cc2ce7	LS13_ITS	1038	900	Tropical dry forest	Laguna Sonso	Fungi	Ascomycota	Sordariomycetes	Hypocreales	Hypocreaceae	Trichoderma	Unidentified
47665	4a8e699927cb1b0a8652e432aacdbba4	BD15_ITS	974	2400	Andean forest	Bosque Páramo Duende	Fungi	Ascomycota	Archaeorhizomycetes	Archaeorhizomycetales	Archaeorhizomycetaceae	Archaeorhizomyces	Unidentified
28591	2da2aa7a100424e9d0a5ebb46ab2af9b	LS31_ITS	967	900	Tropical dry forest	Laguna Sonso	Fungi	Ascomycota	Sordariomycetes	Hypocreales	Clavicipitaceae	Pochonia	Unidentified
5129	07e25ae29357603b78de42902e76972f	LS23_ITS	951	900	Tropical dry forest	Laguna Sonso	Fungi	Ascomycota	Archaeorhizomycetes	Archaeorhizomycetales	Archaeorhizomycetaceae	Archaeorhizomyces	Unidentified
27483	2bec9338eddf950d563f8aee018f587e	Yt34_ITS	944	1800	Andean forest	Yotoco	Fungi	Ascomycota	Archaeorhizomycetes	Archaeorhizomycetales	Archaeorhizomycetaceae	Archaeorhizomyces	Unidentified
7146	0bc8bd965b895e00c590d2664e6d4204	LS15_ITS	932	900	Tropical dry forest	Laguna Sonso	Fungi	Ascomycota	Sordariomycetes	Hypocreales	Nectriaceae	Calonectria	Calonectria_asiatica
144732	dffe3d842a42b3e2e5bdfd97d7d0c036	PDU11_ITS	932	3200	Páramo	Páramo Duende	Fungi	Ascomycota	Archaeorhizomycetes	Archaeorhizomycetales	Archaeorhizomycetaceae	Archaeorhizomyces	Unidentified
18513	1d5ab1a3f80cd2edeb3ecd2a3d48c3b7	BD35_ITS	923	2400	Andean forest	Bosque Páramo Duende	Fungi	Basidiomycota	Tremellomycetes	Tremellales	Trimorphomycetaceae	Saitozyma	Unidentified
31820	32417d45e6ed55d120415f5e4ae3237a	LS31_ITS	914	900	Tropical dry forest	Laguna Sonso	Fungi	Ascomycota	Archaeorhizomycetes	Archaeorhizomycetales	Archaeorhizomycetaceae	Archaeorhizomyces	Unidentified
143314	de34288e8f540e479fb0a14a1c8e6044	BD31_ITS	909	2400	Andean forest	Bosque Páramo Duende	Fungi	Ascomycota	Archaeorhizomycetes	Archaeorhizomycetales	Archaeorhizomycetaceae	Archaeorhizomyces	Unidentified
133829	ce5c9da2c9acbf6b1bc38eaac8137167	Yt32_ITS	904	1800	Andean forest	Yotoco	Fungi	Mortierellomycota	Mortierellomycetes	Mortierellales	Mortierellaceae	Mortierella	Mortierella_gemmifera
147184	e3c4276f563307a36cc1e513ee71b6eb	LS11_ITS	904	900	Tropical dry forest	Laguna Sonso	Fungi	Ascomycota	Archaeorhizomycetes	Archaeorhizomycetales	Archaeorhizomycetaceae	Archaeorhizomyces	Unidentified
48670	4c0d49a3a6676f1166fe18bd7413c335	BD24_ITS	903	2400	Andean forest	Bosque Páramo Duende	Fungi	Basidiomycota	Agaricomycetes	Agaricales	Stephanosporaceae	Lindtneria	Unidentified
100009	9b36e30f09a18a3a8eeb5b3c81741cba	Yt15_ITS	902	1800	Andean forest	Yotoco	Fungi	Basidiomycota	Tremellomycetes	Tremellales	Trimorphomycetaceae	Saitozyma	Unidentified
87161	886fd671ab43ebf4f5ac1325ca028ae2	Yt24_ITS	897	1800	Andean forest	Yotoco	Fungi	Mortierellomycota	Mortierellomycetes	Mortierellales	Mortierellaceae	Mortierella	Unidentified
113866	b06c690d0277597e8c2dbfdcdb2f2082	LS13_ITS	895	900	Tropical dry forest	Laguna Sonso	Fungi	Ascomycota	Pezizomycotina_cls_Incertae_sedis	Pezizomycotina_ord_Incertae_sedis	Pezizomycotina_fam_Incertae_sedis	Botryoderma	Unidentified
22435	234a96650db2669a27b4cea3304c104c	LS11_ITS	890	900	Tropical dry forest	Laguna Sonso	Fungi	Ascomycota	Archaeorhizomycetes	Archaeorhizomycetales	Archaeorhizomycetaceae	Archaeorhizomyces	Unidentified
153298	ec6e8f10dac3355fe3fd70cb59c88210	Yt15_ITS	888	1800	Andean forest	Yotoco	Fungi	Ascomycota	Archaeorhizomycetes	Archaeorhizomycetales	Archaeorhizomycetaceae	Archaeorhizomyces	Unidentified
23620	2560460450784e6856bf1f961d5c5c35	LS13_ITS	885	900	Tropical dry forest	Laguna Sonso	Fungi	Ascomycota	Sordariomycetes	Hypocreales	Cordycipitaceae	Lecanicillium	Lecanicillium_saksenae
146361	e2b1568e04f6d3ff55319f2abb531032	BD13_ITS	882	2400	Andean forest	Bosque Páramo Duende	Fungi	Ascomycota	Archaeorhizomycetes	Archaeorhizomycetales	Archaeorhizomycetaceae	Archaeorhizomyces	Unidentified
105808	a4b77c6dc39bb46691080876c437bcf5	PDU11_ITS	877	3200	Páramo	Páramo Duende	Fungi	Ascomycota	Archaeorhizomycetes	Archaeorhizomycetales	Archaeorhizomycetaceae	Archaeorhizomyces	Unidentified
21635	2233f66994e8d8745995efc31f25a20a	Yt11_ITS	868	1800	Andean forest	Yotoco	Fungi	Ascomycota	Archaeorhizomycetes	Archaeorhizomycetales	Archaeorhizomycetaceae	Archaeorhizomyces	Unidentified
38011	3b828fe067a73cd2a386fcb6391cc6fa	BD31_ITS	863	2400	Andean forest	Bosque Páramo Duende	Fungi	Ascomycota	Archaeorhizomycetes	Archaeorhizomycetales	Archaeorhizomycetaceae	Archaeorhizomyces	Unidentified
155920	f05031bf0f7ea1e824cd744382da6bf0	LS32_ITS	856	900	Tropical dry forest	Laguna Sonso	Fungi	Ascomycota	Archaeorhizomycetes	Archaeorhizomycetales	Archaeorhizomycetaceae	Archaeorhizomyces	Unidentified
41755	420ee3f746f827cbf2f49ec0fb6e8f56	PDU12_ITS	854	3200	Páramo	Páramo Duende	Fungi	Ascomycota	Archaeorhizomycetes	Archaeorhizomycetales	Archaeorhizomycetaceae	Archaeorhizomyces	Unidentified
120554	ba5b33dc5b8547fefd1704e2c7d4ba3a	LS31_ITS	848	900	Tropical dry forest	Laguna Sonso	Fungi	Ascomycota	Sordariomycetes	Hypocreales	Nectriaceae	Fusarium	Fusarium_solani
149118	e629ba6888988698be5f78be95fdc410	LS25_ITS	844	900	Tropical dry forest	Laguna Sonso	Fungi	Ascomycota	Dothideomycetes	Pleosporales	Torulaceae	Torula	Torula_deospora
44284	45e598924d324e6e54886ede6b0750e3	BD31_ITS	834	2400	Andean forest	Bosque Páramo Duende	Fungi	Ascomycota	Archaeorhizomycetes	Archaeorhizomycetales	Archaeorhizomycetaceae	Archaeorhizomyces	Unidentified
84340	83cd07a11cec5dab2e4f28ccc8ed5806	Yt34_ITS	820	1800	Andean forest	Yotoco	Fungi	Ascomycota	Archaeorhizomycetes	Archaeorhizomycetales	Archaeorhizomycetaceae	Archaeorhizomyces	Unidentified
43516	44a07c446532f130709d3eebd870e0a9	LS34_ITS	817	900	Tropical dry forest	Laguna Sonso	Fungi	Ascomycota	Archaeorhizomycetes	Archaeorhizomycetales	Archaeorhizomycetaceae	Archaeorhizomyces	Unidentified
44871	468ec4866243b765f9826671788a5c60	PDU11_ITS	815	3200	Páramo	Páramo Duende	Fungi	Ascomycota	Pezizomycetes	Pezizales	Pezizaceae	Peziza	Peziza_oceanica
66877	69257ff2a9eae0b5af2074cff56d4e64	BD31_ITS	814	2400	Andean forest	Bosque Páramo Duende	Fungi	Ascomycota	Archaeorhizomycetes	Archaeorhizomycetales	Archaeorhizomycetaceae	Archaeorhizomyces	Unidentified
77334	7a2b70b3d97581532f89a61b753c88d9	PDU25_ITS	810	3200	Páramo	Páramo Duende	Fungi	Ascomycota	Archaeorhizomycetes	Archaeorhizomycetales	Archaeorhizomycetaceae	Archaeorhizomyces	Unidentified
157837	f3326cd8258ff2a2a2bd875b01feca9a	BD21_ITS	810	2400	Andean forest	Bosque Páramo Duende	Fungi	Ascomycota	Archaeorhizomycetes	Archaeorhizomycetales	Archaeorhizomycetaceae	Archaeorhizomyces	Unidentified
142072	dc174ea2d3dd1aeda5e746437d93098c	LS15_ITS	808	900	Tropical dry forest	Laguna Sonso	Fungi	Ascomycota	Orbiliomycetes	Orbiliales	Orbiliaceae	Dactylaria	Dactylaria_acaciae
61236	5f9723b040e5776aa929c8b47c3477b7	Yt24_ITS	806	1800	Andean forest	Yotoco	Fungi	Ascomycota	Archaeorhizomycetes	Archaeorhizomycetales	Archaeorhizomycetaceae	Archaeorhizomyces	Unidentified
62791	62c2ceff884458c8bc262f8fe128c2cf	LS13_ITS	801	900	Tropical dry forest	Laguna Sonso	Fungi	Ascomycota	Sordariomycetes	Hypocreales	Nectriaceae	Volutella	Volutella_ciliata
93805	91bb084e18224dddb842c80a7ae9231e	PDU14_ITS	791	3200	Páramo	Páramo Duende	Fungi	Ascomycota	Archaeorhizomycetes	Archaeorhizomycetales	Archaeorhizomycetaceae	Archaeorhizomyces	Unidentified
87145	886fd671ab43ebf4f5ac1325ca028ae2	Yt35_ITS	788	1800	Andean forest	Yotoco	Fungi	Mortierellomycota	Mortierellomycetes	Mortierellales	Mortierellaceae	Mortierella	Unidentified
3594	060d12b6156fa8b9f7c76c4bd77db113	Yt12_ITS	775	1800	Andean forest	Yotoco	Fungi	Basidiomycota	Agaricomycetes	Agaricales	Agaricaceae	Leucoagaricus	Leucoagaricus_serenus
158343	f3f65b1d90f20552177f312acaf5e528	BD11_ITS	772	2400	Andean forest	Bosque Páramo Duende	Fungi	Ascomycota	Archaeorhizomycetes	Archaeorhizomycetales	Archaeorhizomycetaceae	Archaeorhizomyces	Unidentified
28576	2da2aa7a100424e9d0a5ebb46ab2af9b	LS15_ITS	767	900	Tropical dry forest	Laguna Sonso	Fungi	Ascomycota	Sordariomycetes	Hypocreales	Clavicipitaceae	Pochonia	Unidentified
149014	e61904200c2d63c29feb05783423c525	Yt24_ITS	767	1800	Andean forest	Yotoco	Fungi	Ascomycota	Sordariomycetes	Chaetosphaeriales	Chaetosphaeriaceae	Unidentified	Unidentified
133849	ce5c9da2c9acbf6b1bc38eaac8137167	BD15_ITS	763	2400	Andean forest	Bosque Páramo Duende	Fungi	Mortierellomycota	Mortierellomycetes	Mortierellales	Mortierellaceae	Mortierella	Mortierella_gemmifera
133847	ce5c9da2c9acbf6b1bc38eaac8137167	LS34_ITS	760	900	Tropical dry forest	Laguna Sonso	Fungi	Mortierellomycota	Mortierellomycetes	Mortierellales	Mortierellaceae	Mortierella	Mortierella_gemmifera
125445	c138a8022f012405fbb6006e1b36174f	LS32_ITS	757	900	Tropical dry forest	Laguna Sonso	Fungi	Basidiomycota	Tremellomycetes	Filobasidiales	Piskurozymaceae	Solicoccozyma	Solicoccozyma_aeria
134729	cf5e5dce5ccc7725388d609ff268c5e9	Yt21_ITS	755	1800	Andean forest	Yotoco	Fungi	Ascomycota	Archaeorhizomycetes	Archaeorhizomycetales	Archaeorhizomycetaceae	Archaeorhizomyces	Unidentified
92958	90ed4c494d5c97419eed9a2a9e21e51f	BD35_ITS	751	2400	Andean forest	Bosque Páramo Duende	Fungi	Ascomycota	Archaeorhizomycetes	Archaeorhizomycetales	Archaeorhizomycetaceae	Archaeorhizomyces	Unidentified
66660	68aeb3a8eafd7bfed2fb1a17596d664a	BD31_ITS	746	2400	Andean forest	Bosque Páramo Duende	Fungi	Ascomycota	Archaeorhizomycetes	Archaeorhizomycetales	Archaeorhizomycetaceae	Archaeorhizomyces	Unidentified
35149	3741a338bc6e40cf49abcb7f7f83451b	LS11_ITS	739	900	Tropical dry forest	Laguna Sonso	Fungi	Basidiomycota	Agaricomycetes	Trechisporales	Hydnodontaceae	Trechispora	Unidentified
133840	ce5c9da2c9acbf6b1bc38eaac8137167	BD24_ITS	729	2400	Andean forest	Bosque Páramo Duende	Fungi	Mortierellomycota	Mortierellomycetes	Mortierellales	Mortierellaceae	Mortierella	Mortierella_gemmifera
164045	fcc02cdeed73e01c8a8525543267c25b	LS21_ITS	727	900	Tropical dry forest	Laguna Sonso	Fungi	Ascomycota	Archaeorhizomycetes	Archaeorhizomycetales	Archaeorhizomycetaceae	Archaeorhizomyces	Unidentified
26857	2b39da8bd804b37eb346b55bba843887	Yt21_ITS	721	1800	Andean forest	Yotoco	Fungi	Ascomycota	Archaeorhizomycetes	Archaeorhizomycetales	Archaeorhizomycetaceae	Archaeorhizomyces	Unidentified
11907	135ae05fe43656f766e9feade543b110	BD13_ITS	718	2400	Andean forest	Bosque Páramo Duende	Fungi	Ascomycota	Archaeorhizomycetes	Archaeorhizomycetales	Archaeorhizomycetaceae	Archaeorhizomyces	Unidentified
26698	2b0a672540ac9bbd743d1813991e2eef	LS31_ITS	718	900	Tropical dry forest	Laguna Sonso	Fungi	Ascomycota	Sordariomycetes	Sordariales	Lasiosphaeriaceae	Podospora	Podospora_cochleariformis
41330	419675aefe3a3864719db0c7f105a651	Yt34_ITS	715	1800	Andean forest	Yotoco	Fungi	Ascomycota	Archaeorhizomycetes	Archaeorhizomycetales	Archaeorhizomycetaceae	Archaeorhizomyces	Unidentified
130832	c8fc0b64c454af12e568f9d6981282b9	Yt24_ITS	708	1800	Andean forest	Yotoco	Fungi	Basidiomycota	Agaricomycetes	Geastrales	Geastraceae	Geastrum	Unidentified
149148	e62a9e592e60a217bab960ae383f137e	LS15_ITS	704	900	Tropical dry forest	Laguna Sonso	Fungi	Ascomycota	Dothideomycetes	Pleosporales	Thyridariaceae	Roussoella	Roussoella_solani
102888	a00ad6cec890246b55a5ba48628f2f2b	LS25_ITS	703	900	Tropical dry forest	Laguna Sonso	Fungi	Ascomycota	Archaeorhizomycetes	Archaeorhizomycetales	Archaeorhizomycetaceae	Archaeorhizomyces	Unidentified
52809	51ce6515ef72f42c19351c4a23874e29	Yt23_ITS	696	1800	Andean forest	Yotoco	Fungi	Ascomycota	Archaeorhizomycetes	Archaeorhizomycetales	Archaeorhizomycetaceae	Archaeorhizomyces	Unidentified
133843	ce5c9da2c9acbf6b1bc38eaac8137167	BD13_ITS	696	2400	Andean forest	Bosque Páramo Duende	Fungi	Mortierellomycota	Mortierellomycetes	Mortierellales	Mortierellaceae	Mortierella	Mortierella_gemmifera
117937	b70c92259b04e56c8dded0461201c265	BD31_ITS	690	2400	Andean forest	Bosque Páramo Duende	Fungi	Ascomycota	Archaeorhizomycetes	Archaeorhizomycetales	Archaeorhizomycetaceae	Archaeorhizomyces	Unidentified
94848	934030bd04ca6312b7bfa1e3d2c0d28b	PDU11_ITS	687	3200	Páramo	Páramo Duende	Fungi	Ascomycota	Archaeorhizomycetes	Archaeorhizomycetales	Archaeorhizomycetaceae	Archaeorhizomyces	Unidentified
94027	91f27036d03966ef1d4fdedcf616ebd3	PDU24_ITS	678	3200	Páramo	Páramo Duende	Fungi	Ascomycota	Archaeorhizomycetes	Archaeorhizomycetales	Archaeorhizomycetaceae	Archaeorhizomyces	Unidentified
37869	3b260d212379473217adf1dcbc239edc	Yt21_ITS	676	1800	Andean forest	Yotoco	Fungi	Basidiomycota	Agaricomycetes	Agaricomycetes_ord_Incertae_sedis	Agaricomycetes_fam_Incertae_sedis	Leifia	Leifia_brevispora
15500	1866e57965661f1814e5630cef328ffc	LS32_ITS	673	900	Tropical dry forest	Laguna Sonso	Fungi	Ascomycota	Sordariomycetes	Sordariales	Chaetomiaceae	Botryotrichum	Botryotrichum_atrogriseum
66095	67bb52db5c8211f15da8eeb449013e4c	BD35_ITS	672	2400	Andean forest	Bosque Páramo Duende	Fungi	Ascomycota	Leotiomycetes	Helotiales	Leotiaceae	Flagellospora	Flagellospora_saccata
141830	db719f33750dcb03e9ce3e7650ca06ac	PDU25_ITS	658	3200	Páramo	Páramo Duende	Fungi	Ascomycota	Archaeorhizomycetes	Archaeorhizomycetales	Archaeorhizomycetaceae	Archaeorhizomyces	Unidentified
9787	0fcffc380f47561d980db0452e392837	LS15_ITS	657	900	Tropical dry forest	Laguna Sonso	Fungi	Ascomycota	Sordariomycetes	Hypocreales	Hypocreales_fam_Incertae_sedis	Acremonium	Acremonium_furcatum
133833	ce5c9da2c9acbf6b1bc38eaac8137167	BD35_ITS	657	2400	Andean forest	Bosque Páramo Duende	Fungi	Mortierellomycota	Mortierellomycetes	Mortierellales	Mortierellaceae	Mortierella	Mortierella_gemmifera
27508	2bfd8eb15258c2b2b5d3d85d2aa7683a	PDU12_ITS	653	3200	Páramo	Páramo Duende	Fungi	Ascomycota	Archaeorhizomycetes	Archaeorhizomycetales	Archaeorhizomycetaceae	Archaeorhizomyces	Unidentified
15899	18e59a28bc42d738048c7df3ddd42091	BD31_ITS	652	2400	Andean forest	Bosque Páramo Duende	Fungi	Ascomycota	Archaeorhizomycetes	Archaeorhizomycetales	Archaeorhizomycetaceae	Archaeorhizomyces	Unidentified
35973	38476876cbdb4dbbd8f6be4c558762b5	PDU13_ITS	648	3200	Páramo	Páramo Duende	Fungi	Ascomycota	Archaeorhizomycetes	Archaeorhizomycetales	Archaeorhizomycetaceae	Archaeorhizomyces	Unidentified
36260	38ccfb890b34eda068282a518d6b90ab	Yt21_ITS	639	1800	Andean forest	Yotoco	Fungi	Ascomycota	Archaeorhizomycetes	Archaeorhizomycetales	Archaeorhizomycetaceae	Archaeorhizomyces	Unidentified
47678	4aa7fd8b39edc653a375451d2c289729	LS31_ITS	636	900	Tropical dry forest	Laguna Sonso	Fungi	Basidiomycota	Agaricomycetes	Agaricales	Agaricaceae	Agaricus	Unidentified
16891	1ad04d13b3bbacde94adab9e175dfb19	Yt21_ITS	631	1800	Andean forest	Yotoco	Fungi	Ascomycota	Archaeorhizomycetes	Archaeorhizomycetales	Archaeorhizomycetaceae	Archaeorhizomyces	Unidentified
51151	4f8f0298f922f87adacfcf33c4efbfdf	BD15_ITS	630	2400	Andean forest	Bosque Páramo Duende	Fungi	Ascomycota	Archaeorhizomycetes	Archaeorhizomycetales	Archaeorhizomycetaceae	Archaeorhizomyces	Unidentified
138482	d59ece92b350193df0cfb552f3a8ba27	BD35_ITS	622	2400	Andean forest	Bosque Páramo Duende	Fungi	Ascomycota	Archaeorhizomycetes	Archaeorhizomycetales	Archaeorhizomycetaceae	Archaeorhizomyces	Unidentified
39063	3d422de2b197aae6d20266441f9bdff3	Yt12_ITS	621	1800	Andean forest	Yotoco	Fungi	Ascomycota	Archaeorhizomycetes	Archaeorhizomycetales	Archaeorhizomycetaceae	Archaeorhizomyces	Unidentified
122670	bd82f629288d86779a64ac75a3b53465	BD35_ITS	621	2400	Andean forest	Bosque Páramo Duende	Fungi	Ascomycota	Archaeorhizomycetes	Archaeorhizomycetales	Archaeorhizomycetaceae	Archaeorhizomyces	Unidentified
35143	3741a338bc6e40cf49abcb7f7f83451b	LS31_ITS	620	900	Tropical dry forest	Laguna Sonso	Fungi	Basidiomycota	Agaricomycetes	Trechisporales	Hydnodontaceae	Trechispora	Unidentified
33467	34c7e235a67ad4ea8198afff5445f7a6	LS34_ITS	617	900	Tropical dry forest	Laguna Sonso	Fungi	Ascomycota	Archaeorhizomycetes	Archaeorhizomycetales	Archaeorhizomycetaceae	Archaeorhizomyces	Unidentified
69637	6d8196137208dc4bb77289d5e88201c9	BD11_ITS	611	2400	Andean forest	Bosque Páramo Duende	Fungi	Basidiomycota	Agaricomycetes	Agaricales	Strophariaceae	Psilocybe	Psilocybe_yungensis
[truncated: 166,327 more rows]
