# Supplementary material for: Exploring soil bacterial and fungal communities in Colombian terrestrial ecosystems modulated by altitude-influenced factors
Source: PLoS One. 2024 Dec 12;19(12):e0312842. doi: 10.1371/journal.pone.0312842 (PMC11637269; doi:10.1371/journal.pone.0312842)
Supplement: S3 Table — (XLSX) [file pone.0312842.s003.xlsx]

## Sheet: Hoja1
S3 Table: Plant Information
Family	Genus	Abbreviations	Location		Family	Genus	Abbreviations	Location		Family	Genus	Abbreviations	Location
Alstroemeriaceae	Bomarea	NA	Bosque del Duende		Cucurbitaceae	Melothria	NA	Laguna de Sonso		Myricaceae	Myrica	NA	Páramo del Duende
Annonaceae	Guatteria	NA	Reserva Nacional Forestal del Bosque de Yotoco			Momordica	NA	Laguna de Sonso		Myrtaceae	Eugenia	NA	Reserva Nacional Forestal del Bosque de Yotoco
Araceae	Anthurium	P4	Reserva Nacional Forestal del Bosque de Yotoco and Bosque del Duende		Cunnoniaceae	Weinmannia	NA	Páramo del Duende			Myrcia	NA	Reserva Nacional Forestal del Bosque de Yotoco
	Chlorospatha	NA	Bosque del Duende		Cyatheaceae	Cyathea	P7	Reserva Nacional Forestal del Bosque de Yotoco and Bosque del Duende		Orchidaceae	Indeter	NA	Reserva Nacional Forestal del Bosque de Yotoco and Bosque del Duende and Páramo del Duende
	Monstera	P19	Reserva Nacional Forestal del Bosque de Yotoco		Cyclanthaceae	Asplundias	P21	Reserva Nacional Forestal del Bosque de Yotoco and Bosque del Duende		Passifloraceae	Passiflora	NA	Laguna de Sonso and Reserva Nacional Forestal del Bosque de Yotoco
	Philodendron	NA	Reserva Nacional Forestal del Bosque de Yotoco and Bosque del Duende		Elaeocarpaceae	Sloanea	NA	Bosque del Duende		Pentaphylacaceae	Freziera	NA	Páramo del Duende
	Rhodospatha	P1	Reserva Nacional Forestal del Bosque de Yotoco and Bosque del Duende		Ericaceae	Cavendishia	NA	Bosque del Duende and Páramo del Duende		Phyllanthaceae	Hieronyma	NA	Reserva Nacional Forestal del Bosque de Yotoco and Bosque del Duende
	Xanthosoma	NA	Reserva Nacional Forestal del Bosque de Yotoco and Bosque del Duende			Vaccinium	NA	Páramo del Duende		Piperaceae	Peperomia	NA	Reserva Nacional Forestal del Bosque de Yotoco and Bosque del Duende
Araliaceae	Dendropanax	NA	Reserva Nacional Forestal del Bosque de Yotoco		Euphorbiaceae	Croton	P13	Laguna de Sonso and Reserva Nacional Forestal del Bosque de Yotoco			Piper	P16	Reserva Nacional Forestal del Bosque de Yotoco and Bosque del Duende
	Oreopanax	NA	Reserva Nacional Forestal del Bosque de Yotoco and Bosque del Duende		Fabaceae	Inga	P12	Reserva Nacional Forestal del Bosque de Yotoco and Bosque del Duende		Poaceae	Chusquea	P18	Bosque del Duende and Páramo del Duende
	Schefflera	NA	Bosque del Duende and Páramo del Duende			Mucuna	NA	Laguna de Sonso		Podocarpaceae	Podocarpus	NA	Páramo del Duende
Arecaceae	Aiphanes	NA	Bosque del Duende			Pithecellobium	P6	Laguna de Sonso		Primulaceae	Geissanthus	NA	Reserva Nacional Forestal del Bosque de Yotoco
	Chamaedorea	NA	Reserva Nacional Forestal del Bosque de Yotoco and Bosque del Duende			Samanea		Laguna de Sonso		Pteridaceae	Indeter	NA	Bosque del Duende
	Geonoma	NA	Bosque del Duende		Gesneriaceae	Besleria	P15	Reserva Nacional Forestal del Bosque de Yotoco and Bosque del Duende and Páramo del Duende		Rosaceae	Indeter	NA	Páramo del Duende
	Prestoea	P24	Reserva Nacional Forestal del Bosque de Yotoco			Columnea	NA	Reserva Nacional Forestal del Bosque de Yotoco and Bosque del Duende		Rubiaceae	Elaeagia	NA	Bosque del Duende
Aspleniaceae	Blechnum	P14	Reserva Nacional Forestal del Bosque de Yotoco and Páramo del Duende			Gasteranthus	NA	Bosque del Duende			Faramea	P26	Bosque del Duende
	Thelypteris	NA	Reserva Nacional Forestal del Bosque de Yotoco			Glossoloma	NA	Bosque del Duende			Ladenbergia	NA	Reserva Nacional Forestal del Bosque de Yotoco
Asteraceae	Eclipta	NA	Laguna de Sonso			Kohleria	NA	Bosque del Duende			Notopleura	NA	Reserva Nacional Forestal del Bosque de Yotoco
	Pentacalia	NA	Bosque del Duende		Iridaceae	Indeter	NA	Páramo del Duende			Palicourea	P23	Reserva Nacional Forestal del Bosque de Yotoco and Bosque del Duende
	Synedrella	P9	Laguna de Sonso		Lacistemataceae	Lacistema	NA	Reserva Nacional Forestal del Bosque de Yotoco			Psychotria	NA	Reserva Nacional Forestal del Bosque de Yotoco and Bosque del Duende
Begoniaceae	Begonia	NA	Bosque del Duende		Lamiaceae	Leonotis	NA	Laguna de Sonso		Rutaceae	Zanthoxylum	NA	Bosque del Duende
Boraginaceae	Cordia	NA	Reserva Nacional Forestal del Bosque de Yotoco		Lauraceae	Beilschmiedia	P3	Reserva Nacional Forestal del Bosque de Yotoco		Sabiaceae	Meliosma	NA	Reserva Nacional Forestal del Bosque de Yotoco
Bromeliaceae	Guzmania	P11	Páramo del Duende			Licaria	NA	Reserva Nacional Forestal del Bosque de Yotoco and Bosque del Duende		Salicaceae	Casearia	P8	Laguna de Sonso and Reserva Nacional Forestal del Bosque de Yotoco and Bosque del Duende
	Tillandsia	NA	Páramo del Duende			Nectandra	P20	Reserva Nacional Forestal del Bosque de Yotoco		Sapindaceae	Billia	NA	Bosque del Duende
Burseraceae	Indeter	NA	Reserva Nacional Forestal del Bosque de Yotoco			Ocotea	P10	Reserva Nacional Forestal del Bosque de Yotoco			Paullinia	NA	Reserva Nacional Forestal del Bosque de Yotoco
Calophyllaceae	Calophyllum	P17	Reserva Nacional Forestal del Bosque de Yotoco		Malvaceae	Malachra	NA	Laguna de Sonso		Sapotaceae	Pouteria	NA	Reserva Nacional Forestal del Bosque de Yotoco
Campanulaceae	Burmeistera	NA	Bosque del Duende		Melastomataceae	Miconia	P27	Reserva Nacional Forestal del Bosque de Yotoco and Bosque del Duende		Siparunaceae	Siparuna	NA	Bosque del Duende
Chloranthaceae	Hedyosmum	NA	Páramo del Duende		Meliaceae	Indeterminado	P5	Reserva Nacional Forestal del Bosque de Yotoco		Solanaceae	Cuatresia	NA	Reserva Nacional Forestal del Bosque de Yotoco and Bosque del Duende
Cleomaceae	Cleome	NA	Laguna de Sonso		Moraceae	Clarisia	NA	Reserva Nacional Forestal del Bosque de Yotoco			Solanum	P25	Laguna de Sonso and Bosque del Duende
Clethraceae	Clethra	NA	Bosque del Duende and Páramo del Duende			Ficus	NA	Bosque del Duende		Staphyleaceae	Turpinia		Reserva Nacional Forestal del Bosque de Yotoco
Clusiaceae	Chrysochlamys	NA	Reserva Nacional Forestal del Bosque de Yotoco			Helicostylis	NA	Bosque del Duende		Urticaceae	Pilea	P2	Bosque del Duende
	Clusia	P22	Bosque del Duende and Páramo del Duende			Olmedia	NA	Reserva Nacional Forestal del Bosque de Yotoco		Zamiaceae	Zamia	NA	Reserva Nacional Forestal del Bosque de Yotoco
Commelinaceae	Commelina	NA	Laguna de Sonso			Poulsenia	NA	Reserva Nacional Forestal del Bosque de Yotoco and Bosque del Duende		Zingiberaceae	Renealmia	NA	Bosque del Duende
