# Supplementary material for: Exploring soil bacterial and fungal communities in Colombian terrestrial ecosystems modulated by altitude-influenced factors
Source: PLoS One. 2024 Dec 12;19(12):e0312842. doi: 10.1371/journal.pone.0312842 (PMC11637269; doi:10.1371/journal.pone.0312842)
Supplement: S4 Table — (CSV) [file pone.0312842.s004.csv]

Phylum	Class	Order	Family	Genus	Species	Función	Grupo función	BD11_16S	BD13_16S	BD15_16S	BD21_16S	BD22_16S	BD32_16S	BD35_16S	LS11_16S	LS13_16S	LS15_16S	LS21_16S	LS23_16S	LS25_16S	LS31_16S	LS32_16S	LS34_16S	PDU11_16S	PDU14_16S	PDU15_16S	PDU21_16S	PDU22_16S	PDU24_16S	PDU25_16S	Y11_16S	Y12_16S	Y15_16S	Y21_16S	Y23_16S	Y24_16S	Y32_16S	Y34_16S	Y35_16S
Proteobacteria	Alphaproteobacteria	Rhizobiales	Hyphomicrobiaceae	Rhodoplanes	Unassigned	aerobic_chemoheterotrophy	Quimioheterotrofia	0	0	0	0	0	0	0	0	0	0	0	0	26	41	0	0	0	0	0	0	0	0	0	0	0	0	0	0	0	0	0	0
Actinobacteria	Actinobacteria	Actinomycetales	Mycobacteriaceae	Mycobacterium	Unassigned	aerobic_chemoheterotrophy	Quimioheterotrofia	0	0	0	0	0	0	0	0	0	0	0	0	0	0	0	0	0	0	0	0	0	0	0	0	0	0	10	0	0	0	0	0
Actinobacteria	Thermoleophilia	Solirubrobacterales	Solirubrobacteraceae	Solirubrobacter	Unassigned	aerobic_chemoheterotrophy	Quimioheterotrofia	0	0	0	0	0	0	19	38	0	21	42	40	0	0	0	0	0	0	0	0	0	0	0	0	0	35	55	0	34	0	0	0
Proteobacteria	Alphaproteobacteria	Rhizobiales	Hyphomicrobiaceae	Rhodoplanes	Unassigned	aerobic_chemoheterotrophy	Quimioheterotrofia	0	18	23	37	0	0	25	0	0	0	0	0	0	0	0	0	0	12	0	0	0	0	0	0	0	0	0	14	0	0	0	0
Proteobacteria	Betaproteobacteria	Burkholderiales	Burkholderiaceae	Burkholderia	Unassigned	aerobic_chemoheterotrophy	Quimioheterotrofia	0	0	0	0	0	0	0	27	0	0	0	0	0	0	0	0	0	0	0	0	0	0	0	0	0	0	0	0	0	0	0	0
Proteobacteria	Alphaproteobacteria	Rhodospirillales	Acetobacteraceae	Acidocella	Unassigned	aerobic_chemoheterotrophy	Quimioheterotrofia	0	3	8	0	0	0	0	0	0	0	0	0	0	0	0	0	0	0	0	0	0	0	0	0	0	0	0	0	0	0	0	0
Actinobacteria	Actinobacteria	Actinomycetales	Micromonosporaceae	Pilimelia	Unassigned	aerobic_chemoheterotrophy	Quimioheterotrofia	0	0	0	0	0	0	12	0	0	0	20	15	0	0	0	0	0	12	0	0	0	0	0	14	15	44	22	14	38	34	14	24
Verrucomicrobia	[Spartobacteria]	[Chthoniobacterales]	[Chthoniobacteraceae]	Chthoniobacter	Unassigned	aerobic_chemoheterotrophy	Quimioheterotrofia	0	0	0	0	0	0	0	0	0	0	0	0	0	0	0	0	0	0	0	0	0	0	6	0	0	0	0	0	0	0	0	0
Proteobacteria	Alphaproteobacteria	Rhizobiales	Hyphomicrobiaceae	Hyphomicrobium	Unassigned	aerobic_chemoheterotrophy	Quimioheterotrofia	0	0	0	0	0	0	0	0	12	0	0	0	0	11	0	0	0	0	0	0	0	0	0	0	0	0	0	0	0	0	0	0
Proteobacteria	Gammaproteobacteria	Xanthomonadales	Xanthomonadaceae	Xanthomonas	Unassigned	aerobic_chemoheterotrophy	Quimioheterotrofia	0	0	0	0	0	0	0	0	0	0	0	0	0	0	0	0	0	0	0	10	0	0	0	0	0	0	0	0	0	0	0	0
Proteobacteria	Betaproteobacteria	Burkholderiales	Burkholderiaceae	Burkholderia	Unassigned	aerobic_chemoheterotrophy	Quimioheterotrofia	0	0	0	0	0	7	0	0	0	0	0	0	0	0	0	0	0	0	0	0	0	0	0	0	0	0	0	0	0	0	0	0
Proteobacteria	Alphaproteobacteria	Rhizobiales	Hyphomicrobiaceae	Rhodoplanes	Unassigned	aerobic_chemoheterotrophy	Quimioheterotrofia	0	0	0	24	0	0	19	0	0	0	0	0	0	0	0	0	0	0	0	0	0	0	0	0	0	0	0	0	0	0	0	0
Proteobacteria	Alphaproteobacteria	Rhodospirillales	Rhodospirillaceae	Reyranella	massiliensis	aerobic_chemoheterotrophy	Quimioheterotrofia	0	0	0	7	0	0	0	0	0	0	0	0	0	0	0	0	0	0	0	0	0	0	0	0	0	0	0	0	0	0	0	0
Proteobacteria	Alphaproteobacteria	Rhizobiales	Hyphomicrobiaceae	Pedomicrobium	Unassigned	aerobic_chemoheterotrophy	Quimioheterotrofia	0	0	0	0	0	0	1	13	24	0	0	0	0	18	0	0	0	0	0	0	0	0	0	0	2	2	2	2	2	2	0	3
Actinobacteria	Actinobacteria	Actinomycetales	Microbacteriaceae	Agromyces	Unassigned	aerobic_chemoheterotrophy	Quimioheterotrofia	0	0	0	0	0	0	0	0	0	0	0	0	10	0	0	0	0	0	0	0	0	0	0	0	0	0	0	0	0	0	0	0
Proteobacteria	Alphaproteobacteria	Sphingomonadales	Sphingomonadaceae	Sphingomonas	wittichii	aerobic_chemoheterotrophy	Quimioheterotrofia	0	0	0	0	0	0	0	0	0	0	0	0	0	0	0	0	0	0	0	0	0	0	0	0	0	0	0	0	0	0	7	0
Actinobacteria	Actinobacteria	Actinomycetales	Nocardioidaceae	Nocardioides	Unassigned	aerobic_chemoheterotrophy	Quimioheterotrofia	0	0	0	0	0	0	0	0	0	0	0	0	0	0	0	0	0	13	0	0	0	0	0	0	0	0	0	0	0	0	0	0
Proteobacteria	Betaproteobacteria	Burkholderiales	Burkholderiaceae	Burkholderia	Unassigned	aerobic_chemoheterotrophy	Quimioheterotrofia	0	0	0	0	0	0	0	0	0	0	0	0	0	0	0	0	0	0	0	0	0	0	0	0	0	0	0	0	0	0	0	9
Actinobacteria	Actinobacteria	Actinomycetales	Micrococcaceae	Micrococcus	Unassigned	aerobic_chemoheterotrophy	Quimioheterotrofia	0	0	0	0	0	0	0	0	0	0	0	0	0	0	0	0	0	0	11	0	0	0	0	0	0	0	0	0	0	0	0	0
Actinobacteria	Actinobacteria	Actinomycetales	Dermabacteraceae	Brachybacterium	Unassigned	aerobic_chemoheterotrophy	Quimioheterotrofia	0	0	0	0	0	0	0	0	0	0	0	0	0	0	0	0	0	0	0	0	0	44	0	0	0	0	0	0	0	0	0	0
Proteobacteria	Alphaproteobacteria	Rhizobiales	Hyphomicrobiaceae	Rhodoplanes	Unassigned	aerobic_chemoheterotrophy	Quimioheterotrofia	0	33	88	26	49	21	34	0	0	0	0	0	0	0	0	0	0	18	0	0	0	0	0	0	29	46	0	0	0	36	32	24
Proteobacteria	Betaproteobacteria	Burkholderiales	Burkholderiaceae	Burkholderia	tuberum	aerobic_chemoheterotrophy	Quimioheterotrofia	0	0	0	0	0	0	0	0	0	0	0	0	0	0	0	0	0	0	0	0	0	0	0	0	0	24	0	0	0	0	0	0
Proteobacteria	Alphaproteobacteria	Sphingomonadales	Sphingomonadaceae	Sphingomonas	Unassigned	aerobic_chemoheterotrophy	Quimioheterotrofia	0	0	0	0	0	0	0	0	0	0	0	0	0	0	0	0	0	0	0	0	0	0	0	0	0	0	0	29	0	0	0	0
Proteobacteria	Alphaproteobacteria	Sphingomonadales	Sphingomonadaceae	Kaistobacter	Unassigned	aerobic_chemoheterotrophy	Quimioheterotrofia	0	0	0	0	0	0	0	21	36	0	0	0	0	0	0	0	0	0	0	0	0	0	0	0	0	0	0	0	0	0	0	0
Firmicutes	Bacilli	Bacillales	Paenibacillaceae	Paenibacillus	Unassigned	aerobic_chemoheterotrophy	Quimioheterotrofia	0	0	0	0	0	0	0	0	0	0	0	0	0	0	26	0	0	0	0	0	0	0	0	0	0	0	0	0	0	0	0	0
Proteobacteria	Alphaproteobacteria	Rhizobiales	Hyphomicrobiaceae	Rhodoplanes	Unassigned	aerobic_chemoheterotrophy	Quimioheterotrofia	0	0	0	0	0	0	0	0	0	0	0	0	0	0	0	0	0	0	0	0	0	0	0	0	0	0	0	0	0	14	0	0
Verrucomicrobia	[Spartobacteria]	[Chthoniobacterales]	[Chthoniobacteraceae]	Chthoniobacter	Unassigned	aerobic_chemoheterotrophy	Quimioheterotrofia	0	0	0	0	0	0	0	0	0	0	0	0	0	5	0	0	0	0	0	0	0	0	0	0	0	0	0	0	0	0	0	0
Proteobacteria	Alphaproteobacteria	Rhizobiales	Hyphomicrobiaceae	Rhodoplanes	Unassigned	aerobic_chemoheterotrophy	Quimioheterotrofia	0	0	0	0	0	0	0	0	0	11	0	0	0	0	0	0	0	0	0	0	0	0	0	0	0	0	0	0	0	0	0	0
Proteobacteria	Alphaproteobacteria	Rhizobiales	Rhizobiaceae	Agrobacterium	Unassigned	aerobic_chemoheterotrophy	Quimioheterotrofia	0	0	0	0	0	0	0	0	0	0	0	0	0	0	0	0	0	0	0	0	0	0	0	0	0	7	0	0	0	0	0	0
Proteobacteria	Alphaproteobacteria	Sphingomonadales	Sphingomonadaceae	Unassigned	Unassigned	aerobic_chemoheterotrophy	Quimioheterotrofia	0	12	0	0	0	0	0	0	0	0	0	0	0	0	0	0	0	0	0	0	0	0	0	0	0	0	0	0	0	0	0	0
Actinobacteria	Actinobacteria	Actinomycetales	Micromonosporaceae	Dactylosporangium	Unassigned	aerobic_chemoheterotrophy	Quimioheterotrofia	0	0	0	0	0	0	0	0	0	0	0	0	0	0	0	0	0	0	0	0	0	0	0	10	0	0	0	0	0	0	5	0
Proteobacteria	Alphaproteobacteria	Rhizobiales	Hyphomicrobiaceae	Rhodoplanes	Unassigned	aerobic_chemoheterotrophy	Quimioheterotrofia	0	0	0	0	0	0	0	0	0	0	0	0	0	0	0	0	0	0	0	0	0	0	0	0	0	0	5	0	0	0	0	0
Actinobacteria	Actinobacteria	Actinomycetales	Mycobacteriaceae	Mycobacterium	Unassigned	aerobic_chemoheterotrophy	Quimioheterotrofia	0	0	0	7	0	0	0	0	0	0	0	0	0	0	0	0	0	0	0	0	0	0	0	0	0	0	0	0	0	0	0	0
Proteobacteria	Betaproteobacteria	Burkholderiales	Burkholderiaceae	Burkholderia	Unassigned	aerobic_chemoheterotrophy	Quimioheterotrofia	0	1	0	0	0	0	0	0	0	0	0	0	0	0	0	0	0	1	2	1	0	0	0	0	0	0	0	0	0	0	0	0
Proteobacteria	Gammaproteobacteria	Pseudomonadales	Moraxellaceae	Acinetobacter	Unassigned	aerobic_chemoheterotrophy	Quimioheterotrofia	0	0	0	0	0	0	0	0	0	0	0	0	0	0	0	0	0	0	8	0	0	0	0	0	0	0	0	0	0	0	0	0
Verrucomicrobia	Verrucomicrobiae	Verrucomicrobiales	Verrucomicrobiaceae	Prosthecobacter	Unassigned	aerobic_chemoheterotrophy	Quimioheterotrofia	0	0	0	0	0	0	0	0	0	0	0	0	0	0	0	0	0	0	0	0	0	38	0	0	0	0	0	0	0	0	0	0
Proteobacteria	Alphaproteobacteria	Rhizobiales	Hyphomicrobiaceae	Rhodoplanes	Unassigned	aerobic_chemoheterotrophy	Quimioheterotrofia	0	0	0	0	0	0	0	0	0	8	14	0	0	0	0	0	0	0	0	0	0	0	0	0	0	0	0	0	0	0	0	0
Bacteroidetes	Flavobacteriia	Flavobacteriales	Flavobacteriaceae	Flavobacterium	Unassigned	aerobic_chemoheterotrophy	Quimioheterotrofia	30	0	0	0	46	15	0	0	0	0	0	0	0	0	0	0	0	36	0	0	0	0	0	0	0	0	0	0	0	0	0	0
Proteobacteria	Alphaproteobacteria	Rhizobiales	Hyphomicrobiaceae	Rhodoplanes	Unassigned	aerobic_chemoheterotrophy	Quimioheterotrofia	0	0	0	0	0	0	0	80	0	0	56	0	0	24	25	0	0	0	0	0	0	0	0	0	0	0	0	0	0	0	0	0
Proteobacteria	Alphaproteobacteria	Rhodospirillales	Rhodospirillaceae	Telmatospirillum	siberiense	aerobic_chemoheterotrophy	Quimioheterotrofia	0	0	0	8	0	0	0	0	0	0	0	0	0	0	0	0	0	0	0	0	0	0	0	0	0	0	0	0	0	0	0	0
Proteobacteria	Alphaproteobacteria	Rhizobiales	Hyphomicrobiaceae	Rhodoplanes	Unassigned	aerobic_chemoheterotrophy	Quimioheterotrofia	0	0	0	21	0	0	0	0	0	0	0	47	41	19	0	0	0	0	0	0	0	0	0	0	0	0	0	0	0	0	0	0
Proteobacteria	Alphaproteobacteria	Rhizobiales	Hyphomicrobiaceae	Rhodoplanes	Unassigned	aerobic_chemoheterotrophy	Quimioheterotrofia	0	4	21	0	5	24	0	0	0	0	0	0	0	0	0	0	0	0	0	0	0	0	0	0	0	0	0	0	0	0	0	0
Actinobacteria	Actinobacteria	Actinomycetales	Propionibacteriaceae	Microlunatus	Unassigned	aerobic_chemoheterotrophy	Quimioheterotrofia	0	0	0	0	0	0	0	0	0	0	0	0	0	0	0	0	0	0	0	0	0	0	0	0	34	0	0	0	0	0	0	0
Proteobacteria	Alphaproteobacteria	Sphingomonadales	Sphingomonadaceae	Kaistobacter	Unassigned	aerobic_chemoheterotrophy	Quimioheterotrofia	0	0	0	0	0	0	0	25	0	0	0	0	0	0	0	0	0	0	0	0	0	0	0	0	0	0	0	0	0	0	0	0
Proteobacteria	Alphaproteobacteria	Rhizobiales	Hyphomicrobiaceae	Pedomicrobium	Unassigned	aerobic_chemoheterotrophy	Quimioheterotrofia	0	0	0	0	0	0	0	0	0	0	0	0	0	0	0	0	0	0	0	0	0	0	0	0	0	0	0	0	0	0	7	0
Actinobacteria	Actinobacteria	Actinomycetales	Mycobacteriaceae	Mycobacterium	Unassigned	aerobic_chemoheterotrophy	Quimioheterotrofia	0	0	0	0	0	0	0	10	0	0	0	0	0	0	0	0	0	0	0	0	0	0	0	0	0	0	0	0	0	0	0	0
Proteobacteria	Betaproteobacteria	Burkholderiales	Burkholderiaceae	Burkholderia	Unassigned	aerobic_chemoheterotrophy	Quimioheterotrofia	0	12	0	0	0	0	0	0	0	0	0	0	0	0	0	0	0	0	0	0	0	0	0	0	0	0	0	0	0	0	0	0
Proteobacteria	Alphaproteobacteria	Rhizobiales	Hyphomicrobiaceae	Pedomicrobium	Unassigned	aerobic_chemoheterotrophy	Quimioheterotrofia	0	0	0	0	0	0	0	0	0	0	0	0	0	0	0	0	0	0	0	0	0	0	0	1	8	8	15	12	10	5	14	17
Proteobacteria	Betaproteobacteria	Burkholderiales	Comamonadaceae	Rubrivivax	Unassigned	aerobic_chemoheterotrophy	Quimioheterotrofia	0	0	0	0	0	0	0	0	0	0	0	0	6	0	0	0	0	0	0	0	0	0	0	0	0	0	0	0	0	0	0	0
Proteobacteria	Betaproteobacteria	Burkholderiales	Comamonadaceae	Rubrivivax	Unassigned	aerobic_chemoheterotrophy	Quimioheterotrofia	0	0	0	0	0	0	0	0	0	0	0	0	0	0	0	0	0	0	0	0	0	0	0	0	25	0	33	0	18	0	0	0
Proteobacteria	Betaproteobacteria	Burkholderiales	Burkholderiaceae	Burkholderia	Unassigned	aerobic_chemoheterotrophy	Quimioheterotrofia	0	0	0	0	0	0	0	0	0	0	0	0	0	0	0	0	0	0	0	0	0	0	0	0	10	0	0	0	11	7	0	3
Actinobacteria	Actinobacteria	Actinomycetales	Micromonosporaceae	Pilimelia	Unassigned	aerobic_chemoheterotrophy	Quimioheterotrofia	0	0	0	0	0	0	0	0	0	0	0	0	0	0	0	0	0	0	0	0	0	0	0	0	13	0	0	11	0	11	0	0
Actinobacteria	Actinobacteria	Actinomycetales	Mycobacteriaceae	Mycobacterium	Unassigned	aerobic_chemoheterotrophy	Quimioheterotrofia	0	0	19	0	0	0	0	0	0	0	0	0	0	0	0	0	0	0	0	0	0	0	0	0	0	0	0	0	0	0	0	0
Proteobacteria	Alphaproteobacteria	Rhizobiales	Hyphomicrobiaceae	Rhodoplanes	Unassigned	aerobic_chemoheterotrophy	Quimioheterotrofia	0	0	30	0	0	0	56	0	0	0	0	0	0	0	0	0	0	0	0	0	0	0	0	52	50	98	73	54	75	50	98	78
Proteobacteria	Gammaproteobacteria	Pseudomonadales	Pseudomonadaceae	Pseudomonas	Unassigned	aerobic_chemoheterotrophy	Quimioheterotrofia	0	0	1	0	0	0	0	10	0	0	0	2	0	0	0	0	0	0	0	0	0	0	0	0	0	0	0	0	0	0	0	0
Proteobacteria	Alphaproteobacteria	Rhizobiales	Hyphomicrobiaceae	Pedomicrobium	Unassigned	aerobic_chemoheterotrophy	Quimioheterotrofia	0	0	0	0	0	0	0	0	0	0	0	57	0	0	0	0	0	0	35	0	0	0	0	0	43	0	69	35	0	0	0	65
Proteobacteria	Betaproteobacteria	Burkholderiales	Burkholderiaceae	Burkholderia	Unassigned	aerobic_chemoheterotrophy	Quimioheterotrofia	0	16	0	0	0	0	0	0	0	0	0	0	0	0	0	0	0	0	0	10	0	0	0	0	0	0	0	0	0	0	0	0
Proteobacteria	Alphaproteobacteria	Rhizobiales	Hyphomicrobiaceae	Rhodoplanes	Unassigned	aerobic_chemoheterotrophy	Quimioheterotrofia	0	0	0	0	0	0	0	0	0	0	0	0	0	0	0	0	0	0	0	0	0	0	0	0	0	0	0	0	0	0	19	0
Proteobacteria	Alphaproteobacteria	Rhodospirillales	Rhodospirillaceae	Reyranella	massiliensis	aerobic_chemoheterotrophy	Quimioheterotrofia	0	0	0	0	0	0	0	0	0	0	0	0	0	0	0	0	0	0	0	0	0	0	0	0	0	0	0	0	0	24	0	0
Actinobacteria	Actinobacteria	Actinomycetales	Mycobacteriaceae	Mycobacterium	Unassigned	aerobic_chemoheterotrophy	Quimioheterotrofia	0	0	0	0	0	0	0	0	0	0	0	0	0	0	0	0	0	0	0	0	0	0	0	0	16	0	0	0	0	0	0	0
Proteobacteria	Gammaproteobacteria	Xanthomonadales	Xanthomonadaceae	Thermomonas	dokdonensis	aerobic_chemoheterotrophy	Quimioheterotrofia	0	0	0	0	0	0	0	26	0	0	0	0	0	0	0	0	0	0	0	0	0	0	0	0	0	0	0	0	0	0	0	0
Bacteroidetes	Cytophagia	Cytophagales	Flammeovirgaceae	Unassigned	Unassigned	aerobic_chemoheterotrophy	Quimioheterotrofia	0	0	11	6	0	0	10	0	6	0	53	43	14	10	7	16	10	6	6	0	0	0	0	0	0	0	0	0	0	0	0	0
Proteobacteria	Alphaproteobacteria	Rhizobiales	Hyphomicrobiaceae	Rhodoplanes	Unassigned	aerobic_chemoheterotrophy	Quimioheterotrofia	0	0	13	16	0	0	0	33	0	18	0	18	0	0	27	0	0	0	0	0	0	0	0	0	0	0	0	0	0	0	0	0
Acidobacteria	Acidobacteriia	Acidobacteriales	Acidobacteriaceae	Granulicella	aggregans	aerobic_chemoheterotrophy	Quimioheterotrofia	0	0	0	0	0	0	0	0	0	0	0	0	0	0	0	0	0	0	0	0	0	0	0	0	0	0	0	5	0	0	0	0
Proteobacteria	Alphaproteobacteria	Sphingomonadales	Sphingomonadaceae	Sphingomonas	Unassigned	aerobic_chemoheterotrophy	Quimioheterotrofia	0	0	0	0	0	0	10	0	0	0	0	0	0	0	0	0	0	0	0	0	0	0	0	32	0	0	0	0	0	0	0	0
Proteobacteria	Alphaproteobacteria	Rhizobiales	Hyphomicrobiaceae	Pedomicrobium	Unassigned	aerobic_chemoheterotrophy	Quimioheterotrofia	0	0	0	0	0	0	0	0	0	0	0	0	0	0	0	0	0	0	0	0	0	0	0	0	0	0	0	0	0	16	0	0
Proteobacteria	Alphaproteobacteria	Rhizobiales	Hyphomicrobiaceae	Rhodoplanes	Unassigned	aerobic_chemoheterotrophy	Quimioheterotrofia	0	0	0	0	0	0	0	0	0	10	0	0	0	0	0	0	0	0	0	0	0	0	0	0	0	0	0	0	0	0	0	0
Actinobacteria	Actinobacteria	Actinomycetales	Nocardioidaceae	Nocardioides	Unassigned	aerobic_chemoheterotrophy	Quimioheterotrofia	0	0	0	0	0	0	19	0	0	0	10	20	0	13	16	0	0	0	0	0	0	0	0	0	0	0	0	0	0	0	0	0
Proteobacteria	Alphaproteobacteria	Rhizobiales	Hyphomicrobiaceae	Rhodoplanes	Unassigned	aerobic_chemoheterotrophy	Quimioheterotrofia	0	0	0	0	0	0	0	0	0	10	0	0	0	0	0	0	0	0	0	0	0	0	0	27	70	59	43	63	31	13	45	46
Actinobacteria	Actinobacteria	Actinomycetales	Mycobacteriaceae	Mycobacterium	Unassigned	aerobic_chemoheterotrophy	Quimioheterotrofia	0	0	0	0	0	0	0	0	0	0	0	0	27	0	0	0	0	0	0	0	0	0	0	0	0	0	0	0	0	0	0	0
Proteobacteria	Alphaproteobacteria	Rhizobiales	Hyphomicrobiaceae	Rhodoplanes	Unassigned	aerobic_chemoheterotrophy	Quimioheterotrofia	0	0	0	0	0	0	0	0	0	0	0	0	0	2	4	0	0	0	0	0	0	0	0	0	0	0	0	0	0	0	0	0
Proteobacteria	Betaproteobacteria	Burkholderiales	Comamonadaceae	Rhodoferax	Unassigned	aerobic_chemoheterotrophy	Quimioheterotrofia	0	0	11	17	6	0	0	0	0	0	0	0	0	0	0	0	0	0	0	0	0	0	0	0	0	0	0	0	0	0	0	0
Actinobacteria	Actinobacteria	Actinomycetales	Pseudonocardiaceae	Pseudonocardia	Unassigned	aerobic_chemoheterotrophy	Quimioheterotrofia	0	0	0	0	0	0	0	0	0	0	0	0	0	0	6	0	0	0	0	0	0	0	0	0	0	0	0	0	0	0	0	0
Firmicutes	Bacilli	Bacillales	Paenibacillaceae	Paenibacillus	Unassigned	aerobic_chemoheterotrophy	Quimioheterotrofia	0	0	0	0	0	17	0	0	0	0	0	0	0	0	0	0	0	0	0	0	0	0	0	0	0	0	0	0	0	0	6	0
Proteobacteria	Betaproteobacteria	Burkholderiales	Burkholderiaceae	Burkholderia	Unassigned	aerobic_chemoheterotrophy	Quimioheterotrofia	0	0	0	0	9	0	0	0	0	0	0	0	0	0	0	0	0	0	0	0	0	0	0	0	0	0	0	0	0	0	0	0
Proteobacteria	Alphaproteobacteria	Rhizobiales	Hyphomicrobiaceae	Rhodoplanes	Unassigned	aerobic_chemoheterotrophy	Quimioheterotrofia	0	0	0	0	0	0	0	0	0	0	0	0	0	0	0	0	0	0	0	0	0	0	0	0	0	0	0	0	9	0	0	0
Proteobacteria	Alphaproteobacteria	Rhizobiales	Hyphomicrobiaceae	Rhodoplanes	Unassigned	aerobic_chemoheterotrophy	Quimioheterotrofia	0	0	0	0	0	0	0	0	0	0	0	0	0	0	0	0	0	0	0	0	0	52	0	0	0	0	0	0	0	0	0	0
Proteobacteria	Betaproteobacteria	Burkholderiales	Burkholderiaceae	Burkholderia	Unassigned	aerobic_chemoheterotrophy	Quimioheterotrofia	0	0	0	0	0	0	0	0	0	0	0	0	0	0	0	0	0	0	0	0	0	0	0	10	13	21	0	11	20	31	23	22
Proteobacteria	Alphaproteobacteria	Rhizobiales	Rhizobiaceae	Agrobacterium	Unassigned	aerobic_chemoheterotrophy	Quimioheterotrofia	0	0	0	23	0	0	0	0	0	0	0	0	0	0	0	0	0	0	0	0	0	0	0	16	15	7	12	18	0	49	7	0
Proteobacteria	Alphaproteobacteria	Rhizobiales	Hyphomicrobiaceae	Rhodoplanes	Unassigned	aerobic_chemoheterotrophy	Quimioheterotrofia	0	0	0	0	0	0	7	0	0	0	0	0	0	0	0	0	0	0	0	0	0	0	0	0	0	0	0	0	0	0	0	0
Actinobacteria	Actinobacteria	Actinomycetales	Thermomonosporaceae	Actinomadura	vinacea	aerobic_chemoheterotrophy	Quimioheterotrofia	0	0	0	0	0	0	0	0	0	0	0	0	0	0	0	0	0	0	0	0	0	0	0	0	0	0	6	0	0	0	0	0
Proteobacteria	Gammaproteobacteria	Pseudomonadales	Pseudomonadaceae	Pseudomonas	stutzeri	aerobic_chemoheterotrophy	Quimioheterotrofia	0	0	17	10	15	10	20	0	0	0	5	6	0	0	15	0	60	0	0	0	0	0	0	0	0	9	0	0	0	0	0	0
Verrucomicrobia	[Spartobacteria]	[Chthoniobacterales]	[Chthoniobacteraceae]	Chthoniobacter	Unassigned	aerobic_chemoheterotrophy	Quimioheterotrofia	0	2	0	0	0	0	0	0	0	0	0	0	0	0	1	0	0	0	0	0	3	0	0	0	0	0	0	0	0	0	0	0
Proteobacteria	Alphaproteobacteria	Rhizobiales	Hyphomicrobiaceae	Rhodoplanes	Unassigned	aerobic_chemoheterotrophy	Quimioheterotrofia	0	56	105	48	75	70	52	0	0	0	0	0	0	0	0	0	14	0	0	0	0	0	0	0	0	0	0	0	0	0	0	0
Actinobacteria	Actinobacteria	Actinomycetales	Mycobacteriaceae	Mycobacterium	Unassigned	aerobic_chemoheterotrophy	Quimioheterotrofia	0	0	0	0	0	0	0	0	0	0	0	0	7	6	0	0	0	0	0	0	0	0	0	0	0	0	0	11	0	0	0	0
Proteobacteria	Betaproteobacteria	Burkholderiales	Burkholderiaceae	Burkholderia	Unassigned	aerobic_chemoheterotrophy	Quimioheterotrofia	0	6	0	8	11	9	1	0	0	0	0	0	0	0	0	0	0	0	3	0	0	0	0	0	0	0	0	0	0	0	0	0
Actinobacteria	Actinobacteria	Actinomycetales	Micromonosporaceae	Pilimelia	Unassigned	aerobic_chemoheterotrophy	Quimioheterotrofia	11	0	0	0	0	0	0	0	0	0	0	0	0	0	0	0	0	0	0	0	0	0	0	0	0	0	0	0	0	0	0	0
Proteobacteria	Alphaproteobacteria	Rhizobiales	Hyphomicrobiaceae	Rhodoplanes	Unassigned	aerobic_chemoheterotrophy	Quimioheterotrofia	37	13	74	78	127	53	25	38	49	0	0	0	40	0	0	24	27	0	0	0	19	32	0	207	293	323	384	329	432	255	266	405
Proteobacteria	Alphaproteobacteria	Sphingomonadales	Sphingomonadaceae	Unassigned	Unassigned	aerobic_chemoheterotrophy	Quimioheterotrofia	10	0	0	0	0	0	0	13	0	0	0	14	0	0	0	0	0	0	0	0	0	0	0	9	0	0	0	17	0	0	0	0
Actinobacteria	Actinobacteria	Actinomycetales	Micromonosporaceae	Pilimelia	Unassigned	aerobic_chemoheterotrophy	Quimioheterotrofia	0	0	0	0	0	0	0	16	0	0	0	21	30	53	0	0	0	0	0	0	0	0	0	0	0	0	0	0	0	0	0	0
Proteobacteria	Alphaproteobacteria	Rhizobiales	Hyphomicrobiaceae	Rhodoplanes	Unassigned	aerobic_chemoheterotrophy	Quimioheterotrofia	0	0	0	0	0	0	0	0	0	0	0	0	0	0	0	0	0	0	0	0	0	0	0	0	0	0	7	0	0	0	0	0
Proteobacteria	Betaproteobacteria	Burkholderiales	Burkholderiaceae	Burkholderia	Unassigned	aerobic_chemoheterotrophy	Quimioheterotrofia	0	0	0	0	0	0	0	0	0	0	0	0	0	0	0	0	0	0	0	0	0	0	0	0	0	0	3	0	0	0	0	0
Proteobacteria	Alphaproteobacteria	Rhizobiales	Hyphomicrobiaceae	Rhodoplanes	Unassigned	aerobic_chemoheterotrophy	Quimioheterotrofia	0	0	27	0	0	0	0	0	0	0	0	0	0	0	0	0	0	0	0	0	0	0	0	0	0	0	0	0	0	0	0	0
Actinobacteria	Actinobacteria	Actinomycetales	Micromonosporaceae	Pilimelia	Unassigned	aerobic_chemoheterotrophy	Quimioheterotrofia	0	0	0	0	0	0	0	0	0	0	0	2	7	6	6	0	0	0	0	0	0	0	0	0	0	0	15	0	0	0	2	0
Proteobacteria	Gammaproteobacteria	Xanthomonadales	Xanthomonadaceae	Dyella	japonica	aerobic_chemoheterotrophy	Quimioheterotrofia	0	0	0	0	0	0	0	0	0	0	0	0	0	0	0	0	0	0	0	0	0	0	0	0	7	6	7	2	0	0	10	1
Actinobacteria	Actinobacteria	Actinomycetales	Propionibacteriaceae	Microlunatus	Unassigned	aerobic_chemoheterotrophy	Quimioheterotrofia	15	0	0	0	54	0	0	0	0	0	0	0	0	0	0	0	24	0	6	0	0	0	0	0	0	0	0	0	0	0	87	53
Bacteroidetes	Cytophagia	Cytophagales	Cytophagaceae	Adhaeribacter	Unassigned	aerobic_chemoheterotrophy	Quimioheterotrofia	0	0	0	0	0	0	0	0	0	0	0	0	0	0	0	0	0	0	0	0	0	0	0	0	0	0	0	8	0	0	0	0
Proteobacteria	Alphaproteobacteria	Rhizobiales	Hyphomicrobiaceae	Rhodoplanes	Unassigned	aerobic_chemoheterotrophy	Quimioheterotrofia	0	0	0	0	0	0	0	0	0	0	0	0	0	0	0	0	0	0	0	0	0	0	0	0	0	25	29	31	31	17	9	18
Proteobacteria	Alphaproteobacteria	Rhizobiales	Rhizobiaceae	Agrobacterium	Unassigned	aerobic_chemoheterotrophy	Quimioheterotrofia	10	0	0	0	0	0	0	0	0	0	0	0	0	0	0	0	0	0	0	13	7	0	0	0	0	0	0	0	0	0	0	0
Proteobacteria	Alphaproteobacteria	Rhizobiales	Hyphomicrobiaceae	Rhodoplanes	Unassigned	aerobic_chemoheterotrophy	Quimioheterotrofia	0	0	0	0	0	0	0	0	0	0	0	0	0	0	0	0	0	0	0	0	0	15	0	0	0	0	0	0	0	0	0	0
Proteobacteria	Alphaproteobacteria	Rhizobiales	Hyphomicrobiaceae	Rhodoplanes	Unassigned	aerobic_chemoheterotrophy	Quimioheterotrofia	0	0	0	0	0	0	0	0	0	0	0	0	0	0	0	0	0	0	0	0	0	0	0	0	28	67	27	0	27	31	39	67
Proteobacteria	Alphaproteobacteria	Rhizobiales	Phyllobacteriaceae	Phyllobacterium	Unassigned	aerobic_chemoheterotrophy	Quimioheterotrofia	0	0	0	0	0	0	0	0	0	0	0	0	0	0	0	0	0	0	0	0	0	0	0	0	23	16	23	28	0	0	18	12
Proteobacteria	Alphaproteobacteria	Rhodospirillales	Rhodospirillaceae	Reyranella	massiliensis	aerobic_chemoheterotrophy	Quimioheterotrofia	0	0	0	0	0	0	0	0	0	0	0	0	0	0	0	0	0	0	0	0	0	0	0	0	11	0	21	29	32	0	0	15
Proteobacteria	Betaproteobacteria	Burkholderiales	Burkholderiaceae	Burkholderia	Unassigned	aerobic_chemoheterotrophy	Quimioheterotrofia	0	0	0	0	0	0	0	0	0	0	0	0	0	0	0	0	0	0	0	0	0	0	0	0	0	0	0	0	0	0	0	7
Proteobacteria	Betaproteobacteria	Burkholderiales	Comamonadaceae	Rubrivivax	gelatinosus	aerobic_chemoheterotrophy	Quimioheterotrofia	0	0	0	0	0	0	0	0	0	0	0	0	0	0	0	0	0	12	0	0	0	0	0	0	0	0	0	0	0	0	0	0
Proteobacteria	Betaproteobacteria	Burkholderiales	Comamonadaceae	Comamonas	Unassigned	aerobic_chemoheterotrophy	Quimioheterotrofia	0	0	0	0	0	0	0	0	0	0	0	11	0	0	0	0	34	0	0	0	0	0	0	0	0	0	0	0	0	0	0	0
Proteobacteria	Betaproteobacteria	Burkholderiales	Comamonadaceae	Rubrivivax	Unassigned	aerobic_chemoheterotrophy	Quimioheterotrofia	0	0	0	0	0	0	0	0	0	0	0	0	3	0	0	3	0	0	0	0	0	0	0	0	0	0	0	0	0	0	0	0
Actinobacteria	Actinobacteria	Actinomycetales	Mycobacteriaceae	Mycobacterium	Unassigned	aerobic_chemoheterotrophy	Quimioheterotrofia	0	0	0	0	0	0	0	0	0	0	0	0	0	0	0	0	0	0	0	0	0	0	0	18	0	30	0	32	21	20	30	14
Firmicutes	Bacilli	Bacillales	Paenibacillaceae	Paenibacillus	Unassigned	aerobic_chemoheterotrophy	Quimioheterotrofia	0	0	0	0	0	0	0	0	0	0	0	0	0	0	0	0	0	0	0	0	0	0	0	0	0	0	9	0	0	0	0	0
Bacteroidetes	Cytophagia	Cytophagales	Cytophagaceae	Adhaeribacter	Unassigned	aerobic_chemoheterotrophy	Quimioheterotrofia	0	0	0	0	0	0	0	0	0	0	0	4	0	0	0	0	0	0	0	0	0	0	0	0	0	0	0	8	0	0	0	0
Proteobacteria	Alphaproteobacteria	Rhizobiales	Hyphomicrobiaceae	Hyphomicrobium	Unassigned	aerobic_chemoheterotrophy	Quimioheterotrofia	0	0	0	0	0	0	0	0	0	0	0	0	0	0	0	0	0	0	0	0	0	0	0	0	0	0	0	9	0	0	0	0
Verrucomicrobia	Verrucomicrobiae	Verrucomicrobiales	Verrucomicrobiaceae	Akkermansia	muciniphila	aerobic_chemoheterotrophy	Quimioheterotrofia	0	0	0	0	0	0	0	0	0	0	0	40	0	19	0	0	28	0	20	0	17	26	0	0	0	0	0	0	0	0	0	0
Proteobacteria	Alphaproteobacteria	Rhizobiales	Hyphomicrobiaceae	Rhodoplanes	Unassigned	aerobic_chemoheterotrophy	Quimioheterotrofia	0	24	0	0	0	0	0	0	0	0	0	0	0	0	0	0	0	0	0	0	0	0	0	0	0	0	0	0	0	0	0	0
Proteobacteria	Alphaproteobacteria	Rhizobiales	Hyphomicrobiaceae	Rhodoplanes	Unassigned	aerobic_chemoheterotrophy	Quimioheterotrofia	0	0	0	0	34	0	0	0	0	0	0	0	0	0	0	0	0	0	0	0	0	0	0	94	167	157	263	272	211	147	231	184
Proteobacteria	Alphaproteobacteria	Rhizobiales	Hyphomicrobiaceae	Devosia	Unassigned	aerobic_chemoheterotrophy	Quimioheterotrofia	12	0	0	0	0	0	0	0	0	11	51	44	0	0	33	22	0	0	19	0	0	0	0	52	50	56	45	23	49	0	47	0
Actinobacteria	Actinobacteria	Actinomycetales	Micromonosporaceae	Virgisporangium	Unassigned	aerobic_chemoheterotrophy	Quimioheterotrofia	0	0	0	0	0	0	0	0	0	0	0	0	0	0	0	0	0	0	0	0	0	0	0	0	0	0	0	0	22	0	0	0
Actinobacteria	Actinobacteria	Actinomycetales	Micromonosporaceae	Pilimelia	Unassigned	aerobic_chemoheterotrophy	Quimioheterotrofia	0	0	0	0	0	0	0	20	0	0	0	0	22	0	54	0	0	0	0	0	0	0	0	0	0	0	0	0	0	0	0	0
Actinobacteria	Actinobacteria	Actinomycetales	Mycobacteriaceae	Mycobacterium	Unassigned	aerobic_chemoheterotrophy	Quimioheterotrofia	0	0	0	0	0	0	5	12	9	0	6	0	0	5	0	0	0	0	0	0	0	0	0	0	0	9	0	0	0	10	0	0
Proteobacteria	Alphaproteobacteria	Rhizobiales	Hyphomicrobiaceae	Rhodoplanes	Unassigned	aerobic_chemoheterotrophy	Quimioheterotrofia	0	9	0	0	0	0	0	0	0	0	0	0	0	0	0	0	0	0	0	0	0	0	0	0	0	0	0	0	0	0	0	0
Proteobacteria	Gammaproteobacteria	Pseudomonadales	Pseudomonadaceae	Pseudomonas	Unassigned	aerobic_chemoheterotrophy	Quimioheterotrofia	0	0	0	0	12	8	13	0	0	0	10	0	0	0	0	0	1	0	0	0	0	0	0	11	14	7	14	0	62	21	11	9
Verrucomicrobia	Verrucomicrobiae	Verrucomicrobiales	Verrucomicrobiaceae	Unassigned	Unassigned	aerobic_chemoheterotrophy	Quimioheterotrofia	0	0	0	0	0	0	0	2	0	0	0	0	0	0	0	0	0	0	0	0	0	0	0	0	0	0	0	0	0	0	0	0
Actinobacteria	Actinobacteria	Actinomycetales	Micromonosporaceae	Pilimelia	Unassigned	aerobic_chemoheterotrophy	Quimioheterotrofia	0	0	0	0	0	0	0	0	0	0	0	0	0	0	0	0	0	0	0	0	0	0	0	7	13	14	9	10	4	0	9	15
Proteobacteria	Gammaproteobacteria	Pseudomonadales	Moraxellaceae	Acinetobacter	guillouiae	aerobic_chemoheterotrophy	Quimioheterotrofia	0	0	6	0	0	0	0	0	0	0	0	0	0	0	0	0	6	0	0	0	0	0	0	0	0	5	0	0	0	0	8	0
Proteobacteria	Alphaproteobacteria	Sphingomonadales	Sphingomonadaceae	Sphingomonas	Unassigned	aerobic_chemoheterotrophy	Quimioheterotrofia	0	0	0	0	0	0	0	0	0	0	2	0	0	1	3	0	0	2	0	0	0	0	0	0	0	0	0	0	0	0	0	0
Actinobacteria	Actinobacteria	Actinomycetales	Micromonosporaceae	Catellatospora	Unassigned	aerobic_chemoheterotrophy	Quimioheterotrofia	0	0	0	0	0	0	0	0	0	0	0	0	0	0	0	0	0	0	0	0	0	0	0	0	0	32	13	0	27	0	0	0
Firmicutes	Bacilli	Bacillales	Paenibacillaceae	Paenibacillus	chondroitinus	aerobic_chemoheterotrophy	Quimioheterotrofia	0	0	0	0	0	11	0	0	0	0	7	10	14	0	0	0	0	0	0	0	0	0	0	0	0	0	12	0	21	0	0	0
Proteobacteria	Alphaproteobacteria	Rhizobiales	Hyphomicrobiaceae	Rhodoplanes	Unassigned	aerobic_chemoheterotrophy	Quimioheterotrofia	0	0	0	33	45	27	0	0	0	19	0	0	0	0	0	0	0	0	0	0	0	0	0	109	125	118	153	108	94	155	150	178
Proteobacteria	Alphaproteobacteria	Rhizobiales	Hyphomicrobiaceae	Pedomicrobium	Unassigned	aerobic_chemoheterotrophy	Quimioheterotrofia	0	0	0	0	0	0	0	0	0	0	0	0	0	0	0	0	0	0	0	0	0	0	0	0	0	0	0	0	20	0	0	0
Actinobacteria	Actinobacteria	Actinomycetales	Mycobacteriaceae	Mycobacterium	Unassigned	aerobic_chemoheterotrophy	Quimioheterotrofia	0	0	17	0	0	0	0	0	0	0	0	0	0	0	0	0	0	0	0	0	0	0	0	0	0	0	0	0	0	0	0	0
Proteobacteria	Alphaproteobacteria	Rhizobiales	Hyphomicrobiaceae	Rhodoplanes	Unassigned	aerobic_chemoheterotrophy	Quimioheterotrofia	0	0	0	0	0	0	0	0	0	0	0	0	0	0	0	0	0	0	0	0	0	0	35	0	0	0	0	0	0	0	0	0
Proteobacteria	Alphaproteobacteria	Sphingomonadales	Sphingomonadaceae	Unassigned	Unassigned	aerobic_chemoheterotrophy	Quimioheterotrofia	0	0	0	0	0	0	0	0	0	0	0	0	0	0	0	0	0	0	0	0	0	0	0	0	0	0	7	0	0	0	0	0
Proteobacteria	Alphaproteobacteria	Rhizobiales	Hyphomicrobiaceae	Rhodoplanes	Unassigned	aerobic_chemoheterotrophy	Quimioheterotrofia	0	0	0	21	29	28	25	0	0	0	0	0	0	0	0	0	0	0	0	0	0	0	0	0	0	0	0	0	0	0	0	0
Proteobacteria	Betaproteobacteria	Burkholderiales	Burkholderiaceae	Burkholderia	Unassigned	aerobic_chemoheterotrophy	Quimioheterotrofia	11	100	117	52	42	14	18	0	0	0	11	0	0	0	0	0	0	27	18	8	0	0	0	0	0	0	0	0	0	0	0	0
Actinobacteria	Actinobacteria	Actinomycetales	Nocardiaceae	Nocardia	Unassigned	aerobic_chemoheterotrophy	Quimioheterotrofia	0	0	0	0	0	0	0	0	0	0	0	0	0	0	0	0	0	0	0	0	0	0	0	0	0	0	0	0	11	0	0	0
Proteobacteria	Betaproteobacteria	Burkholderiales	Comamonadaceae	Rhodoferax	Unassigned	aerobic_chemoheterotrophy	Quimioheterotrofia	0	0	0	18	0	0	0	0	0	0	0	0	0	0	0	0	0	0	0	0	0	0	0	0	0	0	0	0	0	0	0	0
Proteobacteria	Betaproteobacteria	Burkholderiales	Burkholderiaceae	Burkholderia	Unassigned	aerobic_chemoheterotrophy	Quimioheterotrofia	0	62	44	71	85	22	0	0	0	0	0	0	0	0	0	0	0	36	0	0	14	0	0	0	0	0	0	0	0	0	0	21
Proteobacteria	Alphaproteobacteria	Rhodospirillales	Acetobacteraceae	Acidocella	Unassigned	aerobic_chemoheterotrophy	Quimioheterotrofia	0	0	0	0	0	0	0	0	0	0	0	0	0	0	0	0	8	0	0	0	0	0	0	0	0	0	0	0	0	0	0	0
Proteobacteria	Gammaproteobacteria	Enterobacteriales	Enterobacteriaceae	Citrobacter	koseri	aerobic_chemoheterotrophy	Quimioheterotrofia	0	0	0	0	0	0	0	0	0	0	0	37	0	0	0	0	29	0	29	0	0	0	0	0	0	0	0	0	0	0	0	0
Proteobacteria	Alphaproteobacteria	Rhizobiales	Hyphomicrobiaceae	Pedomicrobium	Unassigned	aerobic_chemoheterotrophy	Quimioheterotrofia	0	0	0	0	0	0	0	0	0	0	0	0	0	0	0	0	0	0	0	0	0	0	0	0	0	0	0	0	0	0	0	31
Proteobacteria	Gammaproteobacteria	Xanthomonadales	Xanthomonadaceae	Dyella	japonica	aerobic_chemoheterotrophy	Quimioheterotrofia	0	0	8	11	0	0	1	0	0	0	0	0	0	0	19	9	0	0	0	0	0	0	0	4	0	0	0	0	1	0	0	0
Bacteroidetes	Flavobacteriia	Flavobacteriales	Flavobacteriaceae	Flavobacterium	Unassigned	aerobic_chemoheterotrophy	Quimioheterotrofia	0	0	0	0	0	0	5	0	0	0	0	0	0	0	0	0	0	11	0	0	0	0	0	0	0	0	0	0	0	0	0	0
Proteobacteria	Alphaproteobacteria	Rhodospirillales	Rhodospirillaceae	Reyranella	massiliensis	aerobic_chemoheterotrophy	Quimioheterotrofia	0	0	0	0	0	0	0	0	0	0	0	0	0	0	0	0	0	0	0	0	0	0	0	118	91	224	137	149	128	111	180	160
Verrucomicrobia	[Spartobacteria]	[Chthoniobacterales]	[Chthoniobacteraceae]	Chthoniobacter	Unassigned	aerobic_chemoheterotrophy	Quimioheterotrofia	0	0	0	0	0	0	0	0	0	0	0	0	0	0	0	0	0	0	0	0	0	0	0	5	0	0	0	0	0	1	0	0
Verrucomicrobia	[Spartobacteria]	[Chthoniobacterales]	[Chthoniobacteraceae]	Chthoniobacter	Unassigned	aerobic_chemoheterotrophy	Quimioheterotrofia	0	0	0	0	0	0	0	0	0	0	0	0	0	7	0	0	0	0	0	0	0	0	0	0	0	0	0	0	0	0	0	0
Actinobacteria	Actinobacteria	Actinomycetales	Microbacteriaceae	Agromyces	Unassigned	aerobic_chemoheterotrophy	Quimioheterotrofia	0	0	0	0	0	0	0	0	0	0	0	0	0	0	0	0	0	0	0	0	0	0	0	0	0	0	0	7	0	0	0	0
Actinobacteria	Actinobacteria	Actinomycetales	Microbacteriaceae	Clavibacter	Unassigned	aerobic_chemoheterotrophy	Quimioheterotrofia	0	0	0	0	0	0	0	0	0	0	0	0	0	0	0	0	0	0	0	0	0	32	0	0	0	0	0	0	0	0	0	0
Proteobacteria	Gammaproteobacteria	Xanthomonadales	Sinobacteraceae	Nevskia	Unassigned	aerobic_chemoheterotrophy	Quimioheterotrofia	0	0	0	0	0	0	0	0	0	0	0	0	0	0	0	0	0	0	0	0	0	0	0	0	0	0	7	0	0	0	0	0
Proteobacteria	Betaproteobacteria	Burkholderiales	Comamonadaceae	Comamonas	Unassigned	aerobic_chemoheterotrophy	Quimioheterotrofia	0	0	21	0	9	12	34	0	0	0	11	25	0	0	13	0	45	0	9	0	0	0	0	0	8	0	6	5	0	0	0	0
Actinobacteria	Actinobacteria	Actinomycetales	Thermomonosporaceae	Actinomadura	Unassigned	aerobic_chemoheterotrophy	Quimioheterotrofia	0	0	0	0	0	0	0	16	0	0	0	0	14	0	0	0	0	0	0	0	0	0	0	0	0	0	0	0	0	0	0	0
Proteobacteria	Betaproteobacteria	Burkholderiales	Burkholderiaceae	Burkholderia	Unassigned	aerobic_chemoheterotrophy	Quimioheterotrofia	0	0	0	0	0	0	0	0	0	9	0	0	0	0	0	0	0	0	0	0	0	0	0	0	0	0	0	0	0	0	0	0
Actinobacteria	Actinobacteria	Actinomycetales	Mycobacteriaceae	Mycobacterium	Unassigned	aerobic_chemoheterotrophy	Quimioheterotrofia	0	0	0	0	0	0	0	18	0	0	0	0	0	0	0	0	0	0	0	0	0	0	0	0	0	0	0	0	0	0	0	0
Proteobacteria	Betaproteobacteria	Burkholderiales	Burkholderiaceae	Burkholderia	Unassigned	aerobic_chemoheterotrophy	Quimioheterotrofia	0	0	0	0	0	0	0	0	0	0	0	0	0	0	0	0	0	0	0	0	0	0	0	0	0	5	0	0	0	17	0	9
Proteobacteria	Alphaproteobacteria	Rhodospirillales	Rhodospirillaceae	Reyranella	massiliensis	aerobic_chemoheterotrophy	Quimioheterotrofia	0	0	0	0	0	0	0	0	34	0	0	0	16	40	45	0	0	0	0	0	0	0	0	0	0	0	0	0	0	0	0	0
Actinobacteria	Actinobacteria	Actinomycetales	Mycobacteriaceae	Mycobacterium	Unassigned	aerobic_chemoheterotrophy	Quimioheterotrofia	0	0	0	0	0	0	0	0	0	0	0	0	0	0	0	0	0	11	0	0	0	0	0	0	0	0	0	0	0	0	0	0
Proteobacteria	Betaproteobacteria	Burkholderiales	Burkholderiaceae	Burkholderia	Unassigned	aerobic_chemoheterotrophy	Quimioheterotrofia	0	0	0	0	0	0	0	0	0	0	0	0	0	0	0	0	0	0	0	0	0	0	0	0	0	0	0	0	0	1	0	0
Actinobacteria	Actinobacteria	Actinomycetales	Micromonosporaceae	Catellatospora	Unassigned	aerobic_chemoheterotrophy	Quimioheterotrofia	0	0	0	0	0	0	0	0	0	0	0	0	0	0	0	0	0	0	0	0	0	0	0	0	0	0	48	0	0	0	0	0
Proteobacteria	Alphaproteobacteria	Rhizobiales	Hyphomicrobiaceae	Hyphomicrobium	Unassigned	aerobic_chemoheterotrophy	Quimioheterotrofia	0	0	0	0	0	0	0	0	0	0	0	1	0	0	0	0	0	0	0	0	0	0	0	0	5	0	2	0	0	0	0	0
Proteobacteria	Alphaproteobacteria	Rhodospirillales	Rhodospirillaceae	Reyranella	massiliensis	aerobic_chemoheterotrophy	Quimioheterotrofia	0	0	0	0	0	0	16	0	0	0	0	0	0	0	0	0	0	0	0	0	0	0	0	56	52	143	105	52	71	88	59	87
Firmicutes	Bacilli	Bacillales	Paenibacillaceae	Paenibacillus	Unassigned	aerobic_chemoheterotrophy	Quimioheterotrofia	0	0	0	0	0	0	0	0	0	0	0	0	0	0	0	11	0	0	0	0	0	0	0	0	0	0	0	0	0	0	0	0
Actinobacteria	Actinobacteria	Actinomycetales	Mycobacteriaceae	Mycobacterium	Unassigned	aerobic_chemoheterotrophy	Quimioheterotrofia	0	0	0	0	0	0	0	0	0	0	0	0	0	0	0	0	0	0	0	0	0	0	0	0	0	0	0	0	0	26	0	0
Firmicutes	Bacilli	Bacillales	Paenibacillaceae	Paenibacillus	Unassigned	aerobic_chemoheterotrophy	Quimioheterotrofia	0	0	0	0	0	0	0	0	0	0	0	6	0	0	0	0	0	0	0	0	0	0	0	0	0	0	0	0	0	0	0	0
Proteobacteria	Gammaproteobacteria	Pseudomonadales	Pseudomonadaceae	Pseudomonas	Unassigned	aerobic_chemoheterotrophy	Quimioheterotrofia	0	0	0	0	0	0	0	0	0	0	0	0	0	0	0	0	0	0	0	0	0	0	0	29	0	0	0	0	15	0	0	0
Actinobacteria	Actinobacteria	Actinomycetales	Mycobacteriaceae	Mycobacterium	Unassigned	aerobic_chemoheterotrophy	Quimioheterotrofia	0	0	0	0	0	0	0	0	0	0	0	0	0	0	0	0	0	0	0	0	0	0	0	0	0	0	17	0	14	0	10	10
Bacteroidetes	Cytophagia	Cytophagales	Cytophagaceae	Adhaeribacter	Unassigned	aerobic_chemoheterotrophy	Quimioheterotrofia	0	0	0	0	0	0	8	0	0	0	0	0	0	0	0	0	0	11	0	0	0	0	0	0	0	0	0	0	0	0	0	0
Firmicutes	Bacilli	Bacillales	Paenibacillaceae	Paenibacillus	Unassigned	aerobic_chemoheterotrophy	Quimioheterotrofia	0	0	0	0	0	0	0	0	0	0	0	0	0	0	0	0	0	0	0	0	0	0	0	0	0	0	0	0	0	12	0	9
Actinobacteria	Actinobacteria	Actinomycetales	Nocardioidaceae	Nocardioides	Unassigned	aerobic_chemoheterotrophy	Quimioheterotrofia	0	0	0	0	0	0	0	0	0	0	18	0	0	0	0	0	0	0	0	0	0	0	0	0	0	0	0	0	0	0	0	0
Proteobacteria	Alphaproteobacteria	Rhizobiales	Hyphomicrobiaceae	Rhodoplanes	Unassigned	aerobic_chemoheterotrophy	Quimioheterotrofia	0	0	0	0	0	0	0	0	0	0	0	0	0	9	0	0	0	0	0	0	0	0	0	13	0	10	0	0	0	0	18	17
Proteobacteria	Betaproteobacteria	Burkholderiales	Burkholderiaceae	Burkholderia	bryophila	aerobic_chemoheterotrophy	Quimioheterotrofia	0	0	0	0	0	0	0	0	0	0	0	0	0	0	0	0	0	0	0	0	0	0	0	0	0	0	0	0	0	11	0	0
Proteobacteria	Alphaproteobacteria	Sphingomonadales	Sphingomonadaceae	Novosphingobium	Unassigned	aerobic_chemoheterotrophy	Quimioheterotrofia	0	0	0	0	0	0	0	0	0	0	0	17	0	0	0	0	0	0	0	0	0	0	0	0	0	0	0	0	0	0	0	0
Proteobacteria	Gammaproteobacteria	Xanthomonadales	Sinobacteraceae	Nevskia	Unassigned	aerobic_chemoheterotrophy	Quimioheterotrofia	0	0	0	13	0	0	0	0	0	0	0	0	0	0	0	0	0	0	0	0	0	0	0	0	0	0	0	0	0	0	0	0
Actinobacteria	Actinobacteria	Actinomycetales	Mycobacteriaceae	Mycobacterium	Unassigned	aerobic_chemoheterotrophy	Quimioheterotrofia	0	0	0	0	0	0	0	0	0	0	0	0	0	0	0	0	0	0	0	0	0	0	0	0	0	0	14	0	0	0	0	0
Proteobacteria	Gammaproteobacteria	Alteromonadales	OM60	Unassigned	Unassigned	aerobic_chemoheterotrophy	Quimioheterotrofia	0	0	0	0	0	0	0	0	0	0	0	0	0	0	0	0	0	0	0	0	0	0	0	6	0	0	0	0	0	0	0	0
Proteobacteria	Betaproteobacteria	Burkholderiales	Burkholderiaceae	Burkholderia	Unassigned	aerobic_chemoheterotrophy	Quimioheterotrofia	0	25	0	15	11	32	0	0	0	0	0	0	0	0	0	0	0	0	7	0	0	0	0	0	0	0	0	0	0	0	0	0
Verrucomicrobia	Verrucomicrobiae	Verrucomicrobiales	Verrucomicrobiaceae	Luteolibacter	Unassigned	aerobic_chemoheterotrophy	Quimioheterotrofia	0	0	0	0	0	0	0	0	0	0	0	0	0	0	0	0	0	3	0	0	0	0	0	0	0	0	0	0	0	0	0	0
Proteobacteria	Alphaproteobacteria	Rhizobiales	Hyphomicrobiaceae	Rhodoplanes	Unassigned	aerobic_chemoheterotrophy	Quimioheterotrofia	0	0	0	0	0	0	21	0	0	0	0	0	0	0	0	0	0	0	0	0	0	0	0	0	0	0	0	0	0	0	0	0
Proteobacteria	Betaproteobacteria	Burkholderiales	Burkholderiaceae	Burkholderia	Unassigned	aerobic_chemoheterotrophy	Quimioheterotrofia	0	0	0	0	0	0	0	0	0	0	0	0	0	0	9	0	0	0	0	0	0	0	0	0	0	0	0	0	0	0	0	0
Firmicutes	Bacilli	Bacillales	Paenibacillaceae	Paenibacillus	Unassigned	aerobic_chemoheterotrophy	Quimioheterotrofia	0	0	0	0	0	0	0	0	0	0	0	0	0	0	0	0	0	0	0	0	0	0	0	0	0	0	0	9	0	0	0	0
Bacteroidetes	Flavobacteriia	Flavobacteriales	Flavobacteriaceae	Flavobacterium	Unassigned	aerobic_chemoheterotrophy	Quimioheterotrofia	0	0	0	0	0	0	0	0	0	0	0	0	0	0	0	0	0	0	0	0	0	0	0	0	0	10	0	0	0	0	0	0
Bacteroidetes	Flavobacteriia	Flavobacteriales	Flavobacteriaceae	Flavobacterium	Unassigned	aerobic_chemoheterotrophy	Quimioheterotrofia	0	0	0	0	0	0	0	0	0	6	0	0	0	0	0	0	0	0	0	0	0	0	0	0	0	0	0	0	0	0	0	0
Proteobacteria	Alphaproteobacteria	Rhizobiales	Hyphomicrobiaceae	Rhodoplanes	Unassigned	aerobic_chemoheterotrophy	Quimioheterotrofia	0	0	0	0	0	0	0	20	35	0	0	21	0	39	16	0	0	0	0	0	0	0	0	0	0	0	0	0	0	0	0	0
Proteobacteria	Alphaproteobacteria	Rhizobiales	Hyphomicrobiaceae	Rhodoplanes	Unassigned	aerobic_chemoheterotrophy	Quimioheterotrofia	0	26	0	0	0	0	0	0	0	0	0	0	0	0	0	0	0	0	0	0	0	0	0	0	0	0	0	0	0	0	0	0
Actinobacteria	Actinobacteria	Actinomycetales	Micromonosporaceae	Pilimelia	Unassigned	aerobic_chemoheterotrophy	Quimioheterotrofia	0	0	0	0	0	0	0	0	0	0	0	0	0	0	0	0	0	0	0	0	0	0	0	0	0	0	25	0	25	0	0	0
Actinobacteria	Actinobacteria	Actinomycetales	Mycobacteriaceae	Mycobacterium	Unassigned	aerobic_chemoheterotrophy	Quimioheterotrofia	0	0	0	0	0	0	0	0	0	0	0	0	0	0	0	0	0	0	0	0	0	0	0	0	0	0	0	24	24	0	0	0
Proteobacteria	Gammaproteobacteria	Pseudomonadales	Pseudomonadaceae	Pseudomonas	Unassigned	aerobic_chemoheterotrophy	Quimioheterotrofia	0	0	0	0	0	3	4	1	0	0	3	2	0	0	2	0	3	0	0	0	0	0	0	0	0	0	0	5	0	0	1	0
Proteobacteria	Alphaproteobacteria	Rhizobiales	Hyphomicrobiaceae	Pedomicrobium	Unassigned	aerobic_chemoheterotrophy	Quimioheterotrofia	0	0	0	0	0	0	0	0	0	0	0	0	0	0	0	0	0	0	0	0	0	0	0	0	0	0	2	1	1	0	2	1
Proteobacteria	Alphaproteobacteria	Sphingomonadales	Erythrobacteraceae	Unassigned	Unassigned	aerobic_chemoheterotrophy	Quimioheterotrofia	0	0	0	13	0	0	0	0	0	0	37	28	0	0	0	10	0	24	0	0	0	0	0	0	0	0	0	0	0	0	0	0
Proteobacteria	Betaproteobacteria	Burkholderiales	Burkholderiaceae	Burkholderia	Unassigned	aerobic_chemoheterotrophy	Quimioheterotrofia	0	0	0	0	0	0	0	0	0	0	3	0	0	0	0	5	0	0	0	0	0	0	0	0	0	0	0	0	0	0	0	0
Firmicutes	Bacilli	Bacillales	Paenibacillaceae	Paenibacillus	chondroitinus	aerobic_chemoheterotrophy	Quimioheterotrofia	0	0	0	0	0	0	0	0	0	0	0	0	0	0	0	0	0	0	0	0	0	0	0	9	0	0	0	0	0	0	0	0
Proteobacteria	Betaproteobacteria	Burkholderiales	Burkholderiaceae	Burkholderia	Unassigned	aerobic_chemoheterotrophy	Quimioheterotrofia	0	0	41	0	0	0	0	0	0	0	0	0	0	0	0	0	0	0	0	0	0	0	0	0	0	0	0	0	0	0	0	0
Proteobacteria	Betaproteobacteria	Burkholderiales	Burkholderiaceae	Burkholderia	Unassigned	aerobic_chemoheterotrophy	Quimioheterotrofia	0	0	0	0	0	0	0	0	0	0	0	0	0	0	0	0	0	0	0	0	0	0	0	0	0	0	38	0	0	22	0	26
Proteobacteria	Alphaproteobacteria	Rhizobiales	Xanthobacteraceae	Labrys	Unassigned	aerobic_chemoheterotrophy	Quimioheterotrofia	0	0	0	7	0	0	0	0	0	0	0	0	0	0	0	0	0	0	0	0	0	0	0	0	0	0	0	0	0	2	0	0
Proteobacteria	Gammaproteobacteria	Alteromonadales	OM60	Unassigned	Unassigned	aerobic_chemoheterotrophy	Quimioheterotrofia	0	0	0	0	0	0	0	2	0	0	0	0	0	0	0	0	0	0	0	0	0	0	0	0	0	0	0	0	0	0	0	0
Proteobacteria	Betaproteobacteria	Burkholderiales	Burkholderiaceae	Burkholderia	Unassigned	aerobic_chemoheterotrophy	Quimioheterotrofia	0	0	10	0	0	0	0	32	36	88	20	22	39	38	40	122	15	0	0	0	12	0	0	23	0	0	0	0	0	0	0	0
Actinobacteria	Actinobacteria	Actinomycetales	Micromonosporaceae	Catellatospora	Unassigned	aerobic_chemoheterotrophy	Quimioheterotrofia	0	0	0	0	0	0	0	0	0	0	0	0	0	0	0	0	0	0	0	0	0	0	0	0	0	0	0	38	0	0	0	0
Proteobacteria	Alphaproteobacteria	Rhizobiales	Hyphomicrobiaceae	Rhodoplanes	Unassigned	aerobic_chemoheterotrophy	Quimioheterotrofia	0	0	0	0	0	0	0	0	0	0	0	0	0	0	0	0	0	0	0	0	0	15	0	0	0	0	0	0	0	0	0	0
Proteobacteria	Alphaproteobacteria	Rhizobiales	Hyphomicrobiaceae	Rhodomicrobium	vannielii	aerobic_chemoheterotrophy	Quimioheterotrofia	0	0	27	36	0	0	0	0	0	0	0	0	18	0	0	28	0	0	0	0	0	0	0	9	9	15	0	0	0	8	0	9
Proteobacteria	Alphaproteobacteria	Rhizobiales	Hyphomicrobiaceae	Rhodoplanes	Unassigned	aerobic_chemoheterotrophy	Quimioheterotrofia	0	0	0	46	0	0	0	0	0	0	0	0	0	0	0	0	0	0	0	0	0	0	0	0	0	0	0	0	0	0	0	0
Proteobacteria	Betaproteobacteria	Rhodocyclales	Rhodocyclaceae	Dechloromonas	Unassigned	aerobic_chemoheterotrophy	Quimioheterotrofia	0	0	0	0	0	0	0	0	0	0	0	0	0	0	0	21	0	0	0	0	0	0	0	0	0	0	0	0	0	0	0	0
Proteobacteria	Alphaproteobacteria	Rhizobiales	Hyphomicrobiaceae	Pedomicrobium	Unassigned	aerobic_chemoheterotrophy	Quimioheterotrofia	0	0	0	0	0	0	0	0	0	0	0	0	0	0	0	0	0	0	0	0	0	0	0	0	10	0	0	0	4	0	0	0
Actinobacteria	Actinobacteria	Actinomycetales	Micromonosporaceae	Catellatospora	Unassigned	aerobic_chemoheterotrophy	Quimioheterotrofia	0	0	0	0	0	0	0	0	0	0	0	0	0	0	0	0	0	0	0	0	0	0	0	0	0	0	23	12	14	0	13	0
Bacteroidetes	Flavobacteriia	Flavobacteriales	Flavobacteriaceae	Flavobacterium	Unassigned	aerobic_chemoheterotrophy	Quimioheterotrofia	28	0	0	0	38	13	0	0	0	0	0	0	0	0	0	0	0	9	0	0	0	0	0	0	0	0	0	0	0	0	0	0
Verrucomicrobia	Verrucomicrobiae	Verrucomicrobiales	Verrucomicrobiaceae	Unassigned	Unassigned	aerobic_chemoheterotrophy	Quimioheterotrofia	0	10	0	0	0	0	0	0	0	0	0	0	0	0	0	0	0	0	0	0	0	0	0	0	0	0	0	0	0	0	0	0
Proteobacteria	Betaproteobacteria	Burkholderiales	Comamonadaceae	Rubrivivax	gelatinosus	aerobic_chemoheterotrophy	Quimioheterotrofia	0	0	0	0	0	0	0	0	0	0	0	0	0	0	0	0	0	0	0	0	0	0	0	9	0	0	0	0	0	0	0	0
Proteobacteria	Gammaproteobacteria	Alteromonadales	125ds10	Unassigned	Unassigned	aerobic_chemoheterotrophy	Quimioheterotrofia	0	0	0	0	0	0	0	0	0	0	0	0	0	0	0	5	0	0	0	0	0	0	0	0	0	0	0	2	8	0	0	0
Proteobacteria	Alphaproteobacteria	Sphingomonadales	Sphingomonadaceae	Sphingomonas	wittichii	aerobic_chemoheterotrophy	Quimioheterotrofia	0	0	0	0	0	0	14	0	0	0	44	21	17	0	36	17	0	8	0	0	0	0	0	0	0	0	0	0	0	0	0	9
Proteobacteria	Alphaproteobacteria	Rhizobiales	Hyphomicrobiaceae	Rhodoplanes	Unassigned	aerobic_chemoheterotrophy	Quimioheterotrofia	0	0	0	0	0	0	0	0	0	0	0	0	0	0	0	0	0	0	0	0	0	0	0	0	30	0	0	17	12	0	0	0
Proteobacteria	Gammaproteobacteria	Xanthomonadales	Xanthomonadaceae	Thermomonas	dokdonensis	aerobic_chemoheterotrophy	Quimioheterotrofia	0	0	0	0	0	0	0	0	0	0	0	0	0	0	0	0	0	0	0	0	0	0	0	0	0	11	0	0	0	0	0	0
Proteobacteria	Gammaproteobacteria	Enterobacteriales	Enterobacteriaceae	Klebsiella	Unassigned	aerobic_chemoheterotrophy	Quimioheterotrofia	0	0	0	0	0	0	0	0	0	0	0	43	0	0	0	0	49	0	32	23	0	0	17	0	0	0	0	0	0	0	0	0
Proteobacteria	Gammaproteobacteria	Alteromonadales	Alteromonadaceae	Cellvibrio	Unassigned	aerobic_chemoheterotrophy	Quimioheterotrofia	0	0	0	0	0	0	0	0	0	0	0	0	0	0	0	0	0	0	0	0	0	0	0	0	0	0	0	0	0	7	0	0
Proteobacteria	Alphaproteobacteria	Rhizobiales	Hyphomicrobiaceae	Rhodoplanes	Unassigned	aerobic_chemoheterotrophy	Quimioheterotrofia	0	0	0	0	0	0	0	0	0	0	0	0	0	0	0	0	0	0	0	0	0	0	0	0	0	14	0	23	14	41	0	0
Actinobacteria	Actinobacteria	Actinomycetales	Micromonosporaceae	Pilimelia	Unassigned	aerobic_chemoheterotrophy	Quimioheterotrofia	0	0	0	0	0	0	0	0	0	0	0	0	0	0	0	0	0	0	0	0	0	0	0	0	0	0	0	10	0	0	0	0
Proteobacteria	Alphaproteobacteria	Rhizobiales	Hyphomicrobiaceae	Rhodoplanes	Unassigned	aerobic_chemoheterotrophy	Quimioheterotrofia	0	0	0	0	0	0	0	0	0	0	0	0	0	0	0	7	0	0	0	0	0	0	0	0	0	0	0	0	0	0	0	0
Proteobacteria	Betaproteobacteria	Burkholderiales	Burkholderiaceae	Burkholderia	Unassigned	aerobic_chemoheterotrophy	Quimioheterotrofia	8	7	1	4	1	0	0	0	0	0	0	0	0	0	0	0	0	1	15	11	3	0	0	0	0	0	0	0	0	0	0	0
Bacteroidetes	[Saprospirae]	[Saprospirales]	Chitinophagaceae	Ferruginibacter	lapsinanis	aerobic_chemoheterotrophy	Quimioheterotrofia	0	15	0	0	0	0	0	0	0	0	0	0	0	0	0	0	0	0	6	0	0	0	0	0	0	0	0	0	0	0	0	0
Proteobacteria	Alphaproteobacteria	Rhizobiales	Hyphomicrobiaceae	Rhodoplanes	Unassigned	aerobic_chemoheterotrophy	Quimioheterotrofia	0	0	0	0	0	0	0	0	0	0	0	0	0	0	0	0	0	0	0	0	0	0	0	0	0	0	0	6	0	0	0	0
Proteobacteria	Alphaproteobacteria	Sphingomonadales	Sphingomonadaceae	Sphingomonas	Unassigned	aerobic_chemoheterotrophy	Quimioheterotrofia	0	0	0	0	0	0	0	0	38	0	0	0	0	0	0	0	0	0	0	0	0	0	0	0	0	0	0	0	0	0	0	0
Proteobacteria	Alphaproteobacteria	Rhodospirillales	Rhodospirillaceae	Reyranella	massiliensis	aerobic_chemoheterotrophy	Quimioheterotrofia	0	0	0	48	0	0	67	0	0	0	14	0	0	0	0	0	0	0	0	0	0	0	0	0	0	0	0	0	0	0	0	0
Proteobacteria	Alphaproteobacteria	Rhizobiales	Hyphomicrobiaceae	Hyphomicrobium	Unassigned	aerobic_chemoheterotrophy	Quimioheterotrofia	0	0	0	0	0	0	0	0	0	0	0	0	0	0	16	0	0	0	0	0	0	0	0	0	0	0	0	0	0	0	0	0
Proteobacteria	Alphaproteobacteria	Sphingomonadales	Sphingomonadaceae	Unassigned	Unassigned	aerobic_chemoheterotrophy	Quimioheterotrofia	0	0	0	0	0	0	0	0	0	0	0	0	0	0	0	0	0	0	0	0	0	0	0	0	0	0	0	0	0	0	22	0
Proteobacteria	Alphaproteobacteria	Rhizobiales	Hyphomicrobiaceae	Rhodoplanes	Unassigned	aerobic_chemoheterotrophy	Quimioheterotrofia	0	0	0	0	0	0	0	0	0	0	0	0	0	0	0	0	0	11	0	0	0	0	0	0	0	0	0	0	0	0	0	0
Proteobacteria	Alphaproteobacteria	Sphingomonadales	Sphingomonadaceae	Sphingobium	Unassigned	aerobic_chemoheterotrophy	Quimioheterotrofia	0	0	0	0	0	0	0	0	0	0	0	0	0	0	0	5	0	0	0	0	0	0	0	0	7	0	10	11	0	0	0	0
Actinobacteria	Actinobacteria	Actinomycetales	Micromonosporaceae	Catellatospora	Unassigned	aerobic_chemoheterotrophy	Quimioheterotrofia	0	0	0	0	0	0	0	0	0	0	0	0	0	0	0	0	0	0	0	0	0	0	0	0	0	0	0	0	0	20	0	0
Proteobacteria	Alphaproteobacteria	Rhodospirillales	Rhodospirillaceae	Reyranella	massiliensis	aerobic_chemoheterotrophy	Quimioheterotrofia	0	0	10	11	0	0	0	29	11	0	29	16	13	41	25	9	0	0	0	0	0	0	0	0	0	0	0	0	0	0	0	0
Firmicutes	Bacilli	Bacillales	Alicyclobacillaceae	Alicyclobacillus	Unassigned	aerobic_chemoheterotrophy	Quimioheterotrofia	0	0	0	0	0	0	0	0	0	0	0	0	0	0	0	0	0	2	0	0	0	0	0	0	0	0	0	0	0	0	0	0
Proteobacteria	Betaproteobacteria	Burkholderiales	Burkholderiaceae	Burkholderia	glathei	aerobic_chemoheterotrophy	Quimioheterotrofia	0	21	0	0	0	0	0	0	0	0	0	0	0	0	0	0	0	0	0	0	0	0	0	0	0	0	0	0	0	0	0	0
Proteobacteria	Betaproteobacteria	Rhodocyclales	Rhodocyclaceae	Dechloromonas	Unassigned	aerobic_chemoheterotrophy	Quimioheterotrofia	0	0	0	0	0	0	0	17	0	0	0	0	0	0	0	0	0	0	0	0	0	0	0	0	0	0	0	0	0	0	0	0
Proteobacteria	Alphaproteobacteria	Rhizobiales	Hyphomicrobiaceae	Rhodoplanes	Unassigned	aerobic_chemoheterotrophy	Quimioheterotrofia	0	0	0	0	0	0	47	0	0	0	0	0	0	0	0	0	0	0	0	0	0	0	0	0	0	0	0	0	0	0	24	0
Proteobacteria	Alphaproteobacteria	Rhizobiales	Hyphomicrobiaceae	Rhodoplanes	Unassigned	aerobic_chemoheterotrophy	Quimioheterotrofia	0	19	0	0	0	0	0	0	0	0	0	0	0	0	0	0	0	0	0	0	0	0	0	0	0	0	0	0	0	0	0	0
Actinobacteria	Actinobacteria	Actinomycetales	Streptomycetaceae	Streptomyces	radiopugnans	aerobic_chemoheterotrophy	Quimioheterotrofia	0	0	0	0	0	0	0	0	0	0	0	0	0	0	0	0	0	0	0	0	0	0	0	0	0	0	0	0	0	28	0	0
Proteobacteria	Alphaproteobacteria	Rhizobiales	Hyphomicrobiaceae	Rhodoplanes	Unassigned	aerobic_chemoheterotrophy	Quimioheterotrofia	0	0	0	0	0	0	0	0	0	0	0	0	0	0	0	0	0	0	0	0	0	0	0	0	0	0	0	20	0	0	10	11
Proteobacteria	Alphaproteobacteria	Caulobacterales	Caulobacteraceae	Asticcacaulis	biprosthecium	aerobic_chemoheterotrophy	Quimioheterotrofia	0	0	0	0	0	0	0	12	0	0	0	0	0	0	0	0	0	0	0	0	0	0	0	0	0	0	0	0	0	0	0	15
Proteobacteria	Betaproteobacteria	Burkholderiales	Burkholderiaceae	Burkholderia	Unassigned	aerobic_chemoheterotrophy	Quimioheterotrofia	0	0	40	0	0	30	7	0	0	0	0	0	0	0	0	0	0	0	0	0	0	0	0	0	0	0	0	0	0	0	0	0
Proteobacteria	Betaproteobacteria	Burkholderiales	Burkholderiaceae	Burkholderia	Unassigned	aerobic_chemoheterotrophy	Quimioheterotrofia	0	0	2	0	0	0	0	0	0	0	0	0	0	0	0	0	22	0	0	0	14	0	0	0	0	0	0	8	0	0	0	0
Proteobacteria	Alphaproteobacteria	Sphingomonadales	Sphingomonadaceae	Sphingomonas	Unassigned	aerobic_chemoheterotrophy	Quimioheterotrofia	0	0	0	0	0	0	0	0	0	0	0	0	0	0	0	0	0	0	0	0	0	0	0	0	0	52	0	0	0	0	0	0
Bacteroidetes	Flavobacteriia	Flavobacteriales	Flavobacteriaceae	Flavobacterium	succinicans	aerobic_chemoheterotrophy	Quimioheterotrofia	0	0	0	0	0	11	0	0	0	0	0	0	0	0	0	0	0	0	0	0	0	0	0	0	0	0	0	0	0	0	0	0
Actinobacteria	Actinobacteria	Actinomycetales	Thermomonosporaceae	Actinoallomurus	Unassigned	aerobic_chemoheterotrophy	Quimioheterotrofia	0	0	0	0	0	0	0	0	0	0	0	0	0	0	0	0	0	0	0	0	0	0	0	0	0	0	0	22	16	0	0	0
Actinobacteria	Actinobacteria	Actinomycetales	Mycobacteriaceae	Mycobacterium	Unassigned	aerobic_chemoheterotrophy	Quimioheterotrofia	0	0	0	0	0	0	0	0	0	0	7	0	0	0	0	0	0	0	0	0	0	0	0	0	0	0	0	0	0	0	0	0
Proteobacteria	Alphaproteobacteria	Rhizobiales	Hyphomicrobiaceae	Rhodoplanes	Unassigned	aerobic_chemoheterotrophy	Quimioheterotrofia	0	0	10	0	0	0	0	0	0	0	0	0	0	0	0	0	0	0	0	0	0	0	0	0	0	0	0	0	0	0	0	0
Verrucomicrobia	[Spartobacteria]	[Chthoniobacterales]	[Chthoniobacteraceae]	Chthoniobacter	Unassigned	aerobic_chemoheterotrophy	Quimioheterotrofia	0	0	0	0	0	0	0	0	0	0	0	0	0	1	0	0	0	0	0	0	0	0	0	0	0	0	0	0	0	0	0	0
Proteobacteria	Gammaproteobacteria	Alteromonadales	125ds10	Unassigned	Unassigned	aerobic_chemoheterotrophy	Quimioheterotrofia	0	0	0	0	0	0	0	0	0	0	0	0	0	0	0	0	0	0	0	0	0	0	0	0	0	0	0	0	0	0	0	3
Proteobacteria	Alphaproteobacteria	Rhizobiales	Hyphomicrobiaceae	Pedomicrobium	Unassigned	aerobic_chemoheterotrophy	Quimioheterotrofia	0	0	0	0	0	0	0	0	0	0	10	0	0	0	0	0	0	0	0	0	0	0	0	0	0	0	0	0	0	0	0	0
Actinobacteria	Actinobacteria	Actinomycetales	Mycobacteriaceae	Mycobacterium	Unassigned	aerobic_chemoheterotrophy	Quimioheterotrofia	0	0	0	0	0	0	0	0	0	0	0	0	0	0	0	0	0	0	0	0	0	0	0	0	0	0	0	22	0	0	0	0
Actinobacteria	Actinobacteria	Actinomycetales	Mycobacteriaceae	Mycobacterium	gordonae	aerobic_chemoheterotrophy	Quimioheterotrofia	0	0	0	0	0	0	0	26	0	0	0	0	0	0	0	0	0	0	0	0	0	0	0	0	0	0	0	0	0	0	0	0
Proteobacteria	Betaproteobacteria	Burkholderiales	Burkholderiaceae	Burkholderia	tuberum	aerobic_chemoheterotrophy	Quimioheterotrofia	0	0	0	0	0	0	0	12	0	0	0	0	0	0	0	0	0	0	0	0	0	0	0	0	0	0	0	0	0	0	0	0
Actinobacteria	Actinobacteria	Actinomycetales	Mycobacteriaceae	Mycobacterium	Unassigned	aerobic_chemoheterotrophy	Quimioheterotrofia	0	0	0	0	0	0	0	0	0	0	0	0	0	0	0	0	0	0	0	0	0	0	0	0	0	0	0	0	0	12	0	0
Proteobacteria	Alphaproteobacteria	Sphingomonadales	Sphingomonadaceae	Unassigned	Unassigned	aerobic_chemoheterotrophy	Quimioheterotrofia	0	0	0	13	0	0	0	1	0	0	0	0	4	0	0	2	0	0	0	0	0	0	0	0	0	0	0	0	0	0	0	0
Proteobacteria	Gammaproteobacteria	Xanthomonadales	Xanthomonadaceae	Thermomonas	dokdonensis	aerobic_chemoheterotrophy	Quimioheterotrofia	0	0	0	0	0	0	0	0	0	0	0	0	0	0	3	0	0	0	0	0	0	0	0	0	0	0	0	0	0	0	0	0
Proteobacteria	Alphaproteobacteria	Rhizobiales	Hyphomicrobiaceae	Pedomicrobium	Unassigned	aerobic_chemoheterotrophy	Quimioheterotrofia	0	0	0	0	0	0	0	0	0	0	0	0	0	0	0	0	0	0	0	0	0	0	0	0	0	0	0	13	0	0	0	0
Proteobacteria	Betaproteobacteria	Neisseriales	Neisseriaceae	Vogesella	indigofera	aerobic_chemoheterotrophy	Quimioheterotrofia	0	0	0	0	0	0	0	0	0	11	0	0	0	0	6	7	0	0	0	0	0	0	0	0	0	0	0	0	0	0	0	0
Proteobacteria	Alphaproteobacteria	Rhizobiales	Hyphomicrobiaceae	Rhodoplanes	Unassigned	aerobic_chemoheterotrophy	Quimioheterotrofia	0	0	0	0	56	0	74	0	0	0	68	34	0	0	0	0	0	52	0	0	0	0	0	60	42	76	78	84	114	146	178	138
Proteobacteria	Alphaproteobacteria	Rhizobiales	Hyphomicrobiaceae	Rhodoplanes	Unassigned	aerobic_chemoheterotrophy	Quimioheterotrofia	29	18	66	78	109	0	97	92	41	0	132	127	112	73	69	60	66	58	71	20	0	0	0	158	202	224	227	207	288	108	269	251
Proteobacteria	Gammaproteobacteria	Xanthomonadales	Xanthomonadaceae	Dyella	japonica	aerobic_chemoheterotrophy	Quimioheterotrofia	8	67	44	0	0	6	0	0	0	0	0	0	4	0	0	0	0	43	24	14	35	0	0	8	0	15	12	14	0	18	13	26
Actinobacteria	Thermoleophilia	Solirubrobacterales	Solirubrobacteraceae	Solirubrobacter	Unassigned	aerobic_chemoheterotrophy	Quimioheterotrofia	0	0	0	0	0	0	0	0	0	0	0	0	0	0	0	0	0	0	0	0	0	0	0	0	0	0	0	0	0	42	0	0
Proteobacteria	Betaproteobacteria	Burkholderiales	Burkholderiaceae	Burkholderia	Unassigned	aerobic_chemoheterotrophy	Quimioheterotrofia	0	0	0	0	0	0	0	0	0	0	0	0	0	0	0	0	0	0	0	6	0	0	0	0	0	0	0	0	0	0	0	0
Proteobacteria	Betaproteobacteria	Burkholderiales	Burkholderiaceae	Burkholderia	Unassigned	aerobic_chemoheterotrophy	Quimioheterotrofia	0	0	0	0	0	0	0	0	0	0	0	0	0	0	0	0	13	0	0	0	0	0	0	0	0	0	0	0	0	0	0	0
Proteobacteria	Betaproteobacteria	Burkholderiales	Comamonadaceae	Rubrivivax	gelatinosus	aerobic_chemoheterotrophy	Quimioheterotrofia	0	0	9	10	0	0	8	0	0	0	39	18	12	0	13	0	0	0	0	0	0	0	0	0	0	0	0	0	0	0	0	0
Proteobacteria	Alphaproteobacteria	Rhizobiales	Hyphomicrobiaceae	Rhodoplanes	Unassigned	aerobic_chemoheterotrophy	Quimioheterotrofia	0	0	0	17	0	0	0	0	0	0	0	0	0	0	0	0	0	0	0	0	0	0	0	0	0	0	0	0	0	0	0	0
Proteobacteria	Alphaproteobacteria	Rhizobiales	Hyphomicrobiaceae	Rhodoplanes	Unassigned	aerobic_chemoheterotrophy	Quimioheterotrofia	0	0	10	0	0	0	0	0	0	0	0	0	0	0	0	0	0	0	0	0	0	0	0	0	0	0	0	0	0	0	0	0
Proteobacteria	Alphaproteobacteria	Rhizobiales	Hyphomicrobiaceae	Rhodoplanes	Unassigned	aerobic_chemoheterotrophy	Quimioheterotrofia	0	0	0	0	29	26	58	0	0	0	0	0	0	0	0	0	16	0	0	0	0	0	0	48	63	55	58	59	73	48	66	54
Proteobacteria	Alphaproteobacteria	Sphingomonadales	Sphingomonadaceae	Kaistobacter	Unassigned	aerobic_chemoheterotrophy	Quimioheterotrofia	0	0	0	0	0	0	0	0	22	0	0	0	0	0	0	0	0	0	0	0	0	0	0	0	0	0	0	0	0	0	0	0
Acidobacteria	Acidobacteriia	Acidobacteriales	Acidobacteriaceae	Acidicapsa	borealis	aerobic_chemoheterotrophy	Quimioheterotrofia	0	0	0	0	0	0	0	0	0	0	0	0	0	0	19	0	0	0	0	0	0	0	0	0	0	0	0	0	0	0	0	0
Actinobacteria	Actinobacteria	Actinomycetales	Micromonosporaceae	Virgisporangium	ochraceum	aerobic_chemoheterotrophy	Quimioheterotrofia	0	0	0	0	0	0	0	0	0	0	0	0	0	0	0	0	0	0	0	0	0	0	0	0	17	0	0	0	0	0	0	20
Proteobacteria	Alphaproteobacteria	Rhizobiales	Hyphomicrobiaceae	Pedomicrobium	Unassigned	aerobic_chemoheterotrophy	Quimioheterotrofia	0	0	0	0	16	10	38	0	0	0	30	42	0	0	0	20	34	11	17	0	0	0	0	26	39	33	55	50	60	40	54	61
Proteobacteria	Alphaproteobacteria	Rhizobiales	Hyphomicrobiaceae	Rhodoplanes	Unassigned	aerobic_chemoheterotrophy	Quimioheterotrofia	0	0	0	0	0	0	0	0	0	0	0	0	0	0	0	0	0	0	0	0	0	0	0	0	0	0	0	0	0	12	7	0
Proteobacteria	Betaproteobacteria	Burkholderiales	Burkholderiaceae	Burkholderia	Unassigned	aerobic_chemoheterotrophy	Quimioheterotrofia	0	0	0	0	0	0	0	0	0	0	0	0	0	0	0	0	0	0	0	0	0	0	0	0	2	1	0	0	4	0	0	0
Actinobacteria	Actinobacteria	Actinomycetales	Mycobacteriaceae	Mycobacterium	Unassigned	aerobic_chemoheterotrophy	Quimioheterotrofia	0	0	0	0	0	0	0	0	0	0	0	0	0	0	36	0	0	0	0	0	0	0	0	0	0	0	0	0	0	0	0	0
Proteobacteria	Alphaproteobacteria	Rhodospirillales	Rhodospirillaceae	Reyranella	massiliensis	aerobic_chemoheterotrophy	Quimioheterotrofia	0	44	16	0	29	37	29	0	0	0	0	0	0	0	0	0	28	25	0	13	5	0	0	0	0	0	0	0	0	0	0	0
Firmicutes	Bacilli	Bacillales	Paenibacillaceae	Paenibacillus	Unassigned	aerobic_chemoheterotrophy	Quimioheterotrofia	0	0	0	0	0	0	0	0	0	0	0	0	0	0	0	0	0	0	0	0	0	0	0	0	0	0	0	8	0	0	0	0
Proteobacteria	Alphaproteobacteria	Rhizobiales	Hyphomicrobiaceae	Pedomicrobium	Unassigned	aerobic_chemoheterotrophy	Quimioheterotrofia	0	0	0	0	0	0	69	0	0	0	0	0	0	0	0	0	0	0	0	0	0	0	0	81	0	70	0	0	0	75	51	93
Actinobacteria	Actinobacteria	Actinomycetales	Microbacteriaceae	Microbacterium	Unassigned	aerobic_chemoheterotrophy	Quimioheterotrofia	0	0	0	0	0	0	0	0	0	0	0	0	0	0	0	0	0	0	0	0	0	0	0	0	18	0	0	15	0	0	0	0
Actinobacteria	Actinobacteria	Actinomycetales	Mycobacteriaceae	Mycobacterium	Unassigned	aerobic_chemoheterotrophy	Quimioheterotrofia	0	0	0	0	0	0	8	0	0	0	0	0	0	0	0	0	0	0	0	0	0	0	0	0	0	0	0	0	0	0	0	0
Actinobacteria	Actinobacteria	Actinomycetales	Thermomonosporaceae	Actinomadura	vinacea	aerobic_chemoheterotrophy	Quimioheterotrofia	0	0	0	0	0	0	0	17	0	8	0	0	0	0	0	0	0	0	0	0	0	0	0	0	0	0	0	0	0	0	0	0
Proteobacteria	Alphaproteobacteria	Rhizobiales	Hyphomicrobiaceae	Rhodoplanes	Unassigned	aerobic_chemoheterotrophy	Quimioheterotrofia	0	0	0	0	0	0	0	12	0	0	0	0	0	0	0	0	0	0	0	0	0	0	0	0	0	0	0	0	0	0	0	0
Proteobacteria	Betaproteobacteria	Burkholderiales	Burkholderiaceae	Burkholderia	Unassigned	aerobic_chemoheterotrophy	Quimioheterotrofia	0	0	0	0	0	0	0	0	0	0	0	0	0	0	0	0	0	38	0	0	0	0	0	0	0	0	0	0	0	0	0	15
Proteobacteria	Betaproteobacteria	Burkholderiales	Comamonadaceae	Aquincola	tertiaricarbonis	aerobic_chemoheterotrophy	Quimioheterotrofia	0	0	0	0	0	0	0	0	0	0	0	0	0	0	0	0	0	0	7	0	0	0	0	0	0	0	0	0	0	0	0	0
Proteobacteria	Alphaproteobacteria	Rhodospirillales	Rhodospirillaceae	Reyranella	massiliensis	aerobic_chemoheterotrophy	Quimioheterotrofia	0	0	0	0	0	0	0	0	0	0	0	0	0	37	0	0	0	0	0	0	17	0	0	0	0	0	0	0	0	0	0	0
Proteobacteria	Alphaproteobacteria	Rhizobiales	Hyphomicrobiaceae	Rhodoplanes	Unassigned	aerobic_chemoheterotrophy	Quimioheterotrofia	34	133	194	228	226	160	750	0	21	32	118	46	44	0	59	41	157	128	32	30	25	112	17	190	124	250	169	176	147	373	164	234
Bacteroidetes	Flavobacteriia	Flavobacteriales	Flavobacteriaceae	Flavobacterium	Unassigned	aerobic_chemoheterotrophy	Quimioheterotrofia	0	0	0	0	0	0	0	0	0	11	0	0	0	0	0	0	0	0	0	0	0	0	0	0	0	0	0	0	0	0	0	0
Actinobacteria	Actinobacteria	Actinomycetales	Micromonosporaceae	Dactylosporangium	Unassigned	aerobic_chemoheterotrophy	Quimioheterotrofia	0	0	0	0	0	0	0	0	0	0	0	0	13	0	0	0	0	0	0	0	0	0	0	0	0	0	0	0	0	0	0	0
Proteobacteria	Alphaproteobacteria	Rhizobiales	Hyphomicrobiaceae	Rhodoplanes	Unassigned	aerobic_chemoheterotrophy	Quimioheterotrofia	0	0	0	0	0	48	0	0	0	0	0	0	0	0	0	0	0	0	0	0	0	0	0	0	0	26	0	0	0	0	47	0
Proteobacteria	Betaproteobacteria	Burkholderiales	Burkholderiaceae	Burkholderia	tuberum	aerobic_chemoheterotrophy	Quimioheterotrofia	0	0	0	0	0	0	0	0	0	0	0	0	0	0	7	0	0	0	0	0	0	0	0	0	0	0	0	0	0	0	0	0
Proteobacteria	Alphaproteobacteria	Rhodospirillales	Rhodospirillaceae	Phaeospirillum	fulvum	aerobic_chemoheterotrophy	Quimioheterotrofia	0	0	0	0	0	0	0	0	0	0	0	0	0	0	0	0	0	0	0	0	0	0	0	0	0	0	0	0	0	3	0	0
Proteobacteria	Alphaproteobacteria	Rhizobiales	Hyphomicrobiaceae	Rhodoplanes	Unassigned	aerobic_chemoheterotrophy	Quimioheterotrofia	0	0	13	0	0	0	0	0	0	0	0	0	0	0	0	0	0	0	0	0	0	0	0	0	0	0	0	0	0	0	0	0
Proteobacteria	Alphaproteobacteria	Rhizobiales	Hyphomicrobiaceae	Rhodoplanes	Unassigned	aerobic_chemoheterotrophy	Quimioheterotrofia	0	0	0	0	0	0	0	0	0	0	0	0	0	0	0	0	0	0	0	0	0	0	0	0	26	0	21	24	15	0	0	0
Proteobacteria	Alphaproteobacteria	Rhizobiales	Hyphomicrobiaceae	Rhodoplanes	Unassigned	aerobic_chemoheterotrophy	Quimioheterotrofia	0	0	8	0	0	0	0	0	0	0	0	0	0	0	0	0	0	0	0	0	0	0	0	0	0	0	0	0	0	0	0	0
Proteobacteria	Alphaproteobacteria	Sphingomonadales	Sphingomonadaceae	Kaistobacter	Unassigned	aerobic_chemoheterotrophy	Quimioheterotrofia	0	0	0	0	0	0	0	0	0	0	0	0	0	0	0	0	0	0	0	0	0	0	0	0	0	16	0	0	0	0	0	0
Proteobacteria	Alphaproteobacteria	Rhizobiales	Hyphomicrobiaceae	Rhodoplanes	Unassigned	aerobic_chemoheterotrophy	Quimioheterotrofia	0	0	0	0	0	0	0	19	0	0	42	19	12	16	16	28	0	0	0	0	0	0	0	0	0	0	0	0	0	0	0	0
Proteobacteria	Alphaproteobacteria	Rhizobiales	Hyphomicrobiaceae	Rhodoplanes	Unassigned	aerobic_chemoheterotrophy	Quimioheterotrofia	0	0	25	15	34	25	0	0	0	0	0	0	0	0	0	0	10	0	0	0	0	0	0	0	0	0	0	0	0	0	0	0
Actinobacteria	Actinobacteria	Actinomycetales	Brevibacteriaceae	Brevibacterium	Unassigned	aerobic_chemoheterotrophy	Quimioheterotrofia	0	0	0	0	0	0	0	0	0	0	0	0	0	0	0	0	0	0	0	0	0	15	0	0	0	0	0	0	0	0	0	0
Proteobacteria	Alphaproteobacteria	Rhodospirillales	Rhodospirillaceae	Reyranella	massiliensis	aerobic_chemoheterotrophy	Quimioheterotrofia	0	0	0	0	0	0	0	0	0	0	0	0	0	20	0	11	0	0	0	0	0	0	0	0	24	16	10	0	13	0	0	0
Proteobacteria	Alphaproteobacteria	Rhodospirillales	Rhodospirillaceae	Reyranella	massiliensis	aerobic_chemoheterotrophy	Quimioheterotrofia	0	0	0	0	0	0	0	0	0	0	0	0	0	0	0	31	0	0	0	0	0	0	0	0	0	0	0	0	0	0	0	0
Proteobacteria	Alphaproteobacteria	Sphingomonadales	Sphingomonadaceae	Sphingopyxis	Unassigned	aerobic_chemoheterotrophy	Quimioheterotrofia	0	0	0	0	0	0	0	0	19	0	0	0	0	0	0	0	0	0	0	0	0	0	0	0	0	0	0	0	0	0	0	0
Proteobacteria	Alphaproteobacteria	Sphingomonadales	Sphingomonadaceae	Sphingomonas	wittichii	aerobic_chemoheterotrophy	Quimioheterotrofia	0	0	0	0	0	0	0	0	0	0	0	0	0	0	0	0	0	0	0	0	0	0	0	0	0	0	0	0	13	0	0	0
Proteobacteria	Alphaproteobacteria	Sphingomonadales	Sphingomonadaceae	Sphingomonas	Unassigned	aerobic_chemoheterotrophy	Quimioheterotrofia	11	0	0	0	0	0	0	0	0	0	0	0	0	0	0	0	0	0	0	0	0	0	0	2	0	0	0	0	0	0	6	45
Proteobacteria	Betaproteobacteria	Burkholderiales	Burkholderiaceae	Burkholderia	glathei	aerobic_chemoheterotrophy	Quimioheterotrofia	0	0	0	0	0	0	0	0	0	0	0	0	0	0	9	0	0	0	0	0	0	0	0	0	0	0	0	0	0	0	0	0
Actinobacteria	Actinobacteria	Actinomycetales	Mycobacteriaceae	Mycobacterium	Unassigned	aerobic_chemoheterotrophy	Quimioheterotrofia	0	0	24	29	0	0	4	14	11	0	4	0	12	4	0	12	0	0	0	0	0	0	0	0	0	5	0	0	0	0	0	0
Proteobacteria	Gammaproteobacteria	Pseudomonadales	Moraxellaceae	Acinetobacter	Unassigned	aerobic_chemoheterotrophy	Quimioheterotrofia	0	0	0	0	0	0	45	0	0	0	0	0	0	0	0	0	32	0	0	0	0	0	0	0	0	0	0	0	0	0	0	0
Proteobacteria	Alphaproteobacteria	Rhizobiales	Hyphomicrobiaceae	Hyphomicrobium	Unassigned	aerobic_chemoheterotrophy	Quimioheterotrofia	0	0	0	0	0	0	0	0	0	0	0	0	0	0	0	0	0	0	0	0	0	0	0	0	0	0	0	0	2	0	0	0
Proteobacteria	Gammaproteobacteria	Pseudomonadales	Pseudomonadaceae	Pseudomonas	fragi	aerobic_chemoheterotrophy	Quimioheterotrofia	375	358	437	0	0	0	0	0	0	0	0	0	0	0	0	0	0	938	815	529	467	0	0	0	0	0	0	0	0	0	0	0
Proteobacteria	Alphaproteobacteria	Rhodospirillales	Acetobacteraceae	Acidisphaera	Unassigned	aerobic_chemoheterotrophy	Quimioheterotrofia	0	0	0	0	0	0	0	17	0	0	0	0	0	0	0	0	0	0	0	0	0	0	0	0	0	0	0	0	0	0	0	0
Proteobacteria	Alphaproteobacteria	Rhizobiales	Hyphomicrobiaceae	Rhodoplanes	Unassigned	aerobic_chemoheterotrophy	Quimioheterotrofia	0	0	0	0	0	0	0	0	0	0	0	0	0	0	0	0	0	0	0	0	6	0	0	0	0	0	0	0	0	0	0	0
Actinobacteria	Actinobacteria	Actinomycetales	Mycobacteriaceae	Mycobacterium	Unassigned	aerobic_chemoheterotrophy	Quimioheterotrofia	0	0	0	0	0	0	0	0	0	26	0	0	0	0	0	0	0	0	0	0	0	0	0	0	0	0	0	0	6	0	0	9
Actinobacteria	Actinobacteria	Actinomycetales	Mycobacteriaceae	Mycobacterium	Unassigned	aerobic_chemoheterotrophy	Quimioheterotrofia	0	0	0	0	0	0	0	0	0	0	0	0	0	0	0	0	0	0	0	0	0	0	0	0	21	0	45	20	0	0	38	36
Firmicutes	Bacilli	Bacillales	Paenibacillaceae	Paenibacillus	curdlanolyticus	aerobic_chemoheterotrophy	Quimioheterotrofia	0	0	0	0	0	0	0	0	0	0	0	0	17	0	0	0	0	0	0	0	0	0	0	0	0	0	0	0	0	0	0	0
Proteobacteria	Alphaproteobacteria	Rhizobiales	Hyphomicrobiaceae	Rhodoplanes	Unassigned	aerobic_chemoheterotrophy	Quimioheterotrofia	0	0	0	0	23	0	0	0	0	0	0	0	0	0	0	0	0	0	0	0	0	0	0	38	116	73	164	108	140	62	137	119
Proteobacteria	Alphaproteobacteria	Rhizobiales	Hyphomicrobiaceae	Rhodomicrobium	vannielii	aerobic_chemoheterotrophy	Quimioheterotrofia	0	0	21	35	0	13	0	0	39	0	0	0	0	0	0	0	0	0	0	0	0	0	0	20	14	27	26	23	29	12	19	18
Proteobacteria	Gammaproteobacteria	Pasteurellales	Pasteurellaceae	Haemophilus	parainfluenzae	aerobic_chemoheterotrophy	Quimioheterotrofia	0	0	0	0	0	0	0	0	0	0	0	0	0	0	6	0	0	0	0	0	0	0	0	0	0	0	0	0	0	0	0	0
Bacteroidetes	Flavobacteriia	Flavobacteriales	Flavobacteriaceae	Flavobacterium	Unassigned	aerobic_chemoheterotrophy	Quimioheterotrofia	3	0	0	0	0	0	0	0	0	0	0	0	0	0	0	0	0	0	0	0	0	0	0	0	0	0	0	0	0	0	0	0
Proteobacteria	Alphaproteobacteria	Rhizobiales	Bradyrhizobiaceae	Bradyrhizobium	Unassigned	aerobic_chemoheterotrophy	Quimioheterotrofia	0	0	0	0	0	0	0	0	0	0	0	0	0	0	0	0	0	0	0	0	0	0	0	49	83	60	86	83	70	40	64	40
Proteobacteria	Betaproteobacteria	Burkholderiales	Comamonadaceae	Rubrivivax	gelatinosus	aerobic_chemoheterotrophy	Quimioheterotrofia	0	0	0	0	0	0	0	0	0	8	0	0	0	0	0	0	0	0	0	0	0	0	0	1	0	1	0	0	0	1	0	0
Proteobacteria	Alphaproteobacteria	Rhizobiales	Hyphomicrobiaceae	Rhodoplanes	Unassigned	aerobic_chemoheterotrophy	Quimioheterotrofia	0	0	0	0	0	0	0	0	22	0	0	0	0	0	0	0	0	0	0	0	0	0	0	0	0	0	0	0	0	0	0	0
Proteobacteria	Alphaproteobacteria	Sphingomonadales	Sphingomonadaceae	Novosphingobium	Unassigned	aerobic_chemoheterotrophy	Quimioheterotrofia	0	0	0	0	0	0	0	0	0	0	0	0	0	0	0	0	0	0	0	0	0	0	0	0	0	0	0	28	0	0	0	0
Proteobacteria	Alphaproteobacteria	Rhizobiales	Xanthobacteraceae	Labrys	Unassigned	aerobic_chemoheterotrophy	Quimioheterotrofia	0	0	0	0	0	0	0	0	0	0	0	0	0	0	0	0	0	0	0	0	0	0	0	13	0	0	0	0	0	7	24	0
Verrucomicrobia	Verrucomicrobiae	Verrucomicrobiales	Verrucomicrobiaceae	Luteolibacter	Unassigned	aerobic_chemoheterotrophy	Quimioheterotrofia	0	0	0	0	0	0	0	0	0	0	0	0	0	0	0	0	0	0	0	0	0	0	0	0	6	0	0	0	0	0	0	0
Proteobacteria	Alphaproteobacteria	Rhodospirillales	Rhodospirillaceae	Magnetospirillum	Unassigned	aerobic_chemoheterotrophy	Quimioheterotrofia	0	0	0	0	0	0	0	0	0	0	14	4	0	0	0	0	0	0	0	0	0	0	0	0	0	0	0	0	0	0	0	0
Proteobacteria	Alphaproteobacteria	Rhizobiales	Hyphomicrobiaceae	Rhodoplanes	Unassigned	aerobic_chemoheterotrophy	Quimioheterotrofia	0	0	0	0	0	0	0	0	0	0	0	0	0	0	0	0	21	0	0	0	0	0	9	0	0	0	0	0	0	0	0	0
Proteobacteria	Betaproteobacteria	Burkholderiales	Comamonadaceae	Comamonas	Unassigned	aerobic_chemoheterotrophy	Quimioheterotrofia	0	0	0	0	0	0	0	14	4	0	0	0	0	0	0	0	0	0	0	0	0	0	0	0	0	0	0	0	0	0	0	0
Proteobacteria	Alphaproteobacteria	Rhizobiales	Hyphomicrobiaceae	Rhodoplanes	Unassigned	aerobic_chemoheterotrophy	Quimioheterotrofia	0	0	0	0	0	0	0	17	0	0	0	0	0	19	0	0	0	0	0	0	0	0	0	0	0	0	0	0	0	0	8	8
Proteobacteria	Alphaproteobacteria	Rhizobiales	Hyphomicrobiaceae	Rhodoplanes	Unassigned	aerobic_chemoheterotrophy	Quimioheterotrofia	0	0	0	0	0	0	0	0	0	0	0	0	0	17	0	0	0	6	0	0	0	0	0	0	0	0	0	0	0	0	0	0
Proteobacteria	Betaproteobacteria	Burkholderiales	Burkholderiaceae	Burkholderia	bryophila	aerobic_chemoheterotrophy	Quimioheterotrofia	0	0	0	0	0	0	0	0	0	0	0	0	0	0	0	0	0	0	0	0	0	0	0	0	0	0	0	0	0	43	0	0
Proteobacteria	Alphaproteobacteria	Rhizobiales	Hyphomicrobiaceae	Rhodoplanes	Unassigned	aerobic_chemoheterotrophy	Quimioheterotrofia	0	0	0	0	0	0	27	0	0	0	0	0	0	0	0	0	0	0	0	0	0	0	0	0	0	0	0	0	0	0	0	0
Actinobacteria	Actinobacteria	Actinomycetales	Micromonosporaceae	Catellatospora	Unassigned	aerobic_chemoheterotrophy	Quimioheterotrofia	0	0	0	0	0	0	0	0	0	0	0	0	0	0	0	0	0	0	0	0	0	0	0	0	0	0	0	30	0	18	0	0
Actinobacteria	Actinobacteria	Actinomycetales	Mycobacteriaceae	Mycobacterium	celatum	aerobic_chemoheterotrophy	Quimioheterotrofia	0	0	0	0	0	0	0	4	0	0	0	0	0	0	0	0	0	0	0	0	0	0	0	0	5	9	0	0	0	0	0	5
Proteobacteria	Alphaproteobacteria	Rhizobiales	Hyphomicrobiaceae	Rhodoplanes	Unassigned	aerobic_chemoheterotrophy	Quimioheterotrofia	0	0	0	13	0	0	0	0	0	0	0	0	0	0	0	0	0	0	0	0	0	0	0	0	26	0	0	0	9	0	0	0
Proteobacteria	Alphaproteobacteria	Rhizobiales	Hyphomicrobiaceae	Rhodoplanes	Unassigned	aerobic_chemoheterotrophy	Quimioheterotrofia	0	0	0	0	0	0	0	0	0	0	0	0	0	0	0	0	0	0	0	0	0	0	0	0	0	0	0	21	0	14	0	0
Actinobacteria	Actinobacteria	Actinomycetales	Propionibacteriaceae	Microlunatus	Unassigned	aerobic_chemoheterotrophy	Quimioheterotrofia	0	0	0	0	0	0	0	0	0	0	0	0	0	0	0	0	0	0	0	0	0	0	0	0	0	0	0	0	18	0	0	0
Actinobacteria	Actinobacteria	Actinomycetales	Mycobacteriaceae	Mycobacterium	Unassigned	aerobic_chemoheterotrophy	Quimioheterotrofia	0	0	0	0	0	0	0	0	0	0	0	0	0	0	0	0	0	0	0	0	0	0	0	0	0	0	20	0	0	0	0	0
Proteobacteria	Betaproteobacteria	Burkholderiales	Burkholderiaceae	Burkholderia	Unassigned	aerobic_chemoheterotrophy	Quimioheterotrofia	0	0	0	8	0	0	0	0	0	0	0	20	0	0	38	11	0	0	0	0	0	0	0	0	0	0	0	0	0	0	0	0
Proteobacteria	Alphaproteobacteria	Rhizobiales	Hyphomicrobiaceae	Rhodoplanes	Unassigned	aerobic_chemoheterotrophy	Quimioheterotrofia	0	0	0	15	0	0	29	0	0	0	0	0	30	23	0	17	0	0	0	0	14	0	0	0	0	0	0	0	0	0	0	0
Actinobacteria	Actinobacteria	Actinomycetales	Streptomycetaceae	Streptomyces	radiopugnans	aerobic_chemoheterotrophy	Quimioheterotrofia	0	0	0	0	0	0	0	0	0	0	0	0	0	28	0	0	0	0	0	0	0	0	0	0	0	0	0	0	0	0	0	0
Actinobacteria	Coriobacteriia	Coriobacteriales	Coriobacteriaceae	Atopobium	vaginae	aerobic_chemoheterotrophy	Quimioheterotrofia	0	0	0	0	0	0	0	0	0	0	0	0	0	0	0	0	0	0	0	0	0	0	0	0	4	0	0	0	0	0	0	0
Proteobacteria	Alphaproteobacteria	Rhizobiales	Hyphomicrobiaceae	Rhodoplanes	Unassigned	aerobic_chemoheterotrophy	Quimioheterotrofia	0	0	10	0	0	0	0	0	0	0	0	0	0	0	0	0	0	0	0	0	0	0	0	0	0	0	0	0	0	0	0	0
Proteobacteria	Betaproteobacteria	Burkholderiales	Comamonadaceae	Rubrivivax	Unassigned	aerobic_chemoheterotrophy	Quimioheterotrofia	0	0	0	0	5	0	0	0	0	0	0	0	0	0	0	0	0	0	0	0	0	0	0	0	0	0	0	0	0	0	0	0
Proteobacteria	Alphaproteobacteria	Rhizobiales	Hyphomicrobiaceae	Rhodoplanes	Unassigned	aerobic_chemoheterotrophy	Quimioheterotrofia	0	0	0	0	0	0	0	0	11	0	0	0	0	0	0	0	0	0	0	0	0	0	0	0	0	0	0	0	0	0	0	0
Proteobacteria	Alphaproteobacteria	Rhizobiales	Hyphomicrobiaceae	Rhodoplanes	Unassigned	aerobic_chemoheterotrophy	Quimioheterotrofia	0	0	23	0	29	0	0	0	0	0	0	0	0	0	0	0	0	0	0	0	0	0	0	0	0	0	0	0	29	26	0	21
Proteobacteria	Alphaproteobacteria	Rhizobiales	Hyphomicrobiaceae	Pedomicrobium	Unassigned	aerobic_chemoheterotrophy	Quimioheterotrofia	0	0	0	0	0	0	11	0	0	0	0	0	0	0	0	0	0	0	0	0	0	0	0	38	40	41	46	37	31	26	30	16
Actinobacteria	Actinobacteria	Actinomycetales	Micromonosporaceae	Pilimelia	Unassigned	aerobic_chemoheterotrophy	Quimioheterotrofia	0	0	0	0	0	0	0	0	0	0	0	0	0	0	0	0	0	0	0	0	0	0	0	14	7	12	13	11	6	19	12	4
Proteobacteria	Alphaproteobacteria	Rhizobiales	Hyphomicrobiaceae	Rhodoplanes	Unassigned	aerobic_chemoheterotrophy	Quimioheterotrofia	0	0	0	0	0	0	0	24	0	0	0	0	0	0	0	0	0	0	0	0	0	0	0	0	0	0	0	0	0	0	0	0
Actinobacteria	Actinobacteria	Actinomycetales	Micrococcaceae	Micrococcus	Unassigned	aerobic_chemoheterotrophy	Quimioheterotrofia	74	57	86	0	0	0	0	0	0	0	0	0	0	0	0	0	0	144	129	115	130	0	0	0	0	0	0	0	0	0	0	0
Proteobacteria	Alphaproteobacteria	Rhizobiales	Hyphomicrobiaceae	Rhodoplanes	Unassigned	aerobic_chemoheterotrophy	Quimioheterotrofia	0	0	0	0	0	0	0	0	0	0	0	0	0	0	0	0	0	0	0	0	0	0	0	0	0	0	0	0	0	0	7	0
Proteobacteria	Alphaproteobacteria	Rhizobiales	Hyphomicrobiaceae	Rhodoplanes	Unassigned	aerobic_chemoheterotrophy	Quimioheterotrofia	0	0	33	0	0	0	0	0	0	0	0	0	0	0	0	0	0	0	0	0	0	0	0	0	0	0	0	0	0	0	0	0
Verrucomicrobia	[Spartobacteria]	[Chthoniobacterales]	[Chthoniobacteraceae]	Chthoniobacter	Unassigned	aerobic_chemoheterotrophy	Quimioheterotrofia	0	0	0	0	0	0	0	0	0	0	0	0	0	0	0	0	0	0	0	0	0	0	0	0	0	0	0	0	0	0	0	17
Actinobacteria	Actinobacteria	Actinomycetales	Micromonosporaceae	Pilimelia	Unassigned	aerobic_chemoheterotrophy	Quimioheterotrofia	0	0	0	0	0	0	0	0	0	0	0	0	0	0	0	0	0	0	0	0	0	0	0	0	0	11	0	0	0	0	0	0
Proteobacteria	Gammaproteobacteria	Xanthomonadales	Xanthomonadaceae	Thermomonas	dokdonensis	aerobic_chemoheterotrophy	Quimioheterotrofia	0	0	0	0	0	0	10	0	13	0	24	22	14	0	0	0	0	9	0	0	0	0	0	0	0	0	0	0	0	0	0	0
Actinobacteria	Actinobacteria	Actinomycetales	Mycobacteriaceae	Mycobacterium	Unassigned	aerobic_chemoheterotrophy	Quimioheterotrofia	0	0	0	0	0	0	0	0	0	0	0	0	0	0	0	0	0	0	0	0	0	0	0	0	0	0	0	45	37	16	0	0
Proteobacteria	Betaproteobacteria	Burkholderiales	Burkholderiaceae	Burkholderia	Unassigned	aerobic_chemoheterotrophy	Quimioheterotrofia	0	0	0	0	0	0	0	0	0	0	0	0	0	0	0	0	7	0	0	0	0	0	0	0	0	0	0	0	0	0	0	0
Actinobacteria	Actinobacteria	Actinomycetales	Thermomonosporaceae	Actinocorallia	cavernae	aerobic_chemoheterotrophy	Quimioheterotrofia	0	0	0	15	0	0	0	0	0	0	0	0	0	0	0	0	0	0	0	0	0	0	0	0	0	0	0	0	0	0	0	0
Actinobacteria	Actinobacteria	Actinomycetales	Micromonosporaceae	Catellatospora	Unassigned	aerobic_chemoheterotrophy	Quimioheterotrofia	0	0	0	0	0	0	0	0	0	0	0	0	0	0	0	0	0	0	0	0	0	0	0	0	9	0	36	17	30	0	9	0
Actinobacteria	Actinobacteria	Actinomycetales	Mycobacteriaceae	Mycobacterium	Unassigned	aerobic_chemoheterotrophy	Quimioheterotrofia	0	0	0	0	0	0	0	0	0	6	0	0	0	0	0	0	0	0	0	0	0	0	0	0	0	0	0	0	5	0	0	10
Proteobacteria	Alphaproteobacteria	Rhizobiales	Hyphomicrobiaceae	Devosia	Unassigned	aerobic_chemoheterotrophy	Quimioheterotrofia	0	26	0	0	0	0	0	0	0	0	0	0	0	0	0	0	0	0	0	0	0	0	0	0	0	0	0	0	0	0	0	0
Actinobacteria	Actinobacteria	Actinomycetales	Pseudonocardiaceae	Pseudonocardia	Unassigned	aerobic_chemoheterotrophy	Quimioheterotrofia	0	0	0	10	0	0	0	0	0	0	0	0	0	0	0	0	0	0	0	0	0	0	0	0	0	0	0	0	0	0	0	0
Actinobacteria	Actinobacteria	Actinomycetales	Micromonosporaceae	Virgisporangium	ochraceum	aerobic_chemoheterotrophy	Quimioheterotrofia	0	0	0	0	0	0	0	0	0	0	0	0	0	0	0	0	0	0	0	0	0	0	0	0	0	0	31	0	0	3	0	0
Proteobacteria	Alphaproteobacteria	Rhizobiales	Hyphomicrobiaceae	Hyphomicrobium	Unassigned	aerobic_chemoheterotrophy	Quimioheterotrofia	0	0	0	0	0	0	0	0	0	0	0	0	0	0	0	0	0	0	0	0	0	0	0	0	0	0	8	10	0	0	0	0
Actinobacteria	Actinobacteria	Actinomycetales	Dermabacteraceae	Brachybacterium	conglomeratum	aerobic_chemoheterotrophy	Quimioheterotrofia	0	0	0	0	0	0	0	0	0	0	0	0	0	0	0	0	0	0	0	0	0	28	0	0	0	0	0	0	0	0	0	0
Proteobacteria	Betaproteobacteria	Burkholderiales	Burkholderiaceae	Burkholderia	tuberum	aerobic_chemoheterotrophy	Quimioheterotrofia	0	0	6	0	5	6	1	0	0	0	0	0	0	0	0	6	0	0	0	0	0	0	0	8	0	0	0	0	0	2	10	0
Proteobacteria	Alphaproteobacteria	Sphingomonadales	Erythrobacteraceae	Unassigned	Unassigned	aerobic_chemoheterotrophy	Quimioheterotrofia	0	0	10	0	0	0	0	19	0	0	25	0	0	0	0	0	0	0	0	0	0	0	0	0	0	0	0	0	0	0	0	0
Actinobacteria	Actinobacteria	Actinomycetales	Mycobacteriaceae	Mycobacterium	Unassigned	aerobic_chemoheterotrophy	Quimioheterotrofia	0	0	0	0	0	0	0	0	0	0	0	0	0	0	0	0	0	0	0	0	0	0	0	0	0	0	0	5	0	0	0	0
Actinobacteria	Actinobacteria	Actinomycetales	Propionibacteriaceae	Microlunatus	Unassigned	aerobic_chemoheterotrophy	Quimioheterotrofia	0	0	0	0	0	0	0	0	0	0	0	19	0	0	0	0	0	0	0	0	0	0	0	0	0	0	0	0	0	12	0	0
Proteobacteria	Alphaproteobacteria	Rhizobiales	Xanthobacteraceae	Labrys	Unassigned	aerobic_chemoheterotrophy	Quimioheterotrofia	0	0	0	0	0	0	0	0	0	0	0	0	0	0	0	0	0	0	0	0	0	0	0	0	0	0	0	22	0	0	0	0
Actinobacteria	Actinobacteria	Actinomycetales	Streptomycetaceae	Streptomyces	radiopugnans	aerobic_chemoheterotrophy	Quimioheterotrofia	0	0	0	0	0	0	0	53	42	60	0	0	0	3	0	0	0	0	0	0	0	0	0	0	0	0	0	0	0	0	0	0
Proteobacteria	Betaproteobacteria	Burkholderiales	Burkholderiaceae	Burkholderia	Unassigned	aerobic_chemoheterotrophy	Quimioheterotrofia	0	14	0	0	0	0	0	0	0	0	0	0	0	0	0	0	0	0	0	0	0	0	0	0	0	0	0	0	0	0	0	0
Proteobacteria	Gammaproteobacteria	Pasteurellales	Pasteurellaceae	Haemophilus	parainfluenzae	aerobic_chemoheterotrophy	Quimioheterotrofia	0	0	0	0	51	0	33	126	9	0	0	0	40	2	0	28	0	0	0	0	0	25	0	0	0	0	0	0	0	0	0	0
Proteobacteria	Alphaproteobacteria	Rhodospirillales	Rhodospirillaceae	Reyranella	massiliensis	aerobic_chemoheterotrophy	Quimioheterotrofia	0	0	0	0	0	0	0	25	0	0	0	0	15	24	0	0	0	0	0	0	0	0	0	0	0	0	0	0	0	0	0	0
Proteobacteria	Gammaproteobacteria	Pseudomonadales	Moraxellaceae	Acinetobacter	Unassigned	aerobic_chemoheterotrophy	Quimioheterotrofia	0	0	0	0	0	0	2	0	6	0	0	3	14	6	4	1	0	20	0	0	0	0	0	0	0	0	10	15	0	0	0	1
Actinobacteria	Actinobacteria	Actinomycetales	Micromonosporaceae	Pilimelia	Unassigned	aerobic_chemoheterotrophy	Quimioheterotrofia	0	0	0	0	0	0	0	0	0	0	0	7	0	0	0	0	0	0	0	0	0	0	0	0	0	0	0	0	0	0	0	0
Bacteroidetes	Cytophagia	Cytophagales	Cytophagaceae	Adhaeribacter	Unassigned	aerobic_chemoheterotrophy	Quimioheterotrofia	0	0	0	0	0	0	0	0	0	0	0	0	0	0	0	0	0	0	0	0	0	0	0	0	0	0	27	0	0	0	0	0
Bacteroidetes	Flavobacteriia	Flavobacteriales	Flavobacteriaceae	Flavobacterium	Unassigned	aerobic_chemoheterotrophy	Quimioheterotrofia	0	10	0	0	0	17	17	13	0	9	17	21	0	0	0	0	10	10	15	0	0	0	0	12	8	0	10	0	16	8	0	17
Proteobacteria	Gammaproteobacteria	Legionellales	Legionellaceae	Legionella	Unassigned	aerobic_chemoheterotrophy	Quimioheterotrofia	0	0	0	0	0	0	0	0	0	2	0	0	0	0	0	0	0	0	0	0	0	0	0	8	0	0	5	0	0	0	0	0
Bacteroidetes	Flavobacteriia	Flavobacteriales	Flavobacteriaceae	Flavobacterium	Unassigned	aerobic_chemoheterotrophy	Quimioheterotrofia	0	0	0	0	0	0	0	0	0	0	0	0	0	0	0	0	0	0	0	0	0	0	0	0	0	0	0	8	0	0	0	0
Verrucomicrobia	[Spartobacteria]	[Chthoniobacterales]	[Chthoniobacteraceae]	Chthoniobacter	Unassigned	aerobic_chemoheterotrophy	Quimioheterotrofia	0	0	0	0	0	0	0	7	0	0	0	0	0	0	0	0	0	0	0	0	0	0	0	0	0	0	0	0	0	0	0	0
Actinobacteria	Actinobacteria	Actinomycetales	Mycobacteriaceae	Mycobacterium	Unassigned	aerobic_chemoheterotrophy	Quimioheterotrofia	0	0	0	0	0	0	0	0	0	0	0	0	0	0	0	0	0	0	0	0	0	0	0	13	14	14	15	0	0	0	0	0
Proteobacteria	Betaproteobacteria	Burkholderiales	Burkholderiaceae	Burkholderia	bryophila	aerobic_chemoheterotrophy	Quimioheterotrofia	0	0	0	0	0	0	0	0	0	0	0	0	0	0	0	0	0	0	0	0	0	0	0	0	0	0	0	0	0	8	0	0
Proteobacteria	Alphaproteobacteria	Rhizobiales	Hyphomicrobiaceae	Pedomicrobium	Unassigned	aerobic_chemoheterotrophy	Quimioheterotrofia	0	0	0	0	0	0	0	0	0	0	0	0	0	0	0	0	0	0	0	0	0	0	0	27	32	26	36	138	113	14	19	22
Proteobacteria	Gammaproteobacteria	Xanthomonadales	Xanthomonadaceae	Dyella	marensis	aerobic_chemoheterotrophy	Quimioheterotrofia	0	0	0	0	0	0	0	0	24	0	0	0	0	0	0	0	0	0	0	0	0	0	0	0	0	0	0	0	0	0	0	0
Actinobacteria	Actinobacteria	Actinomycetales	Pseudonocardiaceae	Pseudonocardia	Unassigned	aerobic_chemoheterotrophy	Quimioheterotrofia	0	0	0	0	0	0	0	0	0	0	0	0	0	0	0	0	0	0	0	0	0	0	0	0	0	0	0	9	0	11	0	0
Actinobacteria	Actinobacteria	Actinomycetales	Nocardioidaceae	Nocardioides	Unassigned	aerobic_chemoheterotrophy	Quimioheterotrofia	0	0	0	0	0	0	0	0	0	0	0	0	0	0	0	0	0	0	0	0	0	0	0	0	7	0	0	0	0	0	0	0
Actinobacteria	Actinobacteria	Actinomycetales	Pseudonocardiaceae	Pseudonocardia	Unassigned	aerobic_chemoheterotrophy	Quimioheterotrofia	0	0	0	0	0	0	0	0	6	0	0	0	0	0	0	0	0	0	0	0	0	0	0	0	0	0	0	0	0	0	0	0
Proteobacteria	Alphaproteobacteria	Rhizobiales	Xanthobacteraceae	Labrys	Unassigned	aerobic_chemoheterotrophy	Quimioheterotrofia	0	0	0	0	0	5	0	0	0	0	0	0	0	0	0	0	0	0	0	0	0	0	0	0	0	0	0	0	0	0	0	0
Bacteroidetes	Flavobacteriia	Flavobacteriales	Flavobacteriaceae	Flavobacterium	Unassigned	aerobic_chemoheterotrophy	Quimioheterotrofia	0	0	0	0	0	0	0	5	0	0	0	0	0	0	0	0	0	0	0	0	0	0	0	0	0	0	0	0	0	0	0	0
Verrucomicrobia	[Spartobacteria]	[Chthoniobacterales]	[Chthoniobacteraceae]	Chthoniobacter	Unassigned	aerobic_chemoheterotrophy	Quimioheterotrofia	0	0	0	0	0	0	0	0	0	0	0	0	0	0	0	0	0	0	0	0	0	0	0	0	0	0	0	18	0	0	0	0
Proteobacteria	Alphaproteobacteria	Sphingomonadales	Sphingomonadaceae	Sphingomonas	Unassigned	aerobic_chemoheterotrophy	Quimioheterotrofia	0	0	7	0	0	0	0	0	0	0	0	0	0	0	0	0	0	0	0	0	0	0	0	0	0	0	0	0	0	0	0	0
Proteobacteria	Alphaproteobacteria	Rhizobiales	Hyphomicrobiaceae	Pedomicrobium	Unassigned	aerobic_chemoheterotrophy	Quimioheterotrofia	15	49	92	43	86	98	61	36	42	40	51	62	69	0	29	35	73	45	39	0	0	0	0	325	418	345	473	370	467	541	480	550
Actinobacteria	Actinobacteria	Actinomycetales	Nocardiaceae	Nocardia	Unassigned	aerobic_chemoheterotrophy	Quimioheterotrofia	0	0	0	0	0	0	0	0	0	0	0	0	0	0	0	0	0	0	0	0	0	12	0	0	0	0	0	0	0	0	0	0
Proteobacteria	Alphaproteobacteria	Sphingomonadales	Sphingomonadaceae	Unassigned	Unassigned	aerobic_chemoheterotrophy	Quimioheterotrofia	0	0	0	0	0	0	0	0	0	0	9	0	0	0	0	0	0	0	0	0	0	0	0	0	0	0	0	0	0	0	0	0
Proteobacteria	Alphaproteobacteria	Rhizobiales	Hyphomicrobiaceae	Rhodoplanes	Unassigned	aerobic_chemoheterotrophy	Quimioheterotrofia	0	0	26	0	0	0	0	0	0	0	0	0	0	0	0	0	0	0	0	0	0	0	0	0	0	0	0	0	0	0	0	0
Proteobacteria	Alphaproteobacteria	Rhizobiales	Hyphomicrobiaceae	Rhodoplanes	Unassigned	aerobic_chemoheterotrophy	Quimioheterotrofia	0	0	0	0	0	0	0	0	0	0	0	0	0	0	0	0	0	0	0	0	0	0	0	0	0	0	12	0	0	0	0	21
Proteobacteria	Alphaproteobacteria	Rhizobiales	Hyphomicrobiaceae	Rhodoplanes	Unassigned	aerobic_chemoheterotrophy	Quimioheterotrofia	0	0	0	0	0	0	41	0	0	0	0	0	0	0	0	0	0	0	0	0	0	0	0	0	0	0	0	0	0	0	0	0
Actinobacteria	Actinobacteria	Actinomycetales	Mycobacteriaceae	Mycobacterium	Unassigned	aerobic_chemoheterotrophy	Quimioheterotrofia	0	0	0	0	0	0	0	0	0	0	0	0	0	0	0	0	0	0	0	0	0	0	0	0	11	0	0	0	0	0	0	0
Verrucomicrobia	[Spartobacteria]	[Chthoniobacterales]	[Chthoniobacteraceae]	Chthoniobacter	Unassigned	aerobic_chemoheterotrophy	Quimioheterotrofia	0	0	15	0	0	0	0	0	0	0	0	0	0	0	0	0	0	0	0	0	0	0	0	0	0	0	0	0	0	0	0	0
Proteobacteria	Betaproteobacteria	Burkholderiales	Burkholderiaceae	Burkholderia	Unassigned	aerobic_chemoheterotrophy	Quimioheterotrofia	0	9	0	0	0	0	0	0	0	0	0	0	0	0	0	0	0	0	0	0	0	0	0	0	0	0	0	0	0	0	0	0
Actinobacteria	Actinobacteria	Actinomycetales	Micromonosporaceae	Pilimelia	Unassigned	aerobic_chemoheterotrophy	Quimioheterotrofia	0	0	0	0	0	0	0	0	0	24	0	0	0	0	0	0	0	0	0	0	0	0	0	0	0	0	0	24	38	0	0	0
Proteobacteria	Alphaproteobacteria	Rhizobiales	Hyphomicrobiaceae	Hyphomicrobium	zavarzinii	aerobic_chemoheterotrophy	Quimioheterotrofia	0	0	0	0	0	0	12	0	0	0	0	0	0	0	0	0	0	0	0	0	0	0	0	0	0	0	0	0	0	0	0	0
Proteobacteria	Betaproteobacteria	Burkholderiales	Burkholderiaceae	Burkholderia	Unassigned	aerobic_chemoheterotrophy	Quimioheterotrofia	0	0	0	0	0	0	0	0	0	0	0	0	0	0	9	0	0	0	0	0	0	0	0	0	0	0	0	0	0	0	0	0
Proteobacteria	Alphaproteobacteria	Sphingomonadales	Sphingomonadaceae	Unassigned	Unassigned	aerobic_chemoheterotrophy	Quimioheterotrofia	0	0	0	0	0	0	0	10	0	0	0	0	0	0	0	0	0	0	0	0	0	0	0	0	0	0	0	0	0	19	0	0
Proteobacteria	Alphaproteobacteria	Sphingomonadales	Sphingomonadaceae	Novosphingobium	Unassigned	aerobic_chemoheterotrophy	Quimioheterotrofia	0	0	0	0	0	0	0	0	0	0	0	0	0	0	0	0	0	0	0	0	0	6	0	0	0	0	0	0	0	0	0	0
Actinobacteria	Actinobacteria	Actinomycetales	Micromonosporaceae	Pilimelia	Unassigned	aerobic_chemoheterotrophy	Quimioheterotrofia	0	0	0	0	0	0	0	0	0	0	0	0	12	0	0	0	0	0	0	0	0	0	0	0	0	0	0	0	0	0	0	0
Proteobacteria	Betaproteobacteria	Burkholderiales	Comamonadaceae	Rubrivivax	gelatinosus	aerobic_chemoheterotrophy	Quimioheterotrofia	0	11	0	0	0	0	0	0	0	0	0	0	0	0	0	0	0	0	0	0	0	0	0	0	0	0	0	0	0	0	0	0
Actinobacteria	Actinobacteria	Actinomycetales	Pseudonocardiaceae	Pseudonocardia	Unassigned	aerobic_chemoheterotrophy	Quimioheterotrofia	0	0	0	0	0	0	0	0	0	0	0	0	0	0	0	0	0	0	0	0	0	0	0	0	0	18	0	0	0	0	0	0
Proteobacteria	Alphaproteobacteria	Rhizobiales	Phyllobacteriaceae	Mesorhizobium	Unassigned	aerobic_chemoheterotrophy	Quimioheterotrofia	0	0	0	0	0	0	0	0	0	0	0	0	9	0	0	0	0	0	0	0	0	0	0	0	26	13	33	36	0	0	0	0
Proteobacteria	Alphaproteobacteria	Rhizobiales	Hyphomicrobiaceae	Rhodoplanes	Unassigned	aerobic_chemoheterotrophy	Quimioheterotrofia	0	0	0	0	0	0	0	27	15	0	0	0	0	22	36	0	0	0	0	0	0	0	0	0	0	0	0	0	0	0	0	0
Proteobacteria	Betaproteobacteria	Burkholderiales	Burkholderiaceae	Burkholderia	tuberum	aerobic_chemoheterotrophy	Quimioheterotrofia	0	0	0	0	0	0	0	0	0	0	0	0	0	0	0	0	0	0	0	0	0	0	0	0	0	0	6	0	0	0	0	0
Proteobacteria	Alphaproteobacteria	Rhodospirillales	Rhodospirillaceae	Reyranella	massiliensis	aerobic_chemoheterotrophy	Quimioheterotrofia	0	0	0	0	0	0	0	0	0	10	0	0	0	0	0	0	0	0	0	0	0	0	0	0	0	0	0	0	0	0	0	0
Proteobacteria	Alphaproteobacteria	Rhizobiales	Hyphomicrobiaceae	Rhodoplanes	Unassigned	aerobic_chemoheterotrophy	Quimioheterotrofia	0	0	0	0	0	0	0	46	0	82	0	0	0	0	0	0	0	0	0	0	0	0	0	209	279	288	359	238	392	154	246	324
Firmicutes	Bacilli	Bacillales	Paenibacillaceae	Paenibacillus	Unassigned	aerobic_chemoheterotrophy	Quimioheterotrofia	0	0	0	18	0	0	0	0	0	0	0	22	19	14	154	0	0	0	0	0	0	0	0	0	0	0	0	0	0	0	0	0
Actinobacteria	Actinobacteria	Actinomycetales	Pseudonocardiaceae	Pseudonocardia	Unassigned	aerobic_chemoheterotrophy	Quimioheterotrofia	0	0	0	0	0	0	0	15	0	0	0	0	0	0	0	0	0	0	0	0	0	0	0	0	0	0	17	0	0	0	0	0
Bacteroidetes	Flavobacteriia	Flavobacteriales	Flavobacteriaceae	Flavobacterium	Unassigned	aerobic_chemoheterotrophy	Quimioheterotrofia	0	0	0	0	0	0	0	0	0	0	0	28	0	0	0	0	0	0	0	0	0	0	0	0	0	0	0	0	0	0	0	0
Proteobacteria	Gammaproteobacteria	Xanthomonadales	Xanthomonadaceae	Stenotrophomonas	Unassigned	aerobic_chemoheterotrophy	Quimioheterotrofia	0	0	0	0	0	0	0	0	7	0	0	0	0	0	0	0	0	0	0	0	0	0	0	0	0	0	0	0	0	0	0	0
Bacteroidetes	Flavobacteriia	Flavobacteriales	Flavobacteriaceae	Flavobacterium	Unassigned	aerobic_chemoheterotrophy	Quimioheterotrofia	0	0	0	0	0	0	0	0	0	0	0	0	0	0	0	0	0	0	0	0	0	0	0	12	0	0	0	0	0	0	0	0
Proteobacteria	Gammaproteobacteria	Pseudomonadales	Pseudomonadaceae	Pseudomonas	Unassigned	aerobic_chemoheterotrophy	Quimioheterotrofia	0	1	0	0	0	0	0	0	0	0	0	0	0	0	0	0	0	10	11	12	0	0	0	0	0	0	0	0	0	0	0	0
Actinobacteria	Actinobacteria	Actinomycetales	Nocardioidaceae	Nocardioides	panacihumi	aerobic_chemoheterotrophy	Quimioheterotrofia	0	0	0	0	0	0	0	0	0	0	0	0	0	0	0	0	0	0	0	0	0	0	0	0	0	0	0	0	14	0	0	0
Proteobacteria	Alphaproteobacteria	Sphingomonadales	Sphingomonadaceae	Sphingomonas	Unassigned	aerobic_chemoheterotrophy	Quimioheterotrofia	0	0	0	0	0	0	0	10	0	0	0	0	0	0	0	0	0	0	0	0	0	0	0	0	1	0	0	0	35	0	0	0
Actinobacteria	Actinobacteria	Actinomycetales	Streptomycetaceae	Streptomyces	Unassigned	aerobic_chemoheterotrophy	Quimioheterotrofia	0	0	0	0	0	0	0	30	0	0	26	0	14	20	0	0	0	0	0	0	0	0	0	0	0	0	0	0	0	0	0	0
Proteobacteria	Betaproteobacteria	Burkholderiales	Comamonadaceae	Rhodoferax	Unassigned	aerobic_chemoheterotrophy	Quimioheterotrofia	0	0	0	0	0	0	20	0	0	0	25	0	0	0	0	0	0	25	0	0	0	0	0	0	0	0	0	0	0	0	0	0
Proteobacteria	Betaproteobacteria	Burkholderiales	Comamonadaceae	Rhodoferax	Unassigned	aerobic_chemoheterotrophy	Quimioheterotrofia	0	0	0	0	0	0	3	0	0	0	0	0	0	0	0	0	0	0	0	0	0	0	0	0	0	0	0	0	0	0	0	0
Proteobacteria	Gammaproteobacteria	Pseudomonadales	Pseudomonadaceae	Pseudomonas	Unassigned	aerobic_chemoheterotrophy	Quimioheterotrofia	0	0	0	0	0	0	0	0	0	0	0	0	0	0	8	0	0	0	0	0	0	0	0	0	0	0	0	0	0	0	0	0
Proteobacteria	Alphaproteobacteria	Rhodospirillales	Rhodospirillaceae	Reyranella	massiliensis	aerobic_chemoheterotrophy	Quimioheterotrofia	0	0	0	0	0	0	0	0	0	0	0	0	0	0	0	0	0	0	0	0	0	0	14	0	0	0	0	0	0	0	0	0
Proteobacteria	Betaproteobacteria	Burkholderiales	Burkholderiaceae	Burkholderia	Unassigned	aerobic_chemoheterotrophy	Quimioheterotrofia	0	0	0	0	0	0	0	0	0	0	0	0	0	0	0	0	0	0	0	0	0	0	0	0	0	0	0	0	20	0	0	7
Proteobacteria	Alphaproteobacteria	Rhizobiales	Hyphomicrobiaceae	Rhodoplanes	Unassigned	aerobic_chemoheterotrophy	Quimioheterotrofia	0	0	0	0	0	0	22	0	0	0	0	0	0	0	0	0	0	0	0	0	0	0	0	0	0	0	0	0	0	0	0	0
Acidobacteria	Acidobacteriia	Acidobacteriales	Acidobacteriaceae	Edaphobacter	Unassigned	aerobic_chemoheterotrophy	Quimioheterotrofia	0	0	0	0	0	0	0	0	0	15	0	0	0	0	0	0	0	0	0	0	0	0	0	70	0	54	0	0	42	38	34	48
Proteobacteria	Alphaproteobacteria	Sphingomonadales	Sphingomonadaceae	Kaistobacter	Unassigned	aerobic_chemoheterotrophy	Quimioheterotrofia	0	0	0	0	0	0	16	0	0	0	25	0	0	0	0	0	0	0	0	0	0	0	0	0	0	0	0	0	0	0	0	0
Proteobacteria	Alphaproteobacteria	Rhizobiales	Hyphomicrobiaceae	Rhodoplanes	Unassigned	aerobic_chemoheterotrophy	Quimioheterotrofia	0	0	0	0	0	0	0	0	0	0	0	0	0	0	0	0	0	0	0	0	0	0	55	0	0	0	0	0	0	0	0	0
Proteobacteria	Betaproteobacteria	Burkholderiales	Burkholderiaceae	Burkholderia	Unassigned	aerobic_chemoheterotrophy	Quimioheterotrofia	0	0	0	0	0	0	0	0	0	15	0	0	0	0	0	0	0	0	0	0	0	0	0	0	0	0	0	0	0	0	0	0
Proteobacteria	Gammaproteobacteria	Xanthomonadales	Xanthomonadaceae	Arenimonas	oryziterrae	aerobic_chemoheterotrophy	Quimioheterotrofia	0	0	0	0	0	0	0	0	0	0	0	10	0	0	0	0	0	0	0	0	0	0	0	0	0	0	0	0	0	0	0	0
Actinobacteria	Actinobacteria	Actinomycetales	Pseudonocardiaceae	Pseudonocardia	Unassigned	aerobic_chemoheterotrophy	Quimioheterotrofia	0	0	0	0	0	0	0	0	0	0	0	0	0	0	0	0	0	0	0	0	0	0	0	0	0	0	0	17	0	0	0	0
Actinobacteria	Actinobacteria	Actinomycetales	Streptomycetaceae	Streptomyces	mashuensis	aerobic_chemoheterotrophy	Quimioheterotrofia	0	0	0	13	0	0	0	33	29	0	0	27	51	60	30	0	0	0	0	0	0	0	0	0	0	0	0	0	0	0	0	0
Actinobacteria	Actinobacteria	Actinomycetales	Mycobacteriaceae	Mycobacterium	celatum	aerobic_chemoheterotrophy	Quimioheterotrofia	0	25	0	0	0	0	0	0	0	0	0	0	0	0	0	0	0	5	0	0	0	0	0	0	0	0	0	0	0	0	0	0
Proteobacteria	Alphaproteobacteria	Sphingomonadales	Sphingomonadaceae	Unassigned	Unassigned	aerobic_chemoheterotrophy	Quimioheterotrofia	0	0	0	0	0	0	0	0	0	0	0	0	0	0	0	0	0	0	0	0	0	0	0	0	11	0	0	0	0	0	0	0
Proteobacteria	Alphaproteobacteria	Rhizobiales	Hyphomicrobiaceae	Rhodoplanes	Unassigned	aerobic_chemoheterotrophy	Quimioheterotrofia	0	0	0	0	0	0	0	0	0	0	0	0	0	0	0	0	0	0	0	0	0	0	0	0	0	33	0	0	23	0	18	19
Proteobacteria	Betaproteobacteria	Burkholderiales	Comamonadaceae	Comamonas	Unassigned	aerobic_chemoheterotrophy	Quimioheterotrofia	0	0	0	0	14	0	53	0	0	0	0	7	0	0	0	0	26	0	8	0	0	0	0	0	0	10	0	0	17	0	0	0
Actinobacteria	Actinobacteria	Actinomycetales	Microbacteriaceae	Agromyces	Unassigned	aerobic_chemoheterotrophy	Quimioheterotrofia	0	0	0	0	0	0	0	0	0	0	0	0	0	0	0	0	0	0	0	0	0	0	0	0	0	0	12	0	0	0	0	0
Verrucomicrobia	Verrucomicrobiae	Verrucomicrobiales	Verrucomicrobiaceae	Luteolibacter	Unassigned	aerobic_chemoheterotrophy	Quimioheterotrofia	0	0	0	0	0	0	4	0	0	0	0	0	0	0	0	0	0	0	0	0	0	0	0	0	0	0	0	0	0	0	0	0
Actinobacteria	Actinobacteria	Actinomycetales	Micromonosporaceae	Catellatospora	Unassigned	aerobic_chemoheterotrophy	Quimioheterotrofia	0	0	0	0	0	0	0	0	0	0	20	0	0	0	0	0	0	0	0	0	0	0	0	0	0	0	0	0	0	0	0	0
Proteobacteria	Alphaproteobacteria	Rhizobiales	Hyphomicrobiaceae	Rhodoplanes	Unassigned	aerobic_chemoheterotrophy	Quimioheterotrofia	0	0	66	65	43	0	73	0	0	0	0	0	0	14	0	18	23	0	0	0	0	83	0	0	0	10	0	0	0	0	0	0
Proteobacteria	Alphaproteobacteria	Rhizobiales	Hyphomicrobiaceae	Rhodoplanes	Unassigned	aerobic_chemoheterotrophy	Quimioheterotrofia	0	0	40	26	0	0	0	0	0	0	0	0	0	0	0	0	0	0	0	0	0	0	0	0	0	13	0	0	0	0	0	0
Proteobacteria	Betaproteobacteria	Burkholderiales	Burkholderiaceae	Burkholderia	Unassigned	aerobic_chemoheterotrophy	Quimioheterotrofia	0	0	0	12	0	0	13	0	0	0	0	0	0	0	0	0	0	0	0	0	0	0	0	0	0	0	0	0	0	0	0	0
Actinobacteria	Actinobacteria	Actinomycetales	Propionibacteriaceae	Microlunatus	Unassigned	aerobic_chemoheterotrophy	Quimioheterotrofia	0	0	0	0	0	0	0	0	0	0	0	0	0	0	0	0	0	0	0	0	0	0	0	0	0	0	0	11	0	0	0	0
Proteobacteria	Gammaproteobacteria	Xanthomonadales	Sinobacteraceae	Nevskia	Unassigned	aerobic_chemoheterotrophy	Quimioheterotrofia	0	0	0	0	0	0	0	0	0	0	0	0	0	0	0	0	0	0	0	8	0	0	0	9	0	0	0	0	0	0	0	0
Proteobacteria	Alphaproteobacteria	Sphingomonadales	Erythrobacteraceae	Unassigned	Unassigned	aerobic_chemoheterotrophy	Quimioheterotrofia	0	0	0	0	0	6	0	0	0	0	0	0	0	0	0	0	0	0	0	0	0	0	0	0	0	0	0	0	0	0	0	0
Proteobacteria	Betaproteobacteria	Burkholderiales	Burkholderiaceae	Burkholderia	Unassigned	aerobic_chemoheterotrophy	Quimioheterotrofia	0	0	0	0	0	0	0	0	0	0	0	7	0	0	0	0	0	0	0	0	0	0	0	0	0	0	0	0	0	0	0	0
Proteobacteria	Betaproteobacteria	Burkholderiales	Comamonadaceae	Rhodoferax	Unassigned	aerobic_chemoheterotrophy	Quimioheterotrofia	0	0	16	0	0	0	0	0	0	0	0	0	0	0	0	0	0	0	0	0	0	0	0	0	0	0	0	0	0	0	0	0
Proteobacteria	Gammaproteobacteria	Pseudomonadales	Moraxellaceae	Acinetobacter	lwoffii	aerobic_chemoheterotrophy	Quimioheterotrofia	0	0	0	0	0	0	0	0	0	0	0	0	0	0	0	0	0	0	0	0	0	23	0	0	0	0	0	0	0	0	0	0
Firmicutes	Bacilli	Bacillales	Alicyclobacillaceae	Alicyclobacillus	Unassigned	aerobic_chemoheterotrophy	Quimioheterotrofia	0	0	0	0	0	0	0	0	0	0	0	0	14	2	0	0	0	0	0	5	0	0	0	0	0	0	0	0	0	0	0	0
Proteobacteria	Alphaproteobacteria	Sphingomonadales	Erythrobacteraceae	Unassigned	Unassigned	aerobic_chemoheterotrophy	Quimioheterotrofia	0	0	0	0	0	0	0	29	0	0	0	0	0	30	15	0	0	0	0	0	0	0	0	0	0	0	0	0	0	0	0	0
Proteobacteria	Alphaproteobacteria	Rhizobiales	Hyphomicrobiaceae	Rhodoplanes	Unassigned	aerobic_chemoheterotrophy	Quimioheterotrofia	0	0	0	0	0	0	0	0	0	0	0	0	0	0	0	0	0	0	0	0	0	53	0	0	0	0	0	0	0	0	0	25
Proteobacteria	Alphaproteobacteria	Rhizobiales	Hyphomicrobiaceae	Rhodoplanes	Unassigned	aerobic_chemoheterotrophy	Quimioheterotrofia	0	0	0	0	0	0	0	0	0	0	0	0	0	0	0	0	0	0	0	0	0	0	0	38	101	44	130	168	246	36	60	77
Proteobacteria	Alphaproteobacteria	Rhizobiales	Hyphomicrobiaceae	Hyphomicrobium	Unassigned	aerobic_chemoheterotrophy	Quimioheterotrofia	0	0	0	0	0	0	0	0	0	0	0	0	0	0	5	0	0	0	0	0	0	0	0	0	0	0	0	0	0	0	0	0
Proteobacteria	Gammaproteobacteria	Pseudomonadales	Pseudomonadaceae	Pseudomonas	Unassigned	aerobic_chemoheterotrophy	Quimioheterotrofia	0	0	62	31	28	13	29	28	0	23	31	44	36	25	44	38	75	0	0	0	0	0	0	0	0	30	0	19	53	0	23	0
Actinobacteria	Actinobacteria	Actinomycetales	Mycobacteriaceae	Mycobacterium	Unassigned	aerobic_chemoheterotrophy	Quimioheterotrofia	0	0	0	0	0	0	0	0	0	0	0	0	0	0	0	0	0	0	0	0	0	0	0	0	0	0	0	21	47	16	0	0
Proteobacteria	Alphaproteobacteria	Sphingomonadales	Erythrobacteraceae	Unassigned	Unassigned	aerobic_chemoheterotrophy	Quimioheterotrofia	0	0	0	0	0	0	0	0	0	0	0	0	13	0	0	0	0	0	0	0	0	0	0	0	0	0	0	0	0	0	0	0
Proteobacteria	Alphaproteobacteria	Rhizobiales	Hyphomicrobiaceae	Rhodoplanes	Unassigned	aerobic_chemoheterotrophy	Quimioheterotrofia	0	0	0	1	0	0	0	0	0	0	0	0	0	0	0	0	0	0	0	0	0	0	0	2	0	0	0	0	0	0	0	0
Proteobacteria	Alphaproteobacteria	Sphingomonadales	Sphingomonadaceae	Sphingomonas	Unassigned	aerobic_chemoheterotrophy	Quimioheterotrofia	0	0	0	0	0	0	0	0	0	0	0	0	0	15	0	0	0	0	0	0	0	0	0	0	0	0	0	0	0	0	0	0
Proteobacteria	Alphaproteobacteria	Rhizobiales	Hyphomicrobiaceae	Rhodoplanes	Unassigned	aerobic_chemoheterotrophy	Quimioheterotrofia	0	0	0	0	0	0	0	0	0	0	0	0	0	0	0	0	0	0	0	0	0	0	0	0	40	0	23	16	26	9	0	14
Proteobacteria	Alphaproteobacteria	Rhizobiales	Hyphomicrobiaceae	Rhodoplanes	Unassigned	aerobic_chemoheterotrophy	Quimioheterotrofia	0	0	0	0	0	0	0	0	0	0	0	0	0	0	0	0	0	0	0	0	0	0	0	0	0	0	38	0	38	0	0	0
Actinobacteria	Actinobacteria	Actinomycetales	Thermomonosporaceae	Actinomadura	Unassigned	aerobic_chemoheterotrophy	Quimioheterotrofia	0	0	0	0	0	0	0	0	0	0	0	0	0	0	0	0	0	0	0	0	0	0	0	0	0	15	0	0	0	0	0	0
Proteobacteria	Alphaproteobacteria	Sphingomonadales	Sphingomonadaceae	Unassigned	Unassigned	aerobic_chemoheterotrophy	Quimioheterotrofia	0	0	0	0	0	0	0	0	0	0	0	0	0	0	0	16	0	0	0	0	0	0	0	0	0	0	0	0	0	0	0	0
Proteobacteria	Alphaproteobacteria	Rhizobiales	Hyphomicrobiaceae	Rhodoplanes	Unassigned	aerobic_chemoheterotrophy	Quimioheterotrofia	0	0	0	0	0	0	0	0	0	0	0	0	0	0	0	0	0	0	0	0	0	0	0	0	0	0	0	0	0	0	16	15
Proteobacteria	Gammaproteobacteria	Xanthomonadales	Xanthomonadaceae	Rhodanobacter	Unassigned	aerobic_chemoheterotrophy	Quimioheterotrofia	0	0	0	0	0	0	0	9	0	0	0	0	0	0	0	0	0	0	0	0	0	0	0	0	0	0	0	0	0	0	0	0
Proteobacteria	Betaproteobacteria	Burkholderiales	Burkholderiaceae	Burkholderia	Unassigned	aerobic_chemoheterotrophy	Quimioheterotrofia	0	0	0	0	0	0	0	0	0	0	0	0	0	0	0	0	0	0	0	0	0	30	0	0	0	0	0	0	0	0	0	0
Actinobacteria	Thermoleophilia	Solirubrobacterales	Solirubrobacteraceae	Solirubrobacter	Unassigned	aerobic_chemoheterotrophy	Quimioheterotrofia	0	0	0	0	0	22	0	0	0	0	0	0	0	0	0	0	0	0	0	0	0	0	0	0	0	0	0	0	0	0	0	0
Proteobacteria	Gammaproteobacteria	Pseudomonadales	Pseudomonadaceae	Pseudomonas	Unassigned	aerobic_chemoheterotrophy	Quimioheterotrofia	0	0	0	0	0	0	0	0	0	0	0	0	0	0	0	0	23	0	0	0	0	0	0	0	0	0	0	0	0	0	0	0
Proteobacteria	Alphaproteobacteria	Rhizobiales	Hyphomicrobiaceae	Pedomicrobium	Unassigned	aerobic_chemoheterotrophy	Quimioheterotrofia	0	0	0	0	0	0	0	0	0	0	0	0	0	0	0	0	0	0	0	0	0	0	0	0	0	0	23	0	0	0	0	0
Acidobacteria	Acidobacteriia	Acidobacteriales	Acidobacteriaceae	Edaphobacter	Unassigned	aerobic_chemoheterotrophy	Quimioheterotrofia	0	0	0	6	0	0	0	0	0	0	0	0	0	0	14	0	0	0	0	0	0	0	0	0	0	0	0	0	0	0	0	0
Proteobacteria	Alphaproteobacteria	Sphingomonadales	Sphingomonadaceae	Novosphingobium	Unassigned	aerobic_chemoheterotrophy	Quimioheterotrofia	0	0	0	0	0	0	0	0	8	0	0	0	0	0	0	0	0	0	0	0	0	0	0	0	0	0	0	0	0	0	0	0
Actinobacteria	Actinobacteria	Actinomycetales	Propionibacteriaceae	Microlunatus	Unassigned	aerobic_chemoheterotrophy	Quimioheterotrofia	0	0	0	0	0	0	0	0	0	0	0	0	0	0	0	0	0	0	0	0	0	0	0	0	50	27	47	0	0	0	0	0
Proteobacteria	Gammaproteobacteria	Pseudomonadales	Moraxellaceae	Enhydrobacter	Unassigned	aerobic_chemoheterotrophy	Quimioheterotrofia	0	0	66	15	20	25	139	0	14	0	29	27	14	22	21	26	75	32	8	6	0	0	5	13	0	33	7	5	64	0	12	8
Proteobacteria	Alphaproteobacteria	Rhizobiales	Xanthobacteraceae	Labrys	Unassigned	aerobic_chemoheterotrophy	Quimioheterotrofia	0	0	0	0	0	0	0	0	0	0	0	0	0	0	0	0	0	0	0	0	0	0	0	11	17	0	0	0	0	10	14	0
Proteobacteria	Gammaproteobacteria	Pseudomonadales	Moraxellaceae	Acinetobacter	Unassigned	aerobic_chemoheterotrophy	Quimioheterotrofia	43	29	2626	911	1152	819	6499	192	283	135	885	1099	534	337	383	407	6481	671	628	122	55	0	18	224	291	767	374	202	755	201	179	431
Proteobacteria	Alphaproteobacteria	Rhizobiales	Hyphomicrobiaceae	Rhodoplanes	Unassigned	aerobic_chemoheterotrophy	Quimioheterotrofia	0	8	0	0	0	0	0	0	0	0	0	0	0	0	0	0	0	0	0	0	0	0	0	0	0	0	0	0	0	0	0	0
Proteobacteria	Gammaproteobacteria	Xanthomonadales	Xanthomonadaceae	Stenotrophomonas	geniculata	aerobic_chemoheterotrophy	Quimioheterotrofia	0	26	0	0	15	13	19	31	29	17	0	34	8	10	25	15	33	5	15	0	0	0	0	12	0	51	0	20	12	0	9	17
Actinobacteria	Actinobacteria	Actinomycetales	Streptomycetaceae	Streptomyces	radiopugnans	aerobic_chemoheterotrophy	Quimioheterotrofia	0	0	0	0	0	0	0	0	0	0	0	0	0	0	0	0	0	0	0	0	18	0	0	0	0	0	0	0	0	0	0	0
Proteobacteria	Gammaproteobacteria	Xanthomonadales	Xanthomonadaceae	Stenotrophomonas	Unassigned	aerobic_chemoheterotrophy	Quimioheterotrofia	0	0	0	0	0	0	0	0	0	0	0	0	0	12	0	0	0	0	0	0	0	0	0	0	0	0	0	0	0	0	0	0
Proteobacteria	Alphaproteobacteria	Rhizobiales	Hyphomicrobiaceae	Pedomicrobium	Unassigned	aerobic_chemoheterotrophy	Quimioheterotrofia	0	0	0	0	0	0	0	0	0	0	0	0	0	0	0	0	0	0	0	0	0	0	0	0	0	0	0	0	0	16	0	0
Verrucomicrobia	Verrucomicrobiae	Verrucomicrobiales	Verrucomicrobiaceae	Unassigned	Unassigned	aerobic_chemoheterotrophy	Quimioheterotrofia	0	0	0	0	0	0	0	0	0	0	0	0	0	0	0	6	0	0	0	0	0	0	0	0	0	0	0	0	0	0	0	0
Proteobacteria	Gammaproteobacteria	Pseudomonadales	Pseudomonadaceae	Pseudomonas	umsongensis	aerobic_chemoheterotrophy	Quimioheterotrofia	0	6	0	0	0	11	4	0	0	0	3	0	0	0	0	0	3	0	0	0	0	0	0	0	0	0	0	0	0	9	2	2
Proteobacteria	Alphaproteobacteria	Rhodospirillales	Acetobacteraceae	Acidocella	Unassigned	aerobic_chemoheterotrophy	Quimioheterotrofia	0	0	0	0	10	0	0	0	0	0	0	0	0	0	0	0	0	0	0	0	0	0	0	0	0	0	0	0	0	0	0	0
Proteobacteria	Alphaproteobacteria	Rhizobiales	Hyphomicrobiaceae	Rhodoplanes	Unassigned	aerobic_chemoheterotrophy	Quimioheterotrofia	0	0	0	0	0	0	0	0	0	0	0	0	0	0	0	0	0	0	0	0	0	0	0	0	0	0	0	0	0	15	0	0
Proteobacteria	Gammaproteobacteria	Pseudomonadales	Moraxellaceae	Enhydrobacter	Unassigned	aerobic_chemoheterotrophy	Quimioheterotrofia	0	0	0	0	2	0	4	8	1	3	0	0	0	0	0	0	0	0	0	0	0	0	0	0	0	0	0	0	1	0	0	0
Proteobacteria	Betaproteobacteria	Burkholderiales	Comamonadaceae	Rubrivivax	Unassigned	aerobic_chemoheterotrophy	Quimioheterotrofia	0	0	0	0	0	0	0	0	0	0	0	0	10	0	0	0	0	0	0	0	0	0	0	0	0	0	0	0	0	0	0	0
Proteobacteria	Alphaproteobacteria	Sphingomonadales	Sphingomonadaceae	Unassigned	Unassigned	aerobic_chemoheterotrophy	Quimioheterotrofia	0	0	0	0	0	0	0	0	0	0	0	0	0	0	0	0	0	0	0	0	0	0	0	0	0	0	0	0	0	0	10	0
Proteobacteria	Alphaproteobacteria	Sphingomonadales	Sphingomonadaceae	Unassigned	Unassigned	aerobic_chemoheterotrophy	Quimioheterotrofia	0	0	0	0	0	0	0	0	0	0	0	0	0	0	0	0	0	0	0	0	0	0	0	0	0	0	0	0	0	0	18	0
Proteobacteria	Alphaproteobacteria	Rhizobiales	Hyphomicrobiaceae	Hyphomicrobium	Unassigned	aerobic_chemoheterotrophy	Quimioheterotrofia	0	0	0	0	0	0	0	0	0	0	0	0	0	0	0	0	0	0	0	0	0	0	0	0	0	0	0	0	16	0	0	0
Actinobacteria	Actinobacteria	Actinomycetales	Streptomycetaceae	Streptomyces	Unassigned	aerobic_chemoheterotrophy	Quimioheterotrofia	0	0	0	0	0	0	0	0	0	16	0	0	0	0	0	0	0	0	0	0	0	0	0	19	0	18	19	0	31	19	0	0
Proteobacteria	Gammaproteobacteria	Pseudomonadales	Pseudomonadaceae	Pseudomonas	Unassigned	aerobic_chemoheterotrophy	Quimioheterotrofia	0	8	0	10	0	0	0	0	0	0	0	0	0	0	0	0	0	0	0	0	0	0	0	0	0	0	0	0	0	0	0	0
Proteobacteria	Alphaproteobacteria	Rhizobiales	Hyphomicrobiaceae	Rhodoplanes	Unassigned	aerobic_chemoheterotrophy	Quimioheterotrofia	0	0	0	0	0	0	0	0	0	0	15	0	11	19	23	0	0	0	0	0	0	0	0	0	0	0	0	0	0	0	0	0
Actinobacteria	Actinobacteria	Actinomycetales	Nocardiaceae	Nocardia	Unassigned	aerobic_chemoheterotrophy	Quimioheterotrofia	0	0	0	0	0	0	0	0	0	0	0	0	0	0	0	0	0	0	0	0	0	0	0	0	0	0	0	0	10	0	0	0
Proteobacteria	Alphaproteobacteria	Rhizobiales	Hyphomicrobiaceae	Pedomicrobium	Unassigned	aerobic_chemoheterotrophy	Quimioheterotrofia	0	7	0	16	0	13	24	0	0	0	0	0	0	9	0	0	0	8	0	0	0	18	0	0	0	0	0	10	0	0	6	0
Proteobacteria	Gammaproteobacteria	Pseudomonadales	Pseudomonadaceae	Pseudomonas	Unassigned	aerobic_chemoheterotrophy	Quimioheterotrofia	0	8	0	0	0	0	0	0	0	0	0	0	0	0	0	0	0	0	0	0	0	0	0	0	0	0	0	0	0	0	0	0
Actinobacteria	Actinobacteria	Actinomycetales	Mycobacteriaceae	Mycobacterium	Unassigned	aerobic_chemoheterotrophy	Quimioheterotrofia	0	0	0	0	0	0	0	0	0	0	0	0	0	0	0	0	0	0	0	0	0	0	0	0	0	0	0	0	8	0	0	0
Proteobacteria	Alphaproteobacteria	Rhizobiales	Hyphomicrobiaceae	Rhodoplanes	Unassigned	aerobic_chemoheterotrophy	Quimioheterotrofia	0	0	0	0	0	0	0	0	0	0	0	0	0	0	0	0	0	0	0	0	0	0	0	0	0	0	14	0	0	0	0	0
Proteobacteria	Alphaproteobacteria	Sphingomonadales	Sphingomonadaceae	Unassigned	Unassigned	aerobic_chemoheterotrophy	Quimioheterotrofia	0	0	0	0	0	0	0	23	0	28	0	0	0	0	0	0	0	0	0	0	0	0	0	0	0	0	0	0	0	0	0	0
Actinobacteria	Actinobacteria	Actinomycetales	Streptomycetaceae	Streptomyces	lanatus	aerobic_chemoheterotrophy	Quimioheterotrofia	0	0	0	0	0	0	0	36	37	18	0	0	30	67	0	0	0	0	0	0	13	0	0	0	0	26	18	0	37	46	19	0
Proteobacteria	Alphaproteobacteria	Rhizobiales	Hyphomicrobiaceae	Rhodoplanes	Unassigned	aerobic_chemoheterotrophy	Quimioheterotrofia	0	0	0	0	0	0	32	0	0	0	0	0	0	0	0	0	0	0	0	0	0	0	0	0	0	0	0	0	0	0	0	0
Proteobacteria	Betaproteobacteria	Burkholderiales	Burkholderiaceae	Burkholderia	bryophila	aerobic_chemoheterotrophy	Quimioheterotrofia	0	0	0	0	0	0	35	0	0	0	0	0	0	0	0	0	0	0	0	0	0	0	0	0	0	0	0	0	0	0	0	0
Proteobacteria	Alphaproteobacteria	Rhizobiales	Hyphomicrobiaceae	Pedomicrobium	Unassigned	aerobic_chemoheterotrophy	Quimioheterotrofia	0	0	0	0	21	0	0	0	0	0	0	0	0	0	0	0	0	0	0	0	0	0	0	41	55	25	111	58	64	40	66	45
Proteobacteria	Alphaproteobacteria	Rhizobiales	Hyphomicrobiaceae	Rhodoplanes	Unassigned	aerobic_chemoheterotrophy	Quimioheterotrofia	0	0	0	0	0	0	0	0	0	0	0	0	0	0	0	0	0	0	0	0	0	0	0	0	0	0	11	12	0	0	0	20
Proteobacteria	Alphaproteobacteria	Sphingomonadales	Sphingomonadaceae	Kaistobacter	Unassigned	aerobic_chemoheterotrophy	Quimioheterotrofia	0	0	0	0	0	0	0	0	0	0	0	0	0	0	0	0	0	0	0	0	0	0	0	0	7	0	0	20	0	0	0	0
Proteobacteria	Alphaproteobacteria	Sphingomonadales	Sphingomonadaceae	Sphingomonas	Unassigned	aerobic_chemoheterotrophy	Quimioheterotrofia	0	0	0	2	0	0	0	0	0	0	0	0	0	0	0	0	0	6	0	0	0	0	0	3	0	0	0	0	0	0	0	0
Proteobacteria	Alphaproteobacteria	Sphingomonadales	Sphingomonadaceae	Sphingobium	yanoikuyae	aerobic_chemoheterotrophy	Quimioheterotrofia	0	0	0	0	0	0	0	0	0	0	0	0	0	0	0	0	17	0	0	0	0	0	0	0	0	0	0	0	0	0	0	0
Proteobacteria	Betaproteobacteria	Rhodocyclales	Rhodocyclaceae	Dechloromonas	Unassigned	aerobic_chemoheterotrophy	Quimioheterotrofia	0	0	0	0	0	0	0	0	0	0	0	0	0	0	0	0	0	0	0	0	0	0	0	0	0	0	9	8	0	0	0	0
Proteobacteria	Alphaproteobacteria	Rhodospirillales	Rhodospirillaceae	Reyranella	massiliensis	aerobic_chemoheterotrophy	Quimioheterotrofia	0	0	0	24	0	0	0	8	0	0	34	47	8	0	0	0	0	0	0	0	0	0	0	0	0	0	0	0	0	0	0	0
Proteobacteria	Alphaproteobacteria	Rhizobiales	Hyphomicrobiaceae	Rhodoplanes	Unassigned	aerobic_chemoheterotrophy	Quimioheterotrofia	0	0	0	0	0	0	0	0	0	0	0	0	0	0	0	0	0	0	0	0	0	0	0	0	0	0	0	0	0	0	0	24
Actinobacteria	Actinobacteria	Actinomycetales	Nocardiaceae	Nocardia	Unassigned	aerobic_chemoheterotrophy	Quimioheterotrofia	0	0	0	0	0	0	0	0	0	0	0	0	0	0	0	0	0	0	0	0	0	0	0	0	10	0	0	0	0	0	0	0
Proteobacteria	Gammaproteobacteria	Pseudomonadales	Moraxellaceae	Acinetobacter	Unassigned	aerobic_chemoheterotrophy	Quimioheterotrofia	0	0	0	0	0	0	0	0	0	0	0	0	0	0	0	0	21	0	0	0	0	0	0	0	0	0	0	0	0	0	0	0
Proteobacteria	Alphaproteobacteria	Rhizobiales	Hyphomicrobiaceae	Rhodoplanes	Unassigned	aerobic_chemoheterotrophy	Quimioheterotrofia	0	18	0	0	0	0	0	0	0	0	0	0	0	0	0	0	0	0	0	0	0	0	0	0	0	0	0	0	0	0	0	0
Proteobacteria	Alphaproteobacteria	Rhizobiales	Hyphomicrobiaceae	Rhodoplanes	Unassigned	aerobic_chemoheterotrophy	Quimioheterotrofia	0	30	17	35	24	11	18	22	20	0	30	21	0	15	22	0	0	13	0	9	10	11	0	14	0	0	0	0	0	0	27	0
Proteobacteria	Alphaproteobacteria	Rhizobiales	Hyphomicrobiaceae	Rhodoplanes	Unassigned	aerobic_chemoheterotrophy	Quimioheterotrofia	0	0	0	0	0	0	0	0	0	0	0	0	0	0	0	0	0	0	0	0	0	0	0	39	0	0	0	0	0	14	13	40
Verrucomicrobia	Verrucomicrobiae	Verrucomicrobiales	Verrucomicrobiaceae	Prosthecobacter	Unassigned	aerobic_chemoheterotrophy	Quimioheterotrofia	0	0	0	0	0	0	0	0	0	0	0	0	0	0	0	0	0	0	0	0	0	9	0	0	0	0	0	0	0	0	0	0
Proteobacteria	Alphaproteobacteria	Rhizobiales	Hyphomicrobiaceae	Pedomicrobium	Unassigned	aerobic_chemoheterotrophy	Quimioheterotrofia	0	0	0	0	0	0	0	0	0	0	0	0	0	0	0	0	0	0	0	0	0	0	0	27	60	32	70	43	66	24	29	45
Verrucomicrobia	[Spartobacteria]	[Chthoniobacterales]	[Chthoniobacteraceae]	Chthoniobacter	Unassigned	aerobic_chemoheterotrophy	Quimioheterotrofia	0	0	0	0	0	0	0	0	0	0	0	0	0	0	0	0	0	0	0	0	0	0	0	0	0	0	0	0	9	0	17	0
Actinobacteria	Actinobacteria	Actinomycetales	Streptomycetaceae	Streptomyces	Unassigned	aerobic_chemoheterotrophy	Quimioheterotrofia	0	0	0	0	0	0	0	0	0	0	0	0	31	0	0	0	0	0	0	0	0	0	0	0	0	0	0	0	0	0	0	0
Proteobacteria	Alphaproteobacteria	Rhizobiales	Hyphomicrobiaceae	Pedomicrobium	Unassigned	aerobic_chemoheterotrophy	Quimioheterotrofia	0	0	0	0	0	0	0	0	0	0	0	0	0	0	0	0	0	0	0	0	0	0	0	0	0	0	0	0	0	15	0	0
Proteobacteria	Alphaproteobacteria	Rhizobiales	Xanthobacteraceae	Labrys	Unassigned	aerobic_chemoheterotrophy	Quimioheterotrofia	0	0	0	0	0	0	0	0	0	0	0	0	0	0	0	0	0	0	0	0	0	0	0	0	5	0	0	13	17	0	0	0
Proteobacteria	Betaproteobacteria	Burkholderiales	Burkholderiaceae	Burkholderia	bryophila	aerobic_chemoheterotrophy	Quimioheterotrofia	0	0	0	0	0	0	0	0	0	0	0	0	0	0	0	0	0	0	0	0	0	0	9	0	0	0	0	0	0	0	0	0
Proteobacteria	Gammaproteobacteria	Pseudomonadales	Pseudomonadaceae	Pseudomonas	Unassigned	aerobic_chemoheterotrophy	Quimioheterotrofia	0	0	0	0	0	0	0	0	22	0	0	0	0	0	0	22	0	0	0	0	0	0	0	0	0	0	0	0	0	0	0	0
Proteobacteria	Alphaproteobacteria	Rhizobiales	Xanthobacteraceae	Labrys	Unassigned	aerobic_chemoheterotrophy	Quimioheterotrofia	0	0	0	0	7	0	0	0	0	0	0	0	0	0	0	0	0	0	0	0	0	0	0	0	0	0	0	0	0	0	0	0
Proteobacteria	Betaproteobacteria	Burkholderiales	Burkholderiaceae	Burkholderia	Unassigned	aerobic_chemoheterotrophy	Quimioheterotrofia	0	0	0	0	0	0	0	4	4	0	2	0	0	0	1	1	0	0	0	0	0	0	0	0	0	0	0	0	0	0	0	0
Proteobacteria	Alphaproteobacteria	Sphingomonadales	Erythrobacteraceae	Unassigned	Unassigned	aerobic_chemoheterotrophy	Quimioheterotrofia	0	0	0	0	0	0	0	0	0	0	0	0	0	0	0	0	0	0	0	0	0	0	0	0	8	0	0	0	0	0	0	0
Proteobacteria	Alphaproteobacteria	Rhizobiales	Hyphomicrobiaceae	Rhodoplanes	Unassigned	aerobic_chemoheterotrophy	Quimioheterotrofia	0	71	95	63	69	82	56	0	0	0	0	0	0	0	0	0	63	0	0	0	0	39	0	0	0	0	0	0	0	0	0	0
Actinobacteria	Actinobacteria	Actinomycetales	Micromonosporaceae	Catellatospora	Unassigned	aerobic_chemoheterotrophy	Quimioheterotrofia	0	0	0	0	0	0	0	0	0	0	0	0	0	0	0	0	0	0	0	0	0	0	0	0	0	0	0	12	0	0	0	0
Actinobacteria	Thermoleophilia	Solirubrobacterales	Solirubrobacteraceae	Solirubrobacter	Unassigned	aerobic_chemoheterotrophy	Quimioheterotrofia	0	0	0	0	0	0	0	0	0	0	0	3	0	0	0	0	0	0	0	0	0	0	0	0	0	0	0	0	0	0	0	0
Proteobacteria	Alphaproteobacteria	Sphingomonadales	Sphingomonadaceae	Novosphingobium	Unassigned	aerobic_chemoheterotrophy	Quimioheterotrofia	0	0	10	0	0	0	0	0	0	0	0	0	0	0	0	0	0	0	0	0	0	0	0	0	0	0	0	0	0	0	0	0
Proteobacteria	Betaproteobacteria	Rhodocyclales	Rhodocyclaceae	Dechloromonas	Unassigned	aerobic_chemoheterotrophy	Quimioheterotrofia	0	0	0	0	0	0	0	12	0	0	0	0	0	0	0	0	0	0	0	0	0	0	0	0	0	0	0	0	0	0	0	0
Proteobacteria	Alphaproteobacteria	Rhizobiales	Hyphomicrobiaceae	Hyphomicrobium	Unassigned	aerobic_chemoheterotrophy	Quimioheterotrofia	0	0	0	0	0	0	0	0	0	0	0	0	0	0	0	0	0	0	0	0	0	0	0	0	0	12	0	0	0	0	0	0
Proteobacteria	Alphaproteobacteria	Rhizobiales	Hyphomicrobiaceae	Rhodoplanes	Unassigned	aerobic_chemoheterotrophy	Quimioheterotrofia	0	0	0	0	0	0	0	0	0	0	0	0	0	0	0	0	0	0	0	0	0	0	0	0	0	0	0	0	11	0	0	0
Actinobacteria	Actinobacteria	Actinomycetales	Streptomycetaceae	Streptomyces	Unassigned	aerobic_chemoheterotrophy	Quimioheterotrofia	0	0	0	0	0	0	0	0	0	0	0	0	0	0	0	0	0	0	0	0	0	0	0	0	0	0	0	0	0	0	0	25
Firmicutes	Bacilli	Bacillales	Paenibacillaceae	Paenibacillus	Unassigned	aerobic_chemoheterotrophy	Quimioheterotrofia	0	0	0	0	0	0	0	0	0	0	0	0	0	0	0	0	0	0	0	0	0	0	0	0	8	0	0	0	0	0	0	0
Actinobacteria	Actinobacteria	Actinomycetales	Micromonosporaceae	Pilimelia	Unassigned	aerobic_chemoheterotrophy	Quimioheterotrofia	0	0	0	0	0	0	0	0	0	0	0	0	0	0	0	0	0	0	0	0	0	0	0	37	31	26	0	0	81	41	38	57
Proteobacteria	Alphaproteobacteria	Rhizobiales	Hyphomicrobiaceae	Pedomicrobium	Unassigned	aerobic_chemoheterotrophy	Quimioheterotrofia	0	0	0	0	0	0	0	0	0	0	0	0	0	0	0	0	0	0	0	0	0	0	0	0	0	0	0	0	0	0	49	0
Proteobacteria	Alphaproteobacteria	Sphingomonadales	Sphingomonadaceae	Kaistobacter	Unassigned	aerobic_chemoheterotrophy	Quimioheterotrofia	0	0	0	0	0	0	0	0	0	0	0	0	0	0	0	0	0	0	0	0	0	0	0	0	18	0	0	0	0	0	0	0
Proteobacteria	Gammaproteobacteria	Xanthomonadales	Xanthomonadaceae	Dyella	japonica	aerobic_chemoheterotrophy	Quimioheterotrofia	0	0	0	0	0	0	0	0	0	0	0	7	0	0	0	0	0	0	0	0	0	0	0	0	0	0	0	0	0	0	0	0
Verrucomicrobia	[Spartobacteria]	[Chthoniobacterales]	[Chthoniobacteraceae]	Chthoniobacter	Unassigned	aerobic_chemoheterotrophy	Quimioheterotrofia	0	0	1	0	0	0	0	0	0	0	0	0	0	0	0	0	0	3	3	0	2	0	0	0	0	0	0	0	0	0	0	0
Bacteroidetes	Flavobacteriia	Flavobacteriales	[Weeksellaceae]	Chryseobacterium	Unassigned	aerobic_chemoheterotrophy	Quimioheterotrofia	0	7	0	0	0	0	0	0	0	0	0	0	0	0	0	0	0	0	0	0	0	0	0	0	0	0	0	0	0	0	0	0
Bacteroidetes	Cytophagia	Cytophagales	Flammeovirgaceae	Unassigned	Unassigned	aerobic_chemoheterotrophy	Quimioheterotrofia	0	0	0	0	0	0	0	0	0	3	0	6	0	0	0	14	0	0	0	0	0	0	0	0	0	0	0	0	0	0	0	0
Proteobacteria	Alphaproteobacteria	Rhizobiales	Hyphomicrobiaceae	Rhodoplanes	Unassigned	aerobic_chemoheterotrophy	Quimioheterotrofia	0	0	0	0	0	0	0	0	0	0	0	0	0	0	0	0	0	0	0	0	0	0	0	61	41	132	35	45	40	0	95	133
Proteobacteria	Gammaproteobacteria	Pseudomonadales	Pseudomonadaceae	Pseudomonas	viridiflava	aerobic_chemoheterotrophy	Quimioheterotrofia	0	0	0	0	0	4	0	0	0	0	0	0	0	0	0	0	0	0	0	0	0	0	0	0	0	0	0	0	0	0	0	0
Proteobacteria	Gammaproteobacteria	Pseudomonadales	Pseudomonadaceae	Pseudomonas	Unassigned	aerobic_chemoheterotrophy	Quimioheterotrofia	0	0	0	0	0	0	0	0	0	0	0	0	0	0	0	0	28	0	0	0	0	0	0	0	0	0	0	0	0	0	0	0
Proteobacteria	Alphaproteobacteria	Rhizobiales	Phyllobacteriaceae	Phyllobacterium	Unassigned	aerobic_chemoheterotrophy	Quimioheterotrofia	0	0	0	0	0	61	11	0	0	0	4	5	0	0	0	0	0	0	0	0	0	0	0	3	16	6	0	0	0	4	11	9
Proteobacteria	Alphaproteobacteria	Rhizobiales	Hyphomicrobiaceae	Rhodoplanes	Unassigned	aerobic_chemoheterotrophy	Quimioheterotrofia	0	0	0	0	0	0	0	0	0	0	0	0	0	0	0	0	10	0	0	0	0	0	0	0	0	0	0	0	0	0	0	0
Proteobacteria	Alphaproteobacteria	Rhizobiales	Bradyrhizobiaceae	Bradyrhizobium	Unassigned	aerobic_chemoheterotrophy	Quimioheterotrofia	0	0	0	0	0	0	0	0	0	0	0	0	0	0	0	0	0	0	0	0	0	0	0	0	0	30	0	22	0	0	0	0
Verrucomicrobia	[Spartobacteria]	[Chthoniobacterales]	[Chthoniobacteraceae]	Chthoniobacter	Unassigned	aerobic_chemoheterotrophy	Quimioheterotrofia	0	0	0	0	0	0	0	0	0	12	0	0	0	0	0	0	0	0	0	0	0	0	0	0	0	0	0	0	0	0	0	0
Actinobacteria	Actinobacteria	Actinomycetales	Nocardioidaceae	Nocardioides	Unassigned	aerobic_chemoheterotrophy	Quimioheterotrofia	0	0	0	0	0	0	0	17	0	17	0	0	0	0	0	0	0	0	0	0	0	0	0	16	11	21	7	0	0	0	0	0
Proteobacteria	Gammaproteobacteria	Pseudomonadales	Pseudomonadaceae	Pseudomonas	Unassigned	aerobic_chemoheterotrophy	Quimioheterotrofia	0	0	13	13	0	0	0	5	28	0	23	21	35	28	0	41	0	0	0	0	0	0	0	0	0	0	0	0	0	0	0	0
Proteobacteria	Gammaproteobacteria	Pseudomonadales	Moraxellaceae	Acinetobacter	Unassigned	aerobic_chemoheterotrophy	Quimioheterotrofia	0	0	0	0	0	0	0	0	0	0	0	0	0	0	0	0	0	0	0	0	0	0	0	0	0	0	0	0	9	0	0	0
Proteobacteria	Betaproteobacteria	Burkholderiales	Burkholderiaceae	Burkholderia	Unassigned	aerobic_chemoheterotrophy	Quimioheterotrofia	0	0	0	20	0	0	0	0	0	0	0	0	0	0	0	0	0	0	0	0	0	0	0	0	0	0	0	0	0	0	0	0
Proteobacteria	Alphaproteobacteria	Sphingomonadales	Sphingomonadaceae	Kaistobacter	Unassigned	aerobic_chemoheterotrophy	Quimioheterotrofia	0	0	0	0	0	0	0	22	0	0	31	40	0	0	0	0	0	0	0	0	0	0	0	0	0	0	0	0	0	0	0	0
Proteobacteria	Alphaproteobacteria	Rhizobiales	Hyphomicrobiaceae	Rhodoplanes	Unassigned	aerobic_chemoheterotrophy	Quimioheterotrofia	0	23	0	0	0	0	0	0	0	0	0	0	0	0	0	0	0	0	0	0	0	0	0	0	0	0	0	0	0	0	0	0
Actinobacteria	Actinobacteria	Actinomycetales	Mycobacteriaceae	Mycobacterium	celatum	aerobic_chemoheterotrophy	Quimioheterotrofia	0	0	0	0	0	0	0	0	0	0	0	0	0	0	11	0	0	0	0	0	0	0	0	0	0	0	0	0	0	0	0	0
Proteobacteria	Alphaproteobacteria	Rhizobiales	Hyphomicrobiaceae	Pedomicrobium	Unassigned	aerobic_chemoheterotrophy	Quimioheterotrofia	0	0	0	0	0	0	0	0	0	0	0	0	0	0	0	0	0	0	0	0	0	0	0	13	0	2	10	3	3	7	12	0
Actinobacteria	Actinobacteria	Actinomycetales	Pseudonocardiaceae	Pseudonocardia	Unassigned	aerobic_chemoheterotrophy	Quimioheterotrofia	0	0	0	0	0	0	0	0	0	23	0	0	0	0	0	0	0	0	0	0	0	0	0	0	0	0	0	0	0	0	0	0
Proteobacteria	Alphaproteobacteria	Rhizobiales	Hyphomicrobiaceae	Rhodoplanes	Unassigned	aerobic_chemoheterotrophy	Quimioheterotrofia	0	0	0	0	0	0	0	0	0	0	0	0	0	0	0	0	0	0	0	0	0	0	0	0	0	0	0	0	0	0	25	0
Firmicutes	Bacilli	Bacillales	Paenibacillaceae	Paenibacillus	chondroitinus	aerobic_chemoheterotrophy	Quimioheterotrofia	0	0	0	0	0	0	0	0	26	0	0	0	0	0	0	0	0	0	0	0	0	0	0	0	0	0	0	0	0	0	0	0
Proteobacteria	Alphaproteobacteria	Rhizobiales	Hyphomicrobiaceae	Hyphomicrobium	Unassigned	aerobic_chemoheterotrophy	Quimioheterotrofia	10	0	0	0	0	0	0	0	0	0	0	0	0	0	0	0	0	0	0	0	0	0	0	0	0	0	0	0	0	0	0	0
Actinobacteria	Actinobacteria	Actinomycetales	Streptomycetaceae	Streptomyces	Unassigned	aerobic_chemoheterotrophy	Quimioheterotrofia	0	0	0	0	0	0	0	0	0	0	0	0	0	0	0	0	0	6	0	0	0	0	0	0	0	0	0	0	0	0	0	0
Proteobacteria	Gammaproteobacteria	Pseudomonadales	Pseudomonadaceae	Pseudomonas	viridiflava	aerobic_chemoheterotrophy	Quimioheterotrofia	0	0	0	0	0	0	0	0	0	0	0	0	13	0	0	0	0	0	0	0	0	0	0	0	0	0	0	0	0	0	6	0
Proteobacteria	Alphaproteobacteria	Rhizobiales	Hyphomicrobiaceae	Rhodoplanes	Unassigned	aerobic_chemoheterotrophy	Quimioheterotrofia	0	0	0	0	0	0	0	0	0	0	0	0	0	0	0	0	0	0	0	0	0	21	0	0	0	0	0	0	0	0	0	0
Proteobacteria	Alphaproteobacteria	Rhizobiales	Hyphomicrobiaceae	Rhodoplanes	Unassigned	aerobic_chemoheterotrophy	Quimioheterotrofia	0	0	29	39	0	0	0	0	0	0	0	0	0	0	0	26	0	0	0	0	0	0	0	0	0	0	0	0	0	0	0	0
Proteobacteria	Gammaproteobacteria	Pseudomonadales	Pseudomonadaceae	Pseudomonas	Unassigned	aerobic_chemoheterotrophy	Quimioheterotrofia	0	0	0	0	0	0	0	0	0	0	0	0	0	0	0	0	0	0	0	0	0	0	0	0	0	0	0	0	0	14	0	0
Proteobacteria	Alphaproteobacteria	Rhizobiales	Hyphomicrobiaceae	Rhodoplanes	Unassigned	aerobic_chemoheterotrophy	Quimioheterotrofia	0	0	0	0	0	0	0	0	0	0	0	0	0	0	10	0	0	0	0	0	0	0	0	0	0	0	0	0	0	0	0	0
Actinobacteria	Actinobacteria	Actinomycetales	Micromonosporaceae	Virgisporangium	Unassigned	aerobic_chemoheterotrophy	Quimioheterotrofia	0	0	0	0	0	0	0	0	0	0	0	0	0	0	0	0	0	0	0	0	0	0	0	0	0	0	0	0	0	14	0	15
Proteobacteria	Alphaproteobacteria	Rhizobiales	Hyphomicrobiaceae	Rhodoplanes	Unassigned	aerobic_chemoheterotrophy	Quimioheterotrofia	0	0	0	0	0	0	0	0	0	0	0	0	0	0	0	0	0	0	0	0	0	0	0	121	140	129	173	110	195	99	146	168
Proteobacteria	Alphaproteobacteria	Rhizobiales	Hyphomicrobiaceae	Rhodoplanes	Unassigned	aerobic_chemoheterotrophy	Quimioheterotrofia	0	0	0	0	0	0	0	0	0	0	0	0	0	0	0	0	0	0	0	0	0	0	0	35	34	24	45	61	82	62	53	66
Proteobacteria	Alphaproteobacteria	Rhizobiales	Hyphomicrobiaceae	Rhodoplanes	Unassigned	aerobic_chemoheterotrophy	Quimioheterotrofia	0	17	0	0	0	0	0	0	0	0	0	0	0	0	0	0	0	0	0	0	0	0	0	0	0	0	0	0	0	0	0	0
Proteobacteria	Alphaproteobacteria	Rhizobiales	Hyphomicrobiaceae	Rhodoplanes	Unassigned	aerobic_chemoheterotrophy	Quimioheterotrofia	0	23	0	0	0	0	0	0	0	0	0	0	0	18	46	0	0	0	31	0	0	0	0	23	56	41	17	34	0	45	0	56
Proteobacteria	Gammaproteobacteria	Pseudomonadales	Moraxellaceae	Psychrobacter	pacificensis	aerobic_chemoheterotrophy	Quimioheterotrofia	0	0	0	0	0	0	0	0	0	0	0	0	0	0	0	0	0	0	0	0	0	11	0	0	0	0	0	0	0	0	0	0
Proteobacteria	Alphaproteobacteria	Rhodospirillales	Rhodospirillaceae	Reyranella	massiliensis	aerobic_chemoheterotrophy	Quimioheterotrofia	0	7	0	0	0	0	0	0	0	0	0	0	0	0	0	0	0	0	0	9	0	0	0	0	0	0	0	0	0	0	0	0
Actinobacteria	Actinobacteria	Actinomycetales	Microbacteriaceae	Microbacterium	Unassigned	aerobic_chemoheterotrophy	Quimioheterotrofia	0	30	27	0	0	0	0	0	0	0	0	0	0	0	0	0	0	50	36	42	30	0	0	0	0	0	0	0	0	0	0	0
Proteobacteria	Gammaproteobacteria	Pseudomonadales	Moraxellaceae	Acinetobacter	Unassigned	aerobic_chemoheterotrophy	Quimioheterotrofia	0	0	0	0	0	0	0	0	0	0	0	0	0	0	0	0	16	0	0	0	0	0	0	0	0	0	0	0	0	0	0	0
Proteobacteria	Alphaproteobacteria	Rhizobiales	Hyphomicrobiaceae	Rhodoplanes	Unassigned	aerobic_chemoheterotrophy	Quimioheterotrofia	0	0	0	0	0	0	0	0	0	0	0	0	0	0	0	0	0	0	0	0	0	10	0	0	0	0	0	0	0	0	0	0
Actinobacteria	Actinobacteria	Actinomycetales	Nocardiaceae	Nocardia	Unassigned	aerobic_chemoheterotrophy	Quimioheterotrofia	0	0	0	0	0	0	0	0	0	0	0	0	9	0	0	0	0	0	0	0	0	0	0	0	0	0	0	0	0	0	0	0
Actinobacteria	Actinobacteria	Actinomycetales	Mycobacteriaceae	Mycobacterium	Unassigned	aerobic_chemoheterotrophy	Quimioheterotrofia	0	0	0	0	0	0	0	0	0	0	0	0	0	0	0	0	0	0	0	0	0	0	0	22	11	31	57	0	0	0	0	0
Actinobacteria	Actinobacteria	Actinomycetales	Microbacteriaceae	Microbacterium	Unassigned	aerobic_chemoheterotrophy	Quimioheterotrofia	51	44	65	0	0	0	0	0	0	0	0	0	0	0	0	0	0	99	88	69	66	0	0	0	0	0	0	0	0	0	0	0
Proteobacteria	Alphaproteobacteria	Caulobacterales	Caulobacteraceae	Caulobacter	Unassigned	aerobic_chemoheterotrophy	Quimioheterotrofia	0	0	0	0	0	0	0	0	0	0	0	0	0	0	0	0	0	0	0	0	0	0	0	0	0	11	0	0	0	0	0	0
Proteobacteria	Gammaproteobacteria	Alteromonadales	125ds10	Unassigned	Unassigned	aerobic_chemoheterotrophy	Quimioheterotrofia	2	0	0	0	3	0	0	0	0	0	0	0	0	0	0	0	0	0	0	0	0	0	0	0	0	0	0	0	0	0	0	0
Firmicutes	Bacilli	Bacillales	Paenibacillaceae	Paenibacillus	Unassigned	aerobic_chemoheterotrophy	Quimioheterotrofia	0	0	0	0	0	17	0	0	0	0	0	0	0	0	0	0	0	0	0	0	0	0	0	0	0	0	0	0	0	0	0	0
Firmicutes	Bacilli	Bacillales	Paenibacillaceae	Paenibacillus	chondroitinus	aerobic_chemoheterotrophy	Quimioheterotrofia	0	0	0	0	0	3	0	0	0	0	0	0	0	0	0	0	0	0	0	0	0	0	0	0	0	0	0	0	0	0	0	0
Proteobacteria	Gammaproteobacteria	Xanthomonadales	Xanthomonadaceae	Thermomonas	dokdonensis	aerobic_chemoheterotrophy	Quimioheterotrofia	0	0	0	0	0	0	0	0	0	0	0	0	0	0	0	0	0	0	0	0	0	0	0	0	0	0	0	0	0	11	0	0
Actinobacteria	Actinobacteria	Actinomycetales	Mycobacteriaceae	Mycobacterium	vaccae	aerobic_chemoheterotrophy	Quimioheterotrofia	0	0	0	0	44	0	0	0	0	0	0	0	0	0	0	0	0	0	0	0	0	0	0	0	22	0	0	0	0	0	0	0
Proteobacteria	Gammaproteobacteria	Legionellales	Legionellaceae	Legionella	Unassigned	aerobic_chemoheterotrophy	Quimioheterotrofia	0	0	0	0	0	0	0	7	0	0	0	0	0	0	0	0	0	0	0	0	0	0	0	0	0	0	0	0	0	0	0	0
Actinobacteria	Actinobacteria	Actinomycetales	Pseudonocardiaceae	Pseudonocardia	Unassigned	aerobic_chemoheterotrophy	Quimioheterotrofia	0	0	0	0	0	0	0	0	0	0	0	0	0	15	0	0	0	0	0	0	3	0	0	0	0	0	0	0	0	0	0	0
Proteobacteria	Alphaproteobacteria	Caulobacterales	Caulobacteraceae	Asticcacaulis	biprosthecium	aerobic_chemoheterotrophy	Quimioheterotrofia	0	0	0	0	0	0	0	0	0	0	0	0	0	0	0	0	0	0	0	0	0	0	0	0	0	0	0	0	0	0	7	0
Proteobacteria	Alphaproteobacteria	Rhizobiales	Hyphomicrobiaceae	Pedomicrobium	Unassigned	aerobic_chemoheterotrophy	Quimioheterotrofia	0	0	0	0	0	0	0	0	0	0	0	0	0	0	0	0	0	0	0	0	0	0	0	0	25	0	15	0	0	0	8	20
Proteobacteria	Alphaproteobacteria	Rhizobiales	Hyphomicrobiaceae	Devosia	Unassigned	aerobic_chemoheterotrophy	Quimioheterotrofia	0	0	0	0	0	0	0	30	0	0	0	0	0	0	0	0	0	0	0	0	0	0	0	0	0	0	0	0	0	0	0	14
Actinobacteria	Actinobacteria	Actinomycetales	Mycobacteriaceae	Mycobacterium	Unassigned	aerobic_chemoheterotrophy	Quimioheterotrofia	0	0	0	0	0	0	0	0	16	20	15	0	0	27	0	0	0	0	0	0	0	0	0	0	0	0	0	0	0	0	0	0
Proteobacteria	Alphaproteobacteria	Rhizobiales	Hyphomicrobiaceae	Rhodoplanes	Unassigned	aerobic_chemoheterotrophy	Quimioheterotrofia	0	0	0	0	0	0	0	0	0	0	0	0	0	0	0	20	0	0	0	0	0	0	0	0	0	0	0	0	0	0	0	0
Proteobacteria	Gammaproteobacteria	Pseudomonadales	Pseudomonadaceae	Pseudomonas	umsongensis	aerobic_chemoheterotrophy	Quimioheterotrofia	0	3	0	0	0	15	9	0	0	0	8	0	0	0	0	0	9	0	0	0	0	0	0	0	0	0	0	0	0	42	0	17
Proteobacteria	Alphaproteobacteria	Caulobacterales	Caulobacteraceae	Asticcacaulis	Unassigned	aerobic_chemoheterotrophy	Quimioheterotrofia	0	0	0	0	0	0	0	0	0	0	0	0	0	0	0	0	0	0	0	0	0	0	0	0	0	0	0	0	0	8	0	0
Actinobacteria	Actinobacteria	Actinomycetales	Micromonosporaceae	Virgisporangium	ochraceum	aerobic_chemoheterotrophy	Quimioheterotrofia	0	0	0	0	0	0	0	0	0	0	0	0	0	0	0	0	0	0	0	0	0	0	0	0	0	0	0	23	0	0	0	0
Firmicutes	Bacilli	Bacillales	Bacillaceae	Bacillus	flexus	aerobic_chemoheterotrophy	Quimioheterotrofia	0	0	0	0	0	0	0	0	0	0	0	0	0	8	14	0	0	0	0	0	0	0	0	0	0	0	0	0	0	0	0	0
Proteobacteria	Alphaproteobacteria	Rhizobiales	Hyphomicrobiaceae	Pedomicrobium	Unassigned	aerobic_chemoheterotrophy	Quimioheterotrofia	0	0	16	0	0	21	23	0	0	0	0	0	0	0	0	0	0	0	0	0	10	0	0	0	0	26	0	35	43	0	28	51
Proteobacteria	Betaproteobacteria	Burkholderiales	Burkholderiaceae	Burkholderia	Unassigned	aerobic_chemoheterotrophy	Quimioheterotrofia	0	0	0	0	0	0	0	0	0	0	0	0	0	0	0	0	0	0	0	0	0	0	0	0	0	0	0	0	0	0	8	0
Actinobacteria	Actinobacteria	Actinomycetales	Mycobacteriaceae	Mycobacterium	gordonae	aerobic_chemoheterotrophy	Quimioheterotrofia	0	0	0	18	0	0	0	20	18	6	19	28	73	55	32	15	0	0	0	18	0	0	0	21	17	20	16	24	14	0	22	31
Actinobacteria	Actinobacteria	Actinomycetales	Nocardioidaceae	Nocardioides	panacihumi	aerobic_chemoheterotrophy	Quimioheterotrofia	0	0	0	0	0	0	0	0	0	0	0	0	0	15	0	0	0	0	0	0	0	0	0	0	0	0	0	0	0	0	0	0
Proteobacteria	Betaproteobacteria	Burkholderiales	Burkholderiaceae	Burkholderia	Unassigned	aerobic_chemoheterotrophy	Quimioheterotrofia	0	0	0	0	0	0	0	0	0	0	0	0	0	0	0	0	0	0	0	0	0	0	0	0	0	9	0	0	0	11	9	0
Proteobacteria	Betaproteobacteria	Burkholderiales	Comamonadaceae	Rubrivivax	gelatinosus	aerobic_chemoheterotrophy	Quimioheterotrofia	0	0	4	0	0	0	0	0	0	0	0	0	0	0	25	0	0	0	0	0	0	0	0	1	0	10	9	3	9	7	4	1
Proteobacteria	Betaproteobacteria	Burkholderiales	Burkholderiaceae	Burkholderia	Unassigned	aerobic_chemoheterotrophy	Quimioheterotrofia	0	0	0	0	11	0	0	0	0	0	0	0	0	0	0	0	0	0	0	0	0	0	0	0	0	0	0	0	0	0	0	0
Proteobacteria	Betaproteobacteria	Burkholderiales	Burkholderiaceae	Burkholderia	Unassigned	aerobic_chemoheterotrophy	Quimioheterotrofia	0	0	0	0	0	0	0	0	0	0	0	0	10	0	0	0	0	0	0	0	0	0	0	0	0	0	0	0	0	0	0	0
Actinobacteria	Actinobacteria	Actinomycetales	Sporichthyaceae	Sporichthya	Unassigned	aerobic_chemoheterotrophy	Quimioheterotrofia	0	0	0	0	0	0	0	0	0	0	0	0	0	0	0	0	0	0	0	0	0	0	0	0	0	0	0	0	38	0	0	15
Actinobacteria	Actinobacteria	Actinomycetales	Streptomycetaceae	Streptomyces	Unassigned	aerobic_chemoheterotrophy	Quimioheterotrofia	0	0	0	0	0	0	0	0	0	0	0	0	0	0	0	0	0	0	0	13	0	0	0	0	0	0	0	0	0	0	0	0
Proteobacteria	Alphaproteobacteria	Sphingomonadales	Sphingomonadaceae	Sphingobium	Unassigned	aerobic_chemoheterotrophy	Quimioheterotrofia	0	0	0	0	0	0	0	0	0	0	0	0	0	0	0	0	0	0	0	0	0	0	0	0	0	0	0	0	0	10	0	0
Actinobacteria	Actinobacteria	Actinomycetales	Mycobacteriaceae	Mycobacterium	Unassigned	aerobic_chemoheterotrophy	Quimioheterotrofia	0	0	0	0	0	0	0	0	0	0	0	0	0	0	0	0	0	0	0	0	0	0	0	0	0	0	0	7	8	0	0	0
Actinobacteria	Actinobacteria	Actinomycetales	Sporichthyaceae	Sporichthya	Unassigned	aerobic_chemoheterotrophy	Quimioheterotrofia	0	0	0	0	0	0	0	0	0	0	0	0	0	0	0	0	0	0	0	0	0	0	0	0	0	16	17	0	0	0	26	0
Proteobacteria	Betaproteobacteria	Burkholderiales	Burkholderiaceae	Burkholderia	tuberum	aerobic_chemoheterotrophy	Quimioheterotrofia	0	0	0	0	0	0	0	0	0	0	0	0	0	0	0	0	0	0	0	0	0	0	0	0	0	0	0	0	7	0	0	0
Actinobacteria	Actinobacteria	Actinomycetales	Micromonosporaceae	Pilimelia	Unassigned	aerobic_chemoheterotrophy	Quimioheterotrofia	0	0	0	0	0	0	0	0	0	0	0	0	0	0	0	0	0	0	0	0	0	0	0	0	11	0	0	0	30	24	0	20
Proteobacteria	Gammaproteobacteria	Xanthomonadales	Xanthomonadaceae	Xanthomonas	Unassigned	aerobic_chemoheterotrophy	Quimioheterotrofia	0	0	0	0	0	0	0	0	0	0	0	0	0	0	0	0	0	0	0	0	0	297	0	0	0	0	0	0	0	0	0	0
Actinobacteria	Actinobacteria	Actinomycetales	Streptomycetaceae	Streptomyces	Unassigned	aerobic_chemoheterotrophy	Quimioheterotrofia	0	0	0	0	0	0	0	0	0	0	0	0	0	0	0	0	0	0	0	0	0	0	0	0	0	0	0	0	0	24	0	0
Proteobacteria	Alphaproteobacteria	Rhodospirillales	Rhodospirillaceae	Reyranella	massiliensis	aerobic_chemoheterotrophy	Quimioheterotrofia	0	0	0	0	0	0	0	0	0	0	0	0	0	0	0	0	0	0	0	0	0	0	0	37	0	19	20	31	0	29	32	0
Actinobacteria	Actinobacteria	Actinomycetales	Mycobacteriaceae	Mycobacterium	Unassigned	aerobic_chemoheterotrophy	Quimioheterotrofia	0	0	0	0	0	0	0	49	25	0	26	0	20	19	0	32	0	0	0	0	0	0	0	0	0	18	0	0	0	13	0	0
Proteobacteria	Betaproteobacteria	Burkholderiales	Comamonadaceae	Rhodoferax	Unassigned	aerobic_chemoheterotrophy	Quimioheterotrofia	0	15	0	0	0	0	0	0	0	0	0	0	0	0	0	0	0	0	0	0	0	0	0	0	0	0	0	0	0	0	0	0
Proteobacteria	Betaproteobacteria	Burkholderiales	Burkholderiaceae	Burkholderia	Unassigned	aerobic_chemoheterotrophy	Quimioheterotrofia	0	0	0	0	0	0	0	0	0	0	0	0	0	0	0	0	0	0	0	0	0	0	0	0	12	14	9	8	14	0	0	4
Proteobacteria	Gammaproteobacteria	Xanthomonadales	Xanthomonadaceae	Stenotrophomonas	Unassigned	aerobic_chemoheterotrophy	Quimioheterotrofia	0	0	0	0	0	0	0	0	0	0	0	0	0	0	0	0	0	0	0	0	9	0	0	0	0	0	0	0	0	0	0	0
Proteobacteria	Alphaproteobacteria	Rhizobiales	Hyphomicrobiaceae	Rhodoplanes	Unassigned	aerobic_chemoheterotrophy	Quimioheterotrofia	0	0	0	0	0	0	0	0	0	0	0	0	0	0	0	0	0	0	0	0	0	0	0	0	0	0	16	11	13	0	0	0
Proteobacteria	Alphaproteobacteria	Rhizobiales	Hyphomicrobiaceae	Pedomicrobium	Unassigned	aerobic_chemoheterotrophy	Quimioheterotrofia	0	0	0	0	0	0	0	0	0	0	0	0	0	0	0	0	0	0	0	0	0	0	0	0	0	13	0	0	0	0	0	0
Proteobacteria	Gammaproteobacteria	Pseudomonadales	Pseudomonadaceae	Pseudomonas	Unassigned	aerobic_chemoheterotrophy	Quimioheterotrofia	0	0	0	0	0	0	0	0	0	0	0	0	0	0	0	0	0	0	0	0	0	0	0	0	0	0	0	0	0	15	0	0
Proteobacteria	Gammaproteobacteria	Xanthomonadales	Xanthomonadaceae	Dyella	japonica	aerobic_chemoheterotrophy	Quimioheterotrofia	21	94	28	0	16	16	15	0	0	0	0	0	0	0	0	0	0	35	22	18	10	0	0	0	0	0	0	0	0	0	0	0
Proteobacteria	Alphaproteobacteria	Rhizobiales	Rhizobiaceae	Agrobacterium	sullae	aerobic_chemoheterotrophy	Quimioheterotrofia	0	0	0	0	0	0	0	0	0	0	0	0	16	0	0	0	0	0	0	0	0	0	0	2	17	5	11	10	0	0	13	31
Proteobacteria	Alphaproteobacteria	Rhizobiales	Hyphomicrobiaceae	Rhodoplanes	Unassigned	aerobic_chemoheterotrophy	Quimioheterotrofia	0	0	0	0	0	0	0	29	0	0	0	0	0	0	0	21	0	0	0	0	0	0	0	0	0	0	0	0	0	0	0	0
Proteobacteria	Alphaproteobacteria	Rhodospirillales	Rhodospirillaceae	Reyranella	massiliensis	aerobic_chemoheterotrophy	Quimioheterotrofia	0	0	0	0	0	0	0	0	0	0	0	0	0	0	0	0	0	0	0	0	0	0	0	0	12	0	0	21	0	0	0	0
Proteobacteria	Alphaproteobacteria	Sphingomonadales	Sphingomonadaceae	Sphingomonas	Unassigned	aerobic_chemoheterotrophy	Quimioheterotrofia	0	0	0	0	0	0	0	4	0	21	14	25	0	0	0	0	0	0	0	0	0	0	0	5	5	0	0	0	6	0	0	0
Actinobacteria	Actinobacteria	Actinomycetales	Mycobacteriaceae	Mycobacterium	celatum	aerobic_chemoheterotrophy	Quimioheterotrofia	0	0	0	0	0	0	0	0	0	0	0	0	17	0	0	0	0	0	0	0	0	0	0	0	0	0	0	0	0	0	0	0
Firmicutes	Bacilli	Bacillales	Alicyclobacillaceae	Alicyclobacillus	Unassigned	aerobic_chemoheterotrophy	Quimioheterotrofia	0	0	0	0	0	0	0	0	0	0	0	0	8	0	0	0	0	0	0	0	0	0	0	0	0	0	0	0	0	0	0	0
Bacteroidetes	Flavobacteriia	Flavobacteriales	Flavobacteriaceae	Flavobacterium	Unassigned	aerobic_chemoheterotrophy	Quimioheterotrofia	0	0	18	19	0	6	5	0	0	0	10	16	0	0	0	0	11	15	11	0	0	0	0	0	0	0	0	0	0	0	0	5
Proteobacteria	Alphaproteobacteria	Rhizobiales	Hyphomicrobiaceae	Rhodoplanes	Unassigned	aerobic_chemoheterotrophy	Quimioheterotrofia	0	0	0	0	0	0	0	0	0	0	2	0	0	0	0	0	0	2	0	0	0	0	0	1	0	0	0	0	0	0	0	0
Proteobacteria	Alphaproteobacteria	Rhizobiales	Hyphomicrobiaceae	Rhodoplanes	Unassigned	aerobic_chemoheterotrophy	Quimioheterotrofia	0	0	0	0	0	0	9	0	0	0	0	0	0	0	0	0	0	0	0	0	0	0	0	0	0	0	0	0	0	0	0	0
Proteobacteria	Betaproteobacteria	Burkholderiales	Comamonadaceae	Rubrivivax	Unassigned	aerobic_chemoheterotrophy	Quimioheterotrofia	0	0	0	0	0	0	0	0	3	0	0	0	0	0	0	0	0	0	0	0	0	0	0	0	0	0	0	0	0	0	0	0
Actinobacteria	Actinobacteria	Actinomycetales	Mycobacteriaceae	Mycobacterium	celatum	aerobic_chemoheterotrophy	Quimioheterotrofia	0	0	0	0	0	0	0	0	0	0	0	0	41	37	38	57	0	0	0	0	15	0	0	0	0	0	0	22	0	0	0	0
Proteobacteria	Betaproteobacteria	Burkholderiales	Burkholderiaceae	Burkholderia	Unassigned	aerobic_chemoheterotrophy	Quimioheterotrofia	0	44	0	0	0	0	0	0	0	0	0	0	0	0	0	0	0	0	0	0	0	0	0	0	0	0	0	0	0	0	0	0
Proteobacteria	Alphaproteobacteria	Rhizobiales	Hyphomicrobiaceae	Rhodoplanes	Unassigned	aerobic_chemoheterotrophy	Quimioheterotrofia	0	11	13	14	0	0	7	59	21	42	31	46	17	39	17	8	0	0	0	0	12	0	0	50	0	51	83	43	43	0	30	40
Proteobacteria	Betaproteobacteria	Burkholderiales	Burkholderiaceae	Burkholderia	Unassigned	aerobic_chemoheterotrophy	Quimioheterotrofia	0	13	0	0	0	0	0	0	0	0	0	0	0	0	0	0	0	0	0	0	0	0	0	0	0	0	0	0	0	0	0	0
Firmicutes	Bacilli	Bacillales	Paenibacillaceae	Paenibacillus	Unassigned	aerobic_chemoheterotrophy	Quimioheterotrofia	0	0	0	0	0	0	0	0	0	0	0	0	0	0	0	0	0	0	0	0	0	0	0	0	0	0	0	0	0	0	13	0
Bacteroidetes	Flavobacteriia	Flavobacteriales	Flavobacteriaceae	Flavobacterium	Unassigned	aerobic_chemoheterotrophy	Quimioheterotrofia	0	0	0	0	0	0	0	38	0	0	0	0	0	0	0	0	0	0	0	0	0	0	0	0	0	0	0	0	0	0	0	0
Proteobacteria	Alphaproteobacteria	Rhizobiales	Hyphomicrobiaceae	Rhodoplanes	Unassigned	aerobic_chemoheterotrophy	Quimioheterotrofia	0	0	0	0	0	0	0	0	0	0	0	0	0	0	0	0	0	0	0	0	0	0	0	0	0	0	0	0	12	0	0	0
Proteobacteria	Betaproteobacteria	Burkholderiales	Burkholderiaceae	Burkholderia	Unassigned	aerobic_chemoheterotrophy	Quimioheterotrofia	0	0	0	10	0	0	0	0	0	0	0	0	0	0	0	0	0	0	0	0	0	0	0	0	0	0	0	0	0	0	0	0
Proteobacteria	Betaproteobacteria	Burkholderiales	Comamonadaceae	Hydrogenophaga	Unassigned	aerobic_chemoheterotrophy	Quimioheterotrofia	0	0	0	0	0	0	0	0	0	0	0	0	0	0	0	0	0	0	0	0	0	9	0	0	0	0	0	0	0	0	0	0
Bacteroidetes	Flavobacteriia	Flavobacteriales	Flavobacteriaceae	Flavobacterium	succinicans	aerobic_chemoheterotrophy	Quimioheterotrofia	0	0	0	0	0	0	0	0	0	0	0	0	11	0	0	0	0	0	0	0	0	0	0	0	0	0	0	0	0	0	0	0
Bacteroidetes	Flavobacteriia	Flavobacteriales	[Weeksellaceae]	Chryseobacterium	Unassigned	aerobic_chemoheterotrophy	Quimioheterotrofia	44	32	35	0	0	0	0	0	0	0	0	0	0	0	0	0	0	68	45	35	58	0	0	0	0	0	0	0	0	0	0	0
Actinobacteria	Actinobacteria	Actinomycetales	Nocardioidaceae	Nocardioides	pyridinolyticus	aerobic_chemoheterotrophy	Quimioheterotrofia	0	0	0	0	0	0	0	0	0	0	0	0	0	0	0	0	0	0	0	0	0	0	0	0	8	0	0	0	0	0	0	0
Proteobacteria	Alphaproteobacteria	Rhizobiales	Hyphomicrobiaceae	Rhodoplanes	Unassigned	aerobic_chemoheterotrophy	Quimioheterotrofia	0	0	0	0	0	0	0	0	0	0	0	0	0	0	0	0	0	0	0	0	0	8	0	0	0	0	0	0	0	0	0	0
Actinobacteria	Actinobacteria	Actinomycetales	Thermomonosporaceae	Actinomadura	vinacea	aerobic_chemoheterotrophy	Quimioheterotrofia	0	0	0	0	0	0	0	0	0	0	0	0	0	0	0	0	0	0	0	0	0	0	0	0	7	0	0	0	0	0	0	0
Proteobacteria	Alphaproteobacteria	Rhodospirillales	Rhodospirillaceae	Reyranella	massiliensis	aerobic_chemoheterotrophy	Quimioheterotrofia	0	0	14	0	18	0	0	0	0	0	0	0	0	0	0	0	0	0	0	0	0	0	0	0	0	0	0	0	0	0	0	0
Actinobacteria	Actinobacteria	Actinomycetales	Thermomonosporaceae	Actinoallomurus	iriomotensis	aerobic_chemoheterotrophy	Quimioheterotrofia	0	0	0	0	0	0	0	0	0	0	0	0	0	0	0	0	0	0	0	0	0	0	0	0	0	0	0	0	0	0	0	24
Actinobacteria	Actinobacteria	Actinomycetales	Micromonosporaceae	Pilimelia	Unassigned	aerobic_chemoheterotrophy	Quimioheterotrofia	0	0	0	0	0	0	0	0	0	0	0	0	0	0	0	0	0	0	0	0	0	0	0	0	0	0	0	62	0	0	0	0
Actinobacteria	Actinobacteria	Actinomycetales	Micromonosporaceae	Virgisporangium	Unassigned	aerobic_chemoheterotrophy	Quimioheterotrofia	0	0	0	0	0	0	0	0	0	0	0	0	0	0	0	0	0	0	0	0	0	0	0	0	0	0	0	0	0	0	18	0
Proteobacteria	Alphaproteobacteria	Rhizobiales	Hyphomicrobiaceae	Rhodoplanes	Unassigned	aerobic_chemoheterotrophy	Quimioheterotrofia	0	0	69	35	0	0	0	0	0	0	0	0	0	0	0	0	0	0	0	0	0	0	0	0	0	22	0	12	17	7	43	34
Actinobacteria	Thermoleophilia	Solirubrobacterales	Solirubrobacteraceae	Solirubrobacter	Unassigned	aerobic_chemoheterotrophy	Quimioheterotrofia	0	0	0	0	0	0	0	1	0	1	0	0	0	0	0	0	1	0	0	0	0	0	0	0	0	1	2	1	0	1	1	2
Proteobacteria	Alphaproteobacteria	Rhizobiales	Hyphomicrobiaceae	Rhodoplanes	Unassigned	aerobic_chemoheterotrophy	Quimioheterotrofia	0	0	0	0	0	0	0	0	0	0	0	0	0	0	0	0	0	0	0	0	0	0	0	0	0	0	0	20	0	0	0	0
Proteobacteria	Betaproteobacteria	Burkholderiales	Burkholderiaceae	Burkholderia	Unassigned	aerobic_chemoheterotrophy	Quimioheterotrofia	0	0	0	0	0	0	0	0	32	0	0	0	0	0	21	0	0	0	0	0	0	0	0	0	0	0	0	0	0	0	0	0
Actinobacteria	Actinobacteria	Actinomycetales	Microbacteriaceae	Microbacterium	Unassigned	aerobic_chemoheterotrophy	Quimioheterotrofia	0	0	0	0	0	0	0	16	0	0	0	0	0	14	0	0	0	0	0	0	0	0	0	0	0	0	0	0	0	0	0	0
Proteobacteria	Alphaproteobacteria	Rhizobiales	Hyphomicrobiaceae	Rhodoplanes	Unassigned	aerobic_chemoheterotrophy	Quimioheterotrofia	0	0	15	0	0	0	0	40	34	31	20	31	34	64	37	16	0	0	0	0	0	0	0	0	0	0	0	0	0	0	0	0
Actinobacteria	Actinobacteria	Actinomycetales	Mycobacteriaceae	Mycobacterium	Unassigned	aerobic_chemoheterotrophy	Quimioheterotrofia	0	0	0	0	0	0	0	0	0	0	0	0	0	0	0	0	0	0	0	0	0	0	0	0	0	0	0	7	12	3	0	0
Bacteroidetes	Flavobacteriia	Flavobacteriales	Flavobacteriaceae	Flavobacterium	Unassigned	aerobic_chemoheterotrophy	Quimioheterotrofia	0	0	0	0	0	0	0	0	0	0	0	0	0	0	0	0	0	0	0	0	0	0	0	0	8	0	0	0	0	0	0	0
Bacteroidetes	Cytophagia	Cytophagales	Cytophagaceae	Adhaeribacter	Unassigned	aerobic_chemoheterotrophy	Quimioheterotrofia	0	0	0	0	0	0	0	0	0	0	0	0	0	0	0	0	0	0	0	0	0	0	0	0	0	0	0	10	0	0	0	0
Proteobacteria	Gammaproteobacteria	Pseudomonadales	Moraxellaceae	Enhydrobacter	Unassigned	aerobic_chemoheterotrophy	Quimioheterotrofia	0	0	47	11	3	5	22	0	2	9	7	17	0	6	11	0	24	0	0	0	0	23	0	0	0	5	8	0	0	5	3	0
Proteobacteria	Gammaproteobacteria	Pseudomonadales	Pseudomonadaceae	Pseudomonas	Unassigned	aerobic_chemoheterotrophy	Quimioheterotrofia	0	0	0	0	0	0	0	0	0	0	0	0	0	0	0	25	0	0	0	0	0	0	0	0	0	0	0	0	0	0	0	0
Proteobacteria	Alphaproteobacteria	Sphingomonadales	Sphingomonadaceae	Sphingomonas	Unassigned	aerobic_chemoheterotrophy	Quimioheterotrofia	0	0	0	0	0	0	0	0	0	0	0	0	0	0	0	0	0	0	0	0	0	0	0	0	0	29	0	0	0	0	0	0
Proteobacteria	Alphaproteobacteria	Rhizobiales	Hyphomicrobiaceae	Pedomicrobium	Unassigned	aerobic_chemoheterotrophy	Quimioheterotrofia	0	0	0	0	0	0	0	0	0	0	0	0	0	0	0	0	0	0	0	0	0	0	0	0	11	0	43	39	62	11	10	39
Proteobacteria	Alphaproteobacteria	Rhizobiales	Hyphomicrobiaceae	Rhodoplanes	Unassigned	aerobic_chemoheterotrophy	Quimioheterotrofia	0	0	0	0	0	0	0	0	0	0	0	0	0	0	0	0	0	0	0	0	0	0	0	0	31	0	0	0	0	0	0	0
Proteobacteria	Alphaproteobacteria	Rhizobiales	Hyphomicrobiaceae	Hyphomicrobium	Unassigned	aerobic_chemoheterotrophy	Quimioheterotrofia	0	0	0	0	0	0	0	0	0	0	0	0	0	0	0	0	14	16	0	0	0	0	0	0	0	0	0	0	0	0	41	33
Actinobacteria	Actinobacteria	Actinomycetales	Mycobacteriaceae	Mycobacterium	Unassigned	aerobic_chemoheterotrophy	Quimioheterotrofia	0	0	0	0	0	0	0	0	0	0	0	0	0	0	0	0	0	0	0	0	0	0	0	0	0	0	0	66	0	0	0	0
Proteobacteria	Gammaproteobacteria	Pseudomonadales	Pseudomonadaceae	Pseudomonas	viridiflava	aerobic_chemoheterotrophy	Quimioheterotrofia	0	0	0	0	0	5	0	0	0	0	0	0	0	0	0	0	0	0	0	0	0	0	0	0	0	0	0	0	0	0	0	0
Proteobacteria	Alphaproteobacteria	Rhizobiales	Hyphomicrobiaceae	Rhodoplanes	Unassigned	aerobic_chemoheterotrophy	Quimioheterotrofia	0	0	0	0	0	0	0	0	0	0	0	0	0	0	0	0	0	0	0	0	0	0	0	0	0	0	90	54	45	40	40	0
Proteobacteria	Alphaproteobacteria	Rhizobiales	Hyphomicrobiaceae	Pedomicrobium	Unassigned	aerobic_chemoheterotrophy	Quimioheterotrofia	0	0	0	0	0	0	0	0	0	0	0	0	0	0	0	0	0	0	0	0	0	0	0	0	0	0	18	21	22	0	14	10
Proteobacteria	Alphaproteobacteria	Sphingomonadales	Sphingomonadaceae	Sphingomonas	Unassigned	aerobic_chemoheterotrophy	Quimioheterotrofia	0	0	0	0	0	0	0	0	19	0	0	0	0	0	0	0	0	0	0	0	0	0	0	0	0	0	0	0	0	0	0	0
Actinobacteria	Actinobacteria	Actinomycetales	Pseudonocardiaceae	Pseudonocardia	Unassigned	aerobic_chemoheterotrophy	Quimioheterotrofia	0	0	0	0	0	0	0	0	0	0	0	0	0	0	0	0	0	0	0	0	0	0	0	0	27	0	0	0	0	0	0	0
Actinobacteria	Actinobacteria	Actinomycetales	Mycobacteriaceae	Mycobacterium	Unassigned	aerobic_chemoheterotrophy	Quimioheterotrofia	0	0	0	0	0	0	0	0	0	0	0	0	0	0	0	0	0	0	0	0	0	0	0	0	0	0	0	2	0	0	0	0
Bacteroidetes	Sphingobacteriia	Sphingobacteriales	Sphingobacteriaceae	Pedobacter	Unassigned	aerobic_chemoheterotrophy	Quimioheterotrofia	0	0	0	0	0	0	0	0	0	0	0	12	0	0	0	0	28	0	6	0	0	0	0	0	0	0	0	0	0	0	0	0
Actinobacteria	Actinobacteria	Actinomycetales	Mycobacteriaceae	Mycobacterium	Unassigned	aerobic_chemoheterotrophy	Quimioheterotrofia	0	0	0	0	0	0	0	0	0	0	0	20	0	0	0	0	0	0	0	0	0	0	0	0	0	0	0	0	0	0	0	0
Proteobacteria	Betaproteobacteria	Burkholderiales	Burkholderiaceae	Burkholderia	tuberum	aerobic_chemoheterotrophy	Quimioheterotrofia	0	0	0	0	8	0	0	0	0	0	0	0	0	0	0	0	0	0	0	0	0	0	0	0	0	0	0	0	0	0	0	0
Actinobacteria	Actinobacteria	Actinomycetales	Streptomycetaceae	Streptomyces	Unassigned	aerobic_chemoheterotrophy	Quimioheterotrofia	0	0	0	0	0	0	0	0	0	0	0	0	0	0	0	0	0	0	0	0	0	0	0	0	17	0	19	0	0	0	0	0
Proteobacteria	Betaproteobacteria	Burkholderiales	Comamonadaceae	Rubrivivax	Unassigned	aerobic_chemoheterotrophy	Quimioheterotrofia	0	0	0	0	0	0	0	0	0	0	0	17	0	0	0	0	0	0	13	0	0	0	0	0	0	0	0	0	0	0	0	0
Proteobacteria	Alphaproteobacteria	Rhizobiales	Hyphomicrobiaceae	Rhodoplanes	Unassigned	aerobic_chemoheterotrophy	Quimioheterotrofia	0	0	0	0	0	0	0	0	0	0	0	0	0	0	0	0	0	0	0	0	0	0	0	20	29	24	61	59	46	17	36	62
Proteobacteria	Alphaproteobacteria	Rhizobiales	Hyphomicrobiaceae	Pedomicrobium	Unassigned	aerobic_chemoheterotrophy	Quimioheterotrofia	0	0	0	0	0	0	0	0	0	0	0	0	0	0	0	0	0	0	0	0	0	0	0	0	0	32	0	0	0	0	0	0
Proteobacteria	Betaproteobacteria	Burkholderiales	Burkholderiaceae	Burkholderia	Unassigned	aerobic_chemoheterotrophy	Quimioheterotrofia	0	9	0	0	0	0	0	0	0	0	0	0	0	0	0	0	0	0	0	0	0	0	0	0	0	0	0	0	0	0	0	0
Proteobacteria	Gammaproteobacteria	Xanthomonadales	Xanthomonadaceae	Thermomonas	dokdonensis	aerobic_chemoheterotrophy	Quimioheterotrofia	0	0	0	0	0	0	0	0	0	0	0	0	0	0	0	0	0	0	0	0	0	0	0	0	0	0	0	0	19	0	0	0
Actinobacteria	Actinobacteria	Actinomycetales	Mycobacteriaceae	Mycobacterium	Unassigned	aerobic_chemoheterotrophy	Quimioheterotrofia	0	0	0	0	0	0	0	0	0	0	0	0	0	0	0	0	0	0	0	0	0	0	0	0	13	0	16	0	0	0	0	0
Proteobacteria	Gammaproteobacteria	Xanthomonadales	Xanthomonadaceae	Dyella	japonica	aerobic_chemoheterotrophy	Quimioheterotrofia	0	0	0	0	0	0	0	0	0	0	0	0	0	0	0	0	0	0	0	0	0	0	0	4	1	7	6	2	5	15	14	6
Acidobacteria	Acidobacteriia	Acidobacteriales	Acidobacteriaceae	Edaphobacter	Unassigned	aerobic_chemoheterotrophy	Quimioheterotrofia	0	0	0	0	0	0	0	0	0	0	0	0	0	0	0	0	0	0	0	0	11	0	0	0	0	0	0	0	0	0	0	0
Bacteroidetes	Flavobacteriia	Flavobacteriales	Flavobacteriaceae	Flavobacterium	Unassigned	aerobic_chemoheterotrophy	Quimioheterotrofia	0	0	0	0	0	0	0	0	0	0	0	25	0	0	0	0	16	0	26	0	0	0	0	12	0	0	0	0	0	0	0	0
Proteobacteria	Alphaproteobacteria	Rhizobiales	Hyphomicrobiaceae	Rhodoplanes	Unassigned	aerobic_chemoheterotrophy	Quimioheterotrofia	0	0	0	6	0	0	0	0	0	7	0	0	0	0	0	11	0	0	0	0	0	0	0	0	0	0	0	0	0	0	0	0
Proteobacteria	Betaproteobacteria	Burkholderiales	Burkholderiaceae	Burkholderia	bryophila	aerobic_chemoheterotrophy	Quimioheterotrofia	16	0	0	0	0	0	0	0	0	0	0	0	0	0	0	0	0	0	0	0	0	0	0	0	0	0	0	0	0	0	0	0
Proteobacteria	Alphaproteobacteria	Rhizobiales	Hyphomicrobiaceae	Rhodoplanes	Unassigned	aerobic_chemoheterotrophy	Quimioheterotrofia	0	0	0	0	0	0	0	0	0	0	0	0	0	0	0	0	0	0	0	0	0	8	0	0	0	0	0	0	0	0	0	0
Firmicutes	Bacilli	Bacillales	Paenibacillaceae	Paenibacillus	Unassigned	aerobic_chemoheterotrophy	Quimioheterotrofia	0	0	0	0	6	0	0	0	0	0	0	0	0	0	0	0	0	0	0	0	0	0	0	0	0	0	0	0	0	0	0	0
Actinobacteria	Actinobacteria	Actinomycetales	Micromonosporaceae	Pilimelia	Unassigned	aerobic_chemoheterotrophy	Quimioheterotrofia	0	0	0	12	0	0	0	34	26	0	32	0	35	0	0	14	0	0	0	0	0	0	0	0	0	0	0	0	0	0	0	0
Proteobacteria	Alphaproteobacteria	Rhizobiales	Hyphomicrobiaceae	Rhodoplanes	Unassigned	aerobic_chemoheterotrophy	Quimioheterotrofia	0	0	0	0	0	0	0	0	0	0	0	0	0	0	0	0	0	0	0	0	0	0	0	0	0	0	0	0	0	51	0	0
Proteobacteria	Betaproteobacteria	Burkholderiales	Burkholderiaceae	Burkholderia	Unassigned	aerobic_chemoheterotrophy	Quimioheterotrofia	0	0	0	0	0	0	0	0	12	0	0	0	0	0	0	0	0	0	0	0	0	0	0	0	0	0	0	0	0	0	0	0
Proteobacteria	Gammaproteobacteria	Pseudomonadales	Moraxellaceae	Acinetobacter	Unassigned	aerobic_chemoheterotrophy	Quimioheterotrofia	400	348	409	0	0	0	0	0	0	0	0	0	0	0	0	0	0	1087	942	532	504	0	0	0	0	0	0	0	0	0	0	0
Bacteroidetes	Cytophagia	Cytophagales	Cytophagaceae	Adhaeribacter	Unassigned	aerobic_chemoheterotrophy	Quimioheterotrofia	0	0	0	0	0	0	0	0	0	0	0	0	0	0	0	0	0	0	0	0	0	0	0	0	13	0	0	0	0	0	0	0
Proteobacteria	Betaproteobacteria	Burkholderiales	Burkholderiaceae	Burkholderia	Unassigned	aerobic_chemoheterotrophy	Quimioheterotrofia	0	11	0	0	0	0	0	0	0	0	0	0	0	0	0	0	0	0	0	0	0	0	0	0	0	0	0	0	0	0	0	0
Proteobacteria	Alphaproteobacteria	Rhizobiales	Hyphomicrobiaceae	Rhodoplanes	Unassigned	aerobic_chemoheterotrophy	Quimioheterotrofia	0	0	0	0	0	0	74	0	0	0	16	0	0	0	0	0	0	17	0	0	0	0	0	39	0	0	0	13	0	16	0	28
Proteobacteria	Betaproteobacteria	Burkholderiales	Burkholderiaceae	Burkholderia	Unassigned	aerobic_chemoheterotrophy	Quimioheterotrofia	0	85	49	0	35	50	0	0	0	0	0	0	0	0	0	0	0	0	19	0	0	0	0	0	0	0	0	0	0	0	0	0
Proteobacteria	Alphaproteobacteria	Rhodospirillales	Rhodospirillaceae	Reyranella	massiliensis	aerobic_chemoheterotrophy	Quimioheterotrofia	0	0	0	0	0	0	0	0	0	0	0	0	0	0	0	0	0	0	0	0	0	0	0	17	0	19	23	29	23	32	21	27
Proteobacteria	Alphaproteobacteria	Rhizobiales	Hyphomicrobiaceae	Rhodoplanes	Unassigned	aerobic_chemoheterotrophy	Quimioheterotrofia	0	0	0	0	0	0	0	0	0	0	0	0	0	0	0	15	0	0	0	0	0	0	0	0	0	0	0	0	0	0	0	0
Proteobacteria	Gammaproteobacteria	Legionellales	Legionellaceae	Legionella	Unassigned	aerobic_chemoheterotrophy	Quimioheterotrofia	0	0	0	0	0	0	0	0	0	0	0	0	0	0	0	0	0	0	0	0	0	0	0	0	0	0	8	0	0	0	0	0
Verrucomicrobia	Verrucomicrobiae	Verrucomicrobiales	Verrucomicrobiaceae	Luteolibacter	Unassigned	aerobic_chemoheterotrophy	Quimioheterotrofia	0	0	0	0	0	0	0	0	0	0	0	0	0	0	0	0	0	0	0	0	0	0	0	0	0	8	0	0	0	0	0	0
Proteobacteria	Gammaproteobacteria	Pseudomonadales	Pseudomonadaceae	Pseudomonas	Unassigned	aerobic_chemoheterotrophy	Quimioheterotrofia	0	6	0	0	0	0	0	0	0	0	0	0	0	0	0	0	0	12	0	0	0	0	0	0	0	0	0	0	0	0	0	0
Proteobacteria	Alphaproteobacteria	Rhizobiales	Hyphomicrobiaceae	Pedomicrobium	Unassigned	aerobic_chemoheterotrophy	Quimioheterotrofia	0	0	0	0	0	0	0	0	0	0	0	0	0	0	0	0	0	0	0	0	0	0	0	0	0	0	5	0	0	0	0	0
Proteobacteria	Alphaproteobacteria	Rhizobiales	Hyphomicrobiaceae	Rhodoplanes	Unassigned	aerobic_chemoheterotrophy	Quimioheterotrofia	0	0	0	0	0	0	0	33	0	0	0	19	0	0	33	0	0	0	0	0	0	0	0	0	0	0	0	0	0	0	0	0
Proteobacteria	Alphaproteobacteria	Rhizobiales	Hyphomicrobiaceae	Devosia	Unassigned	aerobic_chemoheterotrophy	Quimioheterotrofia	0	0	0	36	17	16	57	0	16	0	0	0	36	43	0	0	21	26	0	0	0	0	0	0	15	0	0	0	0	36	27	26
Proteobacteria	Alphaproteobacteria	Sphingomonadales	Sphingomonadaceae	Unassigned	Unassigned	aerobic_chemoheterotrophy	Quimioheterotrofia	0	0	0	0	0	0	0	0	0	0	0	0	0	0	0	0	0	0	13	0	0	0	0	0	0	0	0	0	0	0	0	0
Proteobacteria	Deltaproteobacteria	Myxococcales	Cystobacteraceae	Cystobacter	Unassigned	aerobic_chemoheterotrophy	Quimioheterotrofia	0	0	0	0	0	0	0	0	0	0	0	0	0	0	0	12	0	0	0	0	0	0	0	0	0	0	0	0	0	0	0	0
Proteobacteria	Gammaproteobacteria	Legionellales	Legionellaceae	Legionella	Unassigned	aerobic_chemoheterotrophy	Quimioheterotrofia	0	0	0	0	0	0	0	0	0	0	0	0	0	0	0	0	0	0	0	0	0	0	0	0	7	0	0	0	0	0	0	0
Firmicutes	Bacilli	Bacillales	Paenibacillaceae	Paenibacillus	chondroitinus	aerobic_chemoheterotrophy	Quimioheterotrofia	0	0	0	0	0	0	0	0	0	0	0	5	4	0	10	0	0	0	0	0	0	0	0	0	0	0	0	0	0	0	0	0
Actinobacteria	Actinobacteria	Actinomycetales	Streptomycetaceae	Streptomyces	Unassigned	aerobic_chemoheterotrophy	Quimioheterotrofia	0	0	18	0	0	0	15	52	44	0	37	0	45	37	0	47	0	0	0	0	0	0	0	42	53	63	52	44	45	53	0	0
Proteobacteria	Alphaproteobacteria	Rhizobiales	Hyphomicrobiaceae	Rhodoplanes	Unassigned	aerobic_chemoheterotrophy	Quimioheterotrofia	0	0	0	32	0	0	0	0	0	0	0	0	0	0	0	0	0	0	0	57	0	21	0	0	0	0	0	0	0	0	0	0
Proteobacteria	Alphaproteobacteria	Rhodospirillales	Rhodospirillaceae	Reyranella	massiliensis	aerobic_chemoheterotrophy	Quimioheterotrofia	0	0	0	0	0	0	0	0	0	0	0	0	0	0	0	0	0	0	0	0	0	17	0	0	0	0	0	0	0	0	0	0
Actinobacteria	Actinobacteria	Actinomycetales	Micromonosporaceae	Catellatospora	Unassigned	aerobic_chemoheterotrophy	Quimioheterotrofia	0	0	0	0	0	0	0	0	0	0	0	0	0	0	0	0	0	0	0	0	0	0	0	0	0	0	0	0	0	0	11	0
Actinobacteria	Actinobacteria	Actinomycetales	Microbacteriaceae	Agromyces	mediolanus	aerobic_chemoheterotrophy	Quimioheterotrofia	0	0	0	0	0	0	0	0	0	0	0	0	0	0	0	0	0	0	0	0	0	0	0	0	16	0	0	12	0	0	0	0
Actinobacteria	Actinobacteria	Actinomycetales	Mycobacteriaceae	Mycobacterium	vaccae	aerobic_chemoheterotrophy	Quimioheterotrofia	0	0	0	0	0	29	0	0	0	0	0	0	0	0	0	0	0	0	0	0	0	0	0	0	0	0	0	0	0	0	0	0
Acidobacteria	Acidobacteriia	Acidobacteriales	Acidobacteriaceae	Acidicapsa	borealis	aerobic_chemoheterotrophy	Quimioheterotrofia	0	34	0	12	0	0	0	0	0	0	0	0	0	0	0	23	0	18	0	7	12	0	0	0	0	0	0	0	0	0	0	0
Proteobacteria	Alphaproteobacteria	Sphingomonadales	Sphingomonadaceae	Kaistobacter	Unassigned	aerobic_chemoheterotrophy	Quimioheterotrofia	0	0	0	0	0	0	0	3	0	0	0	0	0	0	0	0	0	0	0	0	0	0	0	0	13	0	33	15	0	0	27	0
Proteobacteria	Betaproteobacteria	Burkholderiales	Burkholderiaceae	Burkholderia	Unassigned	aerobic_chemoheterotrophy	Quimioheterotrofia	0	0	0	0	0	0	0	0	0	0	0	0	0	0	0	0	0	0	0	0	0	7	0	0	0	0	0	0	0	0	0	0
Actinobacteria	Actinobacteria	Actinomycetales	Micromonosporaceae	Virgisporangium	ochraceum	aerobic_chemoheterotrophy	Quimioheterotrofia	0	0	0	0	0	0	0	0	0	0	0	0	0	0	0	0	0	0	0	0	0	0	0	0	0	9	0	0	0	0	0	19
Actinobacteria	Actinobacteria	Actinomycetales	Mycobacteriaceae	Mycobacterium	Unassigned	aerobic_chemoheterotrophy	Quimioheterotrofia	0	0	0	0	0	0	0	0	0	7	0	0	0	0	0	0	0	0	0	0	0	0	0	8	0	0	0	0	13	0	0	0
Proteobacteria	Alphaproteobacteria	Sphingomonadales	Sphingomonadaceae	Sphingomonas	wittichii	aerobic_chemoheterotrophy	Quimioheterotrofia	0	0	0	0	0	0	0	0	0	0	0	0	0	0	0	0	0	0	0	0	0	0	0	0	9	0	0	0	0	0	0	0
Proteobacteria	Alphaproteobacteria	Caulobacterales	Caulobacteraceae	Asticcacaulis	biprosthecium	aerobic_chemoheterotrophy	Quimioheterotrofia	0	0	0	0	0	0	0	0	0	0	0	0	0	0	0	0	0	0	0	0	0	0	0	0	5	0	0	0	0	0	0	0
Bacteroidetes	Flavobacteriia	Flavobacteriales	[Weeksellaceae]	Chryseobacterium	Unassigned	aerobic_chemoheterotrophy	Quimioheterotrofia	0	0	0	0	0	0	0	23	0	0	0	0	0	0	0	0	0	0	0	0	0	0	0	0	0	0	0	0	0	0	0	0
Bacteroidetes	Cytophagia	Cytophagales	Cytophagaceae	Adhaeribacter	Unassigned	aerobic_chemoheterotrophy	Quimioheterotrofia	0	0	0	0	23	26	0	0	0	0	0	12	0	0	0	0	0	0	10	0	0	0	0	0	0	0	0	0	0	8	13	13
Proteobacteria	Alphaproteobacteria	Rhizobiales	Hyphomicrobiaceae	Rhodoplanes	Unassigned	aerobic_chemoheterotrophy	Quimioheterotrofia	0	0	0	0	0	0	0	0	0	0	0	0	0	0	0	0	0	0	0	0	0	0	0	0	0	0	0	0	0	0	15	0
Proteobacteria	Alphaproteobacteria	Rhizobiales	Hyphomicrobiaceae	Rhodoplanes	Unassigned	aerobic_chemoheterotrophy	Quimioheterotrofia	80	131	147	128	173	194	148	43	0	58	78	92	86	73	102	102	103	56	92	0	0	45	118	184	112	278	162	113	127	215	162	267
Proteobacteria	Gammaproteobacteria	Pseudomonadales	Moraxellaceae	Acinetobacter	Unassigned	aerobic_chemoheterotrophy	Quimioheterotrofia	0	0	107	40	37	25	153	29	21	0	50	88	68	46	40	30	131	41	26	21	16	0	0	0	26	95	25	28	31	0	25	34
Proteobacteria	Alphaproteobacteria	Rhizobiales	Hyphomicrobiaceae	Rhodoplanes	Unassigned	aerobic_chemoheterotrophy	Quimioheterotrofia	17	0	0	25	84	0	0	0	0	0	0	0	0	0	0	0	0	0	0	0	0	0	0	0	0	25	11	28	50	20	30	41
Proteobacteria	Betaproteobacteria	Burkholderiales	Burkholderiaceae	Burkholderia	Unassigned	aerobic_chemoheterotrophy	Quimioheterotrofia	46	282	165	19	152	29	0	0	0	0	0	28	0	21	17	0	0	84	67	60	0	0	0	0	0	0	0	0	0	0	0	0
Proteobacteria	Alphaproteobacteria	Rhizobiales	Xanthobacteraceae	Labrys	Unassigned	aerobic_chemoheterotrophy	Quimioheterotrofia	0	0	0	0	0	0	0	0	0	0	0	0	0	0	0	0	0	0	0	0	0	0	0	0	5	13	0	0	0	0	0	0
Actinobacteria	Actinobacteria	Actinomycetales	Nocardioidaceae	Nocardioides	Unassigned	aerobic_chemoheterotrophy	Quimioheterotrofia	0	0	0	0	0	0	0	0	0	0	0	0	0	0	0	0	0	0	0	0	0	0	0	0	0	0	0	1	0	0	0	8
Actinobacteria	Actinobacteria	Actinomycetales	Micrococcaceae	Kocuria	palustris	aerobic_chemoheterotrophy	Quimioheterotrofia	0	0	0	0	0	0	0	0	0	0	0	0	0	0	0	0	0	0	0	0	0	21	0	0	0	0	0	0	0	0	0	0
Proteobacteria	Alphaproteobacteria	Rhizobiales	Hyphomicrobiaceae	Pedomicrobium	Unassigned	aerobic_chemoheterotrophy	Quimioheterotrofia	0	0	0	0	0	0	0	0	0	0	0	0	0	0	0	0	0	0	0	0	0	0	0	6	9	5	13	14	9	4	11	6
Proteobacteria	Alphaproteobacteria	Rhizobiales	Hyphomicrobiaceae	Rhodoplanes	Unassigned	aerobic_chemoheterotrophy	Quimioheterotrofia	0	15	12	12	13	7	0	0	0	0	0	0	0	0	0	0	0	0	0	0	0	0	0	0	0	0	0	0	0	0	0	0
Proteobacteria	Betaproteobacteria	Burkholderiales	Burkholderiaceae	Burkholderia	Unassigned	aerobic_chemoheterotrophy	Quimioheterotrofia	0	0	0	0	0	0	0	0	0	0	0	0	9	0	0	0	0	0	0	0	0	0	0	0	0	0	0	0	0	0	0	0
Proteobacteria	Alphaproteobacteria	Rhizobiales	Hyphomicrobiaceae	Rhodoplanes	Unassigned	aerobic_chemoheterotrophy	Quimioheterotrofia	0	0	13	0	0	0	0	0	38	0	0	0	0	0	0	37	0	0	0	0	0	0	0	0	0	0	0	0	0	0	0	0
Verrucomicrobia	[Spartobacteria]	[Chthoniobacterales]	[Chthoniobacteraceae]	Chthoniobacter	Unassigned	aerobic_chemoheterotrophy	Quimioheterotrofia	0	0	0	0	18	0	0	0	0	0	0	0	0	0	0	0	0	0	0	0	0	0	0	0	0	0	0	0	0	0	0	0
Proteobacteria	Gammaproteobacteria	Pseudomonadales	Moraxellaceae	Acinetobacter	Unassigned	aerobic_chemoheterotrophy	Quimioheterotrofia	0	0	0	0	0	13	0	0	0	0	0	0	0	0	0	0	0	0	0	0	0	0	0	0	0	0	0	0	0	0	0	0
Proteobacteria	Betaproteobacteria	Burkholderiales	Burkholderiaceae	Burkholderia	Unassigned	aerobic_chemoheterotrophy	Quimioheterotrofia	0	10	0	0	0	0	0	0	0	0	0	0	0	0	0	0	0	0	0	0	0	0	0	0	0	0	0	0	0	0	0	0
Proteobacteria	Alphaproteobacteria	Sphingomonadales	Sphingomonadaceae	Kaistobacter	Unassigned	aerobic_chemoheterotrophy	Quimioheterotrofia	0	0	0	0	0	0	0	25	41	22	0	0	0	0	0	0	0	0	0	0	0	0	0	0	0	0	0	0	0	0	0	0
Proteobacteria	Alphaproteobacteria	Rhizobiales	Hyphomicrobiaceae	Rhodoplanes	Unassigned	aerobic_chemoheterotrophy	Quimioheterotrofia	0	0	0	0	0	0	0	0	0	0	0	0	0	0	0	0	0	0	0	0	0	66	0	0	0	0	0	0	0	0	0	0
Bacteroidetes	Cytophagia	Cytophagales	Cytophagaceae	Dyadobacter	Unassigned	aerobic_chemoheterotrophy	Quimioheterotrofia	0	9	0	0	0	0	0	0	0	0	0	0	0	0	0	0	0	0	0	0	3	0	0	0	0	0	0	0	0	0	0	0
Proteobacteria	Alphaproteobacteria	Rhizobiales	Hyphomicrobiaceae	Rhodoplanes	Unassigned	aerobic_chemoheterotrophy	Quimioheterotrofia	0	0	0	0	0	0	0	0	0	0	0	0	0	0	0	0	0	0	0	0	0	0	0	0	0	13	0	5	2	0	2	0
Actinobacteria	Actinobacteria	Actinomycetales	Micromonosporaceae	Pilimelia	Unassigned	aerobic_chemoheterotrophy	Quimioheterotrofia	0	0	0	0	0	0	0	15	0	0	0	0	4	0	0	0	0	0	0	0	0	0	0	0	0	0	0	0	0	0	0	0
Proteobacteria	Alphaproteobacteria	Rhodospirillales	Acetobacteraceae	Acidocella	Unassigned	aerobic_chemoheterotrophy	Quimioheterotrofia	0	0	0	8	0	0	0	0	0	0	0	0	0	0	0	0	0	0	0	0	0	0	0	0	0	0	0	0	0	0	0	0
Proteobacteria	Betaproteobacteria	Burkholderiales	Comamonadaceae	Rubrivivax	Unassigned	aerobic_chemoheterotrophy	Quimioheterotrofia	0	0	0	0	0	0	0	0	0	0	0	0	0	0	0	0	0	0	0	0	0	0	0	0	0	0	0	16	0	0	0	0
Proteobacteria	Alphaproteobacteria	Rhizobiales	Hyphomicrobiaceae	Rhodoplanes	Unassigned	aerobic_chemoheterotrophy	Quimioheterotrofia	0	0	0	0	0	0	0	0	0	0	0	0	0	0	0	0	0	0	0	0	0	0	0	0	0	0	20	28	57	0	30	0
Actinobacteria	Actinobacteria	Actinomycetales	Streptomycetaceae	Streptomyces	Unassigned	aerobic_chemoheterotrophy	Quimioheterotrofia	0	0	0	0	0	0	0	0	0	0	0	0	0	3	0	0	0	0	0	0	0	0	0	0	0	26	0	0	0	0	27	0
Actinobacteria	Actinobacteria	Actinomycetales	Microbacteriaceae	Leucobacter	Unassigned	aerobic_chemoheterotrophy	Quimioheterotrofia	8	0	0	0	0	0	0	0	0	0	0	0	0	0	0	0	0	0	0	0	0	0	0	0	0	0	0	0	0	0	0	0
Proteobacteria	Alphaproteobacteria	Rhizobiales	Hyphomicrobiaceae	Rhodoplanes	Unassigned	aerobic_chemoheterotrophy	Quimioheterotrofia	0	0	0	0	0	0	0	0	0	0	0	0	0	0	0	0	0	0	0	0	0	0	76	0	0	0	0	0	0	0	0	0
Tenericutes	Mollicutes	Mycoplasmatales	Mycoplasmataceae	Mycoplasma	muris	aerobic_chemoheterotrophy	Quimioheterotrofia	0	0	0	0	0	0	0	0	0	0	0	0	0	0	0	0	0	0	0	0	0	67	0	0	0	0	0	0	0	0	0	0
Proteobacteria	Alphaproteobacteria	Rhizobiales	Hyphomicrobiaceae	Rhodoplanes	Unassigned	aerobic_chemoheterotrophy	Quimioheterotrofia	0	13	0	0	0	0	0	0	0	0	0	0	0	35	0	0	0	0	0	0	27	0	0	0	0	0	0	0	0	0	0	0
Proteobacteria	Gammaproteobacteria	Xanthomonadales	Xanthomonadaceae	Dyella	japonica	aerobic_chemoheterotrophy	Quimioheterotrofia	0	0	0	0	0	0	0	0	0	0	12	0	11	0	0	0	0	0	0	0	0	0	0	0	0	0	0	0	0	0	0	0
Proteobacteria	Alphaproteobacteria	Rhodobacterales	Rhodobacteraceae	Paracoccus	Unassigned	aerobic_chemoheterotrophy	Quimioheterotrofia	0	0	0	0	0	0	0	0	0	0	0	0	0	0	0	0	0	0	0	0	0	14	0	0	0	0	0	0	0	0	0	0
Proteobacteria	Alphaproteobacteria	Rhizobiales	Hyphomicrobiaceae	Rhodoplanes	Unassigned	aerobic_chemoheterotrophy	Quimioheterotrofia	0	0	0	0	0	0	0	0	0	0	0	0	0	0	0	0	0	0	0	0	0	0	0	0	0	0	0	0	37	0	0	0
Firmicutes	Bacilli	Bacillales	Bacillaceae	Bacillus	flexus	aerobic_chemoheterotrophy	Quimioheterotrofia	0	0	0	0	0	0	0	0	0	0	0	0	23	0	0	0	0	0	0	0	0	0	0	0	0	0	0	0	0	0	0	0
Bacteroidetes	Cytophagia	Cytophagales	Flammeovirgaceae	Unassigned	Unassigned	aerobic_chemoheterotrophy	Quimioheterotrofia	0	0	0	0	0	0	0	0	0	0	0	0	0	0	0	22	0	0	0	0	0	0	0	0	0	0	0	0	0	0	0	0
Proteobacteria	Alphaproteobacteria	Rhizobiales	Hyphomicrobiaceae	Rhodoplanes	Unassigned	aerobic_chemoheterotrophy	Quimioheterotrofia	0	13	0	0	0	0	0	0	0	0	0	0	0	0	0	0	0	0	0	0	0	0	0	0	0	0	0	0	0	0	0	0
Actinobacteria	Actinobacteria	Actinomycetales	Mycobacteriaceae	Mycobacterium	Unassigned	aerobic_chemoheterotrophy	Quimioheterotrofia	0	0	0	0	0	0	0	0	0	0	0	0	0	0	0	0	0	0	0	0	0	0	0	0	0	0	0	0	0	16	0	0
Actinobacteria	Actinobacteria	Actinomycetales	Mycobacteriaceae	Mycobacterium	Unassigned	aerobic_chemoheterotrophy	Quimioheterotrofia	0	0	0	0	0	0	0	0	0	0	0	34	18	0	0	0	0	0	0	0	0	0	0	21	14	0	0	0	13	0	0	0
Actinobacteria	Actinobacteria	Actinomycetales	Micromonosporaceae	Pilimelia	Unassigned	aerobic_chemoheterotrophy	Quimioheterotrofia	0	0	0	0	0	0	0	0	1	0	0	0	0	0	0	0	20	0	0	0	0	0	0	0	0	0	0	0	0	0	0	0
Actinobacteria	Actinobacteria	Actinomycetales	Nocardioidaceae	Nocardioides	Unassigned	aerobic_chemoheterotrophy	Quimioheterotrofia	0	0	0	0	0	0	0	0	0	0	0	0	0	0	0	0	0	0	0	0	0	0	0	0	0	0	19	0	0	0	0	0
Bacteroidetes	Flavobacteriia	Flavobacteriales	Flavobacteriaceae	Flavobacterium	Unassigned	aerobic_chemoheterotrophy	Quimioheterotrofia	0	0	0	0	0	0	0	0	0	0	9	0	0	0	0	0	0	0	0	0	0	0	0	0	0	0	0	0	0	0	0	0
Bacteroidetes	Sphingobacteriia	Sphingobacteriales	Sphingobacteriaceae	Pedobacter	Unassigned	aerobic_chemoheterotrophy	Quimioheterotrofia	0	0	0	0	0	0	0	0	10	0	0	0	0	0	0	0	0	0	0	0	0	0	0	0	0	0	0	0	0	0	0	0
Actinobacteria	Actinobacteria	Actinomycetales	Mycobacteriaceae	Mycobacterium	Unassigned	aerobic_chemoheterotrophy	Quimioheterotrofia	0	0	0	0	0	0	0	0	0	0	0	0	0	0	0	0	0	0	0	0	0	0	0	0	0	0	0	0	0	19	21	0
Firmicutes	Bacilli	Bacillales	Paenibacillaceae	Paenibacillus	Unassigned	aerobic_chemoheterotrophy	Quimioheterotrofia	0	0	0	0	0	0	0	0	0	0	6	0	0	0	0	0	0	0	0	0	0	0	0	0	0	0	0	0	0	0	0	0
Actinobacteria	Thermoleophilia	Solirubrobacterales	Solirubrobacteraceae	Solirubrobacter	Unassigned	aerobic_chemoheterotrophy	Quimioheterotrofia	0	0	0	0	0	0	0	0	0	0	0	0	0	0	0	0	0	0	0	0	0	0	0	0	0	11	0	0	0	0	0	0
Proteobacteria	Betaproteobacteria	Burkholderiales	Burkholderiaceae	Burkholderia	Unassigned	aerobic_chemoheterotrophy	Quimioheterotrofia	0	0	0	0	14	0	0	0	0	0	0	0	0	0	0	0	0	0	0	0	0	0	0	0	0	0	0	0	0	0	0	0
Proteobacteria	Alphaproteobacteria	Rhizobiales	Hyphomicrobiaceae	Rhodoplanes	Unassigned	aerobic_chemoheterotrophy	Quimioheterotrofia	0	0	0	0	0	0	0	0	0	0	21	0	0	0	0	0	0	0	0	0	0	0	0	0	0	0	0	0	0	0	0	0
Firmicutes	Bacilli	Bacillales	Paenibacillaceae	Paenibacillus	Unassigned	aerobic_chemoheterotrophy	Quimioheterotrofia	0	0	0	0	0	0	0	0	0	0	0	0	0	0	0	0	0	8	0	0	0	0	0	0	0	0	0	0	0	0	0	0
Proteobacteria	Alphaproteobacteria	Sphingomonadales	Sphingomonadaceae	Unassigned	Unassigned	aerobic_chemoheterotrophy	Quimioheterotrofia	0	0	0	0	0	0	0	0	0	0	0	0	0	0	0	0	0	0	0	0	0	0	0	0	21	0	23	0	0	0	0	0
Proteobacteria	Betaproteobacteria	Burkholderiales	Comamonadaceae	Rubrivivax	Unassigned	aerobic_chemoheterotrophy	Quimioheterotrofia	0	0	0	0	0	0	0	0	0	10	0	0	0	0	0	0	0	0	0	0	0	0	0	18	0	0	0	0	0	0	0	0
Proteobacteria	Alphaproteobacteria	Rhizobiales	Hyphomicrobiaceae	Pedomicrobium	Unassigned	aerobic_chemoheterotrophy	Quimioheterotrofia	0	0	0	0	0	0	0	0	0	0	0	0	0	0	0	0	0	0	0	0	0	0	0	0	12	0	12	14	0	16	0	12
Tenericutes	Mollicutes	Mycoplasmatales	Mycoplasmataceae	Mycoplasma	muris	aerobic_chemoheterotrophy	Quimioheterotrofia	0	0	0	0	0	0	0	0	0	0	0	0	0	0	0	0	0	0	0	0	0	748	0	0	0	0	0	0	0	0	0	0
Proteobacteria	Alphaproteobacteria	Rhizobiales	Hyphomicrobiaceae	Rhodoplanes	Unassigned	aerobic_chemoheterotrophy	Quimioheterotrofia	0	0	0	0	0	0	27	46	0	13	69	30	30	69	41	42	0	0	0	0	23	0	0	0	0	0	0	0	0	0	0	0
Firmicutes	Bacilli	Bacillales	Paenibacillaceae	Paenibacillus	Unassigned	aerobic_chemoheterotrophy	Quimioheterotrofia	0	0	0	0	0	13	0	0	0	0	0	0	0	0	0	0	0	0	0	0	0	0	0	0	0	0	0	0	0	0	0	0
Proteobacteria	Alphaproteobacteria	Rhizobiales	Hyphomicrobiaceae	Rhodoplanes	Unassigned	aerobic_chemoheterotrophy	Quimioheterotrofia	0	0	23	94	36	49	80	0	0	0	15	0	21	10	0	20	31	0	0	0	0	35	22	0	0	0	0	0	0	0	0	0
Proteobacteria	Gammaproteobacteria	Pseudomonadales	Moraxellaceae	Enhydrobacter	Unassigned	aerobic_chemoheterotrophy	Quimioheterotrofia	0	0	0	0	0	0	0	0	0	0	0	0	4	0	0	4	0	0	0	0	0	0	0	2	0	0	0	0	0	0	0	5
Actinobacteria	Actinobacteria	Actinomycetales	Mycobacteriaceae	Mycobacterium	celatum	aerobic_chemoheterotrophy	Quimioheterotrofia	0	0	0	64	0	0	0	0	0	0	0	0	0	0	0	0	0	0	0	0	0	0	0	0	0	0	0	0	0	0	0	0
Actinobacteria	Actinobacteria	Actinomycetales	Microbacteriaceae	Agromyces	Unassigned	aerobic_chemoheterotrophy	Quimioheterotrofia	0	0	0	0	0	10	0	0	0	0	0	0	0	0	0	0	0	0	0	0	0	0	0	0	0	0	0	0	0	0	0	0
Actinobacteria	Actinobacteria	Actinomycetales	Nocardioidaceae	Nocardioides	Unassigned	aerobic_chemoheterotrophy	Quimioheterotrofia	0	0	0	0	0	0	0	0	0	0	0	0	0	0	0	0	0	0	0	0	0	0	0	0	14	17	0	0	0	0	0	24
Proteobacteria	Alphaproteobacteria	Rhizobiales	Hyphomicrobiaceae	Rhodoplanes	Unassigned	aerobic_chemoheterotrophy	Quimioheterotrofia	0	0	0	0	0	47	114	0	0	0	147	40	0	0	0	0	29	79	20	0	0	0	0	0	0	0	0	0	0	0	0	0
Proteobacteria	Alphaproteobacteria	Rhizobiales	Hyphomicrobiaceae	Rhodoplanes	Unassigned	aerobic_chemoheterotrophy	Quimioheterotrofia	0	0	0	0	0	0	43	0	0	0	0	0	0	0	0	0	0	0	0	0	0	0	0	0	0	0	0	0	0	0	0	0
Actinobacteria	Actinobacteria	Actinomycetales	Micromonosporaceae	Catellatospora	Unassigned	aerobic_chemoheterotrophy	Quimioheterotrofia	0	0	0	0	0	0	0	0	0	0	0	20	0	0	0	0	12	0	0	0	0	0	0	0	0	0	0	0	0	0	0	0
Proteobacteria	Alphaproteobacteria	Rhizobiales	Xanthobacteraceae	Labrys	Unassigned	aerobic_chemoheterotrophy	Quimioheterotrofia	0	0	0	0	0	0	0	0	0	0	0	0	0	0	0	0	0	0	0	0	0	0	0	0	0	0	0	0	0	7	0	0
Proteobacteria	Alphaproteobacteria	Rhizobiales	Hyphomicrobiaceae	Rhodoplanes	Unassigned	aerobic_chemoheterotrophy	Quimioheterotrofia	0	0	0	0	21	0	0	0	0	0	0	0	0	0	0	0	0	0	0	0	0	0	0	0	0	0	0	0	0	0	0	0
Proteobacteria	Alphaproteobacteria	Rhodospirillales	Rhodospirillaceae	Reyranella	massiliensis	aerobic_chemoheterotrophy	Quimioheterotrofia	0	0	0	0	0	0	0	0	0	0	0	0	14	0	0	18	0	0	0	0	0	0	0	0	0	0	0	0	0	0	0	0
Actinobacteria	Actinobacteria	Actinomycetales	Micromonosporaceae	Virgisporangium	ochraceum	aerobic_chemoheterotrophy	Quimioheterotrofia	0	0	0	0	0	0	0	0	0	0	0	0	0	0	0	0	0	0	0	0	0	0	0	0	0	0	0	20	0	0	0	0
Proteobacteria	Alphaproteobacteria	Rhizobiales	Hyphomicrobiaceae	Hyphomicrobium	Unassigned	aerobic_chemoheterotrophy	Quimioheterotrofia	0	0	0	0	0	0	0	0	0	0	20	0	0	0	0	0	0	0	0	0	0	0	0	0	0	0	0	0	0	0	0	0
Proteobacteria	Betaproteobacteria	Burkholderiales	Burkholderiaceae	Burkholderia	Unassigned	aerobic_chemoheterotrophy	Quimioheterotrofia	0	11	0	0	0	0	0	0	0	0	0	0	0	0	0	0	0	0	0	0	0	0	0	0	0	0	0	0	0	0	0	0
Proteobacteria	Gammaproteobacteria	Xanthomonadales	Xanthomonadaceae	Dyella	japonica	aerobic_chemoheterotrophy	Quimioheterotrofia	0	0	0	0	0	6	0	0	0	0	0	0	0	0	0	0	0	0	0	0	0	0	0	0	0	0	0	0	0	0	0	0
Bacteroidetes	Flavobacteriia	Flavobacteriales	Flavobacteriaceae	Flavobacterium	Unassigned	aerobic_chemoheterotrophy	Quimioheterotrofia	0	0	0	0	0	0	15	0	0	0	0	0	0	0	0	0	0	17	0	0	0	0	0	0	0	0	0	0	0	0	0	0
Verrucomicrobia	[Spartobacteria]	[Chthoniobacterales]	[Chthoniobacteraceae]	Chthoniobacter	Unassigned	aerobic_chemoheterotrophy	Quimioheterotrofia	0	0	0	0	0	0	0	0	0	0	0	0	0	0	0	0	0	0	0	0	0	0	0	0	0	0	0	0	0	0	4	0
Actinobacteria	Actinobacteria	Actinomycetales	Micromonosporaceae	Pilimelia	Unassigned	aerobic_chemoheterotrophy	Quimioheterotrofia	0	0	0	0	0	0	0	1	17	4	12	0	4	0	0	0	0	0	0	0	0	0	0	0	0	0	0	10	31	0	0	0
Proteobacteria	Betaproteobacteria	Burkholderiales	Burkholderiaceae	Burkholderia	Unassigned	aerobic_chemoheterotrophy	Quimioheterotrofia	0	0	0	0	0	0	0	0	0	0	0	0	0	0	0	0	0	0	0	0	0	0	0	6	0	0	0	6	0	0	0	0
Proteobacteria	Gammaproteobacteria	Xanthomonadales	Xanthomonadaceae	Stenotrophomonas	Unassigned	aerobic_chemoheterotrophy	Quimioheterotrofia	0	0	0	0	0	0	0	0	0	0	0	0	0	0	0	0	0	0	0	0	0	0	0	0	11	0	0	0	0	0	0	0
Bacteroidetes	Flavobacteriia	Flavobacteriales	Flavobacteriaceae	Flavobacterium	Unassigned	aerobic_chemoheterotrophy	Quimioheterotrofia	0	0	0	0	0	0	0	0	8	0	0	0	0	0	0	0	0	0	0	0	0	0	0	0	0	0	0	0	0	0	0	0
Proteobacteria	Alphaproteobacteria	Rhodospirillales	Rhodospirillaceae	Reyranella	massiliensis	aerobic_chemoheterotrophy	Quimioheterotrofia	0	0	0	0	0	0	0	0	0	0	22	19	0	30	20	31	0	0	0	0	0	0	0	0	0	0	0	0	0	0	0	0
Proteobacteria	Betaproteobacteria	Burkholderiales	Burkholderiaceae	Burkholderia	Unassigned	aerobic_chemoheterotrophy	Quimioheterotrofia	30	375	147	169	98	73	280	0	0	40	61	16	0	0	0	14	53	111	55	50	44	0	0	95	0	0	0	0	0	33	49	0
Proteobacteria	Alphaproteobacteria	Rhizobiales	Hyphomicrobiaceae	Hyphomicrobium	Unassigned	aerobic_chemoheterotrophy	Quimioheterotrofia	0	0	0	0	23	9	0	0	0	0	0	0	0	0	0	0	0	0	0	0	0	0	0	0	0	0	0	0	4	0	0	0
Proteobacteria	Alphaproteobacteria	Rhizobiales	Hyphomicrobiaceae	Rhodoplanes	Unassigned	aerobic_chemoheterotrophy	Quimioheterotrofia	0	0	0	0	0	0	0	0	0	0	0	0	0	0	0	0	0	0	0	0	0	0	0	73	118	85	115	104	106	45	96	101
Proteobacteria	Alphaproteobacteria	Sphingomonadales	Sphingomonadaceae	Sphingomonas	Unassigned	aerobic_chemoheterotrophy	Quimioheterotrofia	0	0	0	0	0	0	0	1	0	0	0	0	0	0	0	0	0	0	0	0	0	0	0	0	7	0	0	0	0	0	0	0
Proteobacteria	Gammaproteobacteria	Pseudomonadales	Moraxellaceae	Acinetobacter	Unassigned	aerobic_chemoheterotrophy	Quimioheterotrofia	0	0	59	33	21	26	112	0	0	0	21	32	0	0	0	18	124	0	30	0	0	0	0	4	0	21	0	0	27	8	0	0
Proteobacteria	Betaproteobacteria	Burkholderiales	Burkholderiaceae	Burkholderia	tuberum	aerobic_chemoheterotrophy	Quimioheterotrofia	0	0	0	0	0	0	0	0	0	0	0	0	0	0	0	0	0	0	0	0	0	6	0	0	0	0	0	0	0	0	0	0
Proteobacteria	Alphaproteobacteria	Rhizobiales	Xanthobacteraceae	Labrys	Unassigned	aerobic_chemoheterotrophy	Quimioheterotrofia	0	0	0	0	0	0	0	0	0	0	0	0	0	0	0	0	0	0	0	0	0	0	0	0	0	0	0	14	0	0	0	0
Proteobacteria	Gammaproteobacteria	Alteromonadales	OM60	Unassigned	Unassigned	aerobic_chemoheterotrophy	Quimioheterotrofia	0	0	0	0	0	0	0	9	0	0	0	0	0	0	0	0	0	0	0	0	0	0	0	0	0	0	0	0	0	0	0	0
Proteobacteria	Alphaproteobacteria	Rhizobiales	Phyllobacteriaceae	Mesorhizobium	Unassigned	aerobic_chemoheterotrophy	Quimioheterotrofia	17	0	0	0	39	39	0	15	13	17	15	52	0	0	0	0	38	0	41	0	0	0	0	74	132	83	153	160	124	63	119	122
Actinobacteria	Thermoleophilia	Solirubrobacterales	Solirubrobacteraceae	Solirubrobacter	Unassigned	aerobic_chemoheterotrophy	Quimioheterotrofia	0	0	0	0	0	0	0	0	0	0	0	0	0	0	0	0	0	0	0	0	0	0	0	0	0	42	0	0	0	0	0	0
Proteobacteria	Alphaproteobacteria	Rhizobiales	Hyphomicrobiaceae	Rhodoplanes	Unassigned	aerobic_chemoheterotrophy	Quimioheterotrofia	0	0	0	0	0	0	0	0	0	0	0	0	0	0	0	0	0	0	0	0	0	0	0	0	19	0	8	0	0	0	0	0
Proteobacteria	Alphaproteobacteria	Rhodospirillales	Rhodospirillaceae	Reyranella	massiliensis	aerobic_chemoheterotrophy	Quimioheterotrofia	0	0	0	0	0	0	0	0	0	0	0	0	0	0	0	0	0	0	0	0	0	0	0	0	0	22	0	0	0	0	35	23
Proteobacteria	Betaproteobacteria	Burkholderiales	Burkholderiaceae	Burkholderia	Unassigned	aerobic_chemoheterotrophy	Quimioheterotrofia	0	0	0	0	0	0	0	0	0	0	0	0	4	0	0	0	0	0	0	0	0	0	0	10	0	0	0	0	0	0	0	0
Proteobacteria	Alphaproteobacteria	Sphingomonadales	Sphingomonadaceae	Kaistobacter	Unassigned	aerobic_chemoheterotrophy	Quimioheterotrofia	0	0	0	0	0	0	0	0	0	11	3	10	0	0	0	0	0	0	0	0	0	0	0	0	6	7	0	0	0	0	10	12
Proteobacteria	Gammaproteobacteria	Enterobacteriales	Enterobacteriaceae	Citrobacter	Unassigned	aerobic_chemoheterotrophy	Quimioheterotrofia	0	0	0	0	42	0	0	0	0	0	0	0	0	0	0	89	51	0	0	0	0	0	0	0	0	0	0	0	0	0	0	0
Proteobacteria	Gammaproteobacteria	Pseudomonadales	Pseudomonadaceae	Pseudomonas	Unassigned	aerobic_chemoheterotrophy	Quimioheterotrofia	0	3	0	0	0	0	0	0	0	0	0	0	0	0	0	0	0	0	7	0	0	0	0	0	0	0	0	0	0	0	0	0
Proteobacteria	Alphaproteobacteria	Sphingomonadales	Sphingomonadaceae	Novosphingobium	Unassigned	aerobic_chemoheterotrophy	Quimioheterotrofia	0	0	0	0	0	0	0	0	0	0	0	0	0	0	0	0	0	0	0	0	0	24	0	0	0	0	24	0	0	0	0	0
Proteobacteria	Alphaproteobacteria	Sphingomonadales	Sphingomonadaceae	Sphingomonas	Unassigned	aerobic_chemoheterotrophy	Quimioheterotrofia	0	0	7	0	0	0	0	0	0	0	0	0	0	0	0	0	0	0	0	0	0	0	0	0	0	0	0	0	0	0	0	0
Proteobacteria	Alphaproteobacteria	Rhizobiales	Hyphomicrobiaceae	Rhodoplanes	Unassigned	aerobic_chemoheterotrophy	Quimioheterotrofia	0	0	0	0	0	25	0	0	0	0	0	0	0	0	0	0	0	0	0	0	0	0	0	0	0	0	0	0	0	27	0	0
Bacteroidetes	Flavobacteriia	Flavobacteriales	[Weeksellaceae]	Chryseobacterium	Unassigned	aerobic_chemoheterotrophy	Quimioheterotrofia	0	0	0	0	0	0	0	0	0	0	0	0	0	22	0	0	0	0	0	0	0	0	0	0	0	0	0	0	0	0	0	0
Proteobacteria	Alphaproteobacteria	Rhizobiales	Phyllobacteriaceae	Mesorhizobium	Unassigned	aerobic_chemoheterotrophy	Quimioheterotrofia	0	0	11	0	0	0	10	29	49	22	18	10	18	34	21	20	0	7	0	0	0	0	0	10	28	10	16	8	8	9	0	15
Proteobacteria	Alphaproteobacteria	Rhizobiales	Hyphomicrobiaceae	Rhodoplanes	Unassigned	aerobic_chemoheterotrophy	Quimioheterotrofia	0	0	0	0	0	0	0	0	0	0	0	0	0	0	0	0	0	0	0	0	0	0	0	37	35	0	39	0	0	21	22	31
Proteobacteria	Alphaproteobacteria	Rhizobiales	Hyphomicrobiaceae	Pedomicrobium	Unassigned	aerobic_chemoheterotrophy	Quimioheterotrofia	0	0	0	0	0	0	0	0	0	0	0	0	0	0	0	0	0	0	0	0	0	0	0	9	20	23	0	24	22	50	21	25
Proteobacteria	Betaproteobacteria	Burkholderiales	Burkholderiaceae	Burkholderia	Unassigned	aerobic_chemoheterotrophy	Quimioheterotrofia	12	3	22	25	6	10	11	0	0	0	10	0	8	0	0	11	0	23	1	0	0	0	0	0	0	0	0	0	0	0	0	0
Proteobacteria	Alphaproteobacteria	Rhizobiales	Hyphomicrobiaceae	Rhodoplanes	Unassigned	aerobic_chemoheterotrophy	Quimioheterotrofia	0	0	0	0	0	0	0	0	0	0	0	0	0	0	0	0	0	0	0	0	0	0	0	0	43	0	72	36	35	0	0	0
Proteobacteria	Alphaproteobacteria	Rhizobiales	Hyphomicrobiaceae	Rhodoplanes	Unassigned	aerobic_chemoheterotrophy	Quimioheterotrofia	0	0	0	0	0	0	0	0	0	0	36	0	0	0	0	0	0	0	0	0	0	0	0	0	0	0	0	0	0	0	0	0
Actinobacteria	Actinobacteria	Actinomycetales	Micrococcaceae	Micrococcus	Unassigned	aerobic_chemoheterotrophy	Quimioheterotrofia	73	55	99	0	0	0	0	0	0	0	0	0	0	0	0	0	0	154	147	97	110	0	0	0	0	0	0	0	0	0	0	0
Proteobacteria	Alphaproteobacteria	Rhizobiales	Hyphomicrobiaceae	Rhodoplanes	Unassigned	aerobic_chemoheterotrophy	Quimioheterotrofia	0	0	0	0	0	0	0	0	0	0	0	0	0	0	0	0	0	0	0	0	0	0	0	0	21	0	22	14	0	0	8	0
Proteobacteria	Alphaproteobacteria	Rhizobiales	Hyphomicrobiaceae	Rhodoplanes	Unassigned	aerobic_chemoheterotrophy	Quimioheterotrofia	0	0	0	0	0	0	0	8	0	0	0	0	0	0	0	0	0	0	0	0	0	0	0	0	0	0	17	0	0	0	0	0
Proteobacteria	Gammaproteobacteria	Pseudomonadales	Pseudomonadaceae	Pseudomonas	fragi	aerobic_chemoheterotrophy	Quimioheterotrofia	55	54	87	0	0	0	0	0	0	0	0	0	0	0	0	0	0	135	113	86	70	0	0	0	0	0	0	0	0	0	0	0
Proteobacteria	Alphaproteobacteria	Rhizobiales	Hyphomicrobiaceae	Hyphomicrobium	Unassigned	aerobic_chemoheterotrophy	Quimioheterotrofia	0	0	0	9	0	0	0	0	0	0	0	15	0	0	0	0	0	0	0	0	0	0	0	0	22	0	0	0	0	0	0	0
Proteobacteria	Alphaproteobacteria	Rhizobiales	Hyphomicrobiaceae	Rhodoplanes	Unassigned	aerobic_chemoheterotrophy	Quimioheterotrofia	0	0	0	0	0	0	42	0	0	0	0	0	0	0	0	0	0	0	0	0	0	0	0	53	52	72	73	70	93	50	45	100
Proteobacteria	Deltaproteobacteria	Myxococcales	Nannocystaceae	Nannocystis	exedens	aerobic_chemoheterotrophy	Quimioheterotrofia	0	0	0	0	0	0	0	5	7	0	0	0	0	0	0	0	0	0	0	0	0	0	0	0	0	0	0	0	0	0	0	0
Proteobacteria	Alphaproteobacteria	Rhizobiales	Hyphomicrobiaceae	Rhodoplanes	Unassigned	aerobic_chemoheterotrophy	Quimioheterotrofia	0	0	0	0	0	0	0	0	30	27	0	0	21	0	0	0	0	0	0	0	0	0	0	0	0	0	0	0	0	0	0	0
Proteobacteria	Alphaproteobacteria	Rhizobiales	Hyphomicrobiaceae	Rhodoplanes	Unassigned	aerobic_chemoheterotrophy	Quimioheterotrofia	0	0	0	0	0	0	0	0	0	0	0	0	0	0	0	0	0	0	0	0	0	0	0	0	0	0	0	0	0	120	0	0
Proteobacteria	Alphaproteobacteria	Rhodospirillales	Rhodospirillaceae	Reyranella	massiliensis	aerobic_chemoheterotrophy	Quimioheterotrofia	0	0	28	52	0	0	14	0	10	0	0	0	33	19	23	17	0	0	0	12	20	0	0	0	15	11	8	0	37	0	0	0
Proteobacteria	Alphaproteobacteria	Rhodospirillales	Rhodospirillaceae	Reyranella	massiliensis	aerobic_chemoheterotrophy	Quimioheterotrofia	0	0	0	16	0	0	0	0	0	0	0	0	15	0	0	0	0	0	0	0	0	0	0	0	0	0	0	0	0	0	0	0
Proteobacteria	Betaproteobacteria	Neisseriales	Neisseriaceae	Vogesella	indigofera	aerobic_chemoheterotrophy	Quimioheterotrofia	0	0	0	0	0	0	0	0	0	0	0	0	0	0	0	0	0	0	0	0	0	0	0	0	0	0	0	0	0	7	0	0
Tenericutes	Mollicutes	Mycoplasmatales	Mycoplasmataceae	Mycoplasma	Unassigned	aerobic_chemoheterotrophy	Quimioheterotrofia	0	0	0	0	0	0	0	0	0	0	0	0	0	0	0	0	0	0	0	0	0	0	0	0	15	0	0	0	0	0	0	0
Proteobacteria	Alphaproteobacteria	Rhizobiales	Hyphomicrobiaceae	Rhodoplanes	Unassigned	aerobic_chemoheterotrophy	Quimioheterotrofia	0	0	30	0	0	0	0	0	0	0	0	0	0	0	0	0	0	0	0	0	0	0	0	0	0	0	0	0	0	0	0	0
Proteobacteria	Alphaproteobacteria	Rhizobiales	Hyphomicrobiaceae	Rhodoplanes	Unassigned	aerobic_chemoheterotrophy	Quimioheterotrofia	0	0	0	0	0	0	0	0	0	0	0	0	0	0	0	0	0	0	0	0	0	0	0	0	0	0	0	0	20	0	0	0
Firmicutes	Bacilli	Bacillales	Paenibacillaceae	Paenibacillus	Unassigned	aerobic_chemoheterotrophy	Quimioheterotrofia	0	0	0	0	0	0	0	0	0	0	0	0	0	0	0	0	0	0	0	0	0	0	0	0	0	0	7	0	0	0	0	0
Proteobacteria	Gammaproteobacteria	Pseudomonadales	Pseudomonadaceae	Pseudomonas	viridiflava	aerobic_chemoheterotrophy	Quimioheterotrofia	0	0	0	0	0	0	0	0	0	0	0	0	0	0	0	0	0	0	0	0	0	0	0	10	0	0	0	0	134	1	0	0
Proteobacteria	Alphaproteobacteria	Rhizobiales	Hyphomicrobiaceae	Rhodoplanes	Unassigned	aerobic_chemoheterotrophy	Quimioheterotrofia	0	0	0	0	0	0	0	0	0	0	0	0	0	0	0	0	0	0	0	0	0	0	0	0	0	0	19	0	0	0	0	0
Bacteroidetes	Flavobacteriia	Flavobacteriales	Flavobacteriaceae	Flavobacterium	Unassigned	aerobic_chemoheterotrophy	Quimioheterotrofia	0	0	0	0	0	0	0	0	0	0	0	0	0	0	0	0	0	0	0	0	0	0	0	0	0	0	0	12	0	0	0	0
Proteobacteria	Alphaproteobacteria	Rhizobiales	Xanthobacteraceae	Labrys	Unassigned	aerobic_chemoheterotrophy	Quimioheterotrofia	0	0	0	0	0	0	0	0	0	0	0	0	0	0	0	0	0	0	0	0	0	0	0	0	12	9	20	23	23	0	0	28
Actinobacteria	Actinobacteria	Actinomycetales	Micromonosporaceae	Catellatospora	Unassigned	aerobic_chemoheterotrophy	Quimioheterotrofia	0	0	0	0	0	0	0	0	0	8	0	0	0	0	0	0	0	0	0	0	0	0	0	0	0	0	0	0	0	0	0	0
Actinobacteria	Actinobacteria	Actinomycetales	Streptomycetaceae	Streptomyces	Unassigned	aerobic_chemoheterotrophy	Quimioheterotrofia	0	0	0	0	0	0	0	0	0	0	0	0	0	18	0	0	0	0	0	0	12	0	0	0	0	0	0	0	0	0	0	0
Actinobacteria	Actinobacteria	Actinomycetales	Micromonosporaceae	Pilimelia	Unassigned	aerobic_chemoheterotrophy	Quimioheterotrofia	0	0	0	0	0	0	0	0	0	0	0	4	0	0	0	0	0	0	0	0	0	0	0	0	12	0	9	0	20	0	6	0
Proteobacteria	Betaproteobacteria	Burkholderiales	Burkholderiaceae	Burkholderia	Unassigned	aerobic_chemoheterotrophy	Quimioheterotrofia	0	13	0	0	0	0	0	0	0	0	0	0	0	0	0	0	0	0	0	0	0	0	0	36	0	16	10	0	0	49	24	17
Proteobacteria	Alphaproteobacteria	Rhizobiales	Hyphomicrobiaceae	Rhodoplanes	Unassigned	aerobic_chemoheterotrophy	Quimioheterotrofia	0	52	46	63	32	27	40	28	0	19	43	63	41	55	56	51	28	36	0	0	35	30	0	51	55	65	97	72	57	63	82	70
Actinobacteria	Actinobacteria	Actinomycetales	Micromonosporaceae	Catellatospora	Unassigned	aerobic_chemoheterotrophy	Quimioheterotrofia	0	0	0	0	0	0	0	0	0	0	0	0	0	0	0	0	0	0	0	0	0	0	0	0	10	0	0	0	0	0	0	0
Proteobacteria	Alphaproteobacteria	Sphingomonadales	Erythrobacteraceae	Unassigned	Unassigned	aerobic_chemoheterotrophy	Quimioheterotrofia	0	0	0	0	0	0	0	0	0	0	0	0	0	0	0	0	0	0	0	0	0	0	0	0	0	0	0	12	7	0	0	13
Proteobacteria	Alphaproteobacteria	Rhizobiales	Hyphomicrobiaceae	Rhodoplanes	Unassigned	aerobic_chemoheterotrophy	Quimioheterotrofia	0	0	0	0	0	0	0	0	0	0	0	0	0	0	0	0	0	0	0	0	0	0	0	44	31	51	37	23	44	23	61	55
Proteobacteria	Alphaproteobacteria	Rhizobiales	Hyphomicrobiaceae	Rhodoplanes	Unassigned	aerobic_chemoheterotrophy	Quimioheterotrofia	0	0	0	0	0	0	0	0	0	0	21	0	0	30	0	0	0	0	0	0	0	0	0	0	0	0	0	0	0	0	0	0
Proteobacteria	Gammaproteobacteria	Pseudomonadales	Pseudomonadaceae	Pseudomonas	balearica	aerobic_chemoheterotrophy	Quimioheterotrofia	0	0	0	0	0	0	0	0	0	0	0	0	0	0	0	0	0	0	0	0	0	7	0	0	0	0	0	0	0	0	0	0
Proteobacteria	Alphaproteobacteria	Rhizobiales	Hyphomicrobiaceae	Rhodoplanes	Unassigned	aerobic_chemoheterotrophy	Quimioheterotrofia	0	0	0	0	0	0	0	81	66	91	0	0	0	0	0	0	0	0	0	0	0	0	0	185	227	136	266	218	241	0	56	88
Actinobacteria	Actinobacteria	Actinomycetales	Micromonosporaceae	Catellatospora	Unassigned	aerobic_chemoheterotrophy	Quimioheterotrofia	0	0	0	0	0	0	0	0	0	0	0	0	0	0	0	0	0	0	0	0	0	0	0	0	0	0	0	0	0	0	13	0
Proteobacteria	Alphaproteobacteria	Rhizobiales	Hyphomicrobiaceae	Rhodoplanes	Unassigned	aerobic_chemoheterotrophy	Quimioheterotrofia	0	0	0	0	0	0	29	0	0	0	0	0	0	0	0	0	0	0	0	0	0	0	0	0	0	19	23	20	22	0	0	0
Actinobacteria	Actinobacteria	Actinomycetales	Mycobacteriaceae	Mycobacterium	Unassigned	aerobic_chemoheterotrophy	Quimioheterotrofia	0	0	0	0	0	0	0	0	0	0	0	0	0	0	0	0	0	0	0	0	0	0	0	0	0	0	5	1	0	0	19	22
Actinobacteria	Actinobacteria	Actinomycetales	Sporichthyaceae	Sporichthya	Unassigned	aerobic_chemoheterotrophy	Quimioheterotrofia	0	0	0	0	0	0	0	0	0	0	0	0	5	0	0	0	0	0	0	0	0	0	0	0	0	0	0	24	0	25	0	0
Proteobacteria	Betaproteobacteria	Burkholderiales	Burkholderiaceae	Burkholderia	Unassigned	aerobic_chemoheterotrophy	Quimioheterotrofia	0	0	0	0	0	0	0	0	0	0	0	0	0	0	0	0	0	0	0	0	0	0	0	10	0	13	0	0	0	0	0	0
Proteobacteria	Alphaproteobacteria	Rhizobiales	Hyphomicrobiaceae	Rhodoplanes	Unassigned	aerobic_chemoheterotrophy	Quimioheterotrofia	0	0	0	0	0	0	0	0	0	0	0	0	0	0	0	0	0	0	0	0	0	0	0	0	11	0	26	26	23	33	20	36
Actinobacteria	Actinobacteria	Actinomycetales	Mycobacteriaceae	Mycobacterium	celatum	aerobic_chemoheterotrophy	Quimioheterotrofia	0	0	0	0	0	0	0	0	0	0	0	0	0	0	0	0	0	0	0	0	0	0	0	0	0	0	0	0	0	8	0	0
Proteobacteria	Betaproteobacteria	Burkholderiales	Burkholderiaceae	Burkholderia	Unassigned	aerobic_chemoheterotrophy	Quimioheterotrofia	0	0	0	0	0	0	0	0	0	0	0	0	0	0	0	0	0	0	0	0	0	0	0	0	0	15	14	0	0	10	0	0
Actinobacteria	Actinobacteria	Actinomycetales	Microbacteriaceae	Microbacterium	Unassigned	aerobic_chemoheterotrophy	Quimioheterotrofia	0	0	0	0	0	0	0	17	16	0	0	0	32	0	0	0	0	0	0	0	0	0	0	0	0	0	0	0	0	0	0	0
Proteobacteria	Alphaproteobacteria	Rhizobiales	Hyphomicrobiaceae	Rhodoplanes	Unassigned	aerobic_chemoheterotrophy	Quimioheterotrofia	0	0	0	0	0	0	0	0	0	0	0	0	0	0	0	0	0	0	0	0	0	0	0	0	0	12	0	0	0	0	0	0
Proteobacteria	Gammaproteobacteria	Xanthomonadales	Xanthomonadaceae	Stenotrophomonas	panacihumi	aerobic_chemoheterotrophy	Quimioheterotrofia	0	0	0	4	0	0	0	0	0	0	6	3	0	0	0	0	0	0	0	0	0	0	0	0	0	0	0	0	0	0	0	0
Acidobacteria	Acidobacteriia	Acidobacteriales	Acidobacteriaceae	Edaphobacter	Unassigned	aerobic_chemoheterotrophy	Quimioheterotrofia	0	0	0	0	0	0	0	0	0	0	0	0	0	0	0	0	0	0	0	0	0	0	0	35	0	44	20	11	22	28	17	31
Bacteroidetes	Flavobacteriia	Flavobacteriales	Flavobacteriaceae	Flavobacterium	Unassigned	aerobic_chemoheterotrophy	Quimioheterotrofia	0	0	0	0	0	0	0	0	0	0	0	0	0	0	0	0	0	0	0	0	0	0	0	0	0	0	0	0	3	0	0	6
Proteobacteria	Alphaproteobacteria	Rhodospirillales	Rhodospirillaceae	Reyranella	massiliensis	aerobic_chemoheterotrophy	Quimioheterotrofia	0	35	40	75	0	37	0	0	0	0	0	0	22	35	24	15	0	12	0	23	0	0	0	0	0	0	0	0	0	0	0	0
Proteobacteria	Betaproteobacteria	Burkholderiales	Burkholderiaceae	Burkholderia	bryophila	aerobic_chemoheterotrophy	Quimioheterotrofia	0	72	94	43	0	27	34	0	0	0	0	0	0	0	0	0	27	0	0	0	0	0	0	0	0	0	0	0	0	0	0	0
Proteobacteria	Gammaproteobacteria	Xanthomonadales	Xanthomonadaceae	Thermomonas	dokdonensis	aerobic_chemoheterotrophy	Quimioheterotrofia	0	0	0	0	0	0	0	0	0	0	0	13	0	0	0	0	0	0	0	0	0	0	0	0	0	0	0	0	0	0	0	0
Proteobacteria	Betaproteobacteria	Rhodocyclales	Rhodocyclaceae	Dechloromonas	Unassigned	aerobic_chemoheterotrophy	Quimioheterotrofia	0	0	0	0	0	0	0	28	0	0	0	0	0	0	0	0	0	0	0	0	0	0	0	0	0	0	0	0	0	0	0	0
Proteobacteria	Betaproteobacteria	Burkholderiales	Burkholderiaceae	Burkholderia	Unassigned	aerobic_chemoheterotrophy	Quimioheterotrofia	0	126	113	0	0	0	0	0	0	0	0	0	0	0	0	0	0	0	0	0	33	0	0	0	0	0	0	0	0	0	0	0
Proteobacteria	Betaproteobacteria	Burkholderiales	Burkholderiaceae	Burkholderia	Unassigned	aerobic_chemoheterotrophy	Quimioheterotrofia	0	0	0	0	0	0	0	0	0	0	0	21	0	23	0	0	0	0	0	0	0	0	0	0	0	0	0	0	0	0	0	0
Bacteroidetes	Cytophagia	Cytophagales	Cytophagaceae	Cytophaga	Unassigned	aerobic_chemoheterotrophy	Quimioheterotrofia	0	0	0	0	0	0	0	0	0	7	0	0	0	0	0	0	0	0	0	0	0	0	0	0	0	0	0	0	0	0	0	0
Bacteroidetes	Flavobacteriia	Flavobacteriales	[Weeksellaceae]	Chryseobacterium	Unassigned	aerobic_chemoheterotrophy	Quimioheterotrofia	0	0	0	0	0	0	0	0	8	0	0	0	0	0	0	0	0	0	0	0	0	0	0	0	0	0	0	0	0	0	0	0
Proteobacteria	Alphaproteobacteria	Rhizobiales	Hyphomicrobiaceae	Hyphomicrobium	Unassigned	aerobic_chemoheterotrophy	Quimioheterotrofia	0	0	0	0	0	0	12	0	0	0	13	19	0	0	0	0	6	0	0	0	0	0	0	0	0	0	0	0	0	0	0	0
Proteobacteria	Gammaproteobacteria	Xanthomonadales	Xanthomonadaceae	Xanthomonas	Unassigned	aerobic_chemoheterotrophy	Quimioheterotrofia	18	7	7	0	0	0	0	0	0	0	0	0	0	0	0	0	0	21	11	0	5	0	0	0	0	0	0	0	0	0	0	0
Proteobacteria	Gammaproteobacteria	Xanthomonadales	Xanthomonadaceae	Rhodanobacter	Unassigned	aerobic_chemoheterotrophy	Quimioheterotrofia	0	0	0	0	0	15	0	0	0	0	0	0	0	0	0	0	0	0	0	0	0	0	0	0	0	0	0	0	0	0	0	0
Proteobacteria	Alphaproteobacteria	Sphingomonadales	Sphingomonadaceae	Sphingomonas	wittichii	aerobic_chemoheterotrophy	Quimioheterotrofia	0	0	0	0	0	0	0	8	0	0	0	0	0	0	0	0	0	0	0	0	0	0	0	0	0	0	0	0	0	0	0	0
Verrucomicrobia	Verrucomicrobiae	Verrucomicrobiales	Verrucomicrobiaceae	Unassigned	Unassigned	aerobic_chemoheterotrophy	Quimioheterotrofia	0	0	0	0	0	0	0	0	0	0	0	0	0	0	0	0	0	0	0	0	0	0	0	0	0	0	0	0	0	0	0	9
Actinobacteria	Actinobacteria	Actinomycetales	Micromonosporaceae	Pilimelia	Unassigned	aerobic_chemoheterotrophy	Quimioheterotrofia	0	0	29	51	0	0	14	69	70	22	88	94	324	82	160	86	24	15	7	26	0	0	0	0	0	11	42	0	0	19	18	0
Actinobacteria	Actinobacteria	Actinomycetales	Streptomycetaceae	Streptomyces	Unassigned	aerobic_chemoheterotrophy	Quimioheterotrofia	0	0	0	0	0	0	0	0	0	0	0	0	0	0	0	0	0	0	0	0	0	0	0	0	0	0	19	0	0	0	22	0
Proteobacteria	Alphaproteobacteria	Rhizobiales	Hyphomicrobiaceae	Rhodoplanes	Unassigned	aerobic_chemoheterotrophy	Quimioheterotrofia	0	0	0	14	0	0	0	0	40	12	49	43	22	36	0	19	30	0	0	0	0	0	0	0	0	0	0	0	0	0	0	0
Actinobacteria	Actinobacteria	Actinomycetales	Microbacteriaceae	Microbacterium	Unassigned	aerobic_chemoheterotrophy	Quimioheterotrofia	0	0	0	0	0	0	0	0	0	0	0	0	0	0	0	0	0	0	0	0	0	0	0	0	0	0	0	0	0	0	9	0
Actinobacteria	Actinobacteria	Actinomycetales	Nocardiaceae	Nocardia	Unassigned	aerobic_chemoheterotrophy	Quimioheterotrofia	0	0	0	0	0	0	0	25	12	24	10	0	0	24	0	0	0	0	0	0	0	0	0	0	0	0	0	0	0	0	0	0
Proteobacteria	Alphaproteobacteria	Sphingomonadales	Sphingomonadaceae	Unassigned	Unassigned	aerobic_chemoheterotrophy	Quimioheterotrofia	0	0	0	0	0	0	0	0	0	0	0	0	7	0	12	0	0	0	0	0	0	0	0	0	0	0	0	0	0	0	0	0
Proteobacteria	Alphaproteobacteria	Rhizobiales	Hyphomicrobiaceae	Rhodoplanes	Unassigned	aerobic_chemoheterotrophy	Quimioheterotrofia	0	0	0	26	0	0	0	0	0	0	0	0	0	0	0	0	0	0	0	0	0	0	0	0	0	0	0	0	0	0	0	0
Proteobacteria	Betaproteobacteria	Burkholderiales	Burkholderiaceae	Burkholderia	Unassigned	aerobic_chemoheterotrophy	Quimioheterotrofia	0	0	0	0	0	0	0	0	0	0	0	0	1	0	0	0	0	0	0	0	0	0	0	7	0	0	0	0	0	0	3	0
Proteobacteria	Alphaproteobacteria	Rhizobiales	Hyphomicrobiaceae	Rhodoplanes	Unassigned	aerobic_chemoheterotrophy	Quimioheterotrofia	0	0	0	0	0	0	0	0	0	0	0	0	0	0	0	0	0	0	0	0	0	0	0	0	0	0	9	18	15	0	0	0
Proteobacteria	Alphaproteobacteria	Rhizobiales	Hyphomicrobiaceae	Rhodoplanes	Unassigned	aerobic_chemoheterotrophy	Quimioheterotrofia	0	0	0	0	0	0	0	0	0	0	0	0	0	0	0	0	0	0	0	0	0	0	0	0	0	14	0	0	23	0	13	0
Actinobacteria	Actinobacteria	Actinomycetales	Mycobacteriaceae	Mycobacterium	Unassigned	aerobic_chemoheterotrophy	Quimioheterotrofia	0	0	0	0	0	0	0	13	0	0	0	0	13	0	0	0	0	0	0	0	0	0	0	0	0	2	0	0	0	2	0	0
Actinobacteria	Actinobacteria	Actinomycetales	Nocardioidaceae	Aeromicrobium	Unassigned	aerobic_chemoheterotrophy	Quimioheterotrofia	0	0	0	0	0	0	0	0	0	0	0	0	0	0	11	0	0	0	0	0	0	0	0	0	0	0	0	0	0	0	0	0
Proteobacteria	Alphaproteobacteria	Rhizobiales	Hyphomicrobiaceae	Rhodomicrobium	vannielii	aerobic_chemoheterotrophy	Quimioheterotrofia	0	0	0	0	0	0	0	0	0	0	0	0	0	0	0	0	0	10	0	0	0	0	0	0	0	0	0	0	0	0	0	0
Proteobacteria	Alphaproteobacteria	Rhizobiales	Hyphomicrobiaceae	Devosia	Unassigned	aerobic_chemoheterotrophy	Quimioheterotrofia	0	0	0	0	0	0	0	0	0	0	0	0	0	0	0	0	0	0	0	0	0	0	0	0	0	0	0	0	0	0	26	0
Proteobacteria	Alphaproteobacteria	Rhizobiales	Hyphomicrobiaceae	Rhodoplanes	Unassigned	aerobic_chemoheterotrophy	Quimioheterotrofia	0	0	0	0	0	0	0	0	0	0	0	0	0	0	0	0	0	0	0	0	0	0	0	0	0	0	0	0	47	0	0	0
Proteobacteria	Gammaproteobacteria	Alteromonadales	OM60	Unassigned	Unassigned	aerobic_chemoheterotrophy	Quimioheterotrofia	0	0	0	0	0	0	0	0	0	0	0	0	0	0	0	0	0	0	0	0	0	0	0	0	0	2	0	0	0	0	0	0
Proteobacteria	Alphaproteobacteria	Rhizobiales	Phyllobacteriaceae	Phyllobacterium	Unassigned	aerobic_chemoheterotrophy	Quimioheterotrofia	3	0	0	0	0	1	1	8	8	6	0	3	0	0	0	0	0	0	0	0	0	0	0	12	4	6	4	1	7	8	6	2
Proteobacteria	Gammaproteobacteria	Alteromonadales	OM60	Unassigned	Unassigned	aerobic_chemoheterotrophy	Quimioheterotrofia	0	0	0	0	0	0	0	0	0	0	0	0	0	0	0	0	0	0	0	0	0	0	0	0	8	0	0	0	0	0	0	0
Proteobacteria	Betaproteobacteria	Burkholderiales	Burkholderiaceae	Burkholderia	Unassigned	aerobic_chemoheterotrophy	Quimioheterotrofia	0	0	0	0	0	0	0	0	0	0	0	0	19	0	0	0	0	0	0	0	0	0	0	0	0	0	0	0	0	0	0	0
Proteobacteria	Betaproteobacteria	Burkholderiales	Burkholderiaceae	Burkholderia	Unassigned	aerobic_chemoheterotrophy	Quimioheterotrofia	0	0	0	0	0	0	0	0	0	0	0	0	0	0	0	0	0	0	0	0	0	0	0	37	43	38	0	0	0	0	0	0
Actinobacteria	Actinobacteria	Actinomycetales	Streptosporangiaceae	Nonomuraea	Unassigned	aerobic_chemoheterotrophy	Quimioheterotrofia	0	0	0	0	0	0	0	0	0	0	0	0	0	0	0	0	0	0	0	0	0	0	0	0	0	0	0	10	0	0	0	0
Proteobacteria	Alphaproteobacteria	Rhizobiales	Hyphomicrobiaceae	Rhodoplanes	Unassigned	aerobic_chemoheterotrophy	Quimioheterotrofia	0	0	0	0	0	0	0	94	21	17	22	29	19	52	30	0	0	0	0	0	0	0	0	0	0	0	0	0	0	0	0	0
Proteobacteria	Alphaproteobacteria	Rhizobiales	Hyphomicrobiaceae	Rhodoplanes	Unassigned	aerobic_chemoheterotrophy	Quimioheterotrofia	0	0	0	0	0	0	0	0	0	0	17	0	0	0	0	0	0	0	0	0	0	0	0	0	0	0	0	0	0	0	0	0
Proteobacteria	Alphaproteobacteria	Sphingomonadales	Sphingomonadaceae	Unassigned	Unassigned	aerobic_chemoheterotrophy	Quimioheterotrofia	0	0	0	0	0	0	0	0	0	0	0	0	0	0	0	0	0	0	0	0	0	0	0	0	22	0	0	0	0	0	0	0
Actinobacteria	Actinobacteria	Actinomycetales	Thermomonosporaceae	Actinoallomurus	iriomotensis	aerobic_chemoheterotrophy	Quimioheterotrofia	0	0	0	0	0	0	0	0	0	0	0	0	0	0	0	0	0	0	0	0	0	0	0	0	6	0	0	0	0	0	0	0
Actinobacteria	Actinobacteria	Actinomycetales	Micromonosporaceae	Catellatospora	Unassigned	aerobic_chemoheterotrophy	Quimioheterotrofia	0	0	0	0	0	0	0	0	0	0	9	0	0	0	0	14	0	0	0	0	0	0	0	0	0	0	0	0	0	0	0	0
Actinobacteria	Actinobacteria	Actinomycetales	Mycobacteriaceae	Mycobacterium	Unassigned	aerobic_chemoheterotrophy	Quimioheterotrofia	0	0	0	0	0	0	0	0	0	0	0	0	0	0	0	0	0	0	0	0	0	0	0	0	0	0	0	0	4	0	0	0
Proteobacteria	Betaproteobacteria	Burkholderiales	Burkholderiaceae	Burkholderia	Unassigned	aerobic_chemoheterotrophy	Quimioheterotrofia	0	0	0	0	0	0	0	9	3	0	7	0	14	0	0	0	0	0	0	0	0	0	0	0	0	0	0	0	0	13	0	3
Acidobacteria	Acidobacteriia	Acidobacteriales	Acidobacteriaceae	Edaphobacter	Unassigned	aerobic_chemoheterotrophy	Quimioheterotrofia	0	83	45	19	29	49	18	0	0	0	0	0	6	13	0	11	0	25	24	20	15	0	0	0	39	38	0	34	0	0	0	0
Proteobacteria	Gammaproteobacteria	Xanthomonadales	Sinobacteraceae	Nevskia	Unassigned	aerobic_chemoheterotrophy	Quimioheterotrofia	0	24	0	0	0	0	10	0	0	0	0	0	0	0	0	0	0	3	0	0	0	0	0	0	0	0	0	0	0	0	0	0
Proteobacteria	Betaproteobacteria	Burkholderiales	Burkholderiaceae	Burkholderia	Unassigned	aerobic_chemoheterotrophy	Quimioheterotrofia	0	0	0	0	0	0	0	0	0	0	0	0	0	10	0	0	0	0	0	0	0	0	0	0	0	0	0	0	0	0	0	0
Proteobacteria	Betaproteobacteria	Burkholderiales	Burkholderiaceae	Burkholderia	Unassigned	aerobic_chemoheterotrophy	Quimioheterotrofia	0	0	1	0	0	0	0	15	8	0	14	0	16	12	0	0	0	0	0	0	0	0	0	5	1	0	2	0	2	4	4	0
Proteobacteria	Betaproteobacteria	Burkholderiales	Burkholderiaceae	Burkholderia	Unassigned	aerobic_chemoheterotrophy	Quimioheterotrofia	0	0	0	0	0	0	0	0	0	0	0	0	0	7	0	0	0	0	0	0	0	0	0	0	0	0	0	0	0	0	0	0
Proteobacteria	Alphaproteobacteria	Rhizobiales	Xanthobacteraceae	Labrys	Unassigned	aerobic_chemoheterotrophy	Quimioheterotrofia	0	0	0	0	0	0	0	0	0	0	0	0	0	0	0	0	0	0	0	0	0	0	0	0	0	0	7	0	0	0	0	0
Proteobacteria	Alphaproteobacteria	Sphingomonadales	Sphingomonadaceae	Kaistobacter	Unassigned	aerobic_chemoheterotrophy	Quimioheterotrofia	0	0	0	0	0	0	0	0	0	0	0	0	0	0	0	0	0	0	0	0	0	0	0	0	0	0	23	0	0	0	0	0
Proteobacteria	Alphaproteobacteria	Rhizobiales	Hyphomicrobiaceae	Rhodoplanes	Unassigned	aerobic_chemoheterotrophy	Quimioheterotrofia	0	0	14	0	0	0	0	0	0	0	0	0	0	0	0	0	0	0	0	0	0	0	0	0	0	0	0	0	0	0	0	0
Actinobacteria	Actinobacteria	Actinomycetales	Nocardioidaceae	Nocardioides	Unassigned	aerobic_chemoheterotrophy	Quimioheterotrofia	0	0	0	0	0	0	0	0	0	0	0	0	0	0	0	0	0	0	0	0	0	0	0	0	0	0	0	0	15	0	0	0
Proteobacteria	Betaproteobacteria	Burkholderiales	Burkholderiaceae	Burkholderia	Unassigned	aerobic_chemoheterotrophy	Quimioheterotrofia	0	0	0	12	0	0	0	0	0	0	0	0	0	0	0	0	0	0	0	0	0	0	0	0	0	0	0	0	0	0	0	0
Proteobacteria	Alphaproteobacteria	Rhizobiales	Xanthobacteraceae	Labrys	Unassigned	aerobic_chemoheterotrophy	Quimioheterotrofia	0	0	0	0	0	0	0	0	0	0	0	0	0	0	0	0	0	0	0	0	0	0	0	0	0	0	2	0	0	0	0	16
Firmicutes	Bacilli	Bacillales	Paenibacillaceae	Paenibacillus	chondroitinus	aerobic_chemoheterotrophy	Quimioheterotrofia	0	0	0	0	0	0	0	0	0	0	0	0	0	0	0	0	0	0	0	0	0	0	0	0	9	0	0	17	0	21	11	0
Proteobacteria	Alphaproteobacteria	Rhizobiales	Hyphomicrobiaceae	Rhodoplanes	Unassigned	aerobic_chemoheterotrophy	Quimioheterotrofia	0	0	0	0	0	0	0	0	0	0	0	0	16	0	0	0	0	0	0	0	0	0	0	0	0	0	0	0	0	0	0	0
Proteobacteria	Alphaproteobacteria	Rhodospirillales	Rhodospirillaceae	Reyranella	massiliensis	aerobic_chemoheterotrophy	Quimioheterotrofia	0	0	0	0	0	0	0	0	0	0	0	18	0	0	0	0	52	0	0	0	0	0	75	0	0	0	0	0	0	0	0	0
Proteobacteria	Alphaproteobacteria	Rhodospirillales	Rhodospirillaceae	Reyranella	massiliensis	aerobic_chemoheterotrophy	Quimioheterotrofia	0	0	0	0	0	0	0	0	0	0	0	0	0	0	0	0	0	0	0	0	0	0	0	0	0	0	0	0	0	0	0	18
Proteobacteria	Alphaproteobacteria	Rhizobiales	Hyphomicrobiaceae	Rhodoplanes	Unassigned	aerobic_chemoheterotrophy	Quimioheterotrofia	0	0	0	0	0	0	0	0	0	0	0	0	0	19	0	0	0	0	0	0	0	0	0	0	0	0	0	0	0	0	0	0
Proteobacteria	Gammaproteobacteria	Xanthomonadales	Xanthomonadaceae	Stenotrophomonas	geniculata	aerobic_chemoheterotrophy	Quimioheterotrofia	0	0	23	9	0	0	0	0	0	0	16	0	0	14	0	0	0	0	0	0	0	0	0	0	0	0	13	0	0	0	0	0
Proteobacteria	Alphaproteobacteria	Rhizobiales	Hyphomicrobiaceae	Rhodoplanes	Unassigned	aerobic_chemoheterotrophy	Quimioheterotrofia	0	0	0	0	0	0	54	0	0	0	0	0	0	0	0	0	0	0	0	0	0	0	0	0	0	46	0	0	0	46	37	40
Proteobacteria	Betaproteobacteria	Burkholderiales	Burkholderiaceae	Burkholderia	Unassigned	aerobic_chemoheterotrophy	Quimioheterotrofia	0	50	28	0	16	0	0	0	0	0	0	0	0	0	0	0	0	21	0	0	0	0	0	0	0	0	0	0	0	0	0	0
Proteobacteria	Alphaproteobacteria	Rhizobiales	Hyphomicrobiaceae	Hyphomicrobium	Unassigned	aerobic_chemoheterotrophy	Quimioheterotrofia	0	0	0	0	0	8	19	0	0	0	0	0	0	0	0	0	18	0	0	0	0	0	0	0	0	0	0	0	0	0	0	0
Proteobacteria	Alphaproteobacteria	Rhizobiales	Hyphomicrobiaceae	Rhodoplanes	Unassigned	aerobic_chemoheterotrophy	Quimioheterotrofia	0	0	0	0	0	0	0	0	0	0	0	0	0	0	0	0	0	0	0	0	0	0	8	0	0	0	0	0	0	0	0	0
Proteobacteria	Gammaproteobacteria	Pseudomonadales	Pseudomonadaceae	Pseudomonas	Unassigned	aerobic_chemoheterotrophy	Quimioheterotrofia	0	6	18	8	0	0	0	0	0	0	0	0	0	0	0	0	0	0	0	0	0	0	0	0	0	0	0	0	0	0	0	0
Actinobacteria	Actinobacteria	Actinomycetales	Nocardioidaceae	Nocardioides	halotolerans	aerobic_chemoheterotrophy	Quimioheterotrofia	0	0	0	0	0	0	0	0	0	0	0	0	0	0	0	0	0	0	0	0	0	0	0	0	0	4	0	0	0	0	0	0
Proteobacteria	Alphaproteobacteria	Rhizobiales	Hyphomicrobiaceae	Rhodoplanes	Unassigned	aerobic_chemoheterotrophy	Quimioheterotrofia	0	0	0	0	0	0	0	0	0	0	0	0	0	0	0	0	0	0	0	0	0	0	0	32	67	38	74	117	68	38	51	67
Firmicutes	Bacilli	Bacillales	Paenibacillaceae	Paenibacillus	Unassigned	aerobic_chemoheterotrophy	Quimioheterotrofia	0	0	0	0	0	0	0	0	0	0	21	0	0	0	0	0	0	0	0	0	0	0	0	0	0	0	0	0	0	0	0	0
Actinobacteria	Actinobacteria	Actinomycetales	Micromonosporaceae	Catellatospora	Unassigned	aerobic_chemoheterotrophy	Quimioheterotrofia	0	0	0	0	0	0	0	0	0	0	0	25	11	15	0	0	0	0	0	0	0	0	0	0	0	0	0	0	0	0	0	0
Proteobacteria	Gammaproteobacteria	Pseudomonadales	Pseudomonadaceae	Pseudomonas	alcaligenes	aerobic_chemoheterotrophy	Quimioheterotrofia	0	0	48	37	9	14	32	28	15	0	21	28	17	21	19	5	68	16	16	0	0	0	0	6	16	29	12	26	22	0	12	12
Proteobacteria	Betaproteobacteria	Burkholderiales	Burkholderiaceae	Burkholderia	tuberum	aerobic_chemoheterotrophy	Quimioheterotrofia	0	0	0	0	0	33	13	0	0	0	0	0	0	0	0	0	0	0	0	0	0	0	0	0	0	0	0	0	0	24	0	9
Proteobacteria	Alphaproteobacteria	Rhizobiales	Hyphomicrobiaceae	Pedomicrobium	Unassigned	aerobic_chemoheterotrophy	Quimioheterotrofia	0	0	0	0	0	0	0	0	0	0	0	0	0	0	0	0	0	0	0	0	0	0	0	0	0	0	2	0	0	0	0	0
Proteobacteria	Betaproteobacteria	Burkholderiales	Burkholderiaceae	Burkholderia	Unassigned	aerobic_chemoheterotrophy	Quimioheterotrofia	0	0	0	0	0	0	0	0	0	0	0	0	0	0	20	0	0	0	0	0	0	0	0	0	0	0	0	0	0	0	0	0
Proteobacteria	Alphaproteobacteria	Rhizobiales	Hyphomicrobiaceae	Pedomicrobium	Unassigned	aerobic_chemoheterotrophy	Quimioheterotrofia	0	0	0	14	0	0	0	0	0	0	53	40	136	0	0	24	0	0	0	12	0	0	0	0	0	0	0	0	0	0	0	0
Proteobacteria	Betaproteobacteria	Burkholderiales	Comamonadaceae	Rubrivivax	Unassigned	aerobic_chemoheterotrophy	Quimioheterotrofia	0	0	0	0	0	0	0	0	0	0	0	0	0	0	0	0	0	0	0	0	0	0	0	0	0	0	0	9	0	0	0	0
Proteobacteria	Gammaproteobacteria	Pseudomonadales	Moraxellaceae	Acinetobacter	Unassigned	aerobic_chemoheterotrophy	Quimioheterotrofia	0	0	44	0	0	0	0	0	0	0	0	0	0	0	0	0	0	0	0	0	0	0	0	0	0	0	0	0	0	0	0	0
Proteobacteria	Alphaproteobacteria	Rhizobiales	Hyphomicrobiaceae	Rhodoplanes	Unassigned	aerobic_chemoheterotrophy	Quimioheterotrofia	0	0	0	0	0	0	0	0	0	0	0	0	0	0	0	0	0	0	0	0	0	0	0	25	0	0	25	20	24	30	23	46
Proteobacteria	Alphaproteobacteria	Sphingomonadales	Sphingomonadaceae	Kaistobacter	Unassigned	aerobic_chemoheterotrophy	Quimioheterotrofia	0	0	0	0	0	0	0	0	0	0	0	0	0	0	0	0	0	0	0	0	0	0	0	23	0	0	0	0	0	0	0	0
Firmicutes	Bacilli	Bacillales	Paenibacillaceae	Paenibacillus	Unassigned	aerobic_chemoheterotrophy	Quimioheterotrofia	0	0	0	0	0	0	0	0	0	0	0	0	0	0	0	0	0	0	0	0	0	0	0	0	0	0	0	0	14	0	0	0
Proteobacteria	Alphaproteobacteria	Sphingomonadales	Sphingomonadaceae	Novosphingobium	Unassigned	aerobic_chemoheterotrophy	Quimioheterotrofia	0	0	0	0	0	0	0	0	0	0	0	0	0	0	0	19	0	0	0	0	0	0	0	0	0	0	0	0	0	0	0	0
Proteobacteria	Alphaproteobacteria	Rhizobiales	Hyphomicrobiaceae	Rhodoplanes	Unassigned	aerobic_chemoheterotrophy	Quimioheterotrofia	0	0	0	0	0	0	0	0	0	0	0	0	0	0	0	0	0	0	0	0	0	0	0	6	0	0	0	0	0	0	0	0
Proteobacteria	Betaproteobacteria	Burkholderiales	Comamonadaceae	Rubrivivax	gelatinosus	aerobic_chemoheterotrophy	Quimioheterotrofia	0	0	0	0	0	0	0	0	0	0	0	0	0	0	0	0	0	0	0	0	0	0	0	0	19	0	0	19	13	0	11	12
Proteobacteria	Betaproteobacteria	Burkholderiales	Comamonadaceae	Rubrivivax	Unassigned	aerobic_chemoheterotrophy	Quimioheterotrofia	0	0	0	0	0	0	0	16	82	10	0	0	19	14	0	0	0	0	0	0	0	0	0	0	0	0	0	0	0	0	0	0
Actinobacteria	Actinobacteria	Actinomycetales	Mycobacteriaceae	Mycobacterium	celatum	aerobic_chemoheterotrophy	Quimioheterotrofia	0	0	0	0	0	0	0	0	0	0	0	0	0	0	0	0	0	0	0	0	0	0	0	0	0	0	0	0	0	15	0	0
Proteobacteria	Alphaproteobacteria	Rhizobiales	Hyphomicrobiaceae	Rhodoplanes	Unassigned	aerobic_chemoheterotrophy	Quimioheterotrofia	0	11	0	0	24	0	0	0	0	0	0	0	0	0	0	0	0	0	0	0	0	0	0	28	23	0	0	0	0	0	21	15
Actinobacteria	Actinobacteria	Actinomycetales	Mycobacteriaceae	Mycobacterium	Unassigned	aerobic_chemoheterotrophy	Quimioheterotrofia	0	0	0	0	0	0	0	0	0	0	0	0	0	0	0	0	0	0	0	0	0	0	0	0	0	7	0	0	0	0	0	0
Actinobacteria	Actinobacteria	Actinomycetales	Nocardioidaceae	Nocardioides	Unassigned	aerobic_chemoheterotrophy	Quimioheterotrofia	0	0	0	13	0	0	0	0	0	0	0	0	19	0	0	0	0	0	0	0	0	0	0	0	0	0	0	0	0	0	0	0
Bacteroidetes	Cytophagia	Cytophagales	Cytophagaceae	Adhaeribacter	Unassigned	aerobic_chemoheterotrophy	Quimioheterotrofia	0	0	0	0	10	0	0	0	0	0	0	0	0	0	0	0	7	0	7	0	0	0	0	0	0	0	0	0	14	0	0	0
Actinobacteria	Actinobacteria	Actinomycetales	Mycobacteriaceae	Mycobacterium	Unassigned	aerobic_chemoheterotrophy	Quimioheterotrofia	0	0	0	0	0	0	0	0	0	0	7	0	0	0	0	0	0	0	0	0	0	0	0	0	0	0	0	0	0	0	0	0
Verrucomicrobia	Verrucomicrobiae	Verrucomicrobiales	Verrucomicrobiaceae	Unassigned	Unassigned	aerobic_chemoheterotrophy	Quimioheterotrofia	0	0	0	0	0	0	0	0	0	0	0	0	0	0	0	0	0	0	0	0	0	0	0	0	0	0	0	0	3	0	0	0
Proteobacteria	Alphaproteobacteria	Rhizobiales	Hyphomicrobiaceae	Pedomicrobium	Unassigned	aerobic_chemoheterotrophy	Quimioheterotrofia	0	0	0	0	0	0	0	0	0	0	0	0	0	0	0	0	37	0	0	0	0	0	0	0	0	0	0	13	0	0	0	0
Proteobacteria	Betaproteobacteria	Burkholderiales	Comamonadaceae	Rubrivivax	Unassigned	aerobic_chemoheterotrophy	Quimioheterotrofia	0	0	0	0	0	0	0	0	0	0	0	0	0	0	0	0	0	0	0	0	0	0	0	0	0	0	0	3	0	0	0	0
Proteobacteria	Betaproteobacteria	Burkholderiales	Comamonadaceae	Rubrivivax	Unassigned	aerobic_chemoheterotrophy	Quimioheterotrofia	0	0	0	0	0	0	0	0	0	0	0	28	0	0	0	0	0	0	0	0	0	0	0	0	0	0	0	0	0	0	0	0
Proteobacteria	Alphaproteobacteria	Sphingomonadales	Sphingomonadaceae	Sphingomonas	Unassigned	aerobic_chemoheterotrophy	Quimioheterotrofia	0	0	0	9	0	0	0	0	0	0	0	0	0	0	0	0	0	0	0	0	0	0	0	0	0	0	0	0	0	0	0	0
Proteobacteria	Alphaproteobacteria	Rhizobiales	Hyphomicrobiaceae	Pedomicrobium	Unassigned	aerobic_chemoheterotrophy	Quimioheterotrofia	0	0	0	0	6	0	0	0	0	0	0	0	0	0	0	0	0	0	0	0	0	0	0	0	0	0	0	0	0	0	0	0
Proteobacteria	Betaproteobacteria	Burkholderiales	Burkholderiaceae	Burkholderia	bryophila	aerobic_chemoheterotrophy	Quimioheterotrofia	0	0	0	36	0	0	0	0	0	0	0	0	0	0	0	0	0	0	0	0	0	0	0	0	0	0	0	0	0	0	0	0
Actinobacteria	Actinobacteria	Actinomycetales	Pseudonocardiaceae	Pseudonocardia	Unassigned	aerobic_chemoheterotrophy	Quimioheterotrofia	0	0	0	0	0	0	0	11	0	0	0	0	0	0	0	0	0	0	0	0	0	0	0	0	0	0	0	0	0	0	0	0
Proteobacteria	Alphaproteobacteria	Rhizobiales	Hyphomicrobiaceae	Pedomicrobium	Unassigned	aerobic_chemoheterotrophy	Quimioheterotrofia	0	0	0	0	0	0	0	0	0	0	0	0	0	0	0	0	0	0	0	0	0	0	0	0	2	0	0	1	0	0	0	3
Actinobacteria	Actinobacteria	Actinomycetales	Mycobacteriaceae	Mycobacterium	Unassigned	aerobic_chemoheterotrophy	Quimioheterotrofia	0	0	0	0	0	0	0	0	0	0	0	0	0	0	0	0	0	0	0	0	0	0	0	0	10	0	10	0	0	0	0	0
Proteobacteria	Alphaproteobacteria	Rhizobiales	Hyphomicrobiaceae	Rhodoplanes	Unassigned	aerobic_chemoheterotrophy	Quimioheterotrofia	0	0	0	17	0	0	0	0	0	0	0	0	0	0	0	0	0	0	0	0	0	0	0	0	0	0	0	0	0	0	0	0
Proteobacteria	Alphaproteobacteria	Rhizobiales	Hyphomicrobiaceae	Rhodoplanes	Unassigned	aerobic_chemoheterotrophy	Quimioheterotrofia	0	0	0	0	0	0	0	0	0	0	3	2	0	0	0	0	0	0	0	0	0	0	0	4	0	0	0	0	0	0	0	0
Bacteroidetes	Flavobacteriia	Flavobacteriales	Flavobacteriaceae	Flavobacterium	Unassigned	aerobic_chemoheterotrophy	Quimioheterotrofia	0	0	0	0	0	0	0	0	0	0	7	0	0	0	0	0	0	0	0	0	0	0	0	0	0	0	0	0	0	0	0	0
Proteobacteria	Betaproteobacteria	Burkholderiales	Alcaligenaceae	Achromobacter	Unassigned	aerobic_chemoheterotrophy	Quimioheterotrofia	0	0	0	0	0	0	0	10	47	9	0	0	0	0	0	0	0	0	0	0	0	0	0	0	0	0	0	0	0	0	0	0
Proteobacteria	Alphaproteobacteria	Sphingomonadales	Sphingomonadaceae	Kaistobacter	Unassigned	aerobic_chemoheterotrophy	Quimioheterotrofia	8	0	0	0	33	11	0	77	45	37	46	63	48	48	50	0	0	0	0	11	0	0	0	14	22	32	47	15	25	28	20	42
Proteobacteria	Betaproteobacteria	Burkholderiales	Comamonadaceae	Rubrivivax	gelatinosus	aerobic_chemoheterotrophy	Quimioheterotrofia	0	0	0	0	0	0	0	0	39	0	37	16	42	23	0	40	0	0	0	0	0	0	0	0	0	0	0	0	0	0	0	0
Proteobacteria	Alphaproteobacteria	Rhodospirillales	Rhodospirillaceae	Reyranella	massiliensis	aerobic_chemoheterotrophy	Quimioheterotrofia	26	37	0	0	30	0	39	0	0	0	24	0	0	0	0	0	0	15	42	0	0	0	0	39	33	45	39	39	30	37	53	39
Proteobacteria	Alphaproteobacteria	Rhizobiales	Hyphomicrobiaceae	Rhodoplanes	Unassigned	aerobic_chemoheterotrophy	Quimioheterotrofia	0	0	0	0	0	0	0	0	7	0	0	0	0	0	0	0	0	0	0	0	0	0	0	0	0	0	0	0	0	0	0	0
Proteobacteria	Alphaproteobacteria	Rhizobiales	Bradyrhizobiaceae	Bradyrhizobium	Unassigned	aerobic_chemoheterotrophy	Quimioheterotrofia	0	0	0	0	0	0	0	18	0	0	0	0	0	0	0	0	0	0	0	0	0	0	0	72	108	56	88	114	115	71	120	136
Proteobacteria	Alphaproteobacteria	Rhizobiales	Hyphomicrobiaceae	Rhodoplanes	Unassigned	aerobic_chemoheterotrophy	Quimioheterotrofia	0	0	0	0	0	0	0	0	0	0	0	0	0	0	0	0	0	0	0	0	0	0	0	0	0	0	23	83	42	0	0	0
Proteobacteria	Betaproteobacteria	Burkholderiales	Comamonadaceae	Rhodoferax	Unassigned	aerobic_chemoheterotrophy	Quimioheterotrofia	0	0	0	0	0	0	0	0	0	0	0	0	0	0	0	0	0	0	0	0	0	15	0	0	0	0	0	0	0	0	0	0
Proteobacteria	Gammaproteobacteria	Pseudomonadales	Pseudomonadaceae	Pseudomonas	Unassigned	aerobic_chemoheterotrophy	Quimioheterotrofia	0	0	0	0	0	0	0	0	0	0	0	0	0	0	0	0	0	0	0	0	0	0	0	14	33	0	15	0	48	0	0	0
Proteobacteria	Alphaproteobacteria	Sphingomonadales	Sphingomonadaceae	Novosphingobium	Unassigned	aerobic_chemoheterotrophy	Quimioheterotrofia	0	0	0	8	0	0	0	0	0	0	0	0	0	0	0	0	0	0	0	0	0	0	0	0	0	0	0	0	0	0	0	0
Proteobacteria	Betaproteobacteria	Burkholderiales	Burkholderiaceae	Burkholderia	bryophila	aerobic_chemoheterotrophy	Quimioheterotrofia	0	3	5	0	4	3	1	0	0	0	23	0	22	0	0	25	0	1	3	0	0	0	0	0	0	0	0	0	0	0	0	0
Firmicutes	Bacilli	Bacillales	Alicyclobacillaceae	Alicyclobacillus	Unassigned	aerobic_chemoheterotrophy	Quimioheterotrofia	0	0	0	0	0	0	0	0	0	0	0	0	0	0	11	0	0	0	0	0	0	0	0	0	0	0	0	0	0	0	0	0
Proteobacteria	Betaproteobacteria	Burkholderiales	Comamonadaceae	Rubrivivax	Unassigned	aerobic_chemoheterotrophy	Quimioheterotrofia	0	0	0	0	0	0	0	0	0	0	0	0	0	0	0	0	0	0	0	0	0	0	0	0	0	0	14	0	0	0	0	28
Actinobacteria	Actinobacteria	Actinomycetales	Streptomycetaceae	Streptomyces	Unassigned	aerobic_chemoheterotrophy	Quimioheterotrofia	0	0	0	0	0	0	0	0	0	0	0	0	0	0	0	0	0	0	0	0	0	0	0	24	0	0	0	0	0	0	0	0
Actinobacteria	Actinobacteria	Actinomycetales	Micromonosporaceae	Pilimelia	Unassigned	aerobic_chemoheterotrophy	Quimioheterotrofia	0	0	0	30	0	0	0	0	0	0	0	0	0	0	0	0	0	0	0	0	0	0	0	0	0	0	0	0	0	0	0	0
Actinobacteria	Actinobacteria	Actinomycetales	Mycobacteriaceae	Mycobacterium	celatum	aerobic_chemoheterotrophy	Quimioheterotrofia	0	0	0	2	23	0	0	0	10	0	0	0	2	9	0	0	0	0	0	18	0	0	0	10	0	0	7	3	0	0	15	0
Proteobacteria	Alphaproteobacteria	Rhodospirillales	Acetobacteraceae	Acidocella	Unassigned	aerobic_chemoheterotrophy	Quimioheterotrofia	0	0	0	0	7	0	0	0	0	0	0	0	0	0	0	0	0	0	0	0	0	0	0	0	0	0	0	0	0	0	0	0
Actinobacteria	Actinobacteria	Actinomycetales	Mycobacteriaceae	Mycobacterium	celatum	aerobic_chemoheterotrophy	Quimioheterotrofia	0	0	52	0	0	0	0	0	0	0	0	0	0	0	0	0	0	0	0	0	0	0	0	0	0	0	0	0	0	0	0	0
Proteobacteria	Alphaproteobacteria	Rhizobiales	Hyphomicrobiaceae	Rhodoplanes	Unassigned	aerobic_chemoheterotrophy	Quimioheterotrofia	0	0	0	0	0	0	0	0	0	0	0	0	0	0	0	0	0	0	0	0	0	0	0	0	0	0	0	30	0	0	0	0
Proteobacteria	Gammaproteobacteria	Xanthomonadales	Xanthomonadaceae	Dyella	marensis	aerobic_chemoheterotrophy	Quimioheterotrofia	0	0	0	0	0	0	0	49	0	24	0	0	0	0	0	0	0	0	0	0	0	0	0	0	0	0	0	0	0	0	0	0
Proteobacteria	Betaproteobacteria	Burkholderiales	Comamonadaceae	Rubrivivax	Unassigned	aerobic_chemoheterotrophy	Quimioheterotrofia	0	0	0	6	0	0	0	0	0	0	0	0	0	0	0	0	0	0	0	0	0	0	0	0	0	0	0	0	0	0	0	0
Actinobacteria	Actinobacteria	Actinomycetales	Micromonosporaceae	Pilimelia	Unassigned	aerobic_chemoheterotrophy	Quimioheterotrofia	0	0	0	0	0	0	0	0	0	0	0	0	0	0	0	0	0	0	0	0	0	0	0	0	22	13	43	24	42	0	15	0
Proteobacteria	Alphaproteobacteria	Rhizobiales	Hyphomicrobiaceae	Hyphomicrobium	Unassigned	aerobic_chemoheterotrophy	Quimioheterotrofia	0	0	0	0	0	0	0	0	0	0	0	0	0	0	0	0	0	0	0	0	0	0	0	0	0	0	0	10	0	0	0	0
Proteobacteria	Alphaproteobacteria	Rhizobiales	Hyphomicrobiaceae	Rhodoplanes	Unassigned	aerobic_chemoheterotrophy	Quimioheterotrofia	0	6	0	0	0	0	0	0	0	0	0	0	0	0	0	0	0	0	0	0	0	0	0	0	0	0	0	0	0	0	0	0
Proteobacteria	Betaproteobacteria	Burkholderiales	Burkholderiaceae	Burkholderia	Unassigned	aerobic_chemoheterotrophy	Quimioheterotrofia	0	0	0	0	12	0	0	0	0	0	13	0	0	0	0	0	0	0	0	0	0	0	0	0	0	0	0	0	0	0	0	0
Proteobacteria	Alphaproteobacteria	Rhizobiales	Hyphomicrobiaceae	Rhodoplanes	Unassigned	aerobic_chemoheterotrophy	Quimioheterotrofia	26	0	13	0	81	43	0	0	0	24	0	46	0	0	0	0	34	0	18	0	0	0	0	175	324	313	326	315	373	223	322	476
Actinobacteria	Actinobacteria	Actinomycetales	Microbacteriaceae	Microbacterium	Unassigned	aerobic_chemoheterotrophy	Quimioheterotrofia	0	0	0	0	0	0	0	12	0	0	0	0	0	0	0	0	0	0	0	0	0	0	0	0	0	0	0	0	0	0	0	0
Verrucomicrobia	Verrucomicrobiae	Verrucomicrobiales	Verrucomicrobiaceae	Unassigned	Unassigned	aerobic_chemoheterotrophy	Quimioheterotrofia	0	0	0	0	0	0	0	0	0	0	0	0	0	0	0	0	0	0	0	0	0	0	0	8	0	0	0	0	0	0	0	0
Proteobacteria	Alphaproteobacteria	Rhizobiales	Hyphomicrobiaceae	Rhodoplanes	Unassigned	aerobic_chemoheterotrophy	Quimioheterotrofia	0	0	0	0	0	0	0	0	0	0	0	0	0	0	0	0	0	0	0	0	0	0	0	0	67	0	30	32	46	32	0	43
Actinobacteria	Actinobacteria	Actinomycetales	Micromonosporaceae	Catellatospora	Unassigned	aerobic_chemoheterotrophy	Quimioheterotrofia	0	0	0	0	0	0	0	0	0	0	0	0	0	0	0	0	0	0	0	0	0	0	0	0	0	0	0	0	0	16	0	0
Actinobacteria	Actinobacteria	Actinomycetales	Micrococcaceae	Kocuria	Unassigned	aerobic_chemoheterotrophy	Quimioheterotrofia	26	25	36	0	0	0	0	0	0	0	0	0	0	0	0	0	0	37	56	46	43	0	0	0	0	0	0	0	0	0	0	0
Firmicutes	Bacilli	Bacillales	Paenibacillaceae	Paenibacillus	Unassigned	aerobic_chemoheterotrophy	Quimioheterotrofia	0	0	0	0	0	0	0	0	0	0	0	0	0	0	0	8	0	0	0	0	0	0	0	0	0	0	0	0	0	0	0	0
Actinobacteria	Actinobacteria	Actinomycetales	Nocardioidaceae	Nocardioides	Unassigned	aerobic_chemoheterotrophy	Quimioheterotrofia	0	0	0	0	0	0	0	0	0	0	0	0	0	0	0	0	0	0	0	0	0	0	0	0	18	0	0	0	0	0	0	0
Proteobacteria	Alphaproteobacteria	Sphingomonadales	Sphingomonadaceae	Sphingomonas	Unassigned	aerobic_chemoheterotrophy	Quimioheterotrofia	0	0	0	0	0	0	0	6	0	0	0	0	0	0	0	0	0	0	0	0	0	0	0	0	0	0	0	0	0	0	0	0
Proteobacteria	Gammaproteobacteria	Xanthomonadales	Xanthomonadaceae	Thermomonas	dokdonensis	aerobic_chemoheterotrophy	Quimioheterotrofia	0	0	0	0	0	0	0	0	0	0	0	0	0	0	0	0	0	0	0	0	0	0	0	0	0	0	0	7	0	0	0	0
Actinobacteria	Actinobacteria	Actinomycetales	Mycobacteriaceae	Mycobacterium	Unassigned	aerobic_chemoheterotrophy	Quimioheterotrofia	0	0	0	0	0	0	0	34	0	0	0	0	0	0	0	0	0	0	0	0	0	0	0	0	0	0	0	0	0	0	0	14
Bacteroidetes	Cytophagia	Cytophagales	Cytophagaceae	Adhaeribacter	Unassigned	aerobic_chemoheterotrophy	Quimioheterotrofia	0	0	0	0	0	0	0	0	0	5	0	0	0	0	0	0	0	0	0	0	0	0	0	7	0	8	0	0	0	0	0	0
Proteobacteria	Alphaproteobacteria	Rhizobiales	Hyphomicrobiaceae	Rhodoplanes	Unassigned	aerobic_chemoheterotrophy	Quimioheterotrofia	0	0	0	0	0	0	0	0	0	0	21	0	0	0	0	0	0	0	0	0	0	0	0	0	0	0	0	0	0	0	0	0
Proteobacteria	Alphaproteobacteria	Sphingomonadales	Sphingomonadaceae	Kaistobacter	Unassigned	aerobic_chemoheterotrophy	Quimioheterotrofia	0	0	27	34	0	0	0	40	15	18	27	14	33	20	11	48	15	22	8	0	0	0	0	30	0	0	0	0	0	0	0	0
Actinobacteria	Actinobacteria	Actinomycetales	Thermomonosporaceae	Actinomadura	vinacea	aerobic_chemoheterotrophy	Quimioheterotrofia	0	0	0	0	0	0	0	0	0	0	0	0	0	0	0	0	0	0	0	0	0	0	0	0	0	0	0	0	14	0	0	0
Actinobacteria	Actinobacteria	Actinomycetales	Geodermatophilaceae	Modestobacter	Unassigned	aerobic_chemoheterotrophy	Quimioheterotrofia	0	0	0	0	0	0	0	0	0	0	0	0	0	0	0	0	0	0	0	0	0	17	0	0	0	0	0	0	0	0	0	0
Proteobacteria	Alphaproteobacteria	Rhizobiales	Hyphomicrobiaceae	Rhodoplanes	Unassigned	aerobic_chemoheterotrophy	Quimioheterotrofia	0	0	17	18	0	0	0	0	0	0	0	0	0	0	0	25	0	0	0	0	9	0	0	0	0	0	0	0	0	0	0	0
Bacteroidetes	Flavobacteriia	Flavobacteriales	Flavobacteriaceae	Flavobacterium	Unassigned	aerobic_chemoheterotrophy	Quimioheterotrofia	0	0	0	0	0	6	0	0	0	0	0	0	0	0	0	0	0	0	0	0	0	0	0	0	0	0	0	0	0	0	0	0
Actinobacteria	Actinobacteria	Actinomycetales	Mycobacteriaceae	Mycobacterium	Unassigned	aerobic_chemoheterotrophy	Quimioheterotrofia	0	0	0	0	0	0	0	0	0	0	0	29	4	3	0	0	0	0	0	0	0	0	0	8	16	16	24	11	19	0	31	20
Proteobacteria	Betaproteobacteria	Burkholderiales	Burkholderiaceae	Burkholderia	Unassigned	aerobic_chemoheterotrophy	Quimioheterotrofia	0	0	35	0	0	0	0	0	0	0	0	0	0	0	0	6	0	0	0	0	0	0	0	0	0	0	0	0	0	30	0	0
Proteobacteria	Alphaproteobacteria	Rhizobiales	Hyphomicrobiaceae	Rhodoplanes	Unassigned	aerobic_chemoheterotrophy	Quimioheterotrofia	0	0	0	0	0	0	0	0	0	0	0	0	0	0	0	0	0	0	0	0	0	0	0	68	112	125	150	119	128	86	111	142
Firmicutes	Bacilli	Bacillales	Paenibacillaceae	Paenibacillus	Unassigned	aerobic_chemoheterotrophy	Quimioheterotrofia	0	0	0	0	0	0	6	0	0	0	0	0	0	0	0	0	0	0	0	0	0	0	0	0	0	0	0	0	0	0	0	0
Proteobacteria	Gammaproteobacteria	Pasteurellales	Pasteurellaceae	Haemophilus	parainfluenzae	aerobic_chemoheterotrophy	Quimioheterotrofia	0	0	0	0	0	0	18	0	0	0	0	0	24	0	0	0	0	0	0	0	0	0	0	0	0	0	0	0	0	0	0	0
Proteobacteria	Alphaproteobacteria	Rhizobiales	Hyphomicrobiaceae	Rhodoplanes	Unassigned	aerobic_chemoheterotrophy	Quimioheterotrofia	16	0	0	0	37	0	24	0	0	0	0	56	0	0	0	0	32	0	28	0	0	0	0	69	100	72	116	136	115	110	141	118
Proteobacteria	Alphaproteobacteria	Rhizobiales	Xanthobacteraceae	Labrys	Unassigned	aerobic_chemoheterotrophy	Quimioheterotrofia	0	0	0	0	0	0	0	33	17	15	0	0	0	0	0	0	0	0	0	0	0	0	0	0	0	0	0	0	0	0	0	0
Proteobacteria	Gammaproteobacteria	Pseudomonadales	Moraxellaceae	Acinetobacter	Unassigned	aerobic_chemoheterotrophy	Quimioheterotrofia	0	0	0	0	0	0	0	0	0	8	0	1	0	0	0	0	1	0	0	0	0	0	0	0	0	1	0	0	0	1	0	0
Proteobacteria	Alphaproteobacteria	Rhizobiales	Hyphomicrobiaceae	Rhodoplanes	Unassigned	aerobic_chemoheterotrophy	Quimioheterotrofia	0	10	0	0	42	0	0	0	0	0	0	0	0	0	0	0	0	0	0	0	0	0	0	0	0	0	0	0	0	0	0	0
Actinobacteria	Actinobacteria	Actinomycetales	Mycobacteriaceae	Mycobacterium	Unassigned	aerobic_chemoheterotrophy	Quimioheterotrofia	0	0	0	0	0	0	0	0	0	0	0	0	0	15	0	0	0	0	0	0	0	0	0	0	0	0	0	0	0	0	0	0
Proteobacteria	Gammaproteobacteria	Xanthomonadales	Xanthomonadaceae	Rhodanobacter	Unassigned	aerobic_chemoheterotrophy	Quimioheterotrofia	0	0	0	0	0	0	13	0	0	0	49	12	0	0	0	0	0	12	0	0	0	0	0	0	0	0	0	0	0	0	0	0
Proteobacteria	Alphaproteobacteria	Rhizobiales	Hyphomicrobiaceae	Rhodoplanes	Unassigned	aerobic_chemoheterotrophy	Quimioheterotrofia	0	0	65	81	0	0	91	186	139	134	338	276	146	151	98	136	68	82	44	13	0	0	0	95	94	0	106	77	71	61	68	70
Actinobacteria	Actinobacteria	Actinomycetales	Mycobacteriaceae	Mycobacterium	Unassigned	aerobic_chemoheterotrophy	Quimioheterotrofia	0	0	0	0	0	0	12	0	0	0	17	0	0	0	0	0	0	0	0	0	0	0	0	0	0	0	0	0	0	0	0	0
Proteobacteria	Alphaproteobacteria	Rhodospirillales	Acetobacteraceae	Acidocella	Unassigned	aerobic_chemoheterotrophy	Quimioheterotrofia	0	0	18	18	0	0	0	0	0	0	0	0	0	0	0	15	0	0	0	0	0	0	0	0	0	0	0	0	0	0	0	0
Proteobacteria	Alphaproteobacteria	Rhizobiales	Hyphomicrobiaceae	Pedomicrobium	Unassigned	aerobic_chemoheterotrophy	Quimioheterotrofia	0	0	0	0	0	0	0	0	0	0	0	0	0	0	0	0	0	0	0	0	0	0	0	0	0	1	0	0	1	0	0	10
Verrucomicrobia	[Spartobacteria]	[Chthoniobacterales]	[Chthoniobacteraceae]	Chthoniobacter	Unassigned	aerobic_chemoheterotrophy	Quimioheterotrofia	0	14	0	0	0	0	0	0	0	0	0	0	0	0	0	0	0	0	0	0	0	0	0	0	0	0	0	0	0	0	0	0
Proteobacteria	Alphaproteobacteria	Caulobacterales	Caulobacteraceae	Caulobacter	Unassigned	aerobic_chemoheterotrophy	Quimioheterotrofia	0	0	0	0	0	0	0	0	0	0	0	0	0	0	0	0	0	0	0	0	0	0	0	0	0	0	0	0	0	0	13	0
Verrucomicrobia	Verrucomicrobiae	Verrucomicrobiales	Verrucomicrobiaceae	Unassigned	Unassigned	aerobic_chemoheterotrophy	Quimioheterotrofia	0	0	0	0	4	0	0	0	0	0	0	0	0	0	0	0	0	0	0	0	0	0	0	0	0	0	0	0	0	0	0	0
Proteobacteria	Betaproteobacteria	Burkholderiales	Burkholderiaceae	Burkholderia	Unassigned	aerobic_chemoheterotrophy	Quimioheterotrofia	0	0	0	0	0	0	0	0	0	0	0	0	0	0	0	0	0	0	0	0	0	0	0	0	0	0	0	0	0	19	0	0
Bacteroidetes	Flavobacteriia	Flavobacteriales	[Weeksellaceae]	Chryseobacterium	Unassigned	aerobic_chemoheterotrophy	Quimioheterotrofia	0	0	0	0	0	0	0	0	0	0	5	0	0	0	0	0	0	0	0	0	0	0	0	0	0	0	0	0	0	0	0	0
Proteobacteria	Alphaproteobacteria	Rhizobiales	Hyphomicrobiaceae	Rhodoplanes	Unassigned	aerobic_chemoheterotrophy	Quimioheterotrofia	0	0	0	0	0	0	0	0	0	0	0	0	0	0	0	0	0	0	0	0	0	0	0	0	0	0	0	0	3	0	0	0
Proteobacteria	Alphaproteobacteria	Sphingomonadales	Sphingomonadaceae	Sphingomonas	Unassigned	aerobic_chemoheterotrophy	Quimioheterotrofia	0	0	0	0	0	0	0	0	0	0	0	0	0	0	0	0	0	0	0	0	0	0	0	0	0	0	0	0	0	26	0	0
Proteobacteria	Gammaproteobacteria	Alteromonadales	OM60	Unassigned	Unassigned	aerobic_chemoheterotrophy	Quimioheterotrofia	0	0	0	0	0	0	0	0	0	0	3	0	0	0	0	0	0	0	0	0	0	0	0	0	0	0	9	7	0	0	0	0
Proteobacteria	Alphaproteobacteria	Rhodospirillales	Rhodospirillaceae	Reyranella	massiliensis	aerobic_chemoheterotrophy	Quimioheterotrofia	0	0	0	0	0	0	0	0	0	0	0	0	11	0	0	0	0	0	0	0	0	0	0	0	0	0	0	0	0	0	0	0
Bacteroidetes	Flavobacteriia	Flavobacteriales	Flavobacteriaceae	Flavobacterium	Unassigned	aerobic_chemoheterotrophy	Quimioheterotrofia	0	0	0	0	0	0	0	0	0	0	0	9	0	0	0	0	0	0	0	0	0	0	0	0	0	0	0	0	0	0	0	0
Proteobacteria	Alphaproteobacteria	Rhizobiales	Hyphomicrobiaceae	Rhodoplanes	Unassigned	aerobic_chemoheterotrophy	Quimioheterotrofia	0	0	7	0	0	0	0	0	0	0	0	0	0	0	0	0	0	0	0	0	0	0	0	0	0	0	0	0	0	0	0	0
Proteobacteria	Betaproteobacteria	Burkholderiales	Burkholderiaceae	Burkholderia	Unassigned	aerobic_chemoheterotrophy	Quimioheterotrofia	0	0	0	0	0	0	0	0	0	13	0	0	0	0	0	0	0	0	0	0	0	0	0	0	0	0	0	0	0	0	0	0
Bacteroidetes	Flavobacteriia	Flavobacteriales	Flavobacteriaceae	Flavobacterium	Unassigned	aerobic_chemoheterotrophy	Quimioheterotrofia	0	0	0	0	0	0	0	0	0	0	0	0	0	0	0	0	0	1	0	0	0	0	0	0	0	0	0	0	0	0	0	0
Actinobacteria	Actinobacteria	Actinomycetales	Micromonosporaceae	Virgisporangium	ochraceum	aerobic_chemoheterotrophy	Quimioheterotrofia	0	0	0	0	0	0	0	0	0	0	0	0	0	0	0	0	0	0	0	0	0	0	0	0	0	0	0	0	0	0	23	0
Actinobacteria	Actinobacteria	Actinomycetales	Micromonosporaceae	Catellatospora	Unassigned	aerobic_chemoheterotrophy	Quimioheterotrofia	0	0	0	0	0	0	0	0	0	0	0	0	0	0	0	0	0	0	0	0	0	0	0	0	0	0	0	0	0	0	0	15
Verrucomicrobia	[Spartobacteria]	[Chthoniobacterales]	[Chthoniobacteraceae]	Chthoniobacter	Unassigned	aerobic_chemoheterotrophy	Quimioheterotrofia	0	0	0	0	0	0	0	0	0	0	0	0	0	0	0	0	0	0	0	0	0	0	0	5	0	0	0	0	1	2	0	0
Proteobacteria	Gammaproteobacteria	Pasteurellales	Pasteurellaceae	Haemophilus	parainfluenzae	aerobic_chemoheterotrophy	Quimioheterotrofia	0	0	0	0	76	71	72	0	0	0	0	0	136	0	0	0	82	0	0	91	0	0	0	0	0	0	0	0	0	0	0	0
Actinobacteria	Actinobacteria	Actinomycetales	Micromonosporaceae	Catellatospora	Unassigned	aerobic_chemoheterotrophy	Quimioheterotrofia	0	0	0	0	0	0	0	0	0	0	0	0	0	0	0	0	0	0	0	0	0	0	0	0	0	0	14	0	0	0	0	0
Actinobacteria	Actinobacteria	Actinomycetales	Micromonosporaceae	Pilimelia	Unassigned	aerobic_chemoheterotrophy	Quimioheterotrofia	0	0	0	0	0	0	0	0	0	0	0	0	0	0	0	0	0	0	0	0	0	0	0	79	175	58	104	82	183	36	115	74
Proteobacteria	Gammaproteobacteria	Xanthomonadales	Xanthomonadaceae	Stenotrophomonas	rhizophila	aerobic_chemoheterotrophy	Quimioheterotrofia	0	0	0	0	0	0	0	0	0	0	0	0	0	0	0	0	0	0	0	0	0	0	0	5	0	0	0	0	0	0	0	0
Proteobacteria	Alphaproteobacteria	Rhizobiales	Xanthobacteraceae	Labrys	Unassigned	aerobic_chemoheterotrophy	Quimioheterotrofia	0	0	13	11	0	6	19	0	0	0	0	0	0	0	0	0	6	3	0	0	0	0	0	0	0	0	0	0	0	14	0	0
Proteobacteria	Alphaproteobacteria	Rhizobiales	Hyphomicrobiaceae	Rhodoplanes	Unassigned	aerobic_chemoheterotrophy	Quimioheterotrofia	0	0	0	0	0	0	0	0	0	0	0	0	0	0	0	0	9	0	0	0	0	0	0	0	0	0	0	0	0	0	0	0
Proteobacteria	Alphaproteobacteria	Sphingomonadales	Sphingomonadaceae	Kaistobacter	Unassigned	aerobic_chemoheterotrophy	Quimioheterotrofia	0	0	0	0	0	0	0	0	0	0	0	0	0	0	0	0	0	0	0	0	0	0	0	0	0	24	0	0	10	0	0	0
Proteobacteria	Gammaproteobacteria	Pseudomonadales	Pseudomonadaceae	Pseudomonas	Unassigned	aerobic_chemoheterotrophy	Quimioheterotrofia	0	0	0	0	0	0	0	0	0	0	0	3	0	0	0	0	0	0	0	0	0	0	0	0	0	0	0	0	0	0	0	0
Proteobacteria	Alphaproteobacteria	Sphingomonadales	Sphingomonadaceae	Kaistobacter	Unassigned	aerobic_chemoheterotrophy	Quimioheterotrofia	0	0	51	52	0	0	31	317	145	74	154	175	137	151	229	63	32	16	18	0	15	0	0	0	0	0	0	0	0	0	0	0
Actinobacteria	Actinobacteria	Actinomycetales	Nocardioidaceae	Nocardioides	Unassigned	aerobic_chemoheterotrophy	Quimioheterotrofia	0	0	0	0	0	0	0	32	19	0	0	19	0	0	20	0	0	0	0	0	0	0	0	0	0	0	0	0	0	0	0	0
Bacteroidetes	Flavobacteriia	Flavobacteriales	Flavobacteriaceae	Flavobacterium	Unassigned	aerobic_chemoheterotrophy	Quimioheterotrofia	0	12	0	0	0	0	0	0	0	0	0	0	0	0	0	0	0	0	0	0	0	0	0	0	0	0	0	0	0	0	0	0
Proteobacteria	Alphaproteobacteria	Sphingomonadales	Sphingomonadaceae	Sphingomonas	Unassigned	aerobic_chemoheterotrophy	Quimioheterotrofia	0	0	0	0	0	0	0	0	0	0	0	0	0	0	0	0	0	0	0	0	0	0	0	22	0	0	0	0	0	0	0	0
Nitrospirae	Nitrospira	Nitrospirales	0319-6A21	Unassigned	Unassigned	aerobic_nitrite_oxidation	Ciclo nitrogeno	0	0	0	0	0	0	0	0	0	0	0	0	0	0	0	0	0	0	0	0	0	0	0	0	0	0	0	16	0	0	0	0
Nitrospirae	Nitrospira	Nitrospirales	0319-6A21	Unassigned	Unassigned	aerobic_nitrite_oxidation	Ciclo nitrogeno	0	0	0	0	0	0	0	0	0	0	0	0	0	0	0	9	0	0	0	0	0	0	0	0	0	0	0	0	0	0	0	0
Nitrospirae	Nitrospira	Nitrospirales	0319-6A21	Unassigned	Unassigned	aerobic_nitrite_oxidation	Ciclo nitrogeno	0	0	0	0	0	0	0	0	0	0	0	0	0	0	0	0	0	0	0	0	0	0	0	0	1	0	0	0	0	0	0	0
Nitrospirae	Nitrospira	Nitrospirales	[Leptospirillaceae]	Unassigned	Unassigned	aerobic_nitrite_oxidation	Ciclo nitrogeno	0	0	0	0	0	0	0	0	0	0	0	0	0	0	0	0	0	0	0	0	0	0	0	0	0	0	0	0	0	5	0	0
Nitrospirae	Nitrospira	Nitrospirales	Nitrospiraceae	Nitrospira	Unassigned	aerobic_nitrite_oxidation	Ciclo nitrogeno	0	18	21	0	0	6	0	17	31	23	0	52	115	0	0	56	0	0	0	0	0	0	0	45	23	21	0	0	0	0	27	35
Nitrospirae	Nitrospira	Nitrospirales	0319-6A21	Unassigned	Unassigned	aerobic_nitrite_oxidation	Ciclo nitrogeno	0	0	0	0	0	0	0	0	5	10	0	0	0	0	0	0	0	0	0	0	0	0	0	0	0	0	0	0	0	0	0	0
Nitrospirae	Nitrospira	Nitrospirales	0319-6A21	Unassigned	Unassigned	aerobic_nitrite_oxidation	Ciclo nitrogeno	0	0	0	0	0	0	0	0	0	0	0	0	0	0	0	0	0	0	0	0	0	0	0	0	0	0	0	18	0	0	0	0
Nitrospirae	Nitrospira	Nitrospirales	0319-6A21	Unassigned	Unassigned	aerobic_nitrite_oxidation	Ciclo nitrogeno	0	0	10	21	0	0	0	0	0	0	0	0	0	0	0	0	0	0	0	0	0	0	0	0	0	0	0	0	0	0	0	0
Nitrospirae	Nitrospira	Nitrospirales	0319-6A21	Unassigned	Unassigned	aerobic_nitrite_oxidation	Ciclo nitrogeno	0	0	0	0	0	0	0	0	0	0	0	0	0	0	0	0	0	0	0	0	0	0	0	0	0	0	0	0	0	0	22	0
Nitrospirae	Nitrospira	Nitrospirales	0319-6A21	Unassigned	Unassigned	aerobic_nitrite_oxidation	Ciclo nitrogeno	0	0	0	0	0	0	0	0	0	0	0	0	0	0	0	0	0	0	0	0	0	0	0	3	1	1	8	1	2	0	3	2
Nitrospirae	Nitrospira	Nitrospirales	0319-6A21	Unassigned	Unassigned	aerobic_nitrite_oxidation	Ciclo nitrogeno	0	0	0	0	0	0	0	0	0	0	0	0	0	0	0	0	0	0	0	0	0	0	0	0	0	0	24	20	0	0	0	0
Nitrospirae	Nitrospira	Nitrospirales	0319-6A21	Unassigned	Unassigned	aerobic_nitrite_oxidation	Ciclo nitrogeno	0	0	0	0	0	0	0	0	0	0	0	0	0	0	0	0	0	0	0	0	0	0	0	0	0	0	16	0	10	0	0	0
Nitrospirae	Nitrospira	Nitrospirales	0319-6A21	Unassigned	Unassigned	aerobic_nitrite_oxidation	Ciclo nitrogeno	0	0	0	0	0	0	0	0	0	0	0	0	0	0	0	0	0	0	0	0	0	0	0	0	34	0	27	31	0	0	20	0
Nitrospirae	Nitrospira	Nitrospirales	FW	47209	Unassigned	aerobic_nitrite_oxidation	Ciclo nitrogeno	0	0	0	0	0	0	0	0	0	0	0	0	65	0	0	0	0	0	0	0	0	0	0	0	0	0	0	0	0	0	0	0
Nitrospirae	Nitrospira	Nitrospirales	0319-6A21	Unassigned	Unassigned	aerobic_nitrite_oxidation	Ciclo nitrogeno	0	0	0	0	0	0	0	0	0	0	0	0	0	0	0	0	0	0	0	0	0	0	0	0	0	0	0	0	20	0	0	0
Nitrospirae	Nitrospira	Nitrospirales	Nitrospiraceae	JG37-AG-70	Unassigned	aerobic_nitrite_oxidation	Ciclo nitrogeno	0	0	0	0	0	0	0	0	0	0	0	0	0	0	0	0	0	0	0	0	0	0	10	0	0	0	0	0	0	0	0	0
Nitrospirae	Nitrospira	Nitrospirales	[Thermodesulfovibrionaceae]	Unassigned	Unassigned	aerobic_nitrite_oxidation	Ciclo nitrogeno	0	0	0	0	0	0	0	0	0	21	0	0	0	0	0	0	0	0	0	0	0	0	0	0	0	0	0	0	0	0	0	0
Nitrospirae	Nitrospira	Nitrospirales	FW	47209	Unassigned	aerobic_nitrite_oxidation	Ciclo nitrogeno	0	0	0	0	0	0	0	0	0	0	0	0	0	0	0	0	0	0	0	0	0	0	26	0	0	0	0	0	0	0	0	0
Nitrospirae	Nitrospira	Nitrospirales	FW	47209	Unassigned	aerobic_nitrite_oxidation	Ciclo nitrogeno	0	0	0	0	0	0	0	0	31	0	25	37	118	41	19	0	0	0	0	0	0	0	0	0	0	0	0	0	0	0	0	0
Nitrospirae	Nitrospira	Nitrospirales	Nitrospiraceae	Unassigned	Unassigned	aerobic_nitrite_oxidation	Ciclo nitrogeno	0	0	0	0	0	0	0	9	0	0	0	0	0	12	0	6	0	0	0	0	0	0	0	0	0	0	0	0	0	0	0	0
Nitrospirae	Nitrospira	Nitrospirales	0319-6A21	Unassigned	Unassigned	aerobic_nitrite_oxidation	Ciclo nitrogeno	0	0	0	0	0	0	0	0	0	0	0	0	0	0	0	0	0	0	0	0	0	0	0	0	0	0	0	0	0	0	8	0
Nitrospirae	Nitrospira	Nitrospirales	0319-6A21	Unassigned	Unassigned	aerobic_nitrite_oxidation	Ciclo nitrogeno	0	0	0	0	0	0	0	0	0	0	0	0	0	0	0	0	14	0	0	0	0	0	0	0	0	0	0	0	0	0	0	0
Nitrospirae	Nitrospira	Nitrospirales	[Thermodesulfovibrionaceae]	LCP-6	Unassigned	aerobic_nitrite_oxidation	Ciclo nitrogeno	0	0	0	0	0	0	0	0	0	0	14	0	0	0	0	0	0	0	0	0	0	0	0	0	0	0	0	0	0	0	0	0
Nitrospirae	Nitrospira	Nitrospirales	0319-6A21	Unassigned	Unassigned	aerobic_nitrite_oxidation	Ciclo nitrogeno	0	0	0	0	0	0	0	0	0	0	0	0	0	0	0	0	0	0	0	0	0	0	0	0	18	0	0	0	0	0	0	18
Nitrospirae	Nitrospira	Nitrospirales	Nitrospiraceae	Unassigned	Unassigned	aerobic_nitrite_oxidation	Ciclo nitrogeno	0	0	0	0	0	0	0	0	0	0	0	0	0	0	0	0	0	0	0	0	0	0	0	17	21	0	0	20	0	0	0	0
Nitrospirae	Nitrospira	Nitrospirales	0319-6A21	Unassigned	Unassigned	aerobic_nitrite_oxidation	Ciclo nitrogeno	0	0	0	0	0	0	0	0	0	0	0	0	0	0	0	0	0	0	0	0	0	0	0	0	18	0	58	32	43	8	15	18
Nitrospirae	Nitrospira	Nitrospirales	0319-6A21	Unassigned	Unassigned	aerobic_nitrite_oxidation	Ciclo nitrogeno	0	0	0	0	0	0	0	0	0	0	0	0	0	0	0	0	0	0	0	0	0	0	0	0	0	0	0	49	0	0	0	0
Nitrospirae	Nitrospira	Nitrospirales	0319-6A21	Unassigned	Unassigned	aerobic_nitrite_oxidation	Ciclo nitrogeno	0	0	0	0	0	0	0	0	0	29	0	0	0	0	0	0	0	0	0	0	0	0	0	0	0	0	0	0	0	0	0	0
Nitrospirae	Nitrospira	Nitrospirales	0319-6A21	Unassigned	Unassigned	aerobic_nitrite_oxidation	Ciclo nitrogeno	65	53	41	191	170	134	186	62	69	179	79	129	28	0	0	31	136	48	34	0	0	0	0	773	823	636	942	1302	896	449	703	880
Nitrospirae	Nitrospira	Nitrospirales	0319-6A21	Unassigned	Unassigned	aerobic_nitrite_oxidation	Ciclo nitrogeno	0	0	0	0	0	0	0	0	0	0	0	0	0	0	0	0	0	0	0	0	0	0	0	0	0	0	0	0	22	0	0	0
Nitrospirae	Nitrospira	Nitrospirales	0319-6A21	Unassigned	Unassigned	aerobic_nitrite_oxidation	Ciclo nitrogeno	0	0	0	0	0	0	0	0	0	0	0	0	0	0	0	0	0	0	0	0	0	0	0	25	33	0	68	31	33	0	0	0
Nitrospirae	Nitrospira	Nitrospirales	FW	47209	Unassigned	aerobic_nitrite_oxidation	Ciclo nitrogeno	0	0	0	0	0	0	0	0	0	0	0	7	0	0	0	0	0	0	0	0	0	0	0	0	0	0	0	0	0	0	0	0
Nitrospirae	Nitrospira	Nitrospirales	0319-6A21	Unassigned	Unassigned	aerobic_nitrite_oxidation	Ciclo nitrogeno	0	0	0	0	0	0	0	0	0	0	0	0	0	0	0	8	0	0	0	0	0	0	0	0	0	0	0	0	0	0	0	0
Nitrospirae	Nitrospira	Nitrospirales	0319-6A21	Unassigned	Unassigned	aerobic_nitrite_oxidation	Ciclo nitrogeno	0	0	0	0	0	0	0	0	0	0	0	0	0	0	0	0	0	0	0	0	0	0	0	0	0	0	22	0	14	0	0	0
Nitrospirae	Nitrospira	Nitrospirales	0319-6A21	Unassigned	Unassigned	aerobic_nitrite_oxidation	Ciclo nitrogeno	0	0	0	0	0	0	0	0	0	16	0	0	0	0	0	0	0	0	0	0	0	0	0	74	71	54	81	67	93	26	56	74
Nitrospirae	Nitrospira	Nitrospirales	[Thermodesulfovibrionaceae]	GOUTA19	Unassigned	aerobic_nitrite_oxidation	Ciclo nitrogeno	0	0	0	0	0	0	0	0	0	0	0	0	10	0	0	0	0	0	0	0	0	0	0	0	0	0	0	0	0	0	0	0
Nitrospirae	Nitrospira	Nitrospirales	FW	47209	Unassigned	aerobic_nitrite_oxidation	Ciclo nitrogeno	0	0	0	0	0	0	0	7	0	0	0	0	0	0	0	0	0	0	0	0	0	0	0	0	0	0	0	0	0	0	0	0
Nitrospirae	Nitrospira	Nitrospirales	[Thermodesulfovibrionaceae]	GOUTA19	Unassigned	aerobic_nitrite_oxidation	Ciclo nitrogeno	0	0	20	24	0	0	31	0	22	0	98	49	85	46	32	0	15	29	12	0	0	0	0	0	0	0	0	0	0	0	0	0
Nitrospirae	Nitrospira	Nitrospirales	0319-6A21	Unassigned	Unassigned	aerobic_nitrite_oxidation	Ciclo nitrogeno	0	0	0	0	0	0	0	0	0	0	0	0	0	0	0	0	0	0	0	0	0	0	0	18	28	41	32	40	24	17	19	30
Nitrospirae	Nitrospira	Nitrospirales	0319-6A21	Unassigned	Unassigned	aerobic_nitrite_oxidation	Ciclo nitrogeno	0	0	0	0	0	0	0	38	38	26	0	24	11	4	17	14	0	0	0	0	0	0	0	0	0	0	0	0	0	0	0	0
Nitrospirae	Nitrospira	Nitrospirales	0319-6A21	Unassigned	Unassigned	aerobic_nitrite_oxidation	Ciclo nitrogeno	0	0	0	0	0	0	0	0	0	0	0	0	0	0	0	0	0	0	0	0	0	0	0	0	0	13	0	0	0	0	0	0
Nitrospirae	Nitrospira	Nitrospirales	0319-6A21	Unassigned	Unassigned	aerobic_nitrite_oxidation	Ciclo nitrogeno	0	0	0	0	0	0	0	0	0	0	21	0	54	0	0	0	0	0	0	0	0	0	0	0	1	0	0	0	0	0	0	0
Nitrospirae	Nitrospira	Nitrospirales	[Thermodesulfovibrionaceae]	GOUTA19	Unassigned	aerobic_nitrite_oxidation	Ciclo nitrogeno	0	0	0	0	0	0	0	0	0	0	0	4	0	0	0	0	6	0	0	0	0	0	0	0	0	0	0	0	0	0	0	0
Nitrospirae	Nitrospira	Nitrospirales	[Thermodesulfovibrionaceae]	GOUTA19	Unassigned	aerobic_nitrite_oxidation	Ciclo nitrogeno	0	0	0	0	0	0	0	0	0	0	0	6	0	6	0	0	0	0	0	0	0	0	0	0	0	0	0	0	0	0	0	0
Nitrospirae	Nitrospira	Nitrospirales	FW	47209	Unassigned	aerobic_nitrite_oxidation	Ciclo nitrogeno	0	0	0	7	0	0	0	5	1	0	0	8	0	10	8	0	0	0	0	0	0	0	0	0	0	0	0	0	0	0	0	0
Nitrospirae	Nitrospira	Nitrospirales	Nitrospiraceae	Nitrospira	Unassigned	aerobic_nitrite_oxidation	Ciclo nitrogeno	0	0	0	20	0	0	0	0	0	0	0	0	0	0	0	0	0	0	0	0	0	0	0	0	0	0	0	0	0	0	0	0
Nitrospirae	Nitrospira	Nitrospirales	0319-6A21	Unassigned	Unassigned	aerobic_nitrite_oxidation	Ciclo nitrogeno	0	0	0	0	0	0	0	0	0	39	0	0	0	0	0	17	0	0	0	0	0	0	0	0	0	0	0	0	0	0	0	0
Nitrospirae	Nitrospira	Nitrospirales	FW	47209	Unassigned	aerobic_nitrite_oxidation	Ciclo nitrogeno	0	0	0	0	0	0	0	0	0	0	15	20	0	0	0	0	0	0	0	0	0	0	0	0	0	0	0	0	0	0	0	0
Nitrospirae	Nitrospira	Nitrospirales	[Thermodesulfovibrionaceae]	LCP-6	Unassigned	aerobic_nitrite_oxidation	Ciclo nitrogeno	0	0	0	0	0	0	10	0	0	0	0	11	8	12	0	0	0	0	0	0	0	0	0	0	0	0	0	0	0	0	0	0
Nitrospirae	Nitrospira	Nitrospirales	Nitrospiraceae	Nitrospira	Unassigned	aerobic_nitrite_oxidation	Ciclo nitrogeno	0	0	0	0	0	0	0	0	0	0	16	0	0	0	0	0	0	0	0	0	0	0	0	0	0	0	0	0	0	0	0	0
Nitrospirae	Nitrospira	Nitrospirales	0319-6A21	Unassigned	Unassigned	aerobic_nitrite_oxidation	Ciclo nitrogeno	0	0	0	0	0	0	0	0	0	0	0	0	0	0	0	0	0	0	0	0	0	0	0	0	0	0	0	0	0	0	0	32
Nitrospirae	Nitrospira	Nitrospirales	0319-6A21	Unassigned	Unassigned	aerobic_nitrite_oxidation	Ciclo nitrogeno	0	0	0	0	0	0	0	0	0	0	0	0	0	0	0	0	0	0	0	0	0	0	0	0	0	0	0	0	0	10	0	0
Nitrospirae	Nitrospira	Nitrospirales	[Thermodesulfovibrionaceae]	LCP-6	Unassigned	aerobic_nitrite_oxidation	Ciclo nitrogeno	0	0	0	0	0	0	17	0	0	0	0	0	0	0	0	0	0	0	0	0	0	0	0	0	0	0	0	0	0	0	0	0
Nitrospirae	Nitrospira	Nitrospirales	0319-6A21	Unassigned	Unassigned	aerobic_nitrite_oxidation	Ciclo nitrogeno	0	0	0	0	0	0	0	0	0	0	0	0	0	0	0	0	0	0	0	0	0	0	0	0	27	0	0	0	0	0	0	0
Nitrospirae	Nitrospira	Nitrospirales	0319-6A21	Unassigned	Unassigned	aerobic_nitrite_oxidation	Ciclo nitrogeno	0	0	0	0	0	0	0	0	0	0	0	0	0	0	0	0	0	0	0	0	0	0	0	0	3	8	0	13	2	0	9	0
Nitrospirae	Nitrospira	Nitrospirales	[Thermodesulfovibrionaceae]	Unassigned	Unassigned	aerobic_nitrite_oxidation	Ciclo nitrogeno	0	0	0	0	0	0	0	0	0	0	0	0	12	0	0	0	0	0	0	0	0	0	0	0	0	0	0	0	0	0	0	0
Nitrospirae	Nitrospira	Nitrospirales	[Thermodesulfovibrionaceae]	GOUTA19	Unassigned	aerobic_nitrite_oxidation	Ciclo nitrogeno	0	0	0	0	0	0	0	0	8	0	0	0	0	0	0	0	0	0	0	0	0	0	0	0	0	0	0	0	0	0	0	0
Nitrospirae	Nitrospira	Nitrospirales	0319-6A21	Unassigned	Unassigned	aerobic_nitrite_oxidation	Ciclo nitrogeno	0	0	0	0	0	0	0	0	0	0	0	0	0	0	0	0	0	0	0	0	0	0	0	0	0	0	12	0	0	5	0	0
Nitrospirae	Nitrospira	Nitrospirales	[Leptospirillaceae]	Unassigned	Unassigned	aerobic_nitrite_oxidation	Ciclo nitrogeno	0	0	0	0	0	0	0	0	0	0	6	0	0	0	0	0	0	0	0	0	0	0	0	0	0	0	0	0	0	0	0	0
Nitrospirae	Nitrospira	Nitrospirales	FW	47209	Unassigned	aerobic_nitrite_oxidation	Ciclo nitrogeno	0	0	0	0	0	0	0	0	0	0	0	0	0	0	0	6	0	0	0	0	0	0	0	0	0	0	0	0	0	0	0	0
Nitrospirae	Nitrospira	Nitrospirales	Nitrospiraceae	Nitrospira	Unassigned	aerobic_nitrite_oxidation	Ciclo nitrogeno	0	0	0	0	0	0	0	0	0	0	0	0	0	9	9	1	0	0	0	0	0	0	0	0	0	0	0	0	0	0	0	0
Nitrospirae	Nitrospira	Nitrospirales	0319-6A21	Unassigned	Unassigned	aerobic_nitrite_oxidation	Ciclo nitrogeno	0	0	0	0	0	0	0	0	0	0	0	0	0	0	0	0	0	0	0	0	0	0	0	7	1	0	12	2	8	0	0	0
Nitrospirae	Nitrospira	Nitrospirales	0319-6A21	Unassigned	Unassigned	aerobic_nitrite_oxidation	Ciclo nitrogeno	0	0	0	19	0	0	0	0	11	0	0	0	0	0	0	0	0	0	0	0	0	0	0	0	0	0	0	0	0	0	0	0
Nitrospirae	Nitrospira	Nitrospirales	FW	47209	Unassigned	aerobic_nitrite_oxidation	Ciclo nitrogeno	0	0	0	0	0	0	0	0	0	0	0	0	0	16	0	0	0	0	0	0	0	0	0	0	0	0	0	0	0	0	0	0
Nitrospirae	Nitrospira	Nitrospirales	FW	47209	Unassigned	aerobic_nitrite_oxidation	Ciclo nitrogeno	0	0	0	0	0	0	0	0	0	0	14	0	0	0	0	32	0	0	0	0	0	0	0	0	0	0	0	0	0	0	0	0
Nitrospirae	Nitrospira	Nitrospirales	0319-6A21	Unassigned	Unassigned	aerobic_nitrite_oxidation	Ciclo nitrogeno	0	0	0	0	0	0	0	0	0	0	0	0	0	0	0	0	0	0	0	0	0	0	0	0	22	0	42	0	0	0	0	0
Nitrospirae	Nitrospira	Nitrospirales	0319-6A21	Unassigned	Unassigned	aerobic_nitrite_oxidation	Ciclo nitrogeno	0	0	0	0	0	0	0	0	0	0	0	0	0	0	0	0	0	0	0	0	0	0	0	6	2	5	0	0	0	2	4	1
Nitrospirae	Nitrospira	Nitrospirales	0319-6A21	Unassigned	Unassigned	aerobic_nitrite_oxidation	Ciclo nitrogeno	0	0	0	0	0	0	0	0	0	26	0	0	0	0	0	0	0	0	0	0	0	0	0	54	18	13	20	34	0	91	24	22
Nitrospirae	Nitrospira	Nitrospirales	[Thermodesulfovibrionaceae]	Unassigned	Unassigned	aerobic_nitrite_oxidation	Ciclo nitrogeno	0	0	0	0	0	0	0	18	6	0	0	0	0	0	0	0	0	0	0	0	0	0	0	0	0	0	0	0	0	0	0	0
Nitrospirae	Nitrospira	Nitrospirales	[Thermodesulfovibrionaceae]	LCP-6	Unassigned	aerobic_nitrite_oxidation	Ciclo nitrogeno	0	23	0	0	0	0	0	0	0	0	0	0	0	0	0	0	0	0	0	0	0	0	0	0	0	0	0	0	0	0	0	0
Nitrospirae	Nitrospira	Nitrospirales	0319-6A21	Unassigned	Unassigned	aerobic_nitrite_oxidation	Ciclo nitrogeno	0	0	0	0	0	0	0	0	0	0	0	0	0	0	0	0	0	0	0	0	0	0	0	0	0	0	0	6	0	0	0	0
Nitrospirae	Nitrospira	Nitrospirales	0319-6A21	Unassigned	Unassigned	aerobic_nitrite_oxidation	Ciclo nitrogeno	0	0	0	0	0	0	0	0	0	0	0	0	0	0	0	0	0	0	0	0	0	0	0	12	61	27	25	58	0	31	19	59
Nitrospirae	Nitrospira	Nitrospirales	0319-6A21	Unassigned	Unassigned	aerobic_nitrite_oxidation	Ciclo nitrogeno	0	0	0	11	0	0	0	0	0	0	0	0	0	0	0	0	0	0	0	0	0	0	0	0	18	0	0	21	19	41	19	0
Nitrospirae	Nitrospira	Nitrospirales	Nitrospiraceae	Nitrospira	Unassigned	aerobic_nitrite_oxidation	Ciclo nitrogeno	0	0	0	0	0	0	0	0	0	0	0	0	32	0	0	54	0	0	0	0	0	0	0	0	0	0	0	0	0	0	0	0
Nitrospirae	Nitrospira	Nitrospirales	0319-6A21	Unassigned	Unassigned	aerobic_nitrite_oxidation	Ciclo nitrogeno	0	0	0	0	0	0	0	0	0	0	0	0	0	0	0	0	0	0	0	0	0	0	0	0	0	0	0	0	14	0	0	0
Nitrospirae	Nitrospira	Nitrospirales	0319-6A21	Unassigned	Unassigned	aerobic_nitrite_oxidation	Ciclo nitrogeno	0	11	11	19	0	0	0	0	0	0	0	0	0	0	0	0	0	7	0	0	5	0	0	0	0	0	0	0	0	0	0	0
Nitrospirae	Nitrospira	Nitrospirales	0319-6A21	Unassigned	Unassigned	aerobic_nitrite_oxidation	Ciclo nitrogeno	0	0	0	0	0	0	0	0	0	0	0	0	0	0	0	0	0	0	0	0	0	0	0	0	0	0	0	0	0	0	0	12
Nitrospirae	Nitrospira	Nitrospirales	[Thermodesulfovibrionaceae]	Unassigned	Unassigned	aerobic_nitrite_oxidation	Ciclo nitrogeno	0	0	0	14	0	0	0	0	0	16	0	25	0	13	13	0	10	0	0	0	0	0	0	0	0	0	0	0	0	0	0	0
Nitrospirae	Nitrospira	Nitrospirales	0319-6A21	Unassigned	Unassigned	aerobic_nitrite_oxidation	Ciclo nitrogeno	0	0	0	0	0	0	0	0	0	0	0	0	0	0	0	0	0	0	0	0	0	0	0	0	0	0	0	0	2	0	0	0
Nitrospirae	Nitrospira	Nitrospirales	0319-6A21	Unassigned	Unassigned	aerobic_nitrite_oxidation	Ciclo nitrogeno	0	0	0	0	0	0	0	0	0	0	0	0	0	0	0	0	28	0	0	0	0	0	0	0	0	0	0	0	0	0	0	0
Nitrospirae	Nitrospira	Nitrospirales	Nitrospiraceae	Nitrospira	Unassigned	aerobic_nitrite_oxidation	Ciclo nitrogeno	0	0	0	0	0	0	0	0	0	0	0	0	0	0	0	0	0	0	0	0	0	0	0	0	26	0	0	12	8	10	55	16
Nitrospirae	Nitrospira	Nitrospirales	0319-6A21	Unassigned	Unassigned	aerobic_nitrite_oxidation	Ciclo nitrogeno	0	0	0	0	0	0	0	0	0	0	0	0	0	0	0	0	0	0	0	0	0	0	0	34	63	38	106	177	122	28	60	79
Nitrospirae	Nitrospira	Nitrospirales	0319-6A21	Unassigned	Unassigned	aerobic_nitrite_oxidation	Ciclo nitrogeno	0	0	0	0	0	0	0	0	0	0	0	36	0	0	0	0	0	0	0	0	0	0	0	0	0	0	20	0	20	40	29	10
Nitrospirae	Nitrospira	Nitrospirales	FW	47209	Unassigned	aerobic_nitrite_oxidation	Ciclo nitrogeno	0	0	0	0	0	0	0	10	0	0	7	13	4	0	10	0	0	0	0	17	0	0	0	0	0	0	0	0	0	0	0	0
Nitrospirae	Nitrospira	Nitrospirales	0319-6A21	Unassigned	Unassigned	aerobic_nitrite_oxidation	Ciclo nitrogeno	0	0	0	0	0	0	0	0	0	0	18	0	0	0	0	0	0	0	0	0	0	0	0	0	0	0	0	0	0	0	0	0
Nitrospirae	Nitrospira	Nitrospirales	Nitrospiraceae	Nitrospira	Unassigned	aerobic_nitrite_oxidation	Ciclo nitrogeno	0	0	0	0	0	0	0	19	0	0	0	0	0	0	0	0	0	0	0	0	0	0	0	0	0	0	0	0	0	0	0	0
Nitrospirae	Nitrospira	Nitrospirales	Nitrospiraceae	Nitrospira	Unassigned	aerobic_nitrite_oxidation	Ciclo nitrogeno	0	0	0	0	0	0	0	0	0	0	1	1	0	10	13	1	0	0	0	0	0	0	0	0	0	0	0	0	0	0	0	0
Nitrospirae	Nitrospira	Nitrospirales	Nitrospiraceae	Nitrospira	Unassigned	aerobic_nitrite_oxidation	Ciclo nitrogeno	0	0	0	0	0	0	0	0	0	0	0	0	0	0	13	0	0	0	0	0	0	0	0	0	0	0	0	0	0	0	0	0
Nitrospirae	Nitrospira	Nitrospirales	0319-6A21	Unassigned	Unassigned	aerobic_nitrite_oxidation	Ciclo nitrogeno	0	0	0	0	0	0	0	0	0	0	0	0	0	0	0	0	0	0	0	0	0	0	0	0	9	0	0	29	26	0	0	0
Nitrospirae	Nitrospira	Nitrospirales	0319-6A21	Unassigned	Unassigned	aerobic_nitrite_oxidation	Ciclo nitrogeno	0	0	0	0	0	0	0	0	0	0	0	0	0	0	0	0	0	0	0	0	0	0	0	2	0	0	0	2	2	0	1	3
Nitrospirae	Nitrospira	Nitrospirales	0319-6A21	Unassigned	Unassigned	aerobic_nitrite_oxidation	Ciclo nitrogeno	0	0	0	0	0	0	0	14	24	12	0	0	0	0	13	0	0	0	0	0	0	0	0	0	0	0	0	0	0	0	0	0
Nitrospirae	Nitrospira	Nitrospirales	0319-6A21	Unassigned	Unassigned	aerobic_nitrite_oxidation	Ciclo nitrogeno	0	0	0	0	0	0	0	0	0	0	0	0	0	0	0	0	0	0	0	0	0	0	0	6	0	0	6	0	5	0	0	0
Nitrospirae	Nitrospira	Nitrospirales	0319-6A21	Unassigned	Unassigned	aerobic_nitrite_oxidation	Ciclo nitrogeno	0	0	0	0	13	0	0	0	0	0	0	0	0	0	0	0	0	0	0	0	0	0	0	0	0	0	0	0	0	0	0	0
Nitrospirae	Nitrospira	Nitrospirales	0319-6A21	Unassigned	Unassigned	aerobic_nitrite_oxidation	Ciclo nitrogeno	0	0	0	0	0	0	0	0	0	0	0	0	0	0	0	0	0	0	0	0	0	0	0	51	19	0	25	12	11	22	16	15
Nitrospirae	Nitrospira	Nitrospirales	0319-6A21	Unassigned	Unassigned	aerobic_nitrite_oxidation	Ciclo nitrogeno	0	0	0	0	0	0	0	0	0	0	0	0	0	0	0	0	0	0	0	0	0	0	0	0	0	0	27	0	0	0	0	0
Nitrospirae	Nitrospira	Nitrospirales	Nitrospiraceae	Nitrospira	Unassigned	aerobic_nitrite_oxidation	Ciclo nitrogeno	0	0	0	0	0	0	0	0	0	0	0	0	0	0	0	0	0	0	0	0	0	0	0	0	0	0	53	74	0	0	0	0
Nitrospirae	Nitrospira	Nitrospirales	0319-6A21	Unassigned	Unassigned	aerobic_nitrite_oxidation	Ciclo nitrogeno	0	0	0	0	0	0	0	0	0	0	0	0	0	0	0	0	0	0	0	0	0	0	0	13	18	0	5	15	31	11	16	20
Nitrospirae	Nitrospira	Nitrospirales	0319-6A21	Unassigned	Unassigned	aerobic_nitrite_oxidation	Ciclo nitrogeno	0	0	0	0	0	0	0	0	0	0	0	0	0	0	0	0	0	0	0	0	0	0	0	0	0	0	5	1	3	7	6	0
Nitrospirae	Nitrospira	Nitrospirales	0319-6A21	Unassigned	Unassigned	aerobic_nitrite_oxidation	Ciclo nitrogeno	0	0	0	0	0	0	0	0	0	0	0	0	0	0	9	0	0	0	0	0	0	0	0	0	0	0	0	0	0	0	0	0
Nitrospirae	Nitrospira	Nitrospirales	0319-6A21	Unassigned	Unassigned	aerobic_nitrite_oxidation	Ciclo nitrogeno	0	0	0	0	0	0	0	2	0	0	0	2	2	0	0	6	0	0	0	0	0	0	0	0	0	0	0	0	0	0	0	0
Nitrospirae	Nitrospira	Nitrospirales	Nitrospiraceae	Nitrospira	Unassigned	aerobic_nitrite_oxidation	Ciclo nitrogeno	0	0	0	0	0	0	0	0	0	0	0	0	21	0	0	0	0	0	0	0	0	0	0	0	0	0	0	0	0	0	0	0
Nitrospirae	Nitrospira	Nitrospirales	[Thermodesulfovibrionaceae]	Unassigned	Unassigned	aerobic_nitrite_oxidation	Ciclo nitrogeno	0	0	0	0	0	0	0	0	0	0	4	0	0	15	0	17	0	0	0	0	0	0	0	0	0	0	0	0	0	0	0	0
Nitrospirae	Nitrospira	Nitrospirales	Nitrospiraceae	Unassigned	Unassigned	aerobic_nitrite_oxidation	Ciclo nitrogeno	0	0	0	0	0	0	0	0	0	0	8	0	15	0	0	0	0	0	0	0	0	0	0	0	0	0	0	0	0	0	0	0
Nitrospirae	Nitrospira	Nitrospirales	0319-6A21	Unassigned	Unassigned	aerobic_nitrite_oxidation	Ciclo nitrogeno	0	0	0	0	0	0	0	0	0	13	0	0	0	0	0	0	0	0	0	0	0	0	0	0	0	0	0	0	0	0	0	0
Nitrospirae	Nitrospira	Nitrospirales	0319-6A21	Unassigned	Unassigned	aerobic_nitrite_oxidation	Ciclo nitrogeno	0	0	0	0	0	0	11	19	26	11	48	40	31	43	21	47	0	26	0	0	0	0	0	0	0	0	0	0	0	0	0	0
Nitrospirae	Nitrospira	Nitrospirales	Nitrospiraceae	Nitrospira	Unassigned	aerobic_nitrite_oxidation	Ciclo nitrogeno	0	0	0	0	0	0	0	0	14	29	0	0	0	0	0	0	0	0	0	0	0	0	0	0	0	0	0	0	0	0	0	0
Nitrospirae	Nitrospira	Nitrospirales	[Leptospirillaceae]	Unassigned	Unassigned	aerobic_nitrite_oxidation	Ciclo nitrogeno	0	0	0	0	0	0	0	0	0	0	0	0	0	0	6	0	0	0	0	0	0	0	0	0	0	0	0	0	0	0	0	0
Nitrospirae	Nitrospira	Nitrospirales	0319-6A21	Unassigned	Unassigned	aerobic_nitrite_oxidation	Ciclo nitrogeno	0	0	0	0	0	0	0	0	0	9	0	0	0	0	0	0	0	0	0	0	0	0	0	0	0	0	0	0	0	0	0	0
Nitrospirae	Nitrospira	Nitrospirales	[Thermodesulfovibrionaceae]	GOUTA19	Unassigned	aerobic_nitrite_oxidation	Ciclo nitrogeno	0	0	0	0	0	0	0	0	0	0	0	0	0	0	22	0	0	0	0	0	0	0	0	0	0	0	0	0	0	0	0	0
Nitrospirae	Nitrospira	Nitrospirales	FW	47209	Unassigned	aerobic_nitrite_oxidation	Ciclo nitrogeno	0	0	0	0	0	0	0	0	0	7	0	0	0	0	0	0	0	0	0	0	0	0	0	0	0	0	0	0	0	0	0	0
Nitrospirae	Nitrospira	Nitrospirales	0319-6A21	Unassigned	Unassigned	aerobic_nitrite_oxidation	Ciclo nitrogeno	0	0	0	0	0	0	0	0	0	0	0	0	0	0	0	28	0	0	0	0	0	0	0	0	0	0	0	0	0	0	0	0
Nitrospirae	Nitrospira	Nitrospirales	0319-6A21	Unassigned	Unassigned	aerobic_nitrite_oxidation	Ciclo nitrogeno	0	0	0	0	0	0	0	0	0	0	0	0	0	0	0	0	0	0	0	0	0	0	0	16	0	0	0	0	0	0	0	0
Nitrospirae	Nitrospira	Nitrospirales	0319-6A21	Unassigned	Unassigned	aerobic_nitrite_oxidation	Ciclo nitrogeno	0	0	0	0	0	0	0	0	0	0	0	0	0	0	0	0	0	0	0	0	0	0	0	0	0	0	0	10	0	0	0	0
Nitrospirae	Nitrospira	Nitrospirales	0319-6A21	Unassigned	Unassigned	aerobic_nitrite_oxidation	Ciclo nitrogeno	0	0	0	0	0	0	0	4	0	0	0	0	0	0	0	0	8	12	0	0	0	0	0	0	0	1	0	0	0	0	1	0
Nitrospirae	Nitrospira	Nitrospirales	Nitrospiraceae	JG37-AG-70	Unassigned	aerobic_nitrite_oxidation	Ciclo nitrogeno	0	0	0	0	0	25	0	0	0	0	0	0	0	0	0	0	0	0	0	0	0	0	0	0	0	0	0	0	0	0	0	0
Nitrospirae	Nitrospira	Nitrospirales	[Leptospirillaceae]	Unassigned	Unassigned	aerobic_nitrite_oxidation	Ciclo nitrogeno	0	0	0	0	10	0	32	0	0	0	17	0	0	0	0	0	0	0	0	0	0	0	0	0	0	0	0	0	0	0	0	0
Nitrospirae	Nitrospira	Nitrospirales	0319-6A21	Unassigned	Unassigned	aerobic_nitrite_oxidation	Ciclo nitrogeno	0	0	0	0	0	0	3	0	0	0	0	0	0	0	0	0	0	0	0	0	0	0	0	0	0	0	0	0	0	0	0	0
Nitrospirae	Nitrospira	Nitrospirales	[Thermodesulfovibrionaceae]	GOUTA19	Unassigned	aerobic_nitrite_oxidation	Ciclo nitrogeno	0	0	0	0	0	0	11	0	0	0	19	4	0	0	0	4	0	0	0	0	0	0	0	0	0	0	0	0	0	0	0	0
Nitrospirae	Nitrospira	Nitrospirales	0319-6A21	Unassigned	Unassigned	aerobic_nitrite_oxidation	Ciclo nitrogeno	0	0	0	0	0	0	0	13	0	0	0	0	0	0	0	0	0	0	0	0	0	0	0	0	0	0	0	20	0	0	0	0
Nitrospirae	Nitrospira	Nitrospirales	0319-6A21	Unassigned	Unassigned	aerobic_nitrite_oxidation	Ciclo nitrogeno	0	0	0	0	0	0	0	72	0	0	0	0	41	45	39	63	0	0	0	0	0	0	0	0	0	0	0	0	0	0	0	0
Nitrospirae	Nitrospira	Nitrospirales	[Thermodesulfovibrionaceae]	Unassigned	Unassigned	aerobic_nitrite_oxidation	Ciclo nitrogeno	0	0	0	0	0	0	0	0	0	0	11	12	0	0	0	0	0	0	0	0	0	0	0	0	0	0	0	0	0	0	0	0
Nitrospirae	Nitrospira	Nitrospirales	0319-6A21	Unassigned	Unassigned	aerobic_nitrite_oxidation	Ciclo nitrogeno	0	0	0	3	0	5	4	0	0	0	6	0	0	0	0	0	1	0	0	0	0	0	0	18	11	16	26	32	3	9	6	5
Nitrospirae	Nitrospira	Nitrospirales	0319-6A21	Unassigned	Unassigned	aerobic_nitrite_oxidation	Ciclo nitrogeno	0	0	0	0	0	0	0	0	0	0	0	0	0	0	0	0	0	0	8	0	0	0	0	0	0	0	0	0	0	0	0	0
Nitrospirae	Nitrospira	Nitrospirales	0319-6A21	Unassigned	Unassigned	aerobic_nitrite_oxidation	Ciclo nitrogeno	0	0	40	0	0	0	0	0	0	0	0	0	0	0	0	0	0	0	0	0	0	0	0	0	0	0	0	0	0	0	0	0
Nitrospirae	Nitrospira	Nitrospirales	Nitrospiraceae	Unassigned	Unassigned	aerobic_nitrite_oxidation	Ciclo nitrogeno	0	0	0	0	0	0	0	0	0	0	0	0	0	0	0	0	0	0	0	0	0	0	0	0	0	0	0	0	0	0	16	0
Nitrospirae	Nitrospira	Nitrospirales	Nitrospiraceae	Nitrospira	Unassigned	aerobic_nitrite_oxidation	Ciclo nitrogeno	0	0	0	0	0	0	0	0	0	0	0	16	0	0	0	0	0	0	0	0	0	0	0	0	0	0	0	0	0	0	0	0
Nitrospirae	Nitrospira	Nitrospirales	FW	47209	Unassigned	aerobic_nitrite_oxidation	Ciclo nitrogeno	0	0	0	0	0	0	0	0	0	0	0	0	0	0	13	0	0	0	0	0	0	0	0	0	0	0	0	0	0	0	0	0
Nitrospirae	Nitrospira	Nitrospirales	[Thermodesulfovibrionaceae]	BD2-6	Unassigned	aerobic_nitrite_oxidation	Ciclo nitrogeno	0	3	0	0	0	0	0	0	0	0	0	0	0	0	0	0	0	0	0	0	0	0	0	0	0	0	0	0	0	0	0	0
Nitrospirae	Nitrospira	Nitrospirales	0319-6A21	Unassigned	Unassigned	aerobic_nitrite_oxidation	Ciclo nitrogeno	0	0	0	0	15	0	0	0	0	0	0	0	0	0	0	0	0	0	0	0	0	0	0	0	0	0	1	2	0	0	0	0
Nitrospirae	Nitrospira	Nitrospirales	0319-6A21	Unassigned	Unassigned	aerobic_nitrite_oxidation	Ciclo nitrogeno	0	0	0	0	1	0	3	0	0	0	7	0	0	0	0	0	5	3	0	0	0	0	0	0	0	0	0	0	0	0	0	0
Nitrospirae	Nitrospira	Nitrospirales	Nitrospiraceae	JG37-AG-70	Unassigned	aerobic_nitrite_oxidation	Ciclo nitrogeno	0	0	0	0	3	1	0	0	0	0	0	0	0	0	0	0	0	0	9	0	0	0	0	0	0	0	0	0	0	0	0	0
Nitrospirae	Nitrospira	Nitrospirales	[Thermodesulfovibrionaceae]	Unassigned	Unassigned	aerobic_nitrite_oxidation	Ciclo nitrogeno	0	0	0	0	0	0	0	0	0	0	0	0	0	0	9	0	0	0	0	0	0	0	0	0	0	0	0	0	0	0	0	0
Nitrospirae	Nitrospira	Nitrospirales	0319-6A21	Unassigned	Unassigned	aerobic_nitrite_oxidation	Ciclo nitrogeno	0	0	0	0	0	0	0	0	0	0	0	0	0	0	0	0	0	0	0	0	0	0	0	0	0	0	0	0	0	0	0	17
Nitrospirae	Nitrospira	Nitrospirales	0319-6A21	Unassigned	Unassigned	aerobic_nitrite_oxidation	Ciclo nitrogeno	0	11	0	0	0	0	0	0	0	0	0	0	0	0	0	0	0	0	0	0	0	0	0	0	0	0	0	0	0	0	0	0
Nitrospirae	Nitrospira	Nitrospirales	FW	47209	Unassigned	aerobic_nitrite_oxidation	Ciclo nitrogeno	0	0	0	0	0	0	0	0	0	0	0	0	0	0	0	0	0	8	0	0	0	0	0	0	0	0	0	0	0	0	0	0
Nitrospirae	Nitrospira	Nitrospirales	0319-6A21	Unassigned	Unassigned	aerobic_nitrite_oxidation	Ciclo nitrogeno	0	0	1	3	0	0	0	0	0	0	6	0	7	0	0	0	0	0	0	0	0	0	0	0	0	0	0	0	0	0	0	0
Nitrospirae	Nitrospira	Nitrospirales	0319-6A21	Unassigned	Unassigned	aerobic_nitrite_oxidation	Ciclo nitrogeno	0	0	0	0	0	0	0	0	0	0	0	0	0	9	0	0	0	0	0	0	0	0	0	0	0	0	0	0	0	0	0	0
Nitrospirae	Nitrospira	Nitrospirales	0319-6A21	Unassigned	Unassigned	aerobic_nitrite_oxidation	Ciclo nitrogeno	0	0	0	0	0	0	0	0	0	0	0	0	0	0	0	13	0	0	0	0	0	0	0	0	0	0	0	0	0	0	0	0
Nitrospirae	Nitrospira	Nitrospirales	0319-6A21	Unassigned	Unassigned	aerobic_nitrite_oxidation	Ciclo nitrogeno	0	0	0	0	0	0	0	0	0	0	0	0	0	0	0	0	0	0	0	0	0	0	0	0	4	5	3	12	2	2	2	6
Nitrospirae	Nitrospira	Nitrospirales	0319-6A21	Unassigned	Unassigned	aerobic_nitrite_oxidation	Ciclo nitrogeno	0	0	0	0	0	0	3	0	0	0	0	0	0	0	0	0	0	0	0	0	0	0	0	0	0	0	0	0	0	0	0	0
Nitrospirae	Nitrospira	Nitrospirales	FW	47209	Unassigned	aerobic_nitrite_oxidation	Ciclo nitrogeno	0	0	0	0	0	0	0	0	24	0	22	0	0	0	0	0	0	0	0	0	0	0	0	0	0	0	0	0	0	0	0	0
Nitrospirae	Nitrospira	Nitrospirales	FW	47209	Unassigned	aerobic_nitrite_oxidation	Ciclo nitrogeno	0	0	0	0	0	0	0	0	0	0	0	0	17	0	0	0	0	0	0	0	0	0	0	0	0	0	0	0	0	0	0	0
Nitrospirae	Nitrospira	Nitrospirales	[Thermodesulfovibrionaceae]	GOUTA19	Unassigned	aerobic_nitrite_oxidation	Ciclo nitrogeno	0	0	0	0	0	0	0	0	0	0	12	0	0	0	0	0	0	0	0	0	0	0	0	0	0	0	0	0	0	0	0	0
Nitrospirae	Nitrospira	Nitrospirales	[Thermodesulfovibrionaceae]	Unassigned	Unassigned	aerobic_nitrite_oxidation	Ciclo nitrogeno	0	0	10	0	0	0	0	0	0	0	0	0	0	0	0	0	0	0	0	0	0	0	0	0	0	0	0	0	0	0	0	0
Nitrospirae	Nitrospira	Nitrospirales	0319-6A21	Unassigned	Unassigned	aerobic_nitrite_oxidation	Ciclo nitrogeno	0	0	0	0	0	0	0	0	0	0	0	0	0	0	0	0	0	0	0	0	0	0	0	0	16	0	0	35	45	0	0	54
Nitrospirae	Nitrospira	Nitrospirales	[Thermodesulfovibrionaceae]	Unassigned	Unassigned	aerobic_nitrite_oxidation	Ciclo nitrogeno	0	0	0	0	0	0	0	0	10	0	0	0	0	0	0	0	0	0	0	0	0	0	0	0	0	0	0	0	0	0	0	0
Nitrospirae	Nitrospira	Nitrospirales	FW	47209	Unassigned	aerobic_nitrite_oxidation	Ciclo nitrogeno	0	0	0	0	0	0	0	0	0	0	0	0	0	0	0	0	0	0	0	0	0	0	90	0	0	0	0	0	0	0	0	0
Nitrospirae	Nitrospira	Nitrospirales	0319-6A21	Unassigned	Unassigned	aerobic_nitrite_oxidation	Ciclo nitrogeno	0	0	0	0	0	0	0	0	0	0	0	0	0	0	0	0	0	0	0	0	0	0	0	0	25	0	21	0	0	0	0	0
Nitrospirae	Nitrospira	Nitrospirales	0319-6A21	Unassigned	Unassigned	aerobic_nitrite_oxidation	Ciclo nitrogeno	0	0	0	0	0	0	0	0	0	0	0	0	0	0	0	0	0	0	0	0	0	0	0	0	0	0	0	12	0	0	0	0
Nitrospirae	Nitrospira	Nitrospirales	0319-6A21	Unassigned	Unassigned	aerobic_nitrite_oxidation	Ciclo nitrogeno	17	64	64	92	64	63	22	0	0	0	0	0	0	0	25	0	24	27	29	0	0	0	0	12	14	12	17	51	45	0	21	41
Nitrospirae	Nitrospira	Nitrospirales	Nitrospiraceae	JG37-AG-70	Unassigned	aerobic_nitrite_oxidation	Ciclo nitrogeno	0	0	0	0	0	0	0	0	5	0	0	0	0	0	0	0	0	0	0	0	0	0	0	0	0	7	0	0	0	0	0	0
Nitrospirae	Nitrospira	Nitrospirales	[Thermodesulfovibrionaceae]	GOUTA19	Unassigned	aerobic_nitrite_oxidation	Ciclo nitrogeno	0	12	16	18	0	0	27	10	0	0	64	45	65	51	0	23	17	19	12	11	0	0	0	0	0	0	0	0	0	0	0	0
Nitrospirae	Nitrospira	Nitrospirales	FW	47209	Unassigned	aerobic_nitrite_oxidation	Ciclo nitrogeno	0	0	0	0	0	0	0	0	0	0	0	0	0	0	0	0	0	0	0	0	0	0	32	0	0	0	0	0	0	0	0	0
Nitrospirae	Nitrospira	Nitrospirales	0319-6A21	Unassigned	Unassigned	aerobic_nitrite_oxidation	Ciclo nitrogeno	0	0	0	0	0	0	0	0	0	0	0	0	0	0	0	0	0	0	0	0	0	0	0	0	0	0	13	0	0	0	0	0
Nitrospirae	Nitrospira	Nitrospirales	FW	47209	Unassigned	aerobic_nitrite_oxidation	Ciclo nitrogeno	0	0	6	5	0	0	0	0	14	19	6	9	44	14	22	25	0	0	0	0	0	0	0	0	0	0	0	0	0	0	0	0
Nitrospirae	Nitrospira	Nitrospirales	0319-6A21	Unassigned	Unassigned	aerobic_nitrite_oxidation	Ciclo nitrogeno	0	0	0	0	0	0	0	0	0	0	0	0	0	0	0	0	0	0	0	0	0	0	0	0	0	0	0	59	0	0	0	0
Nitrospirae	Nitrospira	Nitrospirales	0319-6A21	Unassigned	Unassigned	aerobic_nitrite_oxidation	Ciclo nitrogeno	0	0	0	0	0	0	52	0	0	0	0	0	0	0	0	0	0	0	0	0	0	0	0	0	0	0	0	0	0	0	0	0
Nitrospirae	Nitrospira	Nitrospirales	0319-6A21	Unassigned	Unassigned	aerobic_nitrite_oxidation	Ciclo nitrogeno	0	0	0	0	0	0	0	0	0	0	0	0	0	0	0	0	0	0	0	0	0	0	0	6	0	9	16	15	19	7	0	6
Nitrospirae	Nitrospira	Nitrospirales	0319-6A21	Unassigned	Unassigned	aerobic_nitrite_oxidation	Ciclo nitrogeno	0	0	0	0	0	0	0	0	0	0	0	0	0	0	0	0	0	0	0	0	0	0	0	0	0	0	34	0	0	0	0	0
Nitrospirae	Nitrospira	Nitrospirales	[Leptospirillaceae]	Unassigned	Unassigned	aerobic_nitrite_oxidation	Ciclo nitrogeno	0	0	0	0	0	0	0	0	0	0	0	0	0	0	0	0	16	0	0	0	0	0	0	0	0	0	0	0	0	0	0	0
Nitrospirae	Nitrospira	Nitrospirales	Nitrospiraceae	Nitrospira	Unassigned	aerobic_nitrite_oxidation	Ciclo nitrogeno	0	0	13	27	0	0	0	0	74	17	40	106	152	44	67	248	6	0	4	14	0	0	0	0	0	0	0	0	0	0	0	0
Nitrospirae	Nitrospira	Nitrospirales	[Leptospirillaceae]	Unassigned	Unassigned	aerobic_nitrite_oxidation	Ciclo nitrogeno	0	0	0	0	0	0	0	0	0	0	0	0	0	0	0	0	0	0	0	0	0	0	21	0	0	0	0	0	0	0	0	0
Nitrospirae	Nitrospira	Nitrospirales	Nitrospiraceae	Nitrospira	Unassigned	aerobic_nitrite_oxidation	Ciclo nitrogeno	0	0	0	0	0	0	0	0	0	0	0	0	0	10	0	0	0	0	0	0	0	0	0	0	0	0	0	0	0	0	0	0
Nitrospirae	Nitrospira	Nitrospirales	0319-6A21	Unassigned	Unassigned	aerobic_nitrite_oxidation	Ciclo nitrogeno	0	0	0	0	0	0	0	0	0	0	0	0	0	0	0	0	0	0	0	0	0	0	0	0	0	0	55	0	17	0	0	0
Nitrospirae	Nitrospira	Nitrospirales	[Thermodesulfovibrionaceae]	GOUTA19	Unassigned	aerobic_nitrite_oxidation	Ciclo nitrogeno	0	0	0	0	0	0	0	0	28	26	0	0	22	26	24	38	0	0	0	0	0	0	0	12	0	0	0	0	0	0	0	0
Nitrospirae	Nitrospira	Nitrospirales	[Thermodesulfovibrionaceae]	GOUTA19	Unassigned	aerobic_nitrite_oxidation	Ciclo nitrogeno	0	0	0	0	0	0	0	0	0	0	0	18	0	0	0	0	11	0	0	0	0	0	112	0	0	0	0	0	0	0	0	0
Nitrospirae	Nitrospira	Nitrospirales	0319-6A21	Unassigned	Unassigned	aerobic_nitrite_oxidation	Ciclo nitrogeno	0	0	0	0	0	0	0	0	0	0	0	0	0	0	0	0	0	0	0	0	0	0	0	0	0	27	0	0	16	0	9	0
Nitrospirae	Nitrospira	Nitrospirales	0319-6A21	Unassigned	Unassigned	aerobic_nitrite_oxidation	Ciclo nitrogeno	0	0	29	102	0	0	0	0	0	0	0	0	0	0	0	0	37	0	0	0	0	0	0	70	76	52	86	127	183	74	72	77
Nitrospirae	Nitrospira	Nitrospirales	FW	47209	Unassigned	aerobic_nitrite_oxidation	Ciclo nitrogeno	0	0	0	0	0	0	0	0	0	0	0	15	0	0	0	0	21	0	25	0	0	0	0	0	0	0	0	0	0	0	0	0
Nitrospirae	Nitrospira	Nitrospirales	0319-6A21	Unassigned	Unassigned	aerobic_nitrite_oxidation	Ciclo nitrogeno	0	0	0	0	0	0	0	0	0	0	0	9	0	0	0	0	8	0	0	0	0	0	0	0	0	0	0	0	0	0	0	0
Nitrospirae	Nitrospira	Nitrospirales	0319-6A21	Unassigned	Unassigned	aerobic_nitrite_oxidation	Ciclo nitrogeno	0	0	0	0	40	0	0	0	0	0	0	0	0	0	0	0	0	0	0	0	0	0	0	105	241	108	409	289	189	68	140	177
Nitrospirae	Nitrospira	Nitrospirales	0319-6A21	Unassigned	Unassigned	aerobic_nitrite_oxidation	Ciclo nitrogeno	0	0	0	0	0	0	0	0	0	0	6	0	0	0	0	0	0	0	0	0	0	0	0	0	0	0	0	0	0	2	0	0
Nitrospirae	Nitrospira	Nitrospirales	[Thermodesulfovibrionaceae]	Unassigned	Unassigned	aerobic_nitrite_oxidation	Ciclo nitrogeno	0	0	0	0	0	0	0	0	0	0	0	0	0	0	0	0	0	0	0	0	0	0	66	0	0	0	0	0	0	0	0	0
Nitrospirae	Nitrospira	Nitrospirales	0319-6A21	Unassigned	Unassigned	aerobic_nitrite_oxidation	Ciclo nitrogeno	0	0	0	0	0	0	0	8	0	0	0	0	0	0	0	0	0	0	0	0	0	0	0	0	0	0	0	0	0	0	0	0
Nitrospirae	Nitrospira	Nitrospirales	Nitrospiraceae	Nitrospira	Unassigned	aerobic_nitrite_oxidation	Ciclo nitrogeno	0	0	0	0	0	0	0	0	0	0	0	0	0	0	0	0	0	0	0	0	0	0	0	60	132	50	81	85	98	46	52	78
Nitrospirae	Nitrospira	Nitrospirales	[Thermodesulfovibrionaceae]	GOUTA19	Unassigned	aerobic_nitrite_oxidation	Ciclo nitrogeno	0	0	0	0	0	0	0	0	0	0	0	0	0	35	0	0	0	0	0	0	0	0	0	0	0	0	0	0	0	0	0	0
Nitrospirae	Nitrospira	Nitrospirales	0319-6A21	Unassigned	Unassigned	aerobic_nitrite_oxidation	Ciclo nitrogeno	0	0	0	0	0	0	0	0	0	0	0	0	0	0	0	0	0	0	0	0	0	0	0	0	0	0	0	0	27	0	0	0
Nitrospirae	Nitrospira	Nitrospirales	FW	47209	Unassigned	aerobic_nitrite_oxidation	Ciclo nitrogeno	0	0	0	0	0	0	0	0	0	0	8	0	0	0	0	0	0	0	0	0	0	0	0	0	0	0	0	0	0	0	0	0
Nitrospirae	Nitrospira	Nitrospirales	0319-6A21	Unassigned	Unassigned	aerobic_nitrite_oxidation	Ciclo nitrogeno	0	0	0	0	0	0	0	0	0	0	0	0	0	0	0	0	0	0	0	0	0	0	0	0	0	0	0	0	0	24	0	34
Nitrospirae	Nitrospira	Nitrospirales	[Thermodesulfovibrionaceae]	GOUTA19	Unassigned	aerobic_nitrite_oxidation	Ciclo nitrogeno	0	0	0	0	0	0	0	0	0	8	10	10	12	33	40	25	0	0	0	0	0	0	0	0	0	0	0	0	0	0	0	0
Nitrospirae	Nitrospira	Nitrospirales	0319-6A21	Unassigned	Unassigned	aerobic_nitrite_oxidation	Ciclo nitrogeno	0	0	0	15	0	0	0	0	23	0	13	0	0	0	0	4	0	0	0	0	0	0	0	0	0	0	0	0	0	0	0	0
Nitrospirae	Nitrospira	Nitrospirales	0319-6A21	Unassigned	Unassigned	aerobic_nitrite_oxidation	Ciclo nitrogeno	0	0	0	0	0	0	0	0	0	0	0	0	0	0	0	0	0	0	0	0	0	0	0	0	0	0	0	34	0	0	0	0
Nitrospirae	Nitrospira	Nitrospirales	[Thermodesulfovibrionaceae]	GOUTA19	Unassigned	aerobic_nitrite_oxidation	Ciclo nitrogeno	0	0	0	0	0	0	0	19	20	25	0	28	0	26	17	0	0	0	0	0	0	0	0	0	0	0	0	0	0	0	0	0
Nitrospirae	Nitrospira	Nitrospirales	0319-6A21	Unassigned	Unassigned	aerobic_nitrite_oxidation	Ciclo nitrogeno	0	0	0	0	0	0	0	0	0	0	0	0	0	0	0	0	0	0	0	0	0	0	0	0	24	0	69	48	22	0	0	0
Nitrospirae	Nitrospira	Nitrospirales	0319-6A21	Unassigned	Unassigned	aerobic_nitrite_oxidation	Ciclo nitrogeno	0	0	0	0	0	0	0	0	0	0	0	0	0	0	0	0	0	0	0	0	0	0	0	0	0	7	0	0	0	0	11	0
Nitrospirae	Nitrospira	Nitrospirales	Nitrospiraceae	Nitrospira	Unassigned	aerobic_nitrite_oxidation	Ciclo nitrogeno	0	0	0	0	0	0	0	0	0	0	0	0	0	0	0	0	0	0	0	0	0	0	0	0	42	0	0	0	51	0	23	0
Nitrospirae	Nitrospira	Nitrospirales	FW	47209	Unassigned	aerobic_nitrite_oxidation	Ciclo nitrogeno	0	0	0	0	0	0	0	16	0	0	0	25	0	36	17	0	0	0	0	0	9	0	0	0	0	0	0	0	0	0	0	0
Nitrospirae	Nitrospira	Nitrospirales	[Thermodesulfovibrionaceae]	Unassigned	Unassigned	aerobic_nitrite_oxidation	Ciclo nitrogeno	0	0	0	0	0	0	0	0	0	0	0	0	0	8	0	0	0	0	0	0	0	0	0	0	0	0	0	0	0	0	0	0
Nitrospirae	Nitrospira	Nitrospirales	0319-6A21	Unassigned	Unassigned	aerobic_nitrite_oxidation	Ciclo nitrogeno	0	0	0	0	0	0	0	0	0	0	0	0	0	0	0	0	0	0	0	0	0	0	0	0	0	0	25	0	46	54	65	42
Nitrospirae	Nitrospira	Nitrospirales	Nitrospiraceae	JG37-AG-70	Unassigned	aerobic_nitrite_oxidation	Ciclo nitrogeno	4	0	0	0	0	26	0	0	0	0	0	0	0	0	0	0	0	0	0	0	0	0	0	0	0	0	0	0	0	0	0	0
Nitrospirae	Nitrospira	Nitrospirales	[Thermodesulfovibrionaceae]	Unassigned	Unassigned	aerobic_nitrite_oxidation	Ciclo nitrogeno	0	0	0	0	0	0	0	0	0	0	0	0	0	0	0	0	0	0	0	0	0	0	40	0	0	0	0	0	0	0	0	0
Nitrospirae	Nitrospira	Nitrospirales	Nitrospiraceae	Nitrospira	Unassigned	aerobic_nitrite_oxidation	Ciclo nitrogeno	0	0	0	0	0	0	0	0	0	0	0	154	0	0	0	0	119	0	61	0	0	0	0	0	0	0	0	0	0	42	0	0
Nitrospirae	Nitrospira	Nitrospirales	0319-6A21	Unassigned	Unassigned	aerobic_nitrite_oxidation	Ciclo nitrogeno	0	0	0	0	0	0	0	0	0	0	0	0	0	0	0	42	0	0	0	0	0	0	0	0	0	0	0	0	0	0	0	0
Nitrospirae	Nitrospira	Nitrospirales	0319-6A21	Unassigned	Unassigned	aerobic_nitrite_oxidation	Ciclo nitrogeno	0	0	0	22	0	0	51	0	0	0	0	0	0	0	0	0	0	0	0	0	0	0	0	0	0	0	0	0	0	0	0	0
Nitrospirae	Nitrospira	Nitrospirales	0319-6A21	Unassigned	Unassigned	aerobic_nitrite_oxidation	Ciclo nitrogeno	0	0	0	0	0	0	0	0	0	0	0	0	0	0	0	0	0	0	0	0	0	0	0	0	0	0	0	0	0	0	46	0
Nitrospirae	Nitrospira	Nitrospirales	0319-6A21	Unassigned	Unassigned	aerobic_nitrite_oxidation	Ciclo nitrogeno	0	0	0	0	0	0	0	6	15	0	0	0	0	0	7	25	0	0	0	0	0	0	0	0	0	0	0	0	0	0	0	0
Nitrospirae	Nitrospira	Nitrospirales	0319-6A21	Unassigned	Unassigned	aerobic_nitrite_oxidation	Ciclo nitrogeno	0	0	0	0	0	0	0	0	0	0	0	0	0	0	0	0	0	0	0	0	0	0	0	0	0	0	0	0	0	0	0	22
Nitrospirae	Nitrospira	Nitrospirales	[Thermodesulfovibrionaceae]	LCP-6	Unassigned	aerobic_nitrite_oxidation	Ciclo nitrogeno	0	0	0	0	0	0	6	0	0	0	0	0	0	0	0	0	0	0	0	0	0	0	0	0	0	0	0	0	0	0	0	0
Nitrospirae	Nitrospira	Nitrospirales	0319-6A21	Unassigned	Unassigned	aerobic_nitrite_oxidation	Ciclo nitrogeno	0	0	0	0	0	0	0	14	0	0	0	0	0	0	0	0	0	0	0	0	0	0	0	0	0	0	0	0	0	0	0	0
Nitrospirae	Nitrospira	Nitrospirales	FW	47209	Unassigned	aerobic_nitrite_oxidation	Ciclo nitrogeno	0	0	0	0	0	0	0	0	0	0	0	11	0	0	0	0	0	0	0	0	0	0	0	0	0	0	0	0	0	0	0	0
Nitrospirae	Nitrospira	Nitrospirales	0319-6A21	Unassigned	Unassigned	aerobic_nitrite_oxidation	Ciclo nitrogeno	0	0	0	0	0	0	0	0	0	0	0	0	0	0	0	0	0	0	0	0	0	0	0	0	0	0	0	29	0	0	0	33
Nitrospirae	Nitrospira	Nitrospirales	0319-6A21	Unassigned	Unassigned	aerobic_nitrite_oxidation	Ciclo nitrogeno	0	0	0	0	0	0	0	0	25	10	0	0	0	0	0	0	0	0	0	0	0	0	0	0	0	0	0	0	0	0	0	0
Nitrospirae	Nitrospira	Nitrospirales	0319-6A21	Unassigned	Unassigned	aerobic_nitrite_oxidation	Ciclo nitrogeno	0	0	12	1	0	0	0	0	0	0	1	0	0	3	0	0	0	0	0	0	0	0	0	0	0	0	0	0	0	0	0	0
Nitrospirae	Nitrospira	Nitrospirales	Nitrospiraceae	Nitrospira	Unassigned	aerobic_nitrite_oxidation	Ciclo nitrogeno	0	0	0	0	0	0	14	0	0	0	0	0	0	0	0	0	0	0	0	0	0	0	0	0	0	0	0	0	0	0	0	0
Nitrospirae	Nitrospira	Nitrospirales	FW	47209	Unassigned	aerobic_nitrite_oxidation	Ciclo nitrogeno	0	0	0	0	0	0	0	0	0	0	0	0	38	28	33	0	0	0	0	0	0	0	0	0	0	0	0	0	0	0	0	0
Nitrospirae	Nitrospira	Nitrospirales	Nitrospiraceae	Nitrospira	Unassigned	aerobic_nitrite_oxidation	Ciclo nitrogeno	0	0	0	0	0	0	0	0	0	0	0	0	0	0	0	0	0	0	0	0	0	0	0	0	0	0	0	54	0	0	0	0
Nitrospirae	Nitrospira	Nitrospirales	0319-6A21	Unassigned	Unassigned	aerobic_nitrite_oxidation	Ciclo nitrogeno	0	0	0	0	0	0	0	0	0	0	0	0	0	0	0	0	0	0	0	0	0	0	0	0	5	0	13	0	17	0	0	0
Nitrospirae	Nitrospira	Nitrospirales	FW	47209	Unassigned	aerobic_nitrite_oxidation	Ciclo nitrogeno	0	0	0	0	0	0	0	0	0	0	0	0	0	0	0	0	0	0	0	0	0	0	0	0	0	0	0	0	10	0	0	0
Nitrospirae	Nitrospira	Nitrospirales	[Thermodesulfovibrionaceae]	LCP-6	Unassigned	aerobic_nitrite_oxidation	Ciclo nitrogeno	0	0	0	0	0	0	0	0	0	0	18	0	0	0	0	0	0	0	0	0	0	0	0	0	0	0	0	0	0	0	0	0
Nitrospirae	Nitrospira	Nitrospirales	0319-6A21	Unassigned	Unassigned	aerobic_nitrite_oxidation	Ciclo nitrogeno	0	0	0	0	0	0	0	0	0	0	0	12	0	0	0	0	0	0	0	0	0	0	0	0	0	0	0	0	0	0	0	0
Nitrospirae	Nitrospira	Nitrospirales	Nitrospiraceae	Unassigned	Unassigned	aerobic_nitrite_oxidation	Ciclo nitrogeno	0	0	0	0	0	0	0	0	0	10	0	0	0	0	0	10	0	0	0	0	0	0	0	0	0	0	0	0	0	0	0	0
Nitrospirae	Nitrospira	Nitrospirales	0319-6A21	Unassigned	Unassigned	aerobic_nitrite_oxidation	Ciclo nitrogeno	0	0	0	0	0	0	0	0	8	0	0	19	0	0	0	0	0	0	0	0	0	0	0	0	0	0	0	0	0	0	0	0
Nitrospirae	Nitrospira	Nitrospirales	0319-6A21	Unassigned	Unassigned	aerobic_nitrite_oxidation	Ciclo nitrogeno	0	0	0	0	0	0	0	0	0	0	0	0	0	0	0	0	0	0	0	0	0	0	0	0	0	0	0	0	48	0	0	0
Nitrospirae	Nitrospira	Nitrospirales	[Thermodesulfovibrionaceae]	GOUTA19	Unassigned	aerobic_nitrite_oxidation	Ciclo nitrogeno	0	0	0	0	0	0	0	0	0	0	6	0	17	0	0	0	0	0	0	0	0	0	0	0	0	0	0	0	0	0	0	0
Nitrospirae	Nitrospira	Nitrospirales	0319-6A21	Unassigned	Unassigned	aerobic_nitrite_oxidation	Ciclo nitrogeno	0	0	0	0	0	0	0	0	0	0	0	0	0	0	0	0	0	0	0	0	0	0	0	0	0	0	9	0	0	0	0	0
Nitrospirae	Nitrospira	Nitrospirales	Nitrospiraceae	Nitrospira	Unassigned	aerobic_nitrite_oxidation	Ciclo nitrogeno	0	0	0	25	7	0	9	0	0	0	23	0	0	0	0	0	0	0	0	0	0	0	0	0	0	0	0	0	0	0	0	0
Nitrospirae	Nitrospira	Nitrospirales	Nitrospiraceae	Nitrospira	Unassigned	aerobic_nitrite_oxidation	Ciclo nitrogeno	0	0	0	0	0	0	0	0	0	0	0	0	0	0	0	0	0	0	0	0	0	0	0	0	0	0	0	19	0	0	0	0
Nitrospirae	Nitrospira	Nitrospirales	0319-6A21	Unassigned	Unassigned	aerobic_nitrite_oxidation	Ciclo nitrogeno	0	0	0	0	0	0	0	0	0	0	0	0	0	0	0	0	0	0	0	0	0	0	0	0	0	0	0	0	15	0	0	0
Nitrospirae	Nitrospira	Nitrospirales	0319-6A21	Unassigned	Unassigned	aerobic_nitrite_oxidation	Ciclo nitrogeno	0	0	0	0	0	0	44	0	0	0	39	0	0	0	0	0	0	44	0	0	0	0	0	0	0	0	0	0	0	0	0	0
Nitrospirae	Nitrospira	Nitrospirales	0319-6A21	Unassigned	Unassigned	aerobic_nitrite_oxidation	Ciclo nitrogeno	0	0	0	0	0	0	0	0	0	0	0	0	0	0	0	0	0	0	0	0	0	0	0	0	0	0	0	27	27	0	0	0
Nitrospirae	Nitrospira	Nitrospirales	Nitrospiraceae	Nitrospira	Unassigned	aerobic_nitrite_oxidation	Ciclo nitrogeno	0	0	0	0	0	0	76	0	0	0	11	0	0	0	0	0	24	0	0	0	0	0	0	0	0	0	0	0	0	0	0	0
Nitrospirae	Nitrospira	Nitrospirales	Nitrospiraceae	Nitrospira	Unassigned	aerobic_nitrite_oxidation	Ciclo nitrogeno	0	0	0	11	11	0	0	0	14	21	54	140	66	25	17	11	0	0	0	0	0	0	0	29	24	12	19	0	21	0	0	9
Nitrospirae	Nitrospira	Nitrospirales	0319-6A21	Unassigned	Unassigned	aerobic_nitrite_oxidation	Ciclo nitrogeno	0	0	0	0	0	0	6	0	0	0	0	0	0	0	0	0	0	0	0	0	0	0	0	0	0	0	0	0	0	0	0	0
Nitrospirae	Nitrospira	Nitrospirales	0319-6A21	Unassigned	Unassigned	aerobic_nitrite_oxidation	Ciclo nitrogeno	0	0	0	0	0	0	0	0	0	0	0	0	0	0	0	0	0	0	0	0	0	0	0	0	0	0	0	9	14	10	9	0
Nitrospirae	Nitrospira	Nitrospirales	0319-6A21	Unassigned	Unassigned	aerobic_nitrite_oxidation	Ciclo nitrogeno	0	0	0	0	0	0	0	0	0	0	0	0	0	0	0	0	0	0	0	0	0	0	0	0	57	45	56	62	75	0	58	69
Nitrospirae	Nitrospira	Nitrospirales	0319-6A21	Unassigned	Unassigned	aerobic_nitrite_oxidation	Ciclo nitrogeno	0	0	0	0	0	0	0	0	0	0	0	0	0	0	0	0	0	0	0	0	0	0	0	0	0	0	0	0	34	0	0	0
Nitrospirae	Nitrospira	Nitrospirales	Nitrospiraceae	Unassigned	Unassigned	aerobic_nitrite_oxidation	Ciclo nitrogeno	0	0	38	29	0	0	0	83	79	130	37	44	94	122	167	190	0	0	0	0	0	0	0	0	0	0	0	0	0	0	0	0
Nitrospirae	Nitrospira	Nitrospirales	0319-6A21	Unassigned	Unassigned	aerobic_nitrite_oxidation	Ciclo nitrogeno	0	0	0	0	0	0	0	0	0	0	0	29	17	0	0	0	0	0	0	0	0	0	0	0	0	0	0	0	0	0	0	0
Nitrospirae	Nitrospira	Nitrospirales	FW	47209	Unassigned	aerobic_nitrite_oxidation	Ciclo nitrogeno	0	0	0	35	0	0	0	35	0	0	19	47	56	0	29	0	12	0	0	0	0	0	0	0	0	0	0	0	0	0	0	0
Nitrospirae	Nitrospira	Nitrospirales	Nitrospiraceae	Nitrospira	Unassigned	aerobic_nitrite_oxidation	Ciclo nitrogeno	0	0	0	4	0	14	8	0	0	0	0	0	0	0	0	0	0	21	0	0	0	0	0	0	0	0	0	11	0	0	0	0
Nitrospirae	Nitrospira	Nitrospirales	0319-6A21	Unassigned	Unassigned	aerobic_nitrite_oxidation	Ciclo nitrogeno	0	0	0	0	0	0	0	0	0	0	0	0	0	0	0	0	0	0	0	0	0	0	0	47	0	0	0	0	0	0	0	0
Nitrospirae	Nitrospira	Nitrospirales	[Leptospirillaceae]	Unassigned	Unassigned	aerobic_nitrite_oxidation	Ciclo nitrogeno	0	0	0	0	0	0	0	0	0	0	0	0	6	0	0	0	0	0	0	0	0	0	0	0	0	0	0	0	0	0	0	0
Nitrospirae	Nitrospira	Nitrospirales	0319-6A21	Unassigned	Unassigned	aerobic_nitrite_oxidation	Ciclo nitrogeno	0	0	0	0	0	0	0	0	27	0	0	0	0	0	0	0	0	0	0	0	0	0	0	0	0	0	0	0	0	0	0	0
Nitrospirae	Nitrospira	Nitrospirales	FW	47209	Unassigned	aerobic_nitrite_oxidation	Ciclo nitrogeno	0	0	11	0	0	0	0	0	0	0	0	0	0	0	0	0	0	0	0	0	0	0	0	0	0	0	0	0	0	0	0	0
Nitrospirae	Nitrospira	Nitrospirales	Nitrospiraceae	Nitrospira	Unassigned	aerobic_nitrite_oxidation	Ciclo nitrogeno	0	0	0	0	0	0	0	0	0	0	0	11	0	0	0	0	0	0	13	0	0	0	0	0	0	0	0	0	0	0	0	0
Nitrospirae	Nitrospira	Nitrospirales	Nitrospiraceae	Nitrospira	Unassigned	aerobic_nitrite_oxidation	Ciclo nitrogeno	0	11	0	0	0	0	98	0	0	0	75	0	0	0	0	0	0	54	0	0	0	0	0	0	0	0	0	0	0	0	0	0
Nitrospirae	Nitrospira	Nitrospirales	[Leptospirillaceae]	Unassigned	Unassigned	aerobic_nitrite_oxidation	Ciclo nitrogeno	0	0	0	0	0	19	0	0	0	0	0	7	0	0	0	0	5	0	0	0	0	0	0	0	0	0	0	0	0	0	0	6
Nitrospirae	Nitrospira	Nitrospirales	0319-6A21	Unassigned	Unassigned	aerobic_nitrite_oxidation	Ciclo nitrogeno	0	0	0	0	0	0	0	0	0	0	0	0	0	0	0	0	0	0	0	0	0	0	0	0	17	0	0	0	0	0	0	0
Nitrospirae	Nitrospira	Nitrospirales	Nitrospiraceae	Nitrospira	Unassigned	aerobic_nitrite_oxidation	Ciclo nitrogeno	0	0	0	0	0	0	0	0	0	0	56	0	46	73	0	0	0	0	0	0	0	0	0	0	0	0	0	0	0	0	0	0
Nitrospirae	Nitrospira	Nitrospirales	Nitrospiraceae	Nitrospira	Unassigned	aerobic_nitrite_oxidation	Ciclo nitrogeno	0	0	0	0	0	0	0	0	0	0	49	40	55	28	20	33	0	0	0	0	0	0	0	0	0	0	0	0	0	0	0	0
Nitrospirae	Nitrospira	Nitrospirales	0319-6A21	Unassigned	Unassigned	aerobic_nitrite_oxidation	Ciclo nitrogeno	0	0	0	0	0	0	0	0	0	0	0	0	0	0	0	0	0	0	0	0	0	0	0	0	12	0	0	0	14	0	0	0
Nitrospirae	Nitrospira	Nitrospirales	[Leptospirillaceae]	Unassigned	Unassigned	aerobic_nitrite_oxidation	Ciclo nitrogeno	0	0	0	0	0	16	0	0	0	0	0	0	0	0	0	0	0	0	0	0	0	0	0	0	0	0	0	0	0	0	0	0
Nitrospirae	Nitrospira	Nitrospirales	Nitrospiraceae	Unassigned	Unassigned	aerobic_nitrite_oxidation	Ciclo nitrogeno	0	0	0	0	0	0	0	0	0	0	0	6	2	0	1	1	0	0	0	0	0	0	0	0	0	0	0	0	0	0	0	0
Nitrospirae	Nitrospira	Nitrospirales	0319-6A21	Unassigned	Unassigned	aerobic_nitrite_oxidation	Ciclo nitrogeno	0	0	0	0	0	0	0	0	0	0	0	0	0	0	0	0	0	0	0	0	0	0	6	0	0	0	0	0	0	0	0	0
Nitrospirae	Nitrospira	Nitrospirales	Nitrospiraceae	Nitrospira	Unassigned	aerobic_nitrite_oxidation	Ciclo nitrogeno	0	0	0	0	0	0	21	0	0	0	28	0	0	0	0	0	0	12	0	0	0	0	0	0	0	0	0	0	0	0	0	0
Nitrospirae	Nitrospira	Nitrospirales	[Thermodesulfovibrionaceae]	GOUTA19	Unassigned	aerobic_nitrite_oxidation	Ciclo nitrogeno	0	0	0	0	0	0	0	8	0	0	0	0	0	0	0	0	0	0	0	0	0	0	0	0	0	0	0	0	0	0	0	0
Nitrospirae	Nitrospira	Nitrospirales	0319-6A21	Unassigned	Unassigned	aerobic_nitrite_oxidation	Ciclo nitrogeno	0	0	0	0	0	0	0	0	0	0	0	0	0	0	0	8	0	0	0	0	0	0	0	0	0	0	0	0	0	0	0	0
Nitrospirae	Nitrospira	Nitrospirales	Nitrospiraceae	Nitrospira	Unassigned	aerobic_nitrite_oxidation	Ciclo nitrogeno	0	0	0	0	0	0	0	0	0	0	2	0	10	2	0	0	0	0	0	0	0	0	0	0	0	0	0	0	0	0	0	0
Nitrospirae	Nitrospira	Nitrospirales	0319-6A21	Unassigned	Unassigned	aerobic_nitrite_oxidation	Ciclo nitrogeno	0	0	0	0	0	0	0	0	0	0	0	0	0	0	0	0	0	0	0	0	0	0	0	28	27	0	55	37	31	38	66	81
Nitrospirae	Nitrospira	Nitrospirales	0319-6A21	Unassigned	Unassigned	aerobic_nitrite_oxidation	Ciclo nitrogeno	0	0	0	0	0	0	0	0	0	0	0	0	0	0	0	0	0	0	0	0	0	0	0	0	3	2	1	5	0	0	0	3
Nitrospirae	Nitrospira	Nitrospirales	0319-6A21	Unassigned	Unassigned	aerobic_nitrite_oxidation	Ciclo nitrogeno	0	0	0	0	0	0	0	0	0	0	0	0	0	0	0	0	0	0	0	0	0	0	0	0	11	23	0	0	0	0	7	0
Nitrospirae	Nitrospira	Nitrospirales	0319-6A21	Unassigned	Unassigned	aerobic_nitrite_oxidation	Ciclo nitrogeno	0	0	0	0	0	0	0	0	0	0	21	0	0	0	0	0	0	0	0	0	0	0	0	0	0	0	0	0	0	0	0	0
Nitrospirae	Nitrospira	Nitrospirales	0319-6A21	Unassigned	Unassigned	aerobic_nitrite_oxidation	Ciclo nitrogeno	0	0	0	0	0	0	0	0	7	0	0	17	0	0	0	0	0	0	0	0	0	0	0	0	0	0	0	0	0	0	0	0
Nitrospirae	Nitrospira	Nitrospirales	0319-6A21	Unassigned	Unassigned	aerobic_nitrite_oxidation	Ciclo nitrogeno	0	0	0	0	0	0	0	0	0	0	0	0	0	0	0	0	0	0	0	0	0	0	0	0	0	0	0	25	20	0	8	20
Nitrospirae	Nitrospira	Nitrospirales	0319-6A21	Unassigned	Unassigned	aerobic_nitrite_oxidation	Ciclo nitrogeno	0	0	0	0	0	0	0	20	41	44	32	82	57	58	21	68	0	0	0	0	0	0	0	0	0	0	0	0	0	0	0	0
Nitrospirae	Nitrospira	Nitrospirales	0319-6A21	Unassigned	Unassigned	aerobic_nitrite_oxidation	Ciclo nitrogeno	0	0	11	1	14	0	0	0	0	0	0	0	0	0	0	0	0	0	0	0	0	0	0	0	0	0	0	0	0	0	0	0
Nitrospirae	Nitrospira	Nitrospirales	0319-6A21	Unassigned	Unassigned	aerobic_nitrite_oxidation	Ciclo nitrogeno	0	0	0	0	0	0	0	0	0	0	0	0	0	0	0	0	0	0	0	0	0	0	0	0	34	0	0	29	23	0	0	0
Nitrospirae	Nitrospira	Nitrospirales	0319-6A21	Unassigned	Unassigned	aerobic_nitrite_oxidation	Ciclo nitrogeno	0	0	0	12	28	0	2	0	0	0	0	0	0	0	0	0	27	0	0	0	0	0	0	0	0	0	0	0	0	0	0	0
Nitrospirae	Nitrospira	Nitrospirales	FW	47209	Unassigned	aerobic_nitrite_oxidation	Ciclo nitrogeno	0	0	0	0	0	0	0	10	0	0	0	0	0	0	0	0	0	0	0	0	0	0	0	0	0	0	0	0	0	0	0	0
Nitrospirae	Nitrospira	Nitrospirales	Nitrospiraceae	Nitrospira	Unassigned	aerobic_nitrite_oxidation	Ciclo nitrogeno	0	0	0	0	0	0	0	39	26	16	0	0	0	0	0	0	0	0	0	0	0	0	0	23	54	68	0	46	49	0	0	0
Nitrospirae	Nitrospira	Nitrospirales	0319-6A21	Unassigned	Unassigned	aerobic_nitrite_oxidation	Ciclo nitrogeno	0	0	0	0	0	0	0	0	0	0	0	0	0	0	0	0	0	0	0	0	0	0	0	0	0	0	0	0	0	6	0	0
Nitrospirae	Nitrospira	Nitrospirales	0319-6A21	Unassigned	Unassigned	aerobic_nitrite_oxidation	Ciclo nitrogeno	0	0	0	0	0	0	0	0	0	0	0	0	0	0	0	0	0	0	0	0	0	0	0	18	6	51	6	2	6	0	10	5
Nitrospirae	Nitrospira	Nitrospirales	0319-6A21	Unassigned	Unassigned	aerobic_nitrite_oxidation	Ciclo nitrogeno	0	0	0	0	0	0	0	0	0	0	0	0	13	0	0	0	0	0	0	0	0	0	0	0	0	0	0	0	0	0	0	0
Nitrospirae	Nitrospira	Nitrospirales	FW	47209	Unassigned	aerobic_nitrite_oxidation	Ciclo nitrogeno	0	0	0	0	0	0	0	0	0	0	0	0	0	0	0	12	0	0	0	0	0	0	0	0	0	0	0	0	0	0	0	0
Nitrospirae	Nitrospira	Nitrospirales	0319-6A21	Unassigned	Unassigned	aerobic_nitrite_oxidation	Ciclo nitrogeno	0	0	0	0	0	0	0	0	0	0	0	0	0	0	0	0	0	0	0	0	0	0	0	0	0	12	0	0	0	0	0	0
Nitrospirae	Nitrospira	Nitrospirales	0319-6A21	Unassigned	Unassigned	aerobic_nitrite_oxidation	Ciclo nitrogeno	0	0	0	0	0	0	0	12	0	0	0	0	0	0	0	0	0	0	0	0	0	0	0	0	0	0	0	0	0	0	0	0
Nitrospirae	Nitrospira	Nitrospirales	FW	47209	Unassigned	aerobic_nitrite_oxidation	Ciclo nitrogeno	0	0	0	0	0	0	0	0	7	0	10	6	7	0	0	11	0	0	0	0	0	0	0	0	0	0	0	0	0	0	0	0
Nitrospirae	Nitrospira	Nitrospirales	[Thermodesulfovibrionaceae]	Unassigned	Unassigned	aerobic_nitrite_oxidation	Ciclo nitrogeno	0	0	8	0	0	0	0	0	0	0	0	0	0	0	0	0	0	0	0	0	0	0	0	0	0	0	0	0	0	0	0	0
Nitrospirae	Nitrospira	Nitrospirales	Nitrospiraceae	Nitrospira	Unassigned	aerobic_nitrite_oxidation	Ciclo nitrogeno	0	0	0	0	0	20	0	0	0	0	0	0	0	0	0	0	0	0	0	0	0	0	0	0	0	0	0	0	0	0	0	0
Nitrospirae	Nitrospira	Nitrospirales	0319-6A21	Unassigned	Unassigned	aerobic_nitrite_oxidation	Ciclo nitrogeno	0	0	0	0	0	0	0	0	0	25	0	0	0	0	0	0	0	0	0	0	0	0	0	0	0	0	0	0	0	0	0	0
Nitrospirae	Nitrospira	Nitrospirales	0319-6A21	Unassigned	Unassigned	aerobic_nitrite_oxidation	Ciclo nitrogeno	0	0	0	0	0	0	0	0	0	0	0	0	0	0	0	0	0	0	0	0	0	0	0	0	29	31	26	16	0	0	0	16
Nitrospirae	Nitrospira	Nitrospirales	0319-6A21	Unassigned	Unassigned	aerobic_nitrite_oxidation	Ciclo nitrogeno	0	0	0	0	10	0	0	0	0	0	0	0	0	0	0	0	0	0	0	0	0	0	0	41	52	45	69	113	67	34	32	45
Nitrospirae	Nitrospira	Nitrospirales	0319-6A21	Unassigned	Unassigned	aerobic_nitrite_oxidation	Ciclo nitrogeno	0	0	0	0	0	0	0	0	0	0	0	0	0	0	0	0	0	0	0	0	0	0	0	0	0	0	0	20	6	14	0	0
Nitrospirae	Nitrospira	Nitrospirales	FW	47209	Unassigned	aerobic_nitrite_oxidation	Ciclo nitrogeno	0	0	0	0	0	0	0	0	0	0	0	0	0	0	0	0	0	0	0	0	0	0	0	5	0	0	0	0	0	0	0	0
Nitrospirae	Nitrospira	Nitrospirales	Nitrospiraceae	Nitrospira	Unassigned	aerobic_nitrite_oxidation	Ciclo nitrogeno	0	0	0	0	0	0	0	0	0	0	0	0	0	0	0	36	0	0	0	0	0	0	0	0	0	0	0	0	0	0	0	0
Nitrospirae	Nitrospira	Nitrospirales	Nitrospiraceae	JG37-AG-70	Unassigned	aerobic_nitrite_oxidation	Ciclo nitrogeno	0	17	18	38	71	41	19	0	0	0	0	0	0	0	0	0	0	0	0	0	0	0	0	0	0	0	0	0	0	0	0	0
Nitrospirae	Nitrospira	Nitrospirales	Nitrospiraceae	Nitrospira	Unassigned	aerobic_nitrite_oxidation	Ciclo nitrogeno	0	0	0	0	0	0	0	0	0	0	0	0	0	0	0	0	0	0	0	0	0	0	0	0	0	0	0	0	46	0	0	0
Nitrospirae	Nitrospira	Nitrospirales	0319-6A21	Unassigned	Unassigned	aerobic_nitrite_oxidation	Ciclo nitrogeno	0	0	0	0	0	0	0	0	0	0	0	0	0	0	0	0	0	0	0	0	0	0	0	0	0	0	0	0	0	9	0	0
Nitrospirae	Nitrospira	Nitrospirales	Nitrospiraceae	Nitrospira	Unassigned	aerobic_nitrite_oxidation	Ciclo nitrogeno	0	0	0	15	36	17	0	0	0	0	0	0	0	0	0	0	0	0	0	0	0	0	0	0	0	0	0	0	0	0	0	0
Nitrospirae	Nitrospira	Nitrospirales	0319-6A21	Unassigned	Unassigned	aerobic_nitrite_oxidation	Ciclo nitrogeno	0	0	0	0	0	0	0	0	0	5	1	2	0	0	0	0	0	0	0	0	0	0	0	0	3	4	1	1	0	0	0	10
Nitrospirae	Nitrospira	Nitrospirales	Nitrospiraceae	Nitrospira	Unassigned	aerobic_nitrite_oxidation	Ciclo nitrogeno	0	0	0	1	11	0	0	0	0	0	2	0	0	0	0	0	0	0	0	0	0	0	0	0	0	0	0	0	0	0	0	0
Nitrospirae	Nitrospira	Nitrospirales	[Thermodesulfovibrionaceae]	GOUTA19	Unassigned	aerobic_nitrite_oxidation	Ciclo nitrogeno	0	0	0	0	0	0	0	0	0	0	0	0	0	7	0	7	0	0	0	0	0	0	0	0	0	0	0	0	0	0	0	0
Nitrospirae	Nitrospira	Nitrospirales	0319-6A21	Unassigned	Unassigned	aerobic_nitrite_oxidation	Ciclo nitrogeno	0	0	0	0	0	0	0	0	0	0	0	0	0	0	0	0	0	0	0	0	0	0	0	0	0	0	0	84	0	0	0	0
Nitrospirae	Nitrospira	Nitrospirales	0319-6A21	Unassigned	Unassigned	aerobic_nitrite_oxidation	Ciclo nitrogeno	0	0	0	0	0	0	0	0	0	0	0	0	0	0	0	0	0	0	0	0	0	0	0	9	1	0	0	0	0	0	16	0
Nitrospirae	Nitrospira	Nitrospirales	[Thermodesulfovibrionaceae]	GOUTA19	Unassigned	aerobic_nitrite_oxidation	Ciclo nitrogeno	0	0	0	0	0	0	0	0	0	0	0	0	0	0	0	0	0	0	0	0	17	0	0	0	0	0	0	0	0	0	0	0
Nitrospirae	Nitrospira	Nitrospirales	0319-6A21	Unassigned	Unassigned	aerobic_nitrite_oxidation	Ciclo nitrogeno	0	0	44	32	0	0	43	67	60	62	86	60	88	0	0	77	0	16	0	0	0	0	0	20	0	0	0	0	0	0	0	0
Nitrospirae	Nitrospira	Nitrospirales	0319-6A21	Unassigned	Unassigned	aerobic_nitrite_oxidation	Ciclo nitrogeno	0	0	0	0	0	0	0	0	0	0	0	0	7	0	0	0	0	0	0	0	0	0	0	0	0	0	0	0	0	0	0	0
Nitrospirae	Nitrospira	Nitrospirales	0319-6A21	Unassigned	Unassigned	aerobic_nitrite_oxidation	Ciclo nitrogeno	0	0	0	0	24	0	23	0	0	0	0	0	0	0	0	0	0	0	0	0	0	0	0	0	25	0	61	78	19	0	0	36
Nitrospirae	Nitrospira	Nitrospirales	FW	47209	Unassigned	aerobic_nitrite_oxidation	Ciclo nitrogeno	0	0	12	3	0	0	10	9	9	10	26	11	12	12	8	5	0	9	0	0	0	0	0	0	0	0	0	0	0	0	0	0
Nitrospirae	Nitrospira	Nitrospirales	0319-6A21	Unassigned	Unassigned	aerobic_nitrite_oxidation	Ciclo nitrogeno	0	0	0	0	10	0	0	0	0	0	0	0	0	0	0	0	0	0	0	0	0	0	0	0	0	0	0	0	0	0	0	0
Nitrospirae	Nitrospira	Nitrospirales	0319-6A21	Unassigned	Unassigned	aerobic_nitrite_oxidation	Ciclo nitrogeno	0	0	0	0	0	0	0	0	0	0	0	0	0	0	0	0	0	0	0	0	0	0	0	0	0	14	23	0	0	0	0	0
Nitrospirae	Nitrospira	Nitrospirales	0319-6A21	Unassigned	Unassigned	aerobic_nitrite_oxidation	Ciclo nitrogeno	0	0	0	0	60	34	318	0	0	0	52	0	0	0	0	0	54	21	0	0	0	0	0	0	0	0	0	0	0	0	0	0
Nitrospirae	Nitrospira	Nitrospirales	Nitrospiraceae	Unassigned	Unassigned	aerobic_nitrite_oxidation	Ciclo nitrogeno	0	0	0	0	0	0	0	0	0	0	5	0	0	0	0	13	0	0	0	0	0	0	0	0	0	0	0	0	0	0	0	0
Nitrospirae	Nitrospira	Nitrospirales	[Leptospirillaceae]	Unassigned	Unassigned	aerobic_nitrite_oxidation	Ciclo nitrogeno	0	0	0	0	0	0	0	0	0	0	0	0	0	0	0	0	0	0	0	0	0	0	0	0	0	7	0	0	0	0	0	0
Nitrospirae	Nitrospira	Nitrospirales	[Thermodesulfovibrionaceae]	Unassigned	Unassigned	aerobic_nitrite_oxidation	Ciclo nitrogeno	0	0	0	0	0	0	0	0	0	0	0	0	0	8	0	0	0	0	0	0	0	0	0	0	0	0	0	0	0	0	0	0
Nitrospirae	Nitrospira	Nitrospirales	0319-6A21	Unassigned	Unassigned	aerobic_nitrite_oxidation	Ciclo nitrogeno	0	0	0	0	0	0	0	0	0	0	0	0	0	0	0	0	0	0	0	0	0	0	0	0	0	0	0	0	14	0	13	0
Nitrospirae	Nitrospira	Nitrospirales	0319-6A21	Unassigned	Unassigned	aerobic_nitrite_oxidation	Ciclo nitrogeno	0	0	0	0	0	0	0	7	10	3	4	0	0	0	0	0	0	0	0	0	0	0	0	0	0	0	0	0	0	0	0	0
Nitrospirae	Nitrospira	Nitrospirales	Nitrospiraceae	Nitrospira	Unassigned	aerobic_nitrite_oxidation	Ciclo nitrogeno	33	0	72	109	139	20	44	416	320	336	362	405	467	244	354	483	74	35	40	37	18	0	0	281	242	122	253	305	256	57	134	80
Nitrospirae	Nitrospira	Nitrospirales	FW	47209	Unassigned	aerobic_nitrite_oxidation	Ciclo nitrogeno	0	0	0	0	0	0	0	0	0	0	31	24	84	0	0	0	0	0	0	0	0	0	0	0	0	0	0	0	0	0	0	0
Nitrospirae	Nitrospira	Nitrospirales	0319-6A21	Unassigned	Unassigned	aerobic_nitrite_oxidation	Ciclo nitrogeno	0	0	0	0	0	0	0	0	0	0	0	0	0	0	0	0	0	0	0	0	0	0	0	0	2	0	8	2	0	0	0	0
Nitrospirae	Nitrospira	Nitrospirales	0319-6A21	Unassigned	Unassigned	aerobic_nitrite_oxidation	Ciclo nitrogeno	0	0	0	0	0	0	0	0	14	8	0	0	0	0	0	0	0	0	0	0	0	0	0	0	0	23	0	0	0	0	0	0
Nitrospirae	Nitrospira	Nitrospirales	Nitrospiraceae	JG37-AG-70	Unassigned	aerobic_nitrite_oxidation	Ciclo nitrogeno	0	0	0	0	0	0	0	0	0	0	0	0	0	0	0	0	0	0	0	0	0	0	0	0	0	0	0	20	0	0	0	0
Nitrospirae	Nitrospira	Nitrospirales	0319-6A21	Unassigned	Unassigned	aerobic_nitrite_oxidation	Ciclo nitrogeno	0	0	0	0	0	0	0	0	0	0	0	0	0	0	0	0	0	0	0	0	0	0	0	0	0	0	0	0	0	0	28	0
Nitrospirae	Nitrospira	Nitrospirales	0319-6A21	Unassigned	Unassigned	aerobic_nitrite_oxidation	Ciclo nitrogeno	0	0	0	0	0	0	0	0	0	0	0	0	0	0	0	0	0	0	0	0	0	0	0	0	41	0	0	120	31	0	0	0
Nitrospirae	Nitrospira	Nitrospirales	FW	47209	Unassigned	aerobic_nitrite_oxidation	Ciclo nitrogeno	0	0	0	0	0	0	0	0	0	0	0	0	0	0	0	24	0	0	0	0	0	0	0	0	0	0	0	0	0	0	0	0
Nitrospirae	Nitrospira	Nitrospirales	0319-6A21	Unassigned	Unassigned	aerobic_nitrite_oxidation	Ciclo nitrogeno	0	0	0	0	0	0	0	0	0	0	0	0	0	0	0	0	0	0	0	0	0	0	0	0	0	0	0	22	0	0	0	0
Nitrospirae	Nitrospira	Nitrospirales	Nitrospiraceae	Nitrospira	Unassigned	aerobic_nitrite_oxidation	Ciclo nitrogeno	0	0	0	0	0	0	0	0	0	19	0	0	0	0	4	17	0	0	0	0	0	0	0	0	0	0	0	0	0	0	0	0
Nitrospirae	Nitrospira	Nitrospirales	0319-6A21	Unassigned	Unassigned	aerobic_nitrite_oxidation	Ciclo nitrogeno	0	0	0	0	0	0	0	0	0	0	0	0	0	0	0	0	0	0	0	0	0	0	0	0	0	10	0	0	0	0	0	0
Nitrospirae	Nitrospira	Nitrospirales	FW	47209	Unassigned	aerobic_nitrite_oxidation	Ciclo nitrogeno	0	0	0	0	0	0	0	11	30	0	0	0	0	20	0	12	0	0	0	0	0	0	0	0	0	0	0	0	0	0	0	0
Nitrospirae	Nitrospira	Nitrospirales	[Thermodesulfovibrionaceae]	GOUTA19	Unassigned	aerobic_nitrite_oxidation	Ciclo nitrogeno	0	0	0	0	0	0	0	0	3	0	0	0	0	1	0	3	0	0	0	0	0	0	0	0	0	0	0	0	0	0	0	0
Nitrospirae	Nitrospira	Nitrospirales	Nitrospiraceae	JG37-AG-70	Unassigned	aerobic_nitrite_oxidation	Ciclo nitrogeno	0	0	0	0	0	20	0	0	0	0	0	0	0	0	0	0	0	0	0	0	0	0	0	0	0	0	0	0	0	0	0	0
Nitrospirae	Nitrospira	Nitrospirales	FW	47209	Unassigned	aerobic_nitrite_oxidation	Ciclo nitrogeno	0	0	0	0	0	0	0	0	0	0	0	0	0	0	0	0	0	0	0	0	0	0	7	0	0	0	0	0	0	0	0	0
Nitrospirae	Nitrospira	Nitrospirales	[Thermodesulfovibrionaceae]	GOUTA19	Unassigned	aerobic_nitrite_oxidation	Ciclo nitrogeno	0	0	0	0	0	0	0	0	6	0	0	0	0	0	0	0	0	0	0	0	0	0	0	0	0	0	0	0	0	0	0	0
Nitrospirae	Nitrospira	Nitrospirales	0319-6A21	Unassigned	Unassigned	aerobic_nitrite_oxidation	Ciclo nitrogeno	0	0	0	0	26	0	0	0	0	0	0	68	0	0	0	0	35	0	9	0	0	0	0	0	0	0	0	0	0	25	0	33
Nitrospirae	Nitrospira	Nitrospirales	[Thermodesulfovibrionaceae]	Unassigned	Unassigned	aerobic_nitrite_oxidation	Ciclo nitrogeno	0	0	0	0	0	0	8	0	0	0	0	15	0	0	0	0	39	0	9	0	0	0	0	0	0	0	0	0	0	0	0	0
Nitrospirae	Nitrospira	Nitrospirales	0319-6A21	Unassigned	Unassigned	aerobic_nitrite_oxidation	Ciclo nitrogeno	0	0	0	0	0	0	0	0	0	0	0	0	0	0	0	0	0	0	0	0	0	0	0	6	0	0	19	54	10	0	26	0
Nitrospirae	Nitrospira	Nitrospirales	Nitrospiraceae	Unassigned	Unassigned	aerobic_nitrite_oxidation	Ciclo nitrogeno	0	0	0	0	0	0	0	0	0	0	12	5	0	0	0	0	0	0	0	0	0	0	0	0	0	0	0	0	0	0	9	0
Nitrospirae	Nitrospira	Nitrospirales	0319-6A21	Unassigned	Unassigned	aerobic_nitrite_oxidation	Ciclo nitrogeno	0	0	0	0	0	0	0	0	0	0	0	0	0	0	0	0	0	0	0	0	0	0	0	0	14	0	0	0	0	0	0	0
Nitrospirae	Nitrospira	Nitrospirales	Nitrospiraceae	Unassigned	Unassigned	aerobic_nitrite_oxidation	Ciclo nitrogeno	0	0	0	0	0	0	0	0	0	0	0	0	0	0	0	0	0	0	0	0	0	0	0	0	32	0	21	34	9	0	0	13
Nitrospirae	Nitrospira	Nitrospirales	Nitrospiraceae	Nitrospira	Unassigned	aerobic_nitrite_oxidation	Ciclo nitrogeno	0	0	0	0	0	0	0	23	0	69	18	32	26	21	58	49	0	0	0	0	0	0	0	25	0	0	0	0	0	0	0	0
Nitrospirae	Nitrospira	Nitrospirales	0319-6A21	Unassigned	Unassigned	aerobic_nitrite_oxidation	Ciclo nitrogeno	0	0	0	0	0	0	0	0	0	0	0	0	0	0	0	0	0	0	0	0	0	0	0	0	0	0	0	16	18	0	0	14
Nitrospirae	Nitrospira	Nitrospirales	[Leptospirillaceae]	Unassigned	Unassigned	aerobic_nitrite_oxidation	Ciclo nitrogeno	11	16	23	8	35	24	0	6	0	0	0	36	0	0	0	0	0	0	6	0	0	0	0	40	60	56	84	72	67	26	59	85
Nitrospirae	Nitrospira	Nitrospirales	0319-6A21	Unassigned	Unassigned	aerobic_nitrite_oxidation	Ciclo nitrogeno	0	0	0	0	0	0	0	0	0	9	0	0	0	0	0	0	0	0	0	0	0	0	0	0	0	0	0	0	0	0	0	0
Nitrospirae	Nitrospira	Nitrospirales	0319-6A21	Unassigned	Unassigned	aerobic_nitrite_oxidation	Ciclo nitrogeno	0	0	0	0	0	0	0	0	0	0	0	0	0	0	0	0	0	0	0	0	0	0	0	0	36	0	0	0	24	0	0	0
Nitrospirae	Nitrospira	Nitrospirales	FW	47209	Unassigned	aerobic_nitrite_oxidation	Ciclo nitrogeno	0	0	0	0	0	0	0	0	0	0	0	0	0	0	0	0	0	0	0	0	0	0	0	0	0	0	0	0	0	0	6	0
Nitrospirae	Nitrospira	Nitrospirales	Nitrospiraceae	JG37-AG-70	Unassigned	aerobic_nitrite_oxidation	Ciclo nitrogeno	0	0	0	0	0	0	0	0	0	31	0	0	0	0	0	0	0	0	0	0	0	0	0	102	71	25	38	37	48	45	30	40
Nitrospirae	Nitrospira	Nitrospirales	0319-6A21	Unassigned	Unassigned	aerobic_nitrite_oxidation	Ciclo nitrogeno	0	0	0	0	0	0	0	0	0	0	0	0	14	0	0	15	0	0	0	0	0	0	0	8	0	0	0	0	0	0	0	0
Nitrospirae	Nitrospira	Nitrospirales	0319-6A21	Unassigned	Unassigned	aerobic_nitrite_oxidation	Ciclo nitrogeno	0	0	0	0	0	0	26	0	0	0	0	0	0	0	0	0	0	0	0	0	0	0	0	0	0	0	0	0	0	0	0	0
Nitrospirae	Nitrospira	Nitrospirales	0319-6A21	Unassigned	Unassigned	aerobic_nitrite_oxidation	Ciclo nitrogeno	0	0	0	0	0	0	0	0	0	0	0	0	0	0	0	0	0	0	0	0	0	0	0	5	0	6	0	0	0	8	0	7
Nitrospirae	Nitrospira	Nitrospirales	Nitrospiraceae	Nitrospira	Unassigned	aerobic_nitrite_oxidation	Ciclo nitrogeno	0	0	0	0	0	0	0	0	0	20	0	48	0	0	21	0	0	0	0	0	0	0	0	0	0	0	0	0	0	0	0	0
Nitrospirae	Nitrospira	Nitrospirales	0319-6A21	Unassigned	Unassigned	aerobic_nitrite_oxidation	Ciclo nitrogeno	0	0	0	0	0	0	0	0	0	0	0	0	0	0	0	0	0	0	0	0	0	0	0	0	0	0	30	4	0	0	26	10
Nitrospirae	Nitrospira	Nitrospirales	Nitrospiraceae	Nitrospira	Unassigned	aerobic_nitrite_oxidation	Ciclo nitrogeno	0	5	0	1	1	24	5	0	8	14	7	2	6	4	12	20	0	0	0	0	0	0	0	34	13	2	19	4	20	0	3	4
Nitrospirae	Nitrospira	Nitrospirales	0319-6A21	Unassigned	Unassigned	aerobic_nitrite_oxidation	Ciclo nitrogeno	0	0	0	0	0	0	0	27	0	8	0	0	0	17	15	7	0	0	0	0	0	0	0	0	0	0	0	0	0	0	0	0
Nitrospirae	Nitrospira	Nitrospirales	0319-6A21	Unassigned	Unassigned	aerobic_nitrite_oxidation	Ciclo nitrogeno	0	0	0	0	0	0	0	16	0	0	0	0	0	0	0	0	0	0	0	0	0	0	0	0	0	0	0	0	0	0	0	0
Nitrospirae	Nitrospira	Nitrospirales	0319-6A21	Unassigned	Unassigned	aerobic_nitrite_oxidation	Ciclo nitrogeno	0	0	0	0	0	0	0	0	0	0	0	0	0	0	0	0	0	0	0	0	0	0	0	0	0	0	0	6	0	0	0	0
Nitrospirae	Nitrospira	Nitrospirales	0319-6A21	Unassigned	Unassigned	aerobic_nitrite_oxidation	Ciclo nitrogeno	0	0	0	0	0	0	0	0	0	0	0	0	0	0	0	0	0	0	0	0	0	0	0	32	49	43	31	44	49	45	45	29
Nitrospirae	Nitrospira	Nitrospirales	0319-6A21	Unassigned	Unassigned	aerobic_nitrite_oxidation	Ciclo nitrogeno	0	0	0	15	0	0	0	0	0	0	0	9	0	0	0	0	0	0	0	0	0	0	0	0	0	0	0	0	0	0	0	0
Nitrospirae	Nitrospira	Nitrospirales	FW	47209	Unassigned	aerobic_nitrite_oxidation	Ciclo nitrogeno	0	0	0	0	0	0	0	0	0	0	0	0	0	0	0	0	0	0	0	0	0	0	0	0	0	0	9	0	0	0	0	0
Nitrospirae	Nitrospira	Nitrospirales	0319-6A21	Unassigned	Unassigned	aerobic_nitrite_oxidation	Ciclo nitrogeno	0	0	0	0	0	0	0	36	44	11	20	14	36	0	0	34	0	0	0	0	0	0	0	0	0	0	0	0	0	0	0	0
Nitrospirae	Nitrospira	Nitrospirales	0319-6A21	Unassigned	Unassigned	aerobic_nitrite_oxidation	Ciclo nitrogeno	0	0	0	0	0	0	0	0	0	0	0	0	0	0	0	0	0	0	0	0	0	0	0	0	0	0	0	0	0	2	1	4
Nitrospirae	Nitrospira	Nitrospirales	0319-6A21	Unassigned	Unassigned	aerobic_nitrite_oxidation	Ciclo nitrogeno	0	0	0	0	0	0	0	0	0	0	0	0	0	0	0	0	0	0	0	0	0	0	0	0	0	0	67	56	50	0	0	0
Nitrospirae	Nitrospira	Nitrospirales	Nitrospiraceae	Nitrospira	Unassigned	aerobic_nitrite_oxidation	Ciclo nitrogeno	0	0	0	0	0	0	0	0	0	0	0	0	0	0	0	34	0	0	0	0	0	0	0	0	12	0	0	0	0	0	0	0
Nitrospirae	Nitrospira	Nitrospirales	0319-6A21	Unassigned	Unassigned	aerobic_nitrite_oxidation	Ciclo nitrogeno	0	0	0	0	0	0	15	0	0	0	0	0	0	0	0	0	0	0	0	0	0	0	0	0	0	0	0	0	0	0	0	0
Nitrospirae	Nitrospira	Nitrospirales	0319-6A21	Unassigned	Unassigned	aerobic_nitrite_oxidation	Ciclo nitrogeno	0	0	0	0	0	0	0	0	0	0	0	0	0	0	0	0	0	0	0	0	0	0	0	0	0	0	0	18	21	0	0	0
Nitrospirae	Nitrospira	Nitrospirales	Nitrospiraceae	Nitrospira	Unassigned	aerobic_nitrite_oxidation	Ciclo nitrogeno	0	0	0	0	0	0	0	19	0	0	0	0	0	0	0	0	0	0	0	0	0	0	0	0	0	0	0	0	0	0	0	0
Nitrospirae	Nitrospira	Nitrospirales	0319-6A21	Unassigned	Unassigned	aerobic_nitrite_oxidation	Ciclo nitrogeno	0	0	0	0	0	0	0	0	0	0	0	0	0	0	0	0	0	0	0	0	0	0	0	7	0	0	9	6	6	0	9	0
Nitrospirae	Nitrospira	Nitrospirales	Nitrospiraceae	Nitrospira	Unassigned	aerobic_nitrite_oxidation	Ciclo nitrogeno	0	0	0	33	25	0	50	0	0	0	0	0	0	0	0	0	18	0	0	0	0	0	0	0	0	0	0	0	0	0	0	0
Nitrospirae	Nitrospira	Nitrospirales	FW	47209	Unassigned	aerobic_nitrite_oxidation	Ciclo nitrogeno	0	0	0	0	0	0	0	0	0	0	0	0	0	0	0	0	0	0	0	0	0	0	0	0	5	0	0	0	0	0	0	0
Nitrospirae	Nitrospira	Nitrospirales	0319-6A21	Unassigned	Unassigned	aerobic_nitrite_oxidation	Ciclo nitrogeno	0	0	0	0	0	0	0	17	0	0	0	0	0	0	0	0	0	0	0	0	0	0	0	0	0	0	0	0	0	0	0	0
Nitrospirae	Nitrospira	Nitrospirales	0319-6A21	Unassigned	Unassigned	aerobic_nitrite_oxidation	Ciclo nitrogeno	0	0	1	0	0	0	0	0	2	0	0	0	0	0	0	2	0	0	0	0	0	0	0	0	0	0	0	0	0	0	0	0
Nitrospirae	Nitrospira	Nitrospirales	FW	47209	Unassigned	aerobic_nitrite_oxidation	Ciclo nitrogeno	0	0	0	0	0	0	0	0	0	0	0	0	0	0	0	0	0	0	0	0	0	0	22	0	0	0	0	0	0	0	0	0
Nitrospirae	Nitrospira	Nitrospirales	0319-6A21	Unassigned	Unassigned	aerobic_nitrite_oxidation	Ciclo nitrogeno	0	0	0	0	0	0	0	0	0	0	0	0	0	0	0	0	0	0	0	0	0	0	0	0	0	9	0	0	26	0	0	0
Nitrospirae	Nitrospira	Nitrospirales	0319-6A21	Unassigned	Unassigned	aerobic_nitrite_oxidation	Ciclo nitrogeno	0	0	0	0	0	0	0	0	0	0	17	0	0	0	0	0	0	0	0	0	0	0	0	0	0	0	0	0	0	0	0	0
Nitrospirae	Nitrospira	Nitrospirales	Nitrospiraceae	Nitrospira	Unassigned	aerobic_nitrite_oxidation	Ciclo nitrogeno	0	0	0	17	0	0	0	0	0	0	0	14	0	0	0	0	0	0	0	0	0	0	0	0	0	0	0	0	0	0	0	0
Nitrospirae	Nitrospira	Nitrospirales	0319-6A21	Unassigned	Unassigned	aerobic_nitrite_oxidation	Ciclo nitrogeno	0	0	0	0	0	0	0	0	0	0	0	0	0	0	0	0	0	0	0	0	0	0	0	0	0	0	0	0	0	30	0	0
Nitrospirae	Nitrospira	Nitrospirales	0319-6A21	Unassigned	Unassigned	aerobic_nitrite_oxidation	Ciclo nitrogeno	0	0	0	0	0	0	0	0	0	0	0	0	0	0	0	0	0	0	0	0	0	0	0	0	0	1	0	0	0	0	0	0
Nitrospirae	Nitrospira	Nitrospirales	0319-6A21	Unassigned	Unassigned	aerobic_nitrite_oxidation	Ciclo nitrogeno	0	0	0	0	0	0	0	0	0	0	0	0	0	0	0	0	0	0	0	0	0	0	0	42	68	63	79	78	145	70	64	133
Nitrospirae	Nitrospira	Nitrospirales	Nitrospiraceae	Nitrospira	Unassigned	aerobic_nitrite_oxidation	Ciclo nitrogeno	0	0	0	0	0	0	0	0	0	0	0	0	0	0	0	0	0	0	6	0	0	0	0	0	0	0	0	0	0	0	0	0
Nitrospirae	Nitrospira	Nitrospirales	0319-6A21	Unassigned	Unassigned	aerobic_nitrite_oxidation	Ciclo nitrogeno	0	0	0	0	0	0	0	0	0	0	0	0	0	0	0	0	0	0	0	0	0	0	0	0	0	0	0	13	0	0	0	0
Nitrospirae	Nitrospira	Nitrospirales	FW	47209	Unassigned	aerobic_nitrite_oxidation	Ciclo nitrogeno	0	0	0	0	0	0	0	0	12	0	0	0	0	0	0	0	0	0	0	0	0	0	0	0	0	0	0	0	0	0	0	0
Nitrospirae	Nitrospira	Nitrospirales	0319-6A21	Unassigned	Unassigned	aerobic_nitrite_oxidation	Ciclo nitrogeno	0	0	0	0	0	0	0	0	0	0	0	0	0	0	0	0	0	0	0	0	0	0	0	0	0	0	14	0	0	0	0	0
Nitrospirae	Nitrospira	Nitrospirales	Nitrospiraceae	Unassigned	Unassigned	aerobic_nitrite_oxidation	Ciclo nitrogeno	0	0	0	0	0	0	0	21	26	5	0	0	0	9	7	10	0	0	0	0	0	0	0	0	0	0	0	0	0	0	0	0
Nitrospirae	Nitrospira	Nitrospirales	0319-6A21	Unassigned	Unassigned	aerobic_nitrite_oxidation	Ciclo nitrogeno	0	0	0	0	0	0	0	0	0	0	0	0	0	0	0	0	0	0	0	0	0	0	0	0	0	0	33	36	34	0	73	46
Nitrospirae	Nitrospira	Nitrospirales	Nitrospiraceae	Nitrospira	Unassigned	aerobic_nitrite_oxidation	Ciclo nitrogeno	0	37	22	23	61	65	0	0	0	0	0	0	0	0	0	0	23	0	7	0	0	0	0	0	0	0	0	0	0	0	0	0
Nitrospirae	Nitrospira	Nitrospirales	0319-6A21	Unassigned	Unassigned	aerobic_nitrite_oxidation	Ciclo nitrogeno	0	0	0	0	0	0	0	0	0	0	0	0	0	0	0	0	0	0	0	0	0	0	0	0	0	15	0	0	0	0	0	0
Nitrospirae	Nitrospira	Nitrospirales	Nitrospiraceae	Unassigned	Unassigned	aerobic_nitrite_oxidation	Ciclo nitrogeno	0	0	0	25	0	0	0	55	68	214	34	51	41	56	139	102	7	0	0	0	0	0	0	56	0	0	0	0	0	0	0	0
Nitrospirae	Nitrospira	Nitrospirales	FW	47209	Unassigned	aerobic_nitrite_oxidation	Ciclo nitrogeno	0	0	0	0	0	0	0	28	52	34	0	0	0	33	0	15	0	0	0	0	0	0	0	0	0	0	0	0	0	0	0	0
Nitrospirae	Nitrospira	Nitrospirales	[Thermodesulfovibrionaceae]	Unassigned	Unassigned	aerobic_nitrite_oxidation	Ciclo nitrogeno	0	0	0	0	0	0	0	0	0	0	0	11	0	0	0	0	0	0	0	0	0	0	0	0	0	0	0	0	0	0	0	0
Nitrospirae	Nitrospira	Nitrospirales	Nitrospiraceae	Nitrospira	Unassigned	aerobic_nitrite_oxidation	Ciclo nitrogeno	28	0	0	33	61	67	29	0	0	0	47	133	0	0	0	0	88	0	51	0	0	0	0	181	347	147	547	469	557	178	224	316
Nitrospirae	Nitrospira	Nitrospirales	FW	47209	Unassigned	aerobic_nitrite_oxidation	Ciclo nitrogeno	0	0	0	9	0	0	0	0	1	0	5	10	5	17	7	0	0	0	0	0	0	0	0	0	0	0	0	0	0	0	0	0
Nitrospirae	Nitrospira	Nitrospirales	0319-6A21	Unassigned	Unassigned	aerobic_nitrite_oxidation	Ciclo nitrogeno	0	0	0	0	0	0	0	0	0	15	15	0	0	0	0	0	0	0	0	0	0	0	0	0	35	0	22	48	0	0	0	0
Nitrospirae	Nitrospira	Nitrospirales	0319-6A21	Unassigned	Unassigned	aerobic_nitrite_oxidation	Ciclo nitrogeno	0	0	0	0	0	0	0	0	0	12	0	12	10	0	0	14	0	0	0	0	0	0	0	0	0	16	11	0	20	0	0	0
Nitrospirae	Nitrospira	Nitrospirales	0319-6A21	Unassigned	Unassigned	aerobic_nitrite_oxidation	Ciclo nitrogeno	0	0	0	0	0	0	0	0	0	0	0	0	0	0	0	0	0	0	0	0	0	0	0	0	0	0	40	0	0	0	0	0
Nitrospirae	Nitrospira	Nitrospirales	0319-6A21	Unassigned	Unassigned	aerobic_nitrite_oxidation	Ciclo nitrogeno	20	122	94	207	80	77	34	0	0	0	0	0	0	0	0	0	53	0	40	0	19	109	0	0	0	0	0	0	0	0	0	0
Nitrospirae	Nitrospira	Nitrospirales	FW	47209	Unassigned	aerobic_nitrite_oxidation	Ciclo nitrogeno	0	0	0	0	0	0	0	0	0	0	0	0	0	0	0	0	0	0	0	0	0	0	0	0	0	0	0	0	0	5	0	0
Nitrospirae	Nitrospira	Nitrospirales	0319-6A21	Unassigned	Unassigned	aerobic_nitrite_oxidation	Ciclo nitrogeno	0	0	0	0	0	0	0	0	0	0	14	0	0	0	0	0	0	0	0	0	0	0	0	0	0	0	0	0	0	0	0	0
Nitrospirae	Nitrospira	Nitrospirales	FW	47209	Unassigned	aerobic_nitrite_oxidation	Ciclo nitrogeno	0	0	0	0	0	0	0	0	0	0	0	0	0	0	0	0	0	0	0	0	0	0	38	0	0	0	0	0	0	0	0	0
Nitrospirae	Nitrospira	Nitrospirales	FW	47209	Unassigned	aerobic_nitrite_oxidation	Ciclo nitrogeno	0	13	0	0	0	0	0	0	0	0	0	0	0	0	0	0	0	0	0	0	0	0	0	0	0	0	0	0	0	0	0	0
Nitrospirae	Nitrospira	Nitrospirales	FW	47209	Unassigned	aerobic_nitrite_oxidation	Ciclo nitrogeno	0	0	0	0	0	28	0	0	0	0	0	0	0	0	0	0	0	0	0	0	0	0	0	0	0	0	0	0	0	0	0	0
Nitrospirae	Nitrospira	Nitrospirales	FW	47209	Unassigned	aerobic_nitrite_oxidation	Ciclo nitrogeno	0	0	18	40	0	0	0	0	0	0	0	0	0	0	0	0	0	0	0	0	0	0	0	22	0	0	0	0	0	0	0	0
Nitrospirae	Nitrospira	Nitrospirales	0319-6A21	Unassigned	Unassigned	aerobic_nitrite_oxidation	Ciclo nitrogeno	0	0	0	0	0	0	0	0	17	0	0	9	7	0	0	0	0	0	0	0	0	0	0	0	0	0	0	0	0	0	0	0
Nitrospirae	Nitrospira	Nitrospirales	FW	47209	Unassigned	aerobic_nitrite_oxidation	Ciclo nitrogeno	0	0	12	3	0	0	0	7	0	0	2	1	2	0	3	16	0	0	0	0	0	0	0	0	0	0	0	0	0	0	0	0
Nitrospirae	Nitrospira	Nitrospirales	Nitrospiraceae	Nitrospira	Unassigned	aerobic_nitrite_oxidation	Ciclo nitrogeno	0	0	0	0	0	0	0	0	0	0	0	0	0	0	0	0	3	0	0	0	0	0	0	0	0	0	0	0	0	0	0	0
Nitrospirae	Nitrospira	Nitrospirales	Nitrospiraceae	Nitrospira	Unassigned	aerobic_nitrite_oxidation	Ciclo nitrogeno	0	0	0	0	0	0	0	0	0	0	0	16	0	0	0	0	0	0	0	0	0	0	0	0	0	0	0	0	0	0	0	0
Nitrospirae	Nitrospira	Nitrospirales	0319-6A21	Unassigned	Unassigned	aerobic_nitrite_oxidation	Ciclo nitrogeno	0	0	0	29	0	0	0	26	20	24	84	40	99	19	52	141	9	8	0	32	0	0	0	0	0	0	0	0	0	0	0	0
Nitrospirae	Nitrospira	Nitrospirales	0319-6A21	Unassigned	Unassigned	aerobic_nitrite_oxidation	Ciclo nitrogeno	0	0	0	0	0	0	0	0	0	0	0	0	0	0	0	0	0	0	0	0	0	0	0	0	0	0	0	0	18	0	0	0
Nitrospirae	Nitrospira	Nitrospirales	0319-6A21	Unassigned	Unassigned	aerobic_nitrite_oxidation	Ciclo nitrogeno	0	0	0	0	0	0	0	14	0	0	0	0	0	0	0	0	0	0	0	0	0	0	0	0	0	0	0	0	0	0	0	0
Nitrospirae	Nitrospira	Nitrospirales	0319-6A21	Unassigned	Unassigned	aerobic_nitrite_oxidation	Ciclo nitrogeno	0	0	0	0	0	0	0	0	0	0	0	0	0	0	0	9	0	0	0	0	0	0	0	0	0	0	0	0	0	0	0	0
Nitrospirae	Nitrospira	Nitrospirales	0319-6A21	Unassigned	Unassigned	aerobic_nitrite_oxidation	Ciclo nitrogeno	0	0	28	61	0	0	0	13	32	0	0	0	0	0	23	0	0	0	0	0	0	0	0	0	0	0	25	28	0	0	0	17
Nitrospirae	Nitrospira	Nitrospirales	0319-6A21	Unassigned	Unassigned	aerobic_nitrite_oxidation	Ciclo nitrogeno	0	0	0	0	0	0	0	0	0	0	0	0	0	0	0	0	0	0	0	0	0	0	0	0	0	0	0	0	27	0	0	0
Nitrospirae	Nitrospira	Nitrospirales	[Thermodesulfovibrionaceae]	GOUTA19	Unassigned	aerobic_nitrite_oxidation	Ciclo nitrogeno	0	0	0	0	0	0	0	18	0	52	45	43	0	72	48	48	0	0	0	0	11	0	0	0	0	0	0	0	0	0	0	0
Nitrospirae	Nitrospira	Nitrospirales	FW	47209	Unassigned	aerobic_nitrite_oxidation	Ciclo nitrogeno	0	0	0	0	0	0	0	0	18	0	26	0	0	0	0	0	0	0	0	0	0	0	0	0	0	0	0	0	0	0	0	0
Nitrospirae	Nitrospira	Nitrospirales	FW	47209	Unassigned	aerobic_nitrite_oxidation	Ciclo nitrogeno	0	0	0	0	0	0	0	0	2	7	0	0	0	0	0	13	0	0	0	0	0	0	0	0	0	0	0	0	0	0	0	0
Nitrospirae	Nitrospira	Nitrospirales	0319-6A21	Unassigned	Unassigned	aerobic_nitrite_oxidation	Ciclo nitrogeno	0	0	0	0	0	0	0	0	0	6	0	0	0	0	0	0	0	0	0	0	0	0	0	0	0	0	0	0	0	0	0	0
Nitrospirae	Nitrospira	Nitrospirales	0319-6A21	Unassigned	Unassigned	aerobic_nitrite_oxidation	Ciclo nitrogeno	0	0	0	0	0	0	0	0	0	39	0	0	0	0	0	0	0	0	0	0	0	0	0	162	325	147	352	547	257	103	237	239
Nitrospirae	Nitrospira	Nitrospirales	0319-6A21	Unassigned	Unassigned	aerobic_nitrite_oxidation	Ciclo nitrogeno	0	0	0	0	0	0	0	0	0	0	0	0	0	0	0	0	0	0	0	0	0	0	0	0	0	0	0	0	0	0	0	9
Nitrospirae	Nitrospira	Nitrospirales	Nitrospiraceae	Nitrospira	Unassigned	aerobic_nitrite_oxidation	Ciclo nitrogeno	0	0	0	0	0	0	0	0	0	0	0	0	0	0	0	0	0	0	0	0	0	0	0	21	0	0	0	0	0	0	0	0
Nitrospirae	Nitrospira	Nitrospirales	FW	47209	Unassigned	aerobic_nitrite_oxidation	Ciclo nitrogeno	0	0	11	0	0	0	0	0	8	0	0	15	7	7	10	26	0	0	0	0	16	0	0	0	0	0	0	0	0	0	0	0
Nitrospirae	Nitrospira	Nitrospirales	0319-6A21	Unassigned	Unassigned	aerobic_nitrite_oxidation	Ciclo nitrogeno	0	0	0	0	36	0	0	0	0	0	0	79	0	0	0	0	29	0	19	0	0	0	0	0	0	0	0	0	0	32	0	63
Nitrospirae	Nitrospira	Nitrospirales	0319-6A21	Unassigned	Unassigned	aerobic_nitrite_oxidation	Ciclo nitrogeno	0	0	0	0	0	0	0	0	0	0	0	19	33	0	0	36	0	0	0	0	0	0	0	0	0	0	0	0	0	0	0	0
Nitrospirae	Nitrospira	Nitrospirales	0319-6A21	Unassigned	Unassigned	aerobic_nitrite_oxidation	Ciclo nitrogeno	0	0	0	0	0	0	0	0	0	0	0	0	0	0	0	0	0	0	0	0	0	0	0	0	26	0	0	0	0	0	0	0
Nitrospirae	Nitrospira	Nitrospirales	0319-6A21	Unassigned	Unassigned	aerobic_nitrite_oxidation	Ciclo nitrogeno	0	0	0	0	0	0	0	0	0	0	0	0	0	0	0	0	0	0	0	0	0	0	0	29	0	0	0	0	0	0	0	0
Nitrospirae	Nitrospira	Nitrospirales	0319-6A21	Unassigned	Unassigned	aerobic_nitrite_oxidation	Ciclo nitrogeno	0	0	0	0	0	0	0	0	0	0	0	0	0	0	0	0	0	0	0	0	0	0	0	0	17	0	0	0	26	0	0	0
Nitrospirae	Nitrospira	Nitrospirales	0319-6A21	Unassigned	Unassigned	aerobic_nitrite_oxidation	Ciclo nitrogeno	0	0	0	0	0	0	0	0	0	0	0	0	0	0	0	0	0	0	0	0	0	0	0	0	0	0	0	0	0	0	0	52
Nitrospirae	Nitrospira	Nitrospirales	FW	47209	Unassigned	aerobic_nitrite_oxidation	Ciclo nitrogeno	0	0	68	66	0	0	42	46	71	68	195	134	414	100	241	248	13	30	16	57	0	0	0	0	0	0	0	0	0	0	0	0
Nitrospirae	Nitrospira	Nitrospirales	0319-6A21	Unassigned	Unassigned	aerobic_nitrite_oxidation	Ciclo nitrogeno	0	0	0	0	0	0	0	0	0	0	0	0	58	0	0	0	0	0	0	0	0	0	0	0	0	0	0	0	0	0	0	0
Nitrospirae	Nitrospira	Nitrospirales	Nitrospiraceae	Unassigned	Unassigned	aerobic_nitrite_oxidation	Ciclo nitrogeno	0	0	0	0	0	0	0	0	0	0	0	0	0	0	0	0	0	0	0	0	0	0	0	18	25	20	21	171	0	0	0	0
Nitrospirae	Nitrospira	Nitrospirales	[Thermodesulfovibrionaceae]	Unassigned	Unassigned	aerobic_nitrite_oxidation	Ciclo nitrogeno	0	0	0	0	0	0	0	0	0	0	0	27	0	0	0	0	6	0	9	0	0	0	0	0	0	0	0	0	0	0	0	0
Nitrospirae	Nitrospira	Nitrospirales	0319-6A21	Unassigned	Unassigned	aerobic_nitrite_oxidation	Ciclo nitrogeno	0	0	0	0	0	0	0	24	0	0	0	0	0	0	0	0	0	0	0	0	0	0	0	0	0	0	0	0	0	0	0	0
Nitrospirae	Nitrospira	Nitrospirales	0319-6A21	Unassigned	Unassigned	aerobic_nitrite_oxidation	Ciclo nitrogeno	0	0	0	0	0	0	0	0	0	0	0	0	0	0	0	0	0	0	0	0	0	0	0	18	19	19	0	0	18	0	0	33
Nitrospirae	Nitrospira	Nitrospirales	0319-6A21	Unassigned	Unassigned	aerobic_nitrite_oxidation	Ciclo nitrogeno	0	0	0	0	0	0	0	0	0	0	10	0	0	0	0	0	0	0	0	0	0	0	0	0	0	0	0	0	0	0	0	0
Nitrospirae	Nitrospira	Nitrospirales	0319-6A21	Unassigned	Unassigned	aerobic_nitrite_oxidation	Ciclo nitrogeno	0	0	0	0	26	0	0	18	0	0	0	36	0	0	0	0	17	0	0	0	0	0	0	74	79	74	92	188	129	0	65	101
Nitrospirae	Nitrospira	Nitrospirales	0319-6A21	Unassigned	Unassigned	aerobic_nitrite_oxidation	Ciclo nitrogeno	0	0	0	0	0	0	0	0	0	0	0	0	0	0	0	0	0	0	0	0	0	0	0	0	18	0	0	0	0	0	0	13
Nitrospirae	Nitrospira	Nitrospirales	[Leptospirillaceae]	Unassigned	Unassigned	aerobic_nitrite_oxidation	Ciclo nitrogeno	0	0	0	0	0	0	0	0	0	0	0	0	0	0	0	0	0	0	0	0	0	40	0	0	0	0	0	0	0	0	0	0
Nitrospirae	Nitrospira	Nitrospirales	0319-6A21	Unassigned	Unassigned	aerobic_nitrite_oxidation	Ciclo nitrogeno	0	0	0	0	0	0	0	0	0	0	0	0	0	0	0	0	0	0	0	0	0	0	0	10	31	19	46	34	35	13	32	11
Nitrospirae	Nitrospira	Nitrospirales	Nitrospiraceae	Nitrospira	Unassigned	aerobic_nitrite_oxidation	Ciclo nitrogeno	0	39	29	23	92	0	24	0	0	0	0	21	0	0	0	0	0	0	0	0	0	0	0	0	0	72	0	0	0	67	55	56
Nitrospirae	Nitrospira	Nitrospirales	0319-6A21	Unassigned	Unassigned	aerobic_nitrite_oxidation	Ciclo nitrogeno	0	0	0	0	0	0	0	0	0	0	0	0	0	0	0	0	0	0	0	0	0	0	0	0	2	0	7	0	1	0	0	0
Nitrospirae	Nitrospira	Nitrospirales	Nitrospiraceae	Nitrospira	Unassigned	aerobic_nitrite_oxidation	Ciclo nitrogeno	0	0	0	0	0	13	0	0	0	0	0	0	0	0	0	0	0	0	0	0	0	0	0	0	0	0	0	0	0	0	0	0
Nitrospirae	Nitrospira	Nitrospirales	0319-6A21	Unassigned	Unassigned	aerobic_nitrite_oxidation	Ciclo nitrogeno	0	0	0	0	0	0	0	24	13	55	0	0	0	0	0	0	0	0	0	0	0	0	0	0	0	0	0	0	0	0	0	0
Nitrospirae	Nitrospira	Nitrospirales	FW	47209	Unassigned	aerobic_nitrite_oxidation	Ciclo nitrogeno	0	0	0	0	0	0	0	0	0	0	0	0	0	0	0	23	0	0	0	0	0	0	0	0	0	0	0	0	0	0	0	0
Nitrospirae	Nitrospira	Nitrospirales	Nitrospiraceae	Nitrospira	Unassigned	aerobic_nitrite_oxidation	Ciclo nitrogeno	0	0	0	0	0	0	0	0	0	0	58	0	0	0	0	0	0	35	0	0	0	0	0	0	0	0	0	0	0	0	0	0
Nitrospirae	Nitrospira	Nitrospirales	0319-6A21	Unassigned	Unassigned	aerobic_nitrite_oxidation	Ciclo nitrogeno	0	0	0	0	0	0	0	0	0	0	0	0	0	0	0	0	0	0	0	0	0	0	0	0	12	0	0	0	0	0	0	0
Nitrospirae	Nitrospira	Nitrospirales	[Thermodesulfovibrionaceae]	GOUTA19	Unassigned	aerobic_nitrite_oxidation	Ciclo nitrogeno	0	0	0	0	0	0	0	0	0	0	0	0	0	0	0	7	0	0	0	0	0	0	0	0	0	0	0	0	0	0	0	0
Nitrospirae	Nitrospira	Nitrospirales	[Thermodesulfovibrionaceae]	LCP-6	Unassigned	aerobic_nitrite_oxidation	Ciclo nitrogeno	0	0	0	0	0	0	0	0	0	0	2	0	0	0	0	0	0	6	0	0	0	0	0	0	0	0	0	0	0	0	0	0
Nitrospirae	Nitrospira	Nitrospirales	0319-6A21	Unassigned	Unassigned	aerobic_nitrite_oxidation	Ciclo nitrogeno	0	0	0	0	0	0	0	0	0	0	0	15	10	0	0	0	0	22	0	0	0	0	0	0	0	0	0	0	0	0	0	0
Nitrospirae	Nitrospira	Nitrospirales	Nitrospiraceae	Nitrospira	Unassigned	aerobic_nitrite_oxidation	Ciclo nitrogeno	0	0	0	0	0	0	0	0	0	0	0	0	0	0	0	70	0	0	0	0	0	0	0	0	0	0	0	0	0	0	0	0
Nitrospirae	Nitrospira	Nitrospirales	[Thermodesulfovibrionaceae]	Unassigned	Unassigned	aerobic_nitrite_oxidation	Ciclo nitrogeno	0	0	0	0	0	0	0	0	0	0	0	0	0	0	0	0	0	0	0	0	0	0	6	0	0	0	0	0	0	0	0	0
Nitrospirae	Nitrospira	Nitrospirales	0319-6A21	Unassigned	Unassigned	aerobic_nitrite_oxidation	Ciclo nitrogeno	0	0	0	0	0	0	0	0	0	0	0	0	0	0	0	0	0	0	0	0	0	0	0	57	58	98	86	87	128	23	51	27
Nitrospirae	Nitrospira	Nitrospirales	0319-6A21	Unassigned	Unassigned	aerobic_nitrite_oxidation	Ciclo nitrogeno	0	0	0	0	0	0	0	0	0	0	0	0	0	0	0	0	0	0	0	0	0	0	0	29	25	42	7	0	19	0	7	7
Nitrospirae	Nitrospira	Nitrospirales	0319-6A21	Unassigned	Unassigned	aerobic_nitrite_oxidation	Ciclo nitrogeno	0	0	0	0	0	0	0	0	0	0	0	0	0	0	0	0	0	0	0	0	0	0	0	0	0	0	0	0	0	5	0	15
Nitrospirae	Nitrospira	Nitrospirales	0319-6A21	Unassigned	Unassigned	aerobic_nitrite_oxidation	Ciclo nitrogeno	0	0	0	0	0	0	0	0	0	0	0	0	0	0	7	0	0	0	0	0	0	0	0	0	0	0	0	0	0	0	0	0
Nitrospirae	Nitrospira	Nitrospirales	0319-6A21	Unassigned	Unassigned	aerobic_nitrite_oxidation	Ciclo nitrogeno	0	0	0	0	0	0	0	0	0	0	9	0	0	0	0	0	0	0	0	0	0	0	0	0	0	0	0	0	0	0	0	0
Nitrospirae	Nitrospira	Nitrospirales	0319-6A21	Unassigned	Unassigned	aerobic_nitrite_oxidation	Ciclo nitrogeno	0	0	0	0	7	0	0	0	0	0	0	0	0	0	0	0	0	0	0	0	0	0	0	0	0	0	0	0	0	0	0	0
Nitrospirae	Nitrospira	Nitrospirales	0319-6A21	Unassigned	Unassigned	aerobic_nitrite_oxidation	Ciclo nitrogeno	0	0	0	0	0	0	0	0	0	0	0	0	0	0	0	0	0	0	0	0	0	0	0	0	13	0	0	19	0	0	0	0
Nitrospirae	Nitrospira	Nitrospirales	0319-6A21	Unassigned	Unassigned	aerobic_nitrite_oxidation	Ciclo nitrogeno	0	0	0	0	0	0	0	0	0	0	0	0	0	0	0	0	0	0	0	0	0	0	0	46	79	39	92	124	81	0	52	37
Nitrospirae	Nitrospira	Nitrospirales	0319-6A21	Unassigned	Unassigned	aerobic_nitrite_oxidation	Ciclo nitrogeno	0	0	0	0	0	0	0	0	0	0	0	0	0	0	0	0	0	0	0	0	0	0	0	0	0	4	0	1	0	4	0	0
Nitrospirae	Nitrospira	Nitrospirales	Nitrospiraceae	Unassigned	Unassigned	aerobic_nitrite_oxidation	Ciclo nitrogeno	0	0	0	0	0	0	0	0	0	0	0	0	0	0	0	0	0	0	0	0	0	0	0	0	0	0	0	0	11	0	17	0
Nitrospirae	Nitrospira	Nitrospirales	0319-6A21	Unassigned	Unassigned	aerobic_nitrite_oxidation	Ciclo nitrogeno	0	0	15	16	0	0	0	17	8	0	26	32	71	22	22	88	0	0	0	0	0	0	0	0	0	0	0	0	0	0	0	0
Nitrospirae	Nitrospira	Nitrospirales	FW	47209	Unassigned	aerobic_nitrite_oxidation	Ciclo nitrogeno	0	0	0	0	0	0	0	0	0	0	0	0	0	0	0	0	0	0	0	0	0	0	0	0	0	0	0	0	14	0	0	0
Nitrospirae	Nitrospira	Nitrospirales	0319-6A21	Unassigned	Unassigned	aerobic_nitrite_oxidation	Ciclo nitrogeno	0	0	0	0	0	0	0	0	0	0	0	0	0	0	0	11	0	0	0	0	0	0	0	0	0	0	0	0	0	0	0	0
Nitrospirae	Nitrospira	Nitrospirales	Nitrospiraceae	Unassigned	Unassigned	aerobic_nitrite_oxidation	Ciclo nitrogeno	0	0	0	0	0	0	0	0	0	0	0	0	0	0	0	0	0	0	0	0	0	0	0	0	0	0	0	11	0	0	0	0
Nitrospirae	Nitrospira	Nitrospirales	0319-6A21	Unassigned	Unassigned	aerobic_nitrite_oxidation	Ciclo nitrogeno	0	0	0	0	0	0	0	0	0	0	0	0	0	0	0	0	0	0	0	0	0	0	0	7	0	0	0	0	0	0	0	0
Nitrospirae	Nitrospira	Nitrospirales	[Thermodesulfovibrionaceae]	GOUTA19	Unassigned	aerobic_nitrite_oxidation	Ciclo nitrogeno	0	0	0	0	0	0	0	0	0	11	0	0	0	0	0	0	0	0	0	0	0	0	0	0	0	0	0	0	0	0	0	0
Nitrospirae	Nitrospira	Nitrospirales	0319-6A21	Unassigned	Unassigned	aerobic_nitrite_oxidation	Ciclo nitrogeno	0	0	4	0	0	0	0	0	2	0	0	0	0	0	0	9	0	0	0	0	0	0	0	0	0	0	0	0	0	0	0	0
Nitrospirae	Nitrospira	Nitrospirales	Nitrospiraceae	Nitrospira	Unassigned	aerobic_nitrite_oxidation	Ciclo nitrogeno	0	0	0	20	0	0	0	76	69	58	22	63	13	49	114	44	0	0	0	0	0	0	0	16	0	0	0	0	0	0	0	0
Nitrospirae	Nitrospira	Nitrospirales	[Thermodesulfovibrionaceae]	Unassigned	Unassigned	aerobic_nitrite_oxidation	Ciclo nitrogeno	0	0	0	0	0	0	0	0	0	8	0	0	0	0	0	0	0	0	0	0	0	0	0	6	0	0	0	0	0	0	0	0
Nitrospirae	Nitrospira	Nitrospirales	[Thermodesulfovibrionaceae]	LCP-6	Unassigned	aerobic_nitrite_oxidation	Ciclo nitrogeno	0	0	0	0	0	0	0	0	0	0	8	0	0	0	0	0	0	0	0	0	0	0	0	0	0	0	0	0	0	0	0	0
Nitrospirae	Nitrospira	Nitrospirales	0319-6A21	Unassigned	Unassigned	aerobic_nitrite_oxidation	Ciclo nitrogeno	0	0	0	0	0	0	0	0	0	0	0	0	0	0	0	0	0	0	0	0	0	17	0	0	0	0	0	0	0	0	0	0
Nitrospirae	Nitrospira	Nitrospirales	[Thermodesulfovibrionaceae]	GOUTA19	Unassigned	aerobic_nitrite_oxidation	Ciclo nitrogeno	0	0	0	0	0	0	11	0	0	0	36	0	0	0	0	0	0	8	0	0	0	0	0	0	0	0	0	0	0	0	0	0
Nitrospirae	Nitrospira	Nitrospirales	0319-6A21	Unassigned	Unassigned	aerobic_nitrite_oxidation	Ciclo nitrogeno	0	0	0	0	0	0	0	0	0	0	0	0	0	0	0	0	0	0	0	0	0	0	0	0	0	0	0	13	0	0	0	0
Nitrospirae	Nitrospira	Nitrospirales	0319-6A21	Unassigned	Unassigned	aerobic_nitrite_oxidation	Ciclo nitrogeno	0	0	0	0	0	0	0	0	4	0	0	2	4	0	0	0	0	0	0	0	0	0	0	0	0	0	0	0	0	0	0	0
Nitrospirae	Nitrospira	Nitrospirales	0319-6A21	Unassigned	Unassigned	aerobic_nitrite_oxidation	Ciclo nitrogeno	0	0	0	0	0	0	0	4	0	2	0	0	0	0	0	0	0	0	0	0	0	0	0	0	0	0	0	0	0	0	0	0
Nitrospirae	Nitrospira	Nitrospirales	0319-6A21	Unassigned	Unassigned	aerobic_nitrite_oxidation	Ciclo nitrogeno	0	0	0	60	0	0	0	0	0	0	0	0	0	0	0	0	0	0	0	0	0	0	0	0	0	0	0	0	0	0	0	0
Nitrospirae	Nitrospira	Nitrospirales	0319-6A21	Unassigned	Unassigned	aerobic_nitrite_oxidation	Ciclo nitrogeno	0	0	0	0	0	0	0	0	0	0	0	0	0	0	0	0	0	0	0	0	0	0	0	0	41	0	39	0	33	0	0	0
Nitrospirae	Nitrospira	Nitrospirales	0319-6A21	Unassigned	Unassigned	aerobic_nitrite_oxidation	Ciclo nitrogeno	0	0	0	0	0	0	0	0	0	0	0	0	0	0	0	0	0	0	0	0	8	0	0	0	0	0	0	0	0	0	0	0
Nitrospirae	Nitrospira	Nitrospirales	0319-6A21	Unassigned	Unassigned	aerobic_nitrite_oxidation	Ciclo nitrogeno	0	0	0	46	0	0	0	0	0	0	0	0	0	0	0	0	0	0	0	0	0	0	0	0	0	0	39	0	40	0	0	0
Nitrospirae	Nitrospira	Nitrospirales	0319-6A21	Unassigned	Unassigned	aerobic_nitrite_oxidation	Ciclo nitrogeno	0	0	0	0	0	0	0	0	0	0	0	0	0	0	0	0	0	0	0	0	0	0	0	0	10	0	0	0	0	0	0	12
Nitrospirae	Nitrospira	Nitrospirales	0319-6A21	Unassigned	Unassigned	aerobic_nitrite_oxidation	Ciclo nitrogeno	0	0	0	12	0	0	0	0	14	0	27	22	77	18	0	28	0	0	0	0	0	0	0	0	0	0	0	0	0	0	0	0
Nitrospirae	Nitrospira	Nitrospirales	0319-6A21	Unassigned	Unassigned	aerobic_nitrite_oxidation	Ciclo nitrogeno	0	0	0	0	0	0	0	0	0	0	0	0	0	35	33	19	0	0	0	0	0	0	0	0	0	0	0	0	0	0	0	0
Nitrospirae	Nitrospira	Nitrospirales	FW	47209	Unassigned	aerobic_nitrite_oxidation	Ciclo nitrogeno	0	0	0	0	0	0	0	0	0	0	0	0	0	0	0	0	0	0	0	0	0	0	45	0	0	0	0	0	0	0	0	0
Nitrospirae	Nitrospira	Nitrospirales	Nitrospiraceae	Unassigned	Unassigned	aerobic_nitrite_oxidation	Ciclo nitrogeno	0	0	0	0	0	0	10	0	0	0	24	0	13	0	26	0	0	0	0	0	0	0	0	0	0	0	0	0	0	0	0	0
Firmicutes	Clostridia	Clostridiales	Ruminococcaceae	Faecalibacterium	prausnitzii	animal_parasites_or_symbionts	Parasitos animales simbiontes	0	0	0	0	0	0	0	0	0	0	0	0	0	0	0	0	15	0	0	0	0	0	0	0	0	0	0	0	0	0	0	0
Verrucomicrobia	[Spartobacteria]	[Chthoniobacterales]	[Chthoniobacteraceae]	Candidatus Xiphinematobacter	Unassigned	animal_parasites_or_symbionts	Parasitos animales simbiontes	0	0	34	71	0	0	0	23	13	0	0	0	26	21	38	45	0	0	0	13	0	0	0	17	14	17	14	11	15	19	14	16
Actinobacteria	Actinobacteria	Bifidobacteriales	Bifidobacteriaceae	Bifidobacterium	adolescentis	animal_parasites_or_symbionts	Parasitos animales simbiontes	0	0	0	0	121	108	117	0	0	0	0	0	0	53	0	12	83	0	0	0	31	0	0	0	0	0	0	0	0	0	0	0
Actinobacteria	Actinobacteria	Bifidobacteriales	Bifidobacteriaceae	Bifidobacterium	bifidum	animal_parasites_or_symbionts	Parasitos animales simbiontes	0	0	0	0	12	9	12	0	0	0	0	0	0	0	0	0	8	0	0	0	0	0	0	0	0	30	0	0	0	0	0	0
Bacteroidetes	Bacteroidia	Bacteroidales	Rikenellaceae	Alistipes	putredinis	animal_parasites_or_symbionts	Parasitos animales simbiontes	13	14	0	0	118	68	47	0	0	0	0	0	0	23	24	0	45	0	0	0	39	0	0	0	8	44	0	0	0	0	0	0
Actinobacteria	Actinobacteria	Bifidobacteriales	Bifidobacteriaceae	Bifidobacterium	longum	animal_parasites_or_symbionts	Parasitos animales simbiontes	41	0	0	0	203	71	70	14	22	22	0	0	9	62	155	0	76	0	0	0	0	8	0	31	17	62	0	0	0	0	0	0
Bacteroidetes	Bacteroidia	Bacteroidales	Prevotellaceae	Prevotella	intermedia	animal_parasites_or_symbionts	Parasitos animales simbiontes	0	0	0	0	0	0	0	0	0	0	0	0	0	0	0	0	0	0	0	0	0	83	0	0	0	0	0	0	0	0	0	0
Firmicutes	Clostridia	Clostridiales	Ruminococcaceae	Faecalibacterium	prausnitzii	animal_parasites_or_symbionts	Parasitos animales simbiontes	0	28	0	0	61	85	45	107	67	143	0	0	88	173	0	20	67	0	0	34	69	110	0	125	137	66	0	0	0	0	0	0
Bacteroidetes	Bacteroidia	Bacteroidales	Prevotellaceae	Prevotella	Unassigned	animal_parasites_or_symbionts	Parasitos animales simbiontes	0	0	0	0	0	0	0	0	0	0	0	0	0	0	0	0	0	0	0	0	0	10	0	0	0	0	0	0	0	0	0	0
Actinobacteria	Coriobacteriia	Coriobacteriales	Coriobacteriaceae	Eggerthella	lenta	animal_parasites_or_symbionts	Parasitos animales simbiontes	0	0	0	0	0	0	0	8	0	7	0	0	0	0	0	0	0	0	0	0	0	0	0	0	13	0	0	0	0	0	0	0
Proteobacteria	Gammaproteobacteria	Xanthomonadales	Xanthomonadaceae	Stenotrophomonas	geniculata	animal_parasites_or_symbionts	Parasitos animales simbiontes	0	26	0	0	15	13	19	31	29	17	0	34	8	10	25	15	33	5	15	0	0	0	0	12	0	51	0	20	12	0	9	17
Bacteroidetes	Bacteroidia	Bacteroidales	Porphyromonadaceae	Parabacteroides	distasonis	animal_parasites_or_symbionts	Parasitos animales simbiontes	0	0	0	0	0	0	0	0	0	0	0	0	0	0	0	0	0	0	0	0	0	14	0	0	0	0	0	0	0	0	0	0
Bacteroidetes	Bacteroidia	Bacteroidales	Porphyromonadaceae	Parabacteroides	distasonis	animal_parasites_or_symbionts	Parasitos animales simbiontes	0	0	0	0	0	0	0	0	0	0	0	0	0	0	0	0	0	0	0	0	0	0	0	11	0	0	0	0	0	0	0	0
Proteobacteria	Gammaproteobacteria	Xanthomonadales	Xanthomonadaceae	Stenotrophomonas	Unassigned	animal_parasites_or_symbionts	Parasitos animales simbiontes	0	0	0	0	0	0	0	0	0	0	0	0	0	0	0	0	0	0	0	0	9	0	0	0	0	0	0	0	0	0	0	0
Firmicutes	Clostridia	Clostridiales	Veillonellaceae	Acidaminococcus	Unassigned	animal_parasites_or_symbionts	Parasitos animales simbiontes	0	0	0	0	0	0	0	0	0	0	0	0	0	9	0	0	0	0	0	0	6	0	0	0	0	0	0	0	0	0	0	0
Firmicutes	Clostridia	Clostridiales	Lachnospiraceae	Coprococcus	eutactus	animal_parasites_or_symbionts	Parasitos animales simbiontes	0	0	0	0	0	26	0	0	0	0	0	15	0	0	0	0	16	0	17	0	0	0	0	0	0	0	0	0	0	0	0	0
Firmicutes	Clostridia	Clostridiales	Clostridiaceae	Clostridium	paraputrificum	animal_parasites_or_symbionts	Parasitos animales simbiontes	0	0	0	0	0	0	0	0	0	0	0	0	0	0	0	0	0	0	0	0	0	0	7	0	0	0	0	0	0	0	0	0
Firmicutes	Clostridia	Clostridiales	Ruminococcaceae	Ruminococcus	bromii	animal_parasites_or_symbionts	Parasitos animales simbiontes	0	0	0	0	40	116	34	62	101	54	0	0	0	22	135	0	36	0	0	0	12	0	0	0	46	92	0	0	0	0	0	0
Firmicutes	Clostridia	Clostridiales	Lachnospiraceae	Roseburia	Unassigned	animal_parasites_or_symbionts	Parasitos animales simbiontes	0	0	0	0	38	27	36	101	0	8	0	0	42	0	0	52	51	0	0	0	0	0	0	13	0	0	0	0	0	0	0	0
Firmicutes	Erysipelotrichi	Erysipelotrichales	Erysipelotrichaceae	Clostridium	ramosum	animal_parasites_or_symbionts	Parasitos animales simbiontes	0	0	0	0	0	0	0	0	0	0	0	0	0	0	0	0	0	0	0	0	0	18	0	0	0	0	0	0	0	0	0	0
Bacteroidetes	Bacteroidia	Bacteroidales	Prevotellaceae	Prevotella	Unassigned	animal_parasites_or_symbionts	Parasitos animales simbiontes	0	0	0	0	0	0	0	0	16	0	0	0	0	0	0	0	0	0	0	0	0	0	0	0	0	0	0	0	0	0	0	0
Bacteroidetes	Bacteroidia	Bacteroidales	Bacteroidaceae	Bacteroides	uniformis	animal_parasites_or_symbionts	Parasitos animales simbiontes	0	0	0	0	0	0	0	0	0	0	0	0	0	0	0	0	0	0	0	0	12	0	0	0	0	0	0	0	0	0	0	0
Bacteroidetes	Bacteroidia	Bacteroidales	Prevotellaceae	Prevotella	stercorea	animal_parasites_or_symbionts	Parasitos animales simbiontes	0	0	0	0	0	0	0	0	0	0	0	0	0	0	0	0	0	0	0	0	0	34	0	0	0	0	0	0	0	0	0	0
Proteobacteria	Gammaproteobacteria	Pasteurellales	Pasteurellaceae	Haemophilus	parainfluenzae	animal_parasites_or_symbionts	Parasitos animales simbiontes	0	0	0	0	0	0	0	0	0	0	0	0	0	0	6	0	0	0	0	0	0	0	0	0	0	0	0	0	0	0	0	0
Bacteroidetes	Bacteroidia	Bacteroidales	Bacteroidaceae	Bacteroides	ovatus	animal_parasites_or_symbionts	Parasitos animales simbiontes	0	0	0	0	0	0	0	0	0	0	0	0	0	0	0	0	0	0	0	0	0	0	0	0	0	54	0	0	0	0	0	0
Firmicutes	Clostridia	Clostridiales	Lachnospiraceae	Dorea	formicigenerans	animal_parasites_or_symbionts	Parasitos animales simbiontes	0	0	0	0	30	26	32	11	0	0	0	9	23	0	20	30	37	0	6	6	0	0	0	0	4	0	0	0	0	0	0	0
Bacteroidetes	Bacteroidia	Bacteroidales	Prevotellaceae	Prevotella	copri	animal_parasites_or_symbionts	Parasitos animales simbiontes	0	0	0	0	0	0	0	0	0	0	0	43	0	0	0	0	92	0	76	0	0	0	0	0	0	0	0	0	0	0	0	0
Firmicutes	Clostridia	Clostridiales	Lachnospiraceae	Coprococcus	Unassigned	animal_parasites_or_symbionts	Parasitos animales simbiontes	0	0	0	0	13	29	18	0	0	0	0	15	0	0	0	17	38	0	10	0	18	0	0	0	0	18	0	0	0	0	0	0
Bacteroidetes	Bacteroidia	Bacteroidales	Prevotellaceae	Prevotella	copri	animal_parasites_or_symbionts	Parasitos animales simbiontes	0	0	0	0	28	25	0	0	0	0	0	0	17	0	0	0	0	0	0	13	0	0	0	0	0	0	0	0	0	0	0	0
Firmicutes	Clostridia	Clostridiales	Lachnospiraceae	Coprococcus	Unassigned	animal_parasites_or_symbionts	Parasitos animales simbiontes	0	0	0	0	68	52	61	15	33	0	0	53	40	30	76	13	115	0	32	15	0	0	0	0	26	97	0	0	0	0	0	0
Bacteroidetes	Bacteroidia	Bacteroidales	Bacteroidaceae	Bacteroides	ovatus	animal_parasites_or_symbionts	Parasitos animales simbiontes	0	0	0	0	0	0	0	0	0	46	0	0	0	0	0	0	0	0	0	0	0	0	0	11	0	0	0	0	0	0	0	0
Bacteroidetes	Bacteroidia	Bacteroidales	Prevotellaceae	Prevotella	intermedia	animal_parasites_or_symbionts	Parasitos animales simbiontes	0	0	0	0	0	0	0	0	0	0	0	0	0	0	0	0	0	0	0	0	0	64	0	0	0	0	0	0	0	0	0	0
Bacteroidetes	Bacteroidia	Bacteroidales	Bacteroidaceae	Bacteroides	caccae	animal_parasites_or_symbionts	Parasitos animales simbiontes	0	0	0	0	0	0	0	0	0	0	0	0	0	9	0	0	0	0	0	0	0	0	0	0	0	0	0	0	0	0	0	0
Firmicutes	Clostridia	Clostridiales	Ruminococcaceae	Ruminococcus	bromii	animal_parasites_or_symbionts	Parasitos animales simbiontes	0	0	0	0	151	119	143	32	0	0	0	0	26	0	0	340	194	0	20	8	0	0	0	0	0	0	0	0	0	0	0	0
Actinobacteria	Actinobacteria	Actinomycetales	Mycobacteriaceae	Mycobacterium	celatum	animal_parasites_or_symbionts	Parasitos animales simbiontes	0	0	0	0	0	0	0	0	0	0	0	0	17	0	0	0	0	0	0	0	0	0	0	0	0	0	0	0	0	0	0	0
Actinobacteria	Actinobacteria	Actinomycetales	Mycobacteriaceae	Mycobacterium	celatum	animal_parasites_or_symbionts	Parasitos animales simbiontes	0	0	0	0	0	0	0	0	0	0	0	0	0	0	0	0	0	0	0	0	0	0	0	0	0	0	0	0	0	15	0	0
Proteobacteria	Gammaproteobacteria	Enterobacteriales	Enterobacteriaceae	Enterobacter	Unassigned	animal_parasites_or_symbionts	Parasitos animales simbiontes	0	0	0	0	0	0	0	0	0	0	0	7	0	0	0	0	9	0	2	0	0	0	0	0	0	0	0	0	0	17	0	0
Firmicutes	Clostridia	Clostridiales	Clostridiaceae	Clostridium	butyricum	animal_parasites_or_symbionts	Parasitos animales simbiontes	0	0	0	0	0	4	9	0	0	0	9	0	0	0	0	0	0	0	0	0	0	0	0	0	0	0	0	0	0	0	0	0
Verrucomicrobia	[Spartobacteria]	[Chthoniobacterales]	[Chthoniobacteraceae]	Candidatus Xiphinematobacter	Unassigned	animal_parasites_or_symbionts	Parasitos animales simbiontes	0	17	0	0	0	0	37	0	0	0	0	0	0	0	0	0	0	6	0	0	0	0	0	0	0	0	0	0	0	0	0	0
Verrucomicrobia	[Spartobacteria]	[Chthoniobacterales]	[Chthoniobacteraceae]	Candidatus Xiphinematobacter	Unassigned	animal_parasites_or_symbionts	Parasitos animales simbiontes	0	0	13	29	0	0	0	0	0	0	0	0	11	0	7	19	0	0	0	0	12	0	0	0	0	9	8	0	13	0	0	0
Verrucomicrobia	[Spartobacteria]	[Chthoniobacterales]	[Chthoniobacteraceae]	Candidatus Xiphinematobacter	Unassigned	animal_parasites_or_symbionts	Parasitos animales simbiontes	0	0	59	85	8	0	0	33	36	0	0	0	31	29	39	77	0	0	0	0	11	0	0	18	28	39	54	28	28	54	43	0
Firmicutes	Clostridia	Clostridiales	Lachnospiraceae	Roseburia	Unassigned	animal_parasites_or_symbionts	Parasitos animales simbiontes	0	0	0	0	0	10	0	0	0	0	0	0	0	0	0	0	0	0	0	0	0	0	0	0	0	0	0	0	0	0	0	0
Bacteroidetes	Bacteroidia	Bacteroidales	Porphyromonadaceae	Parabacteroides	distasonis	animal_parasites_or_symbionts	Parasitos animales simbiontes	60	29	0	0	121	21	18	0	0	0	0	0	0	0	0	0	0	0	0	0	0	57	0	0	11	0	0	0	0	0	0	0
Actinobacteria	Actinobacteria	Actinomycetales	Mycobacteriaceae	Mycobacterium	celatum	animal_parasites_or_symbionts	Parasitos animales simbiontes	0	0	0	0	0	0	0	0	0	0	0	0	41	37	38	57	0	0	0	0	15	0	0	0	0	0	0	22	0	0	0	0
Verrucomicrobia	[Spartobacteria]	[Chthoniobacterales]	[Chthoniobacteraceae]	Candidatus Xiphinematobacter	Unassigned	animal_parasites_or_symbionts	Parasitos animales simbiontes	0	0	0	0	0	15	0	0	0	0	0	0	0	0	0	0	0	0	0	0	0	0	0	0	0	0	0	0	0	0	0	0
Actinobacteria	Actinobacteria	Actinomycetales	Mycobacteriaceae	Mycobacterium	celatum	animal_parasites_or_symbionts	Parasitos animales simbiontes	0	0	0	0	0	0	0	0	0	0	0	0	0	0	0	0	0	0	0	0	0	0	0	0	0	0	0	0	0	8	0	0
Firmicutes	Clostridia	Clostridiales	Lachnospiraceae	Coprococcus	Unassigned	animal_parasites_or_symbionts	Parasitos animales simbiontes	0	11	0	0	0	0	0	0	0	0	0	0	0	0	0	0	0	0	0	0	0	0	0	0	0	0	0	0	0	0	0	0
Proteobacteria	Gammaproteobacteria	Pasteurellales	Pasteurellaceae	Unassigned	Unassigned	animal_parasites_or_symbionts	Parasitos animales simbiontes	0	0	0	0	0	0	0	13	0	0	0	0	0	0	0	0	0	0	0	0	0	0	0	0	0	0	0	0	0	0	0	0
Firmicutes	Clostridia	Clostridiales	Lachnospiraceae	[Ruminococcus]	torques	animal_parasites_or_symbionts	Parasitos animales simbiontes	0	0	0	0	0	33	0	16	0	0	0	0	0	0	0	0	0	0	0	0	0	98	0	0	22	0	0	0	0	0	0	0
Proteobacteria	Gammaproteobacteria	Xanthomonadales	Xanthomonadaceae	Stenotrophomonas	Unassigned	animal_parasites_or_symbionts	Parasitos animales simbiontes	0	0	0	0	0	0	0	0	0	0	0	0	0	12	0	0	0	0	0	0	0	0	0	0	0	0	0	0	0	0	0	0
Verrucomicrobia	[Spartobacteria]	[Chthoniobacterales]	[Chthoniobacteraceae]	Candidatus Xiphinematobacter	Unassigned	animal_parasites_or_symbionts	Parasitos animales simbiontes	0	0	0	0	0	0	0	0	0	0	0	0	0	0	0	0	0	0	0	0	0	0	0	0	0	0	0	0	4	0	0	0
Proteobacteria	Gammaproteobacteria	Xanthomonadales	Xanthomonadaceae	Stenotrophomonas	panacihumi	animal_parasites_or_symbionts	Parasitos animales simbiontes	0	0	0	4	0	0	0	0	0	0	6	3	0	0	0	0	0	0	0	0	0	0	0	0	0	0	0	0	0	0	0	0
Firmicutes	Clostridia	Clostridiales	Lachnospiraceae	Coprococcus	Unassigned	animal_parasites_or_symbionts	Parasitos animales simbiontes	0	0	0	0	0	0	0	0	0	0	0	0	0	0	0	0	0	0	0	0	0	0	22	0	0	0	0	0	0	0	0	0
Verrucomicrobia	[Spartobacteria]	[Chthoniobacterales]	[Chthoniobacteraceae]	Candidatus Xiphinematobacter	Unassigned	animal_parasites_or_symbionts	Parasitos animales simbiontes	0	0	0	0	0	0	0	0	0	0	0	0	0	0	0	0	0	0	0	0	0	0	0	0	24	0	0	0	0	0	0	0
Actinobacteria	Actinobacteria	Bifidobacteriales	Bifidobacteriaceae	Bifidobacterium	adolescentis	animal_parasites_or_symbionts	Parasitos animales simbiontes	0	0	0	0	0	0	0	0	0	18	0	0	0	0	0	0	0	0	0	0	0	0	0	17	0	0	0	0	0	0	0	0
Verrucomicrobia	[Spartobacteria]	[Chthoniobacterales]	[Chthoniobacteraceae]	Candidatus Xiphinematobacter	Unassigned	animal_parasites_or_symbionts	Parasitos animales simbiontes	0	0	26	103	0	0	0	0	0	0	0	0	0	0	0	0	0	0	0	0	0	14	0	21	20	20	0	28	21	0	0	44
Verrucomicrobia	[Spartobacteria]	[Chthoniobacterales]	[Chthoniobacteraceae]	Candidatus Xiphinematobacter	Unassigned	animal_parasites_or_symbionts	Parasitos animales simbiontes	0	0	0	0	0	0	0	0	0	0	0	0	0	0	0	0	0	0	0	0	0	0	0	0	0	0	34	0	0	0	0	36
Firmicutes	Clostridia	Clostridiales	Ruminococcaceae	Faecalibacterium	prausnitzii	animal_parasites_or_symbionts	Parasitos animales simbiontes	0	0	0	0	0	0	0	0	0	0	0	0	0	0	0	0	0	0	0	0	0	0	0	35	0	0	0	0	0	0	0	0
Firmicutes	Clostridia	Clostridiales	Lachnospiraceae	Roseburia	Unassigned	animal_parasites_or_symbionts	Parasitos animales simbiontes	0	0	0	0	50	0	0	0	0	0	0	0	0	0	82	0	0	0	0	0	0	0	0	0	0	0	0	0	0	0	0	0
Firmicutes	Clostridia	Clostridiales	Lachnospiraceae	Roseburia	faecis	animal_parasites_or_symbionts	Parasitos animales simbiontes	0	0	0	0	0	67	0	0	33	0	0	0	0	36	70	0	60	0	0	0	0	0	0	0	0	0	0	0	0	0	0	0
Bacteroidetes	Bacteroidia	Bacteroidales	Prevotellaceae	Prevotella	copri	animal_parasites_or_symbionts	Parasitos animales simbiontes	0	0	0	0	0	0	0	0	0	0	0	0	0	0	0	0	9	0	0	0	0	0	0	0	0	0	0	0	0	0	0	0
Bacteroidetes	Bacteroidia	Bacteroidales	Prevotellaceae	Prevotella	stercorea	animal_parasites_or_symbionts	Parasitos animales simbiontes	0	0	0	0	18	16	0	0	0	0	0	0	11	0	0	0	10	0	0	17	0	0	0	0	0	0	0	0	0	0	0	0
Verrucomicrobia	[Spartobacteria]	[Chthoniobacterales]	[Chthoniobacteraceae]	Candidatus Xiphinematobacter	Unassigned	animal_parasites_or_symbionts	Parasitos animales simbiontes	0	0	0	0	0	0	0	0	0	13	0	0	0	0	0	0	0	0	0	0	0	0	0	0	6	0	0	0	0	1	0	0
Bacteroidetes	Bacteroidia	Bacteroidales	Porphyromonadaceae	Parabacteroides	distasonis	animal_parasites_or_symbionts	Parasitos animales simbiontes	0	0	0	0	0	0	0	29	13	16	0	0	0	0	0	0	0	0	0	0	0	0	0	0	0	0	0	0	0	0	0	0
Firmicutes	Clostridia	Clostridiales	Lachnospiraceae	[Ruminococcus]	gnavus	animal_parasites_or_symbionts	Parasitos animales simbiontes	0	0	0	0	0	0	0	0	0	0	0	0	0	0	0	0	13	0	0	0	0	0	0	0	0	0	0	0	0	0	0	0
Firmicutes	Clostridia	Clostridiales	Lachnospiraceae	Dorea	longicatena	animal_parasites_or_symbionts	Parasitos animales simbiontes	0	0	0	0	35	35	32	26	14	15	0	44	30	12	27	44	106	0	46	0	0	0	0	36	33	82	0	0	0	0	0	0
Verrucomicrobia	[Spartobacteria]	[Chthoniobacterales]	[Chthoniobacteraceae]	Candidatus Xiphinematobacter	Unassigned	animal_parasites_or_symbionts	Parasitos animales simbiontes	0	0	0	0	0	14	0	0	0	0	0	0	0	0	0	0	0	0	0	0	0	0	0	0	0	0	0	0	0	0	23	0
Verrucomicrobia	[Spartobacteria]	[Chthoniobacterales]	[Chthoniobacteraceae]	Candidatus Xiphinematobacter	Unassigned	animal_parasites_or_symbionts	Parasitos animales simbiontes	0	0	0	0	0	0	0	42	23	66	0	0	0	0	0	0	0	0	0	0	0	0	0	93	75	36	104	106	72	18	0	45
Bacteroidetes	Bacteroidia	Bacteroidales	Bacteroidaceae	Bacteroides	uniformis	animal_parasites_or_symbionts	Parasitos animales simbiontes	0	0	0	0	237	203	48	0	0	0	0	0	0	0	27	0	55	0	0	0	0	44	0	0	100	28	0	0	0	0	0	0
Verrucomicrobia	[Spartobacteria]	[Chthoniobacterales]	[Chthoniobacteraceae]	Candidatus Xiphinematobacter	Unassigned	animal_parasites_or_symbionts	Parasitos animales simbiontes	0	0	0	0	0	0	0	0	0	0	0	0	0	0	0	0	0	0	0	0	0	0	0	0	1	0	0	0	0	0	2	0
Firmicutes	Clostridia	Clostridiales	Lachnospiraceae	Coprococcus	Unassigned	animal_parasites_or_symbionts	Parasitos animales simbiontes	0	0	0	0	0	0	0	0	17	0	0	0	0	0	0	0	0	0	0	0	0	0	0	0	0	0	0	0	0	0	0	0
Actinobacteria	Coriobacteriia	Coriobacteriales	Coriobacteriaceae	Collinsella	aerofaciens	animal_parasites_or_symbionts	Parasitos animales simbiontes	0	0	0	0	59	35	33	18	19	0	0	66	0	34	22	0	99	0	30	3	15	0	0	0	4	93	0	0	0	0	0	0
Verrucomicrobia	[Spartobacteria]	[Chthoniobacterales]	[Chthoniobacteraceae]	Candidatus Xiphinematobacter	Unassigned	animal_parasites_or_symbionts	Parasitos animales simbiontes	0	0	0	0	0	0	0	0	0	0	0	0	0	0	0	0	0	0	0	0	0	0	0	0	0	17	0	0	0	0	0	0
Actinobacteria	Actinobacteria	Actinomycetales	Mycobacteriaceae	Mycobacterium	celatum	animal_parasites_or_symbionts	Parasitos animales simbiontes	0	0	0	2	23	0	0	0	10	0	0	0	2	9	0	0	0	0	0	18	0	0	0	10	0	0	7	3	0	0	15	0
Bacteroidetes	Bacteroidia	Bacteroidales	Porphyromonadaceae	Parabacteroides	distasonis	animal_parasites_or_symbionts	Parasitos animales simbiontes	0	0	0	0	29	52	20	0	0	0	0	0	0	0	26	0	24	0	0	0	0	38	0	0	0	0	0	0	0	0	0	0
Verrucomicrobia	[Spartobacteria]	[Chthoniobacterales]	[Chthoniobacteraceae]	Candidatus Xiphinematobacter	Unassigned	animal_parasites_or_symbionts	Parasitos animales simbiontes	0	0	0	0	0	0	0	0	0	0	0	0	0	0	0	0	0	0	0	0	0	0	0	0	0	0	0	2	0	0	0	0
Actinobacteria	Actinobacteria	Actinomycetales	Mycobacteriaceae	Mycobacterium	celatum	animal_parasites_or_symbionts	Parasitos animales simbiontes	0	0	52	0	0	0	0	0	0	0	0	0	0	0	0	0	0	0	0	0	0	0	0	0	0	0	0	0	0	0	0	0
Proteobacteria	Gammaproteobacteria	Pasteurellales	Pasteurellaceae	Haemophilus	parainfluenzae	animal_parasites_or_symbionts	Parasitos animales simbiontes	0	0	0	0	51	0	33	126	9	0	0	0	40	2	0	28	0	0	0	0	0	25	0	0	0	0	0	0	0	0	0	0
Firmicutes	Clostridia	Clostridiales	Lachnospiraceae	Coprococcus	eutactus	animal_parasites_or_symbionts	Parasitos animales simbiontes	0	0	0	0	0	0	0	0	0	0	0	0	0	0	0	0	0	0	0	10	0	0	0	0	0	0	0	0	0	0	0	0
Bacteroidetes	Bacteroidia	Bacteroidales	Bacteroidaceae	Bacteroides	eggerthii	animal_parasites_or_symbionts	Parasitos animales simbiontes	0	0	0	0	0	42	0	7	0	0	0	0	0	0	0	0	0	0	0	0	0	0	0	0	0	0	0	0	0	0	0	0
Bacteroidetes	Bacteroidia	Bacteroidales	Prevotellaceae	Prevotella	copri	animal_parasites_or_symbionts	Parasitos animales simbiontes	0	0	0	0	0	0	0	0	0	0	0	0	0	0	0	0	21	0	21	0	0	0	0	0	0	0	0	0	0	0	0	0
Bacteroidetes	Bacteroidia	Bacteroidales	Bacteroidaceae	Bacteroides	fragilis	animal_parasites_or_symbionts	Parasitos animales simbiontes	0	0	0	0	0	0	0	0	0	0	0	0	0	0	0	0	0	0	0	0	0	21	0	0	0	0	0	0	0	0	0	0
Bacteroidetes	Bacteroidia	Bacteroidales	Bacteroidaceae	Bacteroides	eggerthii	animal_parasites_or_symbionts	Parasitos animales simbiontes	0	0	0	0	14	102	5	0	0	0	0	0	0	0	0	0	0	0	0	0	0	0	0	0	0	0	0	0	0	0	0	0
Actinobacteria	Actinobacteria	Bifidobacteriales	Bifidobacteriaceae	Bifidobacterium	longum	animal_parasites_or_symbionts	Parasitos animales simbiontes	0	0	0	0	0	0	0	0	0	0	0	0	0	0	0	0	0	0	0	0	0	0	47	0	0	0	0	0	0	0	0	0
Bacteroidetes	Bacteroidia	Bacteroidales	Prevotellaceae	Prevotella	copri	animal_parasites_or_symbionts	Parasitos animales simbiontes	0	0	0	0	0	0	0	0	0	0	0	0	6	0	0	0	0	0	0	0	0	0	0	0	0	0	0	0	0	0	0	0
Verrucomicrobia	[Spartobacteria]	[Chthoniobacterales]	[Chthoniobacteraceae]	Candidatus Xiphinematobacter	Unassigned	animal_parasites_or_symbionts	Parasitos animales simbiontes	0	0	0	0	0	0	0	0	0	0	0	0	0	0	0	0	0	0	0	0	0	0	0	0	0	0	0	0	0	1	1	0
Firmicutes	Clostridia	Clostridiales	Lachnospiraceae	Roseburia	Unassigned	animal_parasites_or_symbionts	Parasitos animales simbiontes	0	0	0	0	0	0	0	0	0	0	0	0	0	0	52	0	0	0	0	0	0	20	0	0	154	0	0	0	0	0	0	0
Bacteroidetes	Bacteroidia	Bacteroidales	Porphyromonadaceae	Parabacteroides	distasonis	animal_parasites_or_symbionts	Parasitos animales simbiontes	0	0	0	0	0	0	0	0	0	0	0	0	0	0	0	0	0	0	0	0	0	0	0	0	8	0	0	0	0	0	0	0
Actinobacteria	Coriobacteriia	Coriobacteriales	Coriobacteriaceae	Collinsella	aerofaciens	animal_parasites_or_symbionts	Parasitos animales simbiontes	0	0	0	0	0	0	0	0	0	5	0	0	0	0	0	0	0	0	0	0	0	0	0	0	0	0	0	0	0	0	0	0
Firmicutes	Clostridia	Clostridiales	Lachnospiraceae	Roseburia	faecis	animal_parasites_or_symbionts	Parasitos animales simbiontes	0	0	0	0	0	0	0	0	0	0	0	0	0	0	0	0	46	0	0	0	0	0	0	0	0	17	0	0	0	0	0	0
Firmicutes	Clostridia	Clostridiales	Ruminococcaceae	Ruminococcus	bromii	animal_parasites_or_symbionts	Parasitos animales simbiontes	0	0	0	0	0	0	0	0	0	0	0	42	0	0	0	0	0	0	0	0	0	0	0	0	0	0	0	0	0	0	0	0
Bacteroidetes	Bacteroidia	Bacteroidales	Prevotellaceae	Prevotella	Unassigned	animal_parasites_or_symbionts	Parasitos animales simbiontes	0	0	0	0	0	0	0	0	0	0	0	0	0	0	0	0	0	0	0	0	0	8	0	0	0	0	0	0	0	0	0	0
Firmicutes	Clostridia	Clostridiales	Ruminococcaceae	Ruminococcus	bromii	animal_parasites_or_symbionts	Parasitos animales simbiontes	0	2	0	0	19	21	23	0	19	0	0	0	0	0	0	0	27	0	0	0	0	0	0	0	0	0	0	0	0	0	0	0
Firmicutes	Clostridia	Clostridiales	Lachnospiraceae	Roseburia	Unassigned	animal_parasites_or_symbionts	Parasitos animales simbiontes	0	0	0	0	0	0	0	0	0	0	0	0	88	0	0	0	0	0	0	39	0	0	0	0	0	0	0	0	0	0	0	0
Bacteroidetes	Bacteroidia	Bacteroidales	Bacteroidaceae	Bacteroides	uniformis	animal_parasites_or_symbionts	Parasitos animales simbiontes	91	0	0	0	750	543	119	203	112	101	0	0	14	179	0	0	97	0	0	45	363	25	0	6	51	0	0	0	0	0	0	0
Actinobacteria	Actinobacteria	Actinomycetales	Propionibacteriaceae	Propionibacterium	acnes	animal_parasites_or_symbionts	Parasitos animales simbiontes	0	0	0	8	0	0	0	0	6	6	4	0	0	9	0	0	0	0	0	3	0	398	0	9	4	7	4	0	7	0	6	0
Bacteroidetes	Bacteroidia	Bacteroidales	Bacteroidaceae	Bacteroides	ovatus	animal_parasites_or_symbionts	Parasitos animales simbiontes	0	0	0	0	0	0	0	0	0	0	0	0	0	0	0	0	0	0	0	0	0	58	0	0	0	0	0	0	0	0	0	0
Bacteroidetes	Bacteroidia	Bacteroidales	Prevotellaceae	Prevotella	copri	animal_parasites_or_symbionts	Parasitos animales simbiontes	0	0	0	0	0	0	0	0	0	0	0	0	0	0	0	0	0	0	6	0	0	0	0	0	0	0	0	0	0	0	0	0
Proteobacteria	Gammaproteobacteria	Pseudomonadales	Pseudomonadaceae	Pseudomonas	stutzeri	animal_parasites_or_symbionts	Parasitos animales simbiontes	0	0	17	10	15	10	20	0	0	0	5	6	0	0	15	0	60	0	0	0	0	0	0	0	0	9	0	0	0	0	0	0
Bacteroidetes	Bacteroidia	Bacteroidales	Bacteroidaceae	Bacteroides	ovatus	animal_parasites_or_symbionts	Parasitos animales simbiontes	0	0	0	0	1	1	0	3	0	0	0	0	0	0	0	0	0	0	0	0	0	7	0	0	0	0	0	0	0	0	0	0
Proteobacteria	Gammaproteobacteria	Legionellales	Coxiellaceae	Rickettsiella	Unassigned	animal_parasites_or_symbionts	Parasitos animales simbiontes	0	0	5	0	0	0	0	0	0	0	0	0	0	0	0	0	0	0	0	0	0	0	0	0	0	0	0	0	0	0	0	0
Verrucomicrobia	[Spartobacteria]	[Chthoniobacterales]	[Chthoniobacteraceae]	Candidatus Xiphinematobacter	Unassigned	animal_parasites_or_symbionts	Parasitos animales simbiontes	0	0	0	0	0	0	0	0	0	0	0	0	0	0	0	0	0	0	0	0	0	0	0	27	0	23	29	14	0	48	0	34
Verrucomicrobia	[Spartobacteria]	[Chthoniobacterales]	[Chthoniobacteraceae]	Candidatus Xiphinematobacter	Unassigned	animal_parasites_or_symbionts	Parasitos animales simbiontes	0	0	0	0	0	0	0	0	0	0	0	0	0	0	0	0	0	0	0	0	0	0	0	23	14	30	0	32	28	0	0	0
Bacteroidetes	Bacteroidia	Bacteroidales	Bacteroidaceae	Bacteroides	ovatus	animal_parasites_or_symbionts	Parasitos animales simbiontes	9	0	0	0	6	1	1	0	0	0	0	0	0	0	0	0	0	0	0	5	0	0	0	0	0	0	0	0	0	0	0	0
Actinobacteria	Coriobacteriia	Coriobacteriales	Coriobacteriaceae	Collinsella	aerofaciens	animal_parasites_or_symbionts	Parasitos animales simbiontes	0	0	0	0	0	0	0	0	0	0	0	0	0	0	0	35	26	0	0	0	0	15	0	0	0	0	0	0	0	0	0	0
Verrucomicrobia	[Spartobacteria]	[Chthoniobacterales]	[Chthoniobacteraceae]	Candidatus Xiphinematobacter	Unassigned	animal_parasites_or_symbionts	Parasitos animales simbiontes	0	0	0	0	18	34	0	0	0	0	0	0	0	0	0	0	21	0	0	0	0	0	0	28	0	30	0	0	0	0	0	0
Actinobacteria	Actinobacteria	Actinomycetales	Mycobacteriaceae	Mycobacterium	celatum	animal_parasites_or_symbionts	Parasitos animales simbiontes	0	0	0	64	0	0	0	0	0	0	0	0	0	0	0	0	0	0	0	0	0	0	0	0	0	0	0	0	0	0	0	0
Bacteroidetes	Bacteroidia	Bacteroidales	Prevotellaceae	Prevotella	Unassigned	animal_parasites_or_symbionts	Parasitos animales simbiontes	0	0	0	0	0	0	0	0	0	0	0	0	0	0	0	0	0	0	0	0	0	9	0	0	0	0	0	0	0	0	0	0
Firmicutes	Clostridia	Clostridiales	Ruminococcaceae	Faecalibacterium	prausnitzii	animal_parasites_or_symbionts	Parasitos animales simbiontes	15	0	0	0	118	105	110	60	69	16	0	47	270	116	101	44	166	0	31	125	60	15	0	0	0	135	0	0	0	0	0	0
Actinobacteria	Coriobacteriia	Coriobacteriales	Coriobacteriaceae	Eggerthella	lenta	animal_parasites_or_symbionts	Parasitos animales simbiontes	0	0	0	0	0	0	0	0	0	0	0	0	0	0	0	0	0	0	0	0	2	0	29	0	0	0	0	0	0	0	0	0
Firmicutes	Clostridia	Clostridiales	Lachnospiraceae	Coprococcus	catus	animal_parasites_or_symbionts	Parasitos animales simbiontes	0	0	0	0	0	0	0	0	0	0	0	0	0	0	10	0	0	0	0	0	0	0	0	0	0	0	0	0	0	0	0	0
Firmicutes	Clostridia	Clostridiales	Lachnospiraceae	Roseburia	Unassigned	animal_parasites_or_symbionts	Parasitos animales simbiontes	0	44	0	0	148	145	133	10	0	0	0	0	113	28	162	100	185	0	0	46	18	0	0	0	0	0	0	0	0	0	0	0
Bacteroidetes	Bacteroidia	Bacteroidales	Porphyromonadaceae	Parabacteroides	distasonis	animal_parasites_or_symbionts	Parasitos animales simbiontes	0	0	0	0	0	0	0	0	0	0	0	0	0	0	0	0	0	0	0	0	0	0	0	0	0	14	0	0	0	0	0	0
Bacteroidetes	Bacteroidia	Bacteroidales	Bacteroidaceae	Bacteroides	caccae	animal_parasites_or_symbionts	Parasitos animales simbiontes	0	0	0	0	0	0	0	0	0	0	0	6	0	0	0	0	22	0	10	7	0	0	0	0	0	0	0	0	0	0	0	0
Verrucomicrobia	[Spartobacteria]	[Chthoniobacterales]	[Chthoniobacteraceae]	Candidatus Xiphinematobacter	Unassigned	animal_parasites_or_symbionts	Parasitos animales simbiontes	0	0	0	0	0	0	0	0	0	0	0	0	0	0	0	0	0	0	0	0	0	0	0	0	2	0	0	0	0	0	0	0
Euryarchaeota	Thermoplasmata	E2	[Methanomassiliicoccaceae]	Coxiella	burnetii	animal_parasites_or_symbionts	Parasitos animales simbiontes	0	0	0	0	0	0	0	0	0	0	0	11	0	0	0	0	0	0	0	0	0	0	0	0	0	0	0	0	0	0	0	0
Bacteroidetes	Bacteroidia	Bacteroidales	Prevotellaceae	Prevotella	copri	animal_parasites_or_symbionts	Parasitos animales simbiontes	0	0	0	0	0	0	0	0	0	0	0	0	0	0	0	0	37	0	0	0	0	0	0	0	0	0	0	0	0	0	0	0
Bacteroidetes	Bacteroidia	Bacteroidales	Prevotellaceae	Prevotella	copri	animal_parasites_or_symbionts	Parasitos animales simbiontes	0	0	0	0	24	0	16	0	0	0	0	0	0	0	0	0	0	0	0	13	0	0	0	0	0	0	0	0	0	0	0	0
Bacteroidetes	Bacteroidia	Bacteroidales	Bacteroidaceae	Bacteroides	ovatus	animal_parasites_or_symbionts	Parasitos animales simbiontes	0	0	0	0	0	4	1	0	7	0	0	0	0	0	0	0	16	0	0	0	0	0	0	0	0	0	0	0	0	0	0	0
Bacteroidetes	Bacteroidia	Bacteroidales	Bacteroidaceae	Bacteroides	uniformis	animal_parasites_or_symbionts	Parasitos animales simbiontes	0	0	0	0	0	0	0	0	0	0	0	0	0	0	0	0	0	0	0	0	43	0	0	0	0	0	0	0	0	0	0	0
Verrucomicrobia	[Spartobacteria]	[Chthoniobacterales]	[Chthoniobacteraceae]	Candidatus Xiphinematobacter	Unassigned	animal_parasites_or_symbionts	Parasitos animales simbiontes	0	0	0	0	0	0	0	0	0	0	0	0	0	0	0	0	0	0	0	0	0	0	0	3	0	0	1	0	0	0	3	4
Proteobacteria	Gammaproteobacteria	Pasteurellales	Pasteurellaceae	Haemophilus	parainfluenzae	animal_parasites_or_symbionts	Parasitos animales simbiontes	0	0	0	0	0	0	18	0	0	0	0	0	24	0	0	0	0	0	0	0	0	0	0	0	0	0	0	0	0	0	0	0
Proteobacteria	Gammaproteobacteria	Legionellales	Coxiellaceae	Rickettsiella	Unassigned	animal_parasites_or_symbionts	Parasitos animales simbiontes	0	0	0	5	0	0	0	0	0	0	0	0	0	0	0	0	0	0	0	0	0	0	0	0	0	0	0	0	0	0	0	0
Bacteroidetes	Bacteroidia	Bacteroidales	Bacteroidaceae	Bacteroides	ovatus	animal_parasites_or_symbionts	Parasitos animales simbiontes	0	0	0	0	36	18	0	0	0	0	0	0	0	0	0	0	0	0	0	0	0	0	0	0	0	0	0	0	0	0	0	0
Proteobacteria	Gammaproteobacteria	Xanthomonadales	Xanthomonadaceae	Stenotrophomonas	Unassigned	animal_parasites_or_symbionts	Parasitos animales simbiontes	0	0	0	0	0	0	0	0	0	0	0	0	0	0	0	0	0	0	0	0	0	0	0	0	11	0	0	0	0	0	0	0
Actinobacteria	Actinobacteria	Bifidobacteriales	Bifidobacteriaceae	Bifidobacterium	longum	animal_parasites_or_symbionts	Parasitos animales simbiontes	0	0	0	0	8	3	3	0	0	0	0	0	0	4	0	0	2	0	0	0	25	0	0	0	0	0	0	0	0	0	0	0
Firmicutes	Erysipelotrichi	Erysipelotrichales	Erysipelotrichaceae	Clostridium	ramosum	animal_parasites_or_symbionts	Parasitos animales simbiontes	2	0	0	0	6	0	0	7	0	0	0	0	0	0	0	0	0	0	0	0	0	93	7	0	0	0	0	0	0	0	0	0
Firmicutes	Clostridia	Clostridiales	Lachnospiraceae	Coprococcus	Unassigned	animal_parasites_or_symbionts	Parasitos animales simbiontes	0	10	0	0	25	28	26	0	9	43	0	18	41	25	56	12	43	0	0	20	3	0	0	73	0	27	0	0	0	0	0	0
Proteobacteria	Gammaproteobacteria	Legionellales	Coxiellaceae	Rickettsiella	Unassigned	animal_parasites_or_symbionts	Parasitos animales simbiontes	0	0	0	0	0	0	0	0	0	0	0	0	0	0	0	0	0	0	0	0	0	0	0	0	5	0	0	0	10	0	6	0
Bacteroidetes	Bacteroidia	Bacteroidales	Prevotellaceae	Prevotella	Unassigned	animal_parasites_or_symbionts	Parasitos animales simbiontes	0	0	0	0	0	0	0	0	94	0	0	0	0	0	0	0	0	0	0	0	0	0	0	0	0	0	0	0	0	0	0	0
Proteobacteria	Gammaproteobacteria	Xanthomonadales	Xanthomonadaceae	Stenotrophomonas	Unassigned	animal_parasites_or_symbionts	Parasitos animales simbiontes	0	0	0	0	0	0	0	0	7	0	0	0	0	0	0	0	0	0	0	0	0	0	0	0	0	0	0	0	0	0	0	0
Bacteroidetes	Bacteroidia	Bacteroidales	Prevotellaceae	Prevotella	copri	animal_parasites_or_symbionts	Parasitos animales simbiontes	0	0	0	0	0	0	0	0	0	0	0	0	0	0	0	0	0	0	0	12	0	0	0	0	0	0	0	0	0	0	0	0
Verrucomicrobia	[Spartobacteria]	[Chthoniobacterales]	[Chthoniobacteraceae]	Candidatus Xiphinematobacter	Unassigned	animal_parasites_or_symbionts	Parasitos animales simbiontes	0	0	0	0	0	0	0	0	0	0	0	0	0	0	0	0	0	0	0	0	0	0	0	0	0	0	0	0	16	1	16	0
Verrucomicrobia	[Spartobacteria]	[Chthoniobacterales]	[Chthoniobacteraceae]	Candidatus Xiphinematobacter	Unassigned	animal_parasites_or_symbionts	Parasitos animales simbiontes	0	0	0	0	0	0	0	0	0	0	0	6	0	0	0	0	0	0	0	0	0	0	0	0	0	0	0	0	0	0	0	0
Verrucomicrobia	[Spartobacteria]	[Chthoniobacterales]	[Chthoniobacteraceae]	Candidatus Xiphinematobacter	Unassigned	animal_parasites_or_symbionts	Parasitos animales simbiontes	0	0	0	0	0	0	0	0	0	0	0	0	0	0	0	0	0	0	0	0	0	0	0	0	0	0	0	0	11	16	11	0
Proteobacteria	Gammaproteobacteria	Legionellales	Coxiellaceae	Rickettsiella	Unassigned	animal_parasites_or_symbionts	Parasitos animales simbiontes	0	0	0	0	0	0	0	0	0	0	0	0	0	12	0	14	0	0	0	0	0	0	0	0	0	0	0	0	0	0	0	0
Bacteroidetes	Bacteroidia	Bacteroidales	Bacteroidaceae	Bacteroides	ovatus	animal_parasites_or_symbionts	Parasitos animales simbiontes	0	0	0	0	0	0	0	0	0	0	0	0	0	0	0	0	0	0	0	0	0	22	0	0	0	0	0	0	0	0	0	0
Verrucomicrobia	Verrucomicrobiae	Verrucomicrobiales	Verrucomicrobiaceae	Akkermansia	muciniphila	animal_parasites_or_symbionts	Parasitos animales simbiontes	0	0	0	0	0	0	0	0	0	0	0	40	0	19	0	0	28	0	20	0	17	26	0	0	0	0	0	0	0	0	0	0
Proteobacteria	Gammaproteobacteria	Legionellales	Coxiellaceae	Rickettsiella	Unassigned	animal_parasites_or_symbionts	Parasitos animales simbiontes	0	0	0	0	0	0	0	0	0	0	0	0	0	0	0	0	0	0	0	0	0	0	0	0	0	0	0	0	6	0	0	0
Verrucomicrobia	[Spartobacteria]	[Chthoniobacterales]	[Chthoniobacteraceae]	Candidatus Xiphinematobacter	Unassigned	animal_parasites_or_symbionts	Parasitos animales simbiontes	0	0	0	0	0	0	0	0	0	0	10	0	0	0	0	0	0	7	0	0	0	0	0	0	0	0	0	0	0	0	0	0
Proteobacteria	Epsilonproteobacteria	Campylobacterales	Helicobacteraceae	Helicobacter	hepaticus	animal_parasites_or_symbionts	Parasitos animales simbiontes	0	0	0	0	0	0	0	0	0	0	0	0	0	0	0	0	0	0	0	0	0	17	0	0	0	0	0	0	0	0	0	0
Firmicutes	Clostridia	Clostridiales	Lachnospiraceae	Roseburia	Unassigned	animal_parasites_or_symbionts	Parasitos animales simbiontes	0	0	0	0	255	227	307	0	45	0	0	0	400	141	320	115	263	0	0	139	67	47	0	0	0	0	0	0	0	0	0	0
Firmicutes	Clostridia	Clostridiales	Ruminococcaceae	Faecalibacterium	prausnitzii	animal_parasites_or_symbionts	Parasitos animales simbiontes	23	0	0	0	307	365	211	267	74	36	0	172	235	205	152	154	403	0	91	95	110	149	0	0	0	0	0	0	0	0	0	0
Firmicutes	Bacilli	Lactobacillales	Lactobacillaceae	Lactobacillus	reuteri	animal_parasites_or_symbionts	Parasitos animales simbiontes	0	0	0	0	0	0	0	0	0	0	0	0	0	0	0	0	0	0	0	0	0	0	33	0	0	0	0	0	0	0	0	0
Firmicutes	Clostridia	Clostridiales	Lachnospiraceae	Coprococcus	Unassigned	animal_parasites_or_symbionts	Parasitos animales simbiontes	0	0	0	0	0	0	0	0	0	29	0	0	0	0	0	0	0	0	0	0	0	0	0	37	0	0	0	0	0	0	0	0
Bacteroidetes	Bacteroidia	Bacteroidales	Prevotellaceae	Prevotella	copri	animal_parasites_or_symbionts	Parasitos animales simbiontes	0	0	0	0	23	14	0	0	0	0	0	0	0	0	0	0	0	0	0	14	0	0	0	0	0	0	0	0	0	0	0	0
Bacteroidetes	Bacteroidia	Bacteroidales	Porphyromonadaceae	Parabacteroides	distasonis	animal_parasites_or_symbionts	Parasitos animales simbiontes	0	0	0	0	0	0	0	25	12	22	0	0	0	8	0	0	0	0	0	0	0	0	0	0	0	0	0	0	0	0	0	0
Verrucomicrobia	[Spartobacteria]	[Chthoniobacterales]	[Chthoniobacteraceae]	Candidatus Xiphinematobacter	Unassigned	animal_parasites_or_symbionts	Parasitos animales simbiontes	0	0	0	0	0	0	0	0	0	0	0	0	0	0	0	0	0	0	0	0	0	0	0	0	0	0	0	0	0	31	29	0
Firmicutes	Clostridia	Clostridiales	Lachnospiraceae	Coprococcus	eutactus	animal_parasites_or_symbionts	Parasitos animales simbiontes	0	0	0	0	0	0	0	0	0	0	0	0	0	0	0	0	0	0	0	0	0	0	0	0	7	0	0	0	0	0	0	0
Bacteroidetes	Bacteroidia	Bacteroidales	Bacteroidaceae	Bacteroides	fragilis	animal_parasites_or_symbionts	Parasitos animales simbiontes	0	0	0	0	0	0	0	0	0	0	0	0	0	0	0	0	0	0	0	0	0	135	0	0	0	0	0	0	0	0	0	0
Proteobacteria	Gammaproteobacteria	Legionellales	Coxiellaceae	Rickettsiella	Unassigned	animal_parasites_or_symbionts	Parasitos animales simbiontes	0	0	0	0	4	0	0	0	0	0	0	0	0	0	0	0	0	0	0	0	0	0	0	0	0	0	0	0	0	0	0	0
Firmicutes	Clostridia	Clostridiales	Lachnospiraceae	Coprococcus	Unassigned	animal_parasites_or_symbionts	Parasitos animales simbiontes	0	0	0	0	0	0	0	0	0	0	0	0	0	0	0	0	0	0	0	0	0	0	0	0	0	0	0	0	0	0	2	0
Firmicutes	Clostridia	Clostridiales	Ruminococcaceae	Faecalibacterium	prausnitzii	animal_parasites_or_symbionts	Parasitos animales simbiontes	0	0	0	0	0	0	0	0	0	0	0	0	0	0	0	0	0	0	0	0	9	0	0	0	0	0	0	0	0	0	0	0
Firmicutes	Clostridia	Clostridiales	Ruminococcaceae	Ruminococcus	bromii	animal_parasites_or_symbionts	Parasitos animales simbiontes	0	0	0	0	0	0	0	0	0	0	0	0	0	0	0	0	0	0	0	0	0	6	0	0	0	0	0	0	0	0	0	0
Verrucomicrobia	[Spartobacteria]	[Chthoniobacterales]	[Chthoniobacteraceae]	Candidatus Xiphinematobacter	Unassigned	animal_parasites_or_symbionts	Parasitos animales simbiontes	0	0	0	0	0	0	0	0	0	0	0	0	0	0	0	0	0	0	0	0	0	0	0	0	0	0	0	0	0	0	59	0
Bacteroidetes	Bacteroidia	Bacteroidales	Bacteroidaceae	Bacteroides	fragilis	animal_parasites_or_symbionts	Parasitos animales simbiontes	0	11	0	0	0	0	0	0	0	0	0	0	0	0	0	0	0	0	0	0	0	0	0	0	0	0	0	0	0	0	0	0
Firmicutes	Clostridia	Clostridiales	Lachnospiraceae	Coprococcus	eutactus	animal_parasites_or_symbionts	Parasitos animales simbiontes	0	0	0	0	0	0	0	0	31	0	0	0	0	0	0	4	0	0	0	0	0	0	0	0	0	0	0	0	0	0	0	0
Proteobacteria	Gammaproteobacteria	Enterobacteriales	Enterobacteriaceae	Citrobacter	Unassigned	animal_parasites_or_symbionts	Parasitos animales simbiontes	0	0	0	0	42	0	0	0	0	0	0	0	0	0	0	89	51	0	0	0	0	0	0	0	0	0	0	0	0	0	0	0
Bacteroidetes	Bacteroidia	Bacteroidales	Bacteroidaceae	Bacteroides	caccae	animal_parasites_or_symbionts	Parasitos animales simbiontes	40	0	0	0	141	0	0	0	0	0	0	0	0	0	0	0	0	0	0	0	0	0	0	0	0	0	0	0	0	0	0	0
Actinobacteria	Actinobacteria	Actinomycetales	Mycobacteriaceae	Mycobacterium	celatum	animal_parasites_or_symbionts	Parasitos animales simbiontes	0	25	0	0	0	0	0	0	0	0	0	0	0	0	0	0	0	5	0	0	0	0	0	0	0	0	0	0	0	0	0	0
Proteobacteria	Gammaproteobacteria	Xanthomonadales	Xanthomonadaceae	Stenotrophomonas	geniculata	animal_parasites_or_symbionts	Parasitos animales simbiontes	0	0	23	9	0	0	0	0	0	0	16	0	0	14	0	0	0	0	0	0	0	0	0	0	0	0	13	0	0	0	0	0
Bacteroidetes	Bacteroidia	Bacteroidales	Bacteroidaceae	Bacteroides	caccae	animal_parasites_or_symbionts	Parasitos animales simbiontes	0	6	0	0	0	69	0	0	0	0	0	0	0	0	0	0	0	0	0	0	0	0	0	0	0	0	0	0	0	0	0	0
Bacteroidetes	Bacteroidia	Bacteroidales	Bacteroidaceae	Bacteroides	ovatus	animal_parasites_or_symbionts	Parasitos animales simbiontes	0	0	0	0	85	57	28	32	10	0	0	0	0	0	49	0	31	0	0	0	0	28	0	0	0	0	0	0	0	0	0	0
Firmicutes	Clostridia	Clostridiales	Lachnospiraceae	Roseburia	Unassigned	animal_parasites_or_symbionts	Parasitos animales simbiontes	0	0	0	0	0	0	0	0	0	0	0	0	125	0	0	0	0	0	0	58	0	0	0	0	0	0	0	0	0	0	0	0
Bacteroidetes	Bacteroidia	Bacteroidales	Prevotellaceae	Prevotella	Unassigned	animal_parasites_or_symbionts	Parasitos animales simbiontes	117	0	0	0	243	0	0	0	0	0	0	0	0	0	0	0	0	0	0	0	0	0	0	0	0	0	0	0	0	0	0	0
Verrucomicrobia	[Spartobacteria]	[Chthoniobacterales]	[Chthoniobacteraceae]	Candidatus Xiphinematobacter	Unassigned	animal_parasites_or_symbionts	Parasitos animales simbiontes	0	0	0	0	0	0	0	0	0	0	0	0	0	0	0	0	0	0	0	0	0	0	0	0	0	0	0	0	0	0	0	15
Bacteroidetes	Bacteroidia	Bacteroidales	Bacteroidaceae	Bacteroides	ovatus	animal_parasites_or_symbionts	Parasitos animales simbiontes	0	0	0	0	0	0	0	0	0	0	0	0	0	0	0	0	0	0	0	0	54	0	0	0	0	0	0	0	0	0	0	0
Bacteroidetes	Bacteroidia	Bacteroidales	Prevotellaceae	Prevotella	Unassigned	animal_parasites_or_symbionts	Parasitos animales simbiontes	0	0	0	0	0	0	0	0	0	0	0	0	0	0	0	0	0	0	0	0	0	66	0	0	0	0	0	0	0	0	0	0
Actinobacteria	Coriobacteriia	Coriobacteriales	Coriobacteriaceae	Collinsella	aerofaciens	animal_parasites_or_symbionts	Parasitos animales simbiontes	0	0	0	0	0	0	22	0	0	0	0	0	0	0	41	0	0	0	0	0	0	0	0	0	0	0	0	0	0	0	0	0
Actinobacteria	Actinobacteria	Bifidobacteriales	Bifidobacteriaceae	Bifidobacterium	breve	animal_parasites_or_symbionts	Parasitos animales simbiontes	0	0	0	0	0	0	0	0	0	0	0	0	0	0	0	0	0	0	0	0	0	0	74	0	0	0	0	0	0	0	0	0
Proteobacteria	Gammaproteobacteria	Pseudomonadales	Moraxellaceae	Acinetobacter	lwoffii	animal_parasites_or_symbionts	Parasitos animales simbiontes	0	0	0	0	0	0	0	0	0	0	0	0	0	0	0	0	0	0	0	0	0	23	0	0	0	0	0	0	0	0	0	0
Verrucomicrobia	[Spartobacteria]	[Chthoniobacterales]	[Chthoniobacteraceae]	Candidatus Xiphinematobacter	Unassigned	animal_parasites_or_symbionts	Parasitos animales simbiontes	7	0	0	0	20	0	0	0	0	0	0	33	0	0	0	0	28	0	13	0	0	0	0	0	0	0	0	0	0	0	0	0
Proteobacteria	Gammaproteobacteria	Legionellales	Coxiellaceae	Rickettsiella	Unassigned	animal_parasites_or_symbionts	Parasitos animales simbiontes	0	0	0	0	0	0	0	9	0	10	10	15	0	0	10	0	4	0	0	0	0	0	0	7	0	0	0	0	0	0	0	0
Bacteroidetes	Bacteroidia	Bacteroidales	Bacteroidaceae	Bacteroides	ovatus	animal_parasites_or_symbionts	Parasitos animales simbiontes	19	8	0	0	49	7	0	0	0	0	0	0	0	0	0	0	0	5	0	0	0	146	0	0	0	0	0	0	0	0	0	0
Bacteroidetes	Bacteroidia	Bacteroidales	Prevotellaceae	Prevotella	Unassigned	animal_parasites_or_symbionts	Parasitos animales simbiontes	0	0	0	0	0	0	0	0	29	0	0	0	0	0	0	0	0	0	0	0	0	0	0	0	0	0	0	0	0	0	0	0
Proteobacteria	Gammaproteobacteria	Pasteurellales	Pasteurellaceae	Haemophilus	parainfluenzae	animal_parasites_or_symbionts	Parasitos animales simbiontes	0	0	0	0	76	71	72	0	0	0	0	0	136	0	0	0	82	0	0	91	0	0	0	0	0	0	0	0	0	0	0	0
Firmicutes	Clostridia	Clostridiales	Lachnospiraceae	Dorea	longicatena	animal_parasites_or_symbionts	Parasitos animales simbiontes	0	0	0	0	0	0	0	0	0	0	0	0	0	0	0	0	0	0	0	8	0	0	0	0	0	0	0	0	0	0	0	0
Bacteroidetes	Bacteroidia	Bacteroidales	Porphyromonadaceae	Parabacteroides	distasonis	animal_parasites_or_symbionts	Parasitos animales simbiontes	0	0	0	0	0	0	0	0	0	0	0	0	0	0	0	0	0	0	0	0	0	57	0	0	0	0	0	0	0	0	0	0
Verrucomicrobia	[Spartobacteria]	[Chthoniobacterales]	[Chthoniobacteraceae]	Candidatus Xiphinematobacter	Unassigned	animal_parasites_or_symbionts	Parasitos animales simbiontes	0	0	0	0	0	0	0	0	0	0	0	0	0	0	0	0	0	0	0	0	0	0	0	0	1	0	0	0	0	0	0	0
Proteobacteria	Gammaproteobacteria	Xanthomonadales	Xanthomonadaceae	Stenotrophomonas	rhizophila	animal_parasites_or_symbionts	Parasitos animales simbiontes	0	0	0	0	0	0	0	0	0	0	0	0	0	0	0	0	0	0	0	0	0	0	0	5	0	0	0	0	0	0	0	0
Actinobacteria	Actinobacteria	Actinomycetales	Mycobacteriaceae	Mycobacterium	celatum	animal_parasites_or_symbionts	Parasitos animales simbiontes	0	0	0	0	0	0	0	0	0	0	0	0	0	0	11	0	0	0	0	0	0	0	0	0	0	0	0	0	0	0	0	0
Verrucomicrobia	[Spartobacteria]	[Chthoniobacterales]	[Chthoniobacteraceae]	Candidatus Xiphinematobacter	Unassigned	animal_parasites_or_symbionts	Parasitos animales simbiontes	0	0	0	8	3	0	0	0	0	0	0	0	0	0	0	0	0	0	0	0	0	0	0	10	19	4	8	18	34	9	7	6
Actinobacteria	Actinobacteria	Actinomycetales	Mycobacteriaceae	Mycobacterium	celatum	animal_parasites_or_symbionts	Parasitos animales simbiontes	0	0	0	0	0	0	0	4	0	0	0	0	0	0	0	0	0	0	0	0	0	0	0	0	5	9	0	0	0	0	0	5
Verrucomicrobia	[Spartobacteria]	[Chthoniobacterales]	[Chthoniobacteraceae]	Candidatus Xiphinematobacter	Unassigned	animal_parasites_or_symbionts	Parasitos animales simbiontes	0	0	0	0	0	0	0	0	0	0	0	0	0	0	0	0	0	0	0	0	0	0	0	25	48	26	26	25	35	66	34	57
Verrucomicrobia	[Spartobacteria]	[Chthoniobacterales]	[Chthoniobacteraceae]	Candidatus Xiphinematobacter	Unassigned	animal_parasites_or_symbionts	Parasitos animales simbiontes	0	0	0	0	0	0	0	0	0	0	0	0	0	0	0	0	0	0	0	0	0	0	0	0	0	0	0	0	4	0	0	0
Bacteroidetes	Bacteroidia	Bacteroidales	Bacteroidaceae	Bacteroides	uniformis	animal_parasites_or_symbionts	Parasitos animales simbiontes	0	0	0	0	0	0	0	0	0	0	0	0	0	7	0	0	0	0	0	0	0	0	0	0	0	0	0	0	0	0	0	0
Verrucomicrobia	[Spartobacteria]	[Chthoniobacterales]	[Chthoniobacteraceae]	Candidatus Xiphinematobacter	Unassigned	animal_parasites_or_symbionts	Parasitos animales simbiontes	0	0	0	0	0	0	0	0	0	0	0	0	0	0	0	7	0	0	0	0	0	0	0	0	0	0	0	0	0	0	0	0
Firmicutes	Clostridia	Clostridiales	Lachnospiraceae	[Ruminococcus]	gnavus	animal_parasites_or_symbionts	Parasitos animales simbiontes	0	16	0	0	32	27	31	22	21	36	0	0	0	0	59	0	22	0	0	0	0	373	14	34	0	0	0	0	0	0	0	0
Firmicutes	Clostridia	Clostridiales	Ruminococcaceae	Faecalibacterium	prausnitzii	animal_parasites_or_symbionts	Parasitos animales simbiontes	0	0	0	0	119	67	35	41	0	0	0	36	26	24	15	22	78	0	23	0	0	0	0	0	0	0	0	0	0	0	0	0
Bacteroidetes	Bacteroidia	Bacteroidales	Prevotellaceae	Prevotella	Unassigned	animal_parasites_or_symbionts	Parasitos animales simbiontes	89	0	0	0	207	0	0	0	0	0	0	0	0	0	0	0	0	0	0	0	0	0	0	0	0	0	0	0	0	0	0	0
Firmicutes	Bacilli	Lactobacillales	Lactobacillaceae	Lactobacillus	reuteri	animal_parasites_or_symbionts	Parasitos animales simbiontes	0	0	0	0	0	0	0	0	0	0	0	0	0	0	0	0	0	0	0	0	0	9	0	0	0	0	0	0	0	0	0	0
Proteobacteria	Gammaproteobacteria	Enterobacteriales	Enterobacteriaceae	Citrobacter	koseri	animal_parasites_or_symbionts	Parasitos animales simbiontes	0	0	0	0	0	0	0	0	0	0	0	37	0	0	0	0	29	0	29	0	0	0	0	0	0	0	0	0	0	0	0	0
Firmicutes	Clostridia	Clostridiales	Ruminococcaceae	Ruminococcus	bromii	animal_parasites_or_symbionts	Parasitos animales simbiontes	0	0	0	0	0	0	0	0	31	0	0	0	0	0	0	0	0	0	0	0	0	0	0	0	0	0	0	0	0	0	0	0
Proteobacteria	Alphaproteobacteria	Rhizobiales	Hyphomicrobiaceae	Rhodoplanes	Unassigned	anoxygenic_photoautotrophy	Fotoautotrofia anoxigenica	0	0	0	0	0	0	0	0	0	0	0	0	26	41	0	0	0	0	0	0	0	0	0	0	0	0	0	0	0	0	0	0
Proteobacteria	Alphaproteobacteria	Rhizobiales	Hyphomicrobiaceae	Rhodoplanes	Unassigned	anoxygenic_photoautotrophy	Fotoautotrofia anoxigenica	0	0	0	32	0	0	0	0	0	0	0	0	0	0	0	0	0	0	0	57	0	21	0	0	0	0	0	0	0	0	0	0
Proteobacteria	Alphaproteobacteria	Rhizobiales	Hyphomicrobiaceae	Rhodoplanes	Unassigned	anoxygenic_photoautotrophy	Fotoautotrofia anoxigenica	0	18	23	37	0	0	25	0	0	0	0	0	0	0	0	0	0	12	0	0	0	0	0	0	0	0	0	14	0	0	0	0
Proteobacteria	Alphaproteobacteria	Rhizobiales	Hyphomicrobiaceae	Rhodoplanes	Unassigned	anoxygenic_photoautotrophy	Fotoautotrofia anoxigenica	0	0	0	13	0	0	0	0	0	0	0	0	0	0	0	0	0	0	0	0	0	0	0	0	26	0	0	0	9	0	0	0
Proteobacteria	Alphaproteobacteria	Rhizobiales	Hyphomicrobiaceae	Rhodoplanes	Unassigned	anoxygenic_photoautotrophy	Fotoautotrofia anoxigenica	0	0	0	0	0	0	0	0	0	0	0	0	0	0	0	0	0	0	0	0	0	0	0	0	0	0	19	0	0	0	0	0
Proteobacteria	Alphaproteobacteria	Rhizobiales	Hyphomicrobiaceae	Rhodoplanes	Unassigned	anoxygenic_photoautotrophy	Fotoautotrofia anoxigenica	0	8	0	0	0	0	0	0	0	0	0	0	0	0	0	0	0	0	0	0	0	0	0	0	0	0	0	0	0	0	0	0
Proteobacteria	Alphaproteobacteria	Rhizobiales	Hyphomicrobiaceae	Rhodoplanes	Unassigned	anoxygenic_photoautotrophy	Fotoautotrofia anoxigenica	0	0	0	24	0	0	19	0	0	0	0	0	0	0	0	0	0	0	0	0	0	0	0	0	0	0	0	0	0	0	0	0
Proteobacteria	Alphaproteobacteria	Rhizobiales	Hyphomicrobiaceae	Rhodoplanes	Unassigned	anoxygenic_photoautotrophy	Fotoautotrofia anoxigenica	0	0	0	0	0	0	0	0	0	0	0	0	0	0	0	0	0	0	0	0	0	0	0	0	0	0	16	11	13	0	0	0
Proteobacteria	Alphaproteobacteria	Rhizobiales	Hyphomicrobiaceae	Rhodoplanes	Unassigned	anoxygenic_photoautotrophy	Fotoautotrofia anoxigenica	0	0	29	39	0	0	0	0	0	0	0	0	0	0	0	26	0	0	0	0	0	0	0	0	0	0	0	0	0	0	0	0
Proteobacteria	Alphaproteobacteria	Rhizobiales	Hyphomicrobiaceae	Rhodoplanes	Unassigned	anoxygenic_photoautotrophy	Fotoautotrofia anoxigenica	0	0	0	0	0	25	0	0	0	0	0	0	0	0	0	0	0	0	0	0	0	0	0	0	0	0	0	0	0	27	0	0
Proteobacteria	Alphaproteobacteria	Rhizobiales	Hyphomicrobiaceae	Rhodoplanes	Unassigned	anoxygenic_photoautotrophy	Fotoautotrofia anoxigenica	0	0	0	0	0	0	0	0	0	0	0	0	0	0	0	0	0	0	0	0	6	0	0	0	0	0	0	0	0	0	0	0
Proteobacteria	Alphaproteobacteria	Rhizobiales	Hyphomicrobiaceae	Rhodoplanes	Unassigned	anoxygenic_photoautotrophy	Fotoautotrofia anoxigenica	0	33	88	26	49	21	34	0	0	0	0	0	0	0	0	0	0	18	0	0	0	0	0	0	29	46	0	0	0	36	32	24
Proteobacteria	Alphaproteobacteria	Rhizobiales	Hyphomicrobiaceae	Rhodomicrobium	vannielii	anoxygenic_photoautotrophy	Fotoautotrofia anoxigenica	0	0	21	35	0	13	0	0	39	0	0	0	0	0	0	0	0	0	0	0	0	0	0	20	14	27	26	23	29	12	19	18
Proteobacteria	Alphaproteobacteria	Rhizobiales	Hyphomicrobiaceae	Rhodoplanes	Unassigned	anoxygenic_photoautotrophy	Fotoautotrofia anoxigenica	0	0	0	0	0	0	0	29	0	0	0	0	0	0	0	21	0	0	0	0	0	0	0	0	0	0	0	0	0	0	0	0
Proteobacteria	Alphaproteobacteria	Rhizobiales	Hyphomicrobiaceae	Rhodoplanes	Unassigned	anoxygenic_photoautotrophy	Fotoautotrofia anoxigenica	0	0	0	0	0	0	0	0	0	0	0	0	0	0	0	0	0	0	0	0	0	0	0	25	0	0	25	20	24	30	23	46
Proteobacteria	Alphaproteobacteria	Rhizobiales	Hyphomicrobiaceae	Rhodoplanes	Unassigned	anoxygenic_photoautotrophy	Fotoautotrofia anoxigenica	0	0	0	0	0	0	0	0	0	0	0	0	0	0	0	0	0	0	0	0	0	0	0	0	0	0	0	0	0	15	0	0
Proteobacteria	Alphaproteobacteria	Rhizobiales	Hyphomicrobiaceae	Rhodoplanes	Unassigned	anoxygenic_photoautotrophy	Fotoautotrofia anoxigenica	0	52	46	63	32	27	40	28	0	19	43	63	41	55	56	51	28	36	0	0	35	30	0	51	55	65	97	72	57	63	82	70
Proteobacteria	Alphaproteobacteria	Rhizobiales	Hyphomicrobiaceae	Rhodoplanes	Unassigned	anoxygenic_photoautotrophy	Fotoautotrofia anoxigenica	0	0	0	0	0	0	0	0	0	0	0	0	0	0	0	0	0	0	0	0	0	0	0	0	0	0	0	0	0	0	15	0
Proteobacteria	Betaproteobacteria	Burkholderiales	Comamonadaceae	Rubrivivax	gelatinosus	anoxygenic_photoautotrophy	Fotoautotrofia anoxigenica	0	0	0	0	0	0	0	0	0	8	0	0	0	0	0	0	0	0	0	0	0	0	0	1	0	1	0	0	0	1	0	0
Proteobacteria	Alphaproteobacteria	Rhizobiales	Hyphomicrobiaceae	Rhodoplanes	Unassigned	anoxygenic_photoautotrophy	Fotoautotrofia anoxigenica	80	131	147	128	173	194	148	43	0	58	78	92	86	73	102	102	103	56	92	0	0	45	118	184	112	278	162	113	127	215	162	267
Proteobacteria	Alphaproteobacteria	Rhizobiales	Hyphomicrobiaceae	Rhodoplanes	Unassigned	anoxygenic_photoautotrophy	Fotoautotrofia anoxigenica	0	0	0	0	0	0	0	0	22	0	0	0	0	0	0	0	0	0	0	0	0	0	0	0	0	0	0	0	0	0	0	0
Proteobacteria	Alphaproteobacteria	Rhizobiales	Hyphomicrobiaceae	Rhodoplanes	Unassigned	anoxygenic_photoautotrophy	Fotoautotrofia anoxigenica	0	0	0	0	0	0	0	0	0	0	0	0	0	0	0	0	0	0	0	0	0	0	0	6	0	0	0	0	0	0	0	0
Proteobacteria	Alphaproteobacteria	Rhizobiales	Hyphomicrobiaceae	Rhodoplanes	Unassigned	anoxygenic_photoautotrophy	Fotoautotrofia anoxigenica	0	0	0	0	0	0	0	0	0	11	0	0	0	0	0	0	0	0	0	0	0	0	0	0	0	0	0	0	0	0	0	0
Proteobacteria	Betaproteobacteria	Burkholderiales	Comamonadaceae	Rubrivivax	gelatinosus	anoxygenic_photoautotrophy	Fotoautotrofia anoxigenica	0	0	0	0	0	0	0	0	0	0	0	0	0	0	0	0	0	0	0	0	0	0	0	0	19	0	0	19	13	0	11	12
Proteobacteria	Alphaproteobacteria	Rhizobiales	Hyphomicrobiaceae	Rhodoplanes	Unassigned	anoxygenic_photoautotrophy	Fotoautotrofia anoxigenica	0	0	0	0	0	0	0	0	0	0	0	0	0	0	0	0	0	0	0	0	0	0	0	0	0	0	0	21	0	14	0	0
Proteobacteria	Alphaproteobacteria	Rhizobiales	Hyphomicrobiaceae	Rhodoplanes	Unassigned	anoxygenic_photoautotrophy	Fotoautotrofia anoxigenica	0	0	0	0	0	0	0	0	0	0	0	0	0	9	0	0	0	0	0	0	0	0	0	13	0	10	0	0	0	0	18	17
Proteobacteria	Alphaproteobacteria	Rhizobiales	Hyphomicrobiaceae	Rhodoplanes	Unassigned	anoxygenic_photoautotrophy	Fotoautotrofia anoxigenica	0	0	0	0	0	0	0	17	0	0	0	0	0	19	0	0	0	0	0	0	0	0	0	0	0	0	0	0	0	0	8	8
Proteobacteria	Alphaproteobacteria	Rhizobiales	Hyphomicrobiaceae	Rhodoplanes	Unassigned	anoxygenic_photoautotrophy	Fotoautotrofia anoxigenica	0	0	0	0	0	0	0	0	0	0	0	0	0	17	0	0	0	6	0	0	0	0	0	0	0	0	0	0	0	0	0	0
Proteobacteria	Alphaproteobacteria	Rhizobiales	Hyphomicrobiaceae	Rhodoplanes	Unassigned	anoxygenic_photoautotrophy	Fotoautotrofia anoxigenica	0	0	0	0	0	0	0	0	0	0	15	0	11	19	23	0	0	0	0	0	0	0	0	0	0	0	0	0	0	0	0	0
Proteobacteria	Alphaproteobacteria	Rhizobiales	Hyphomicrobiaceae	Rhodoplanes	Unassigned	anoxygenic_photoautotrophy	Fotoautotrofia anoxigenica	0	0	0	0	0	0	27	0	0	0	0	0	0	0	0	0	0	0	0	0	0	0	0	0	0	0	0	0	0	0	0	0
Proteobacteria	Alphaproteobacteria	Rhizobiales	Hyphomicrobiaceae	Rhodoplanes	Unassigned	anoxygenic_photoautotrophy	Fotoautotrofia anoxigenica	0	15	12	12	13	7	0	0	0	0	0	0	0	0	0	0	0	0	0	0	0	0	0	0	0	0	0	0	0	0	0	0
Proteobacteria	Alphaproteobacteria	Rhizobiales	Hyphomicrobiaceae	Rhodoplanes	Unassigned	anoxygenic_photoautotrophy	Fotoautotrofia anoxigenica	0	0	0	0	0	0	0	0	0	0	0	0	0	0	0	0	0	0	0	0	0	0	0	0	0	0	5	0	0	0	0	0
Proteobacteria	Alphaproteobacteria	Rhizobiales	Hyphomicrobiaceae	Rhodoplanes	Unassigned	anoxygenic_photoautotrophy	Fotoautotrofia anoxigenica	0	0	0	0	0	0	0	0	0	0	0	0	0	0	0	0	0	0	0	0	0	0	0	44	31	51	37	23	44	23	61	55
Proteobacteria	Alphaproteobacteria	Rhizobiales	Hyphomicrobiaceae	Rhodoplanes	Unassigned	anoxygenic_photoautotrophy	Fotoautotrofia anoxigenica	0	0	0	0	0	0	0	0	0	0	21	0	0	30	0	0	0	0	0	0	0	0	0	0	0	0	0	0	0	0	0	0
Proteobacteria	Alphaproteobacteria	Rhizobiales	Hyphomicrobiaceae	Rhodoplanes	Unassigned	anoxygenic_photoautotrophy	Fotoautotrofia anoxigenica	0	13	0	0	0	0	0	0	0	0	0	0	0	0	0	0	0	0	0	0	0	0	0	0	0	0	0	0	0	0	0	0
Proteobacteria	Alphaproteobacteria	Rhizobiales	Hyphomicrobiaceae	Rhodoplanes	Unassigned	anoxygenic_photoautotrophy	Fotoautotrofia anoxigenica	0	0	0	0	0	0	0	0	0	0	0	0	0	0	0	0	0	0	0	0	0	0	0	0	0	0	14	0	0	0	0	0
Proteobacteria	Alphaproteobacteria	Rhizobiales	Hyphomicrobiaceae	Rhodoplanes	Unassigned	anoxygenic_photoautotrophy	Fotoautotrofia anoxigenica	0	0	0	0	0	0	0	0	0	0	2	0	0	0	0	0	0	2	0	0	0	0	0	1	0	0	0	0	0	0	0	0
Proteobacteria	Alphaproteobacteria	Rhizobiales	Hyphomicrobiaceae	Rhodoplanes	Unassigned	anoxygenic_photoautotrophy	Fotoautotrofia anoxigenica	0	0	0	0	0	0	9	0	0	0	0	0	0	0	0	0	0	0	0	0	0	0	0	0	0	0	0	0	0	0	0	0
Proteobacteria	Alphaproteobacteria	Rhizobiales	Hyphomicrobiaceae	Rhodoplanes	Unassigned	anoxygenic_photoautotrophy	Fotoautotrofia anoxigenica	0	0	0	0	0	0	0	81	66	91	0	0	0	0	0	0	0	0	0	0	0	0	0	185	227	136	266	218	241	0	56	88
Proteobacteria	Alphaproteobacteria	Rhizobiales	Hyphomicrobiaceae	Rhodoplanes	Unassigned	anoxygenic_photoautotrophy	Fotoautotrofia anoxigenica	0	0	0	0	0	0	21	0	0	0	0	0	0	0	0	0	0	0	0	0	0	0	0	0	0	0	0	0	0	0	0	0
Proteobacteria	Alphaproteobacteria	Rhizobiales	Hyphomicrobiaceae	Rhodoplanes	Unassigned	anoxygenic_photoautotrophy	Fotoautotrofia anoxigenica	0	0	0	0	0	0	0	0	0	0	0	0	0	0	0	0	0	0	0	0	0	52	0	0	0	0	0	0	0	0	0	0
Proteobacteria	Alphaproteobacteria	Rhizobiales	Hyphomicrobiaceae	Rhodoplanes	Unassigned	anoxygenic_photoautotrophy	Fotoautotrofia anoxigenica	0	0	0	0	0	0	32	0	0	0	0	0	0	0	0	0	0	0	0	0	0	0	0	0	0	0	0	0	0	0	0	0
Proteobacteria	Alphaproteobacteria	Rhizobiales	Hyphomicrobiaceae	Rhodoplanes	Unassigned	anoxygenic_photoautotrophy	Fotoautotrofia anoxigenica	0	0	0	15	0	0	29	0	0	0	0	0	30	23	0	17	0	0	0	0	14	0	0	0	0	0	0	0	0	0	0	0
Proteobacteria	Alphaproteobacteria	Rhizobiales	Hyphomicrobiaceae	Rhodoplanes	Unassigned	anoxygenic_photoautotrophy	Fotoautotrofia anoxigenica	0	0	0	0	0	0	0	20	35	0	0	21	0	39	16	0	0	0	0	0	0	0	0	0	0	0	0	0	0	0	0	0
Proteobacteria	Alphaproteobacteria	Rhizobiales	Hyphomicrobiaceae	Rhodoplanes	Unassigned	anoxygenic_photoautotrophy	Fotoautotrofia anoxigenica	0	26	0	0	0	0	0	0	0	0	0	0	0	0	0	0	0	0	0	0	0	0	0	0	0	0	0	0	0	0	0	0
Proteobacteria	Alphaproteobacteria	Rhizobiales	Hyphomicrobiaceae	Rhodoplanes	Unassigned	anoxygenic_photoautotrophy	Fotoautotrofia anoxigenica	0	0	0	0	0	0	0	0	0	0	0	0	0	0	0	0	0	0	0	0	0	0	0	0	0	0	12	0	0	0	0	21
Proteobacteria	Alphaproteobacteria	Rhizobiales	Hyphomicrobiaceae	Rhodoplanes	Unassigned	anoxygenic_photoautotrophy	Fotoautotrofia anoxigenica	0	0	0	0	0	0	0	0	0	0	0	0	0	0	0	0	0	0	0	0	0	0	0	0	0	0	11	12	0	0	0	20
Proteobacteria	Alphaproteobacteria	Rhizobiales	Hyphomicrobiaceae	Rhodoplanes	Unassigned	anoxygenic_photoautotrophy	Fotoautotrofia anoxigenica	0	0	0	0	0	0	0	0	0	0	0	0	0	0	0	0	0	0	0	0	0	66	0	0	0	0	0	0	0	0	0	0
Proteobacteria	Alphaproteobacteria	Rhizobiales	Hyphomicrobiaceae	Rhodoplanes	Unassigned	anoxygenic_photoautotrophy	Fotoautotrofia anoxigenica	0	0	0	0	0	0	0	0	0	8	14	0	0	0	0	0	0	0	0	0	0	0	0	0	0	0	0	0	0	0	0	0
Proteobacteria	Alphaproteobacteria	Rhizobiales	Hyphomicrobiaceae	Rhodoplanes	Unassigned	anoxygenic_photoautotrophy	Fotoautotrofia anoxigenica	0	0	0	0	0	0	29	0	0	0	0	0	0	0	0	0	0	0	0	0	0	0	0	0	0	19	23	20	22	0	0	0
Proteobacteria	Alphaproteobacteria	Rhizobiales	Hyphomicrobiaceae	Rhodoplanes	Unassigned	anoxygenic_photoautotrophy	Fotoautotrofia anoxigenica	0	11	13	14	0	0	7	59	21	42	31	46	17	39	17	8	0	0	0	0	12	0	0	50	0	51	83	43	43	0	30	40
Proteobacteria	Alphaproteobacteria	Rhizobiales	Hyphomicrobiaceae	Rhodoplanes	Unassigned	anoxygenic_photoautotrophy	Fotoautotrofia anoxigenica	0	0	0	0	0	0	0	80	0	0	56	0	0	24	25	0	0	0	0	0	0	0	0	0	0	0	0	0	0	0	0	0
Proteobacteria	Alphaproteobacteria	Rhizobiales	Hyphomicrobiaceae	Rhodoplanes	Unassigned	anoxygenic_photoautotrophy	Fotoautotrofia anoxigenica	0	0	0	0	0	0	0	0	0	0	0	0	0	0	0	0	10	0	0	0	0	0	0	0	0	0	0	0	0	0	0	0
Proteobacteria	Alphaproteobacteria	Rhizobiales	Hyphomicrobiaceae	Rhodoplanes	Unassigned	anoxygenic_photoautotrophy	Fotoautotrofia anoxigenica	0	0	0	21	0	0	0	0	0	0	0	47	41	19	0	0	0	0	0	0	0	0	0	0	0	0	0	0	0	0	0	0
Proteobacteria	Alphaproteobacteria	Rhizobiales	Hyphomicrobiaceae	Rhodoplanes	Unassigned	anoxygenic_photoautotrophy	Fotoautotrofia anoxigenica	0	0	0	0	0	0	0	0	0	0	0	0	0	0	0	0	0	0	0	0	0	0	0	0	11	0	26	26	23	33	20	36
Proteobacteria	Alphaproteobacteria	Rhizobiales	Hyphomicrobiaceae	Rhodoplanes	Unassigned	anoxygenic_photoautotrophy	Fotoautotrofia anoxigenica	0	4	21	0	5	24	0	0	0	0	0	0	0	0	0	0	0	0	0	0	0	0	0	0	0	0	0	0	0	0	0	0
Proteobacteria	Alphaproteobacteria	Rhizobiales	Hyphomicrobiaceae	Rhodoplanes	Unassigned	anoxygenic_photoautotrophy	Fotoautotrofia anoxigenica	0	0	0	0	0	0	0	0	11	0	0	0	0	0	0	0	0	0	0	0	0	0	0	0	0	0	0	0	0	0	0	0
Proteobacteria	Alphaproteobacteria	Rhizobiales	Hyphomicrobiaceae	Rhodoplanes	Unassigned	anoxygenic_photoautotrophy	Fotoautotrofia anoxigenica	0	0	23	0	29	0	0	0	0	0	0	0	0	0	0	0	0	0	0	0	0	0	0	0	0	0	0	0	29	26	0	21
Proteobacteria	Alphaproteobacteria	Rhizobiales	Hyphomicrobiaceae	Rhodoplanes	Unassigned	anoxygenic_photoautotrophy	Fotoautotrofia anoxigenica	0	0	0	0	0	0	0	0	0	0	0	0	0	0	0	0	0	0	0	0	0	0	0	0	0	13	0	5	2	0	2	0
Proteobacteria	Alphaproteobacteria	Rhizobiales	Hyphomicrobiaceae	Rhodoplanes	Unassigned	anoxygenic_photoautotrophy	Fotoautotrofia anoxigenica	0	0	0	0	0	0	0	0	0	0	0	0	0	0	0	0	0	0	0	0	0	0	0	0	0	12	0	0	0	0	0	0
Proteobacteria	Alphaproteobacteria	Rhizobiales	Hyphomicrobiaceae	Rhodoplanes	Unassigned	anoxygenic_photoautotrophy	Fotoautotrofia anoxigenica	0	0	0	0	0	0	0	0	0	0	0	0	0	0	0	0	0	0	0	0	0	0	0	0	0	0	0	0	12	0	0	0
Proteobacteria	Alphaproteobacteria	Rhizobiales	Hyphomicrobiaceae	Rhodoplanes	Unassigned	anoxygenic_photoautotrophy	Fotoautotrofia anoxigenica	0	0	0	0	0	0	0	24	0	0	0	0	0	0	0	0	0	0	0	0	0	0	0	0	0	0	0	0	0	0	0	0
Proteobacteria	Alphaproteobacteria	Rhizobiales	Hyphomicrobiaceae	Rhodoplanes	Unassigned	anoxygenic_photoautotrophy	Fotoautotrofia anoxigenica	0	0	0	17	0	0	0	0	0	0	0	0	0	0	0	0	0	0	0	0	0	0	0	0	0	0	0	0	0	0	0	0
Proteobacteria	Alphaproteobacteria	Rhizobiales	Hyphomicrobiaceae	Rhodoplanes	Unassigned	anoxygenic_photoautotrophy	Fotoautotrofia anoxigenica	0	0	0	0	0	0	0	0	0	0	0	0	0	0	0	0	0	0	0	0	0	0	0	0	0	0	0	0	0	0	7	0
Proteobacteria	Alphaproteobacteria	Rhizobiales	Hyphomicrobiaceae	Rhodoplanes	Unassigned	anoxygenic_photoautotrophy	Fotoautotrofia anoxigenica	0	0	33	0	0	0	0	0	0	0	0	0	0	0	0	0	0	0	0	0	0	0	0	0	0	0	0	0	0	0	0	0
Proteobacteria	Alphaproteobacteria	Rhizobiales	Hyphomicrobiaceae	Rhodoplanes	Unassigned	anoxygenic_photoautotrophy	Fotoautotrofia anoxigenica	0	0	0	0	0	0	0	0	0	0	3	2	0	0	0	0	0	0	0	0	0	0	0	4	0	0	0	0	0	0	0	0
Proteobacteria	Alphaproteobacteria	Rhizobiales	Hyphomicrobiaceae	Rhodoplanes	Unassigned	anoxygenic_photoautotrophy	Fotoautotrofia anoxigenica	0	30	17	35	24	11	18	22	20	0	30	21	0	15	22	0	0	13	0	9	10	11	0	14	0	0	0	0	0	0	27	0
Proteobacteria	Alphaproteobacteria	Rhizobiales	Hyphomicrobiaceae	Rhodoplanes	Unassigned	anoxygenic_photoautotrophy	Fotoautotrofia anoxigenica	0	0	0	0	0	0	0	0	0	0	0	0	0	0	0	0	0	0	0	0	0	0	0	0	0	0	20	28	57	0	30	0
Proteobacteria	Alphaproteobacteria	Rhizobiales	Hyphomicrobiaceae	Rhodoplanes	Unassigned	anoxygenic_photoautotrophy	Fotoautotrofia anoxigenica	0	0	0	0	0	0	0	0	0	0	0	0	0	0	0	0	0	0	0	0	0	0	0	39	0	0	0	0	0	14	13	40
Proteobacteria	Alphaproteobacteria	Rhizobiales	Hyphomicrobiaceae	Rhodoplanes	Unassigned	anoxygenic_photoautotrophy	Fotoautotrofia anoxigenica	0	0	0	0	0	0	0	0	0	0	0	0	0	0	0	0	0	0	0	0	0	15	0	0	0	0	0	0	0	0	0	0
Proteobacteria	Alphaproteobacteria	Rhizobiales	Hyphomicrobiaceae	Rhodomicrobium	vannielii	anoxygenic_photoautotrophy	Fotoautotrofia anoxigenica	0	0	27	36	0	0	0	0	0	0	0	0	18	0	0	28	0	0	0	0	0	0	0	9	9	15	0	0	0	8	0	9
Proteobacteria	Alphaproteobacteria	Rhizobiales	Hyphomicrobiaceae	Rhodoplanes	Unassigned	anoxygenic_photoautotrophy	Fotoautotrofia anoxigenica	0	0	0	46	0	0	0	0	0	0	0	0	0	0	0	0	0	0	0	0	0	0	0	0	0	0	0	0	0	0	0	0
Proteobacteria	Betaproteobacteria	Burkholderiales	Comamonadaceae	Rubrivivax	gelatinosus	anoxygenic_photoautotrophy	Fotoautotrofia anoxigenica	0	0	0	0	0	0	0	0	39	0	37	16	42	23	0	40	0	0	0	0	0	0	0	0	0	0	0	0	0	0	0	0
Proteobacteria	Alphaproteobacteria	Rhizobiales	Hyphomicrobiaceae	Rhodoplanes	Unassigned	anoxygenic_photoautotrophy	Fotoautotrofia anoxigenica	0	0	0	0	0	0	0	0	0	0	0	0	0	0	0	0	0	0	0	0	0	0	76	0	0	0	0	0	0	0	0	0
Proteobacteria	Alphaproteobacteria	Rhizobiales	Hyphomicrobiaceae	Rhodoplanes	Unassigned	anoxygenic_photoautotrophy	Fotoautotrofia anoxigenica	0	0	0	0	0	0	0	0	7	0	0	0	0	0	0	0	0	0	0	0	0	0	0	0	0	0	0	0	0	0	0	0
Proteobacteria	Alphaproteobacteria	Rhizobiales	Hyphomicrobiaceae	Rhodoplanes	Unassigned	anoxygenic_photoautotrophy	Fotoautotrofia anoxigenica	0	10	0	0	42	0	0	0	0	0	0	0	0	0	0	0	0	0	0	0	0	0	0	0	0	0	0	0	0	0	0	0
Proteobacteria	Alphaproteobacteria	Rhizobiales	Hyphomicrobiaceae	Rhodoplanes	Unassigned	anoxygenic_photoautotrophy	Fotoautotrofia anoxigenica	0	0	0	0	0	0	0	0	0	0	0	0	0	0	0	0	0	0	0	0	0	8	0	0	0	0	0	0	0	0	0	0
Proteobacteria	Alphaproteobacteria	Rhizobiales	Hyphomicrobiaceae	Rhodoplanes	Unassigned	anoxygenic_photoautotrophy	Fotoautotrofia anoxigenica	0	0	0	0	0	0	0	0	0	0	0	0	0	0	0	0	0	0	0	0	0	0	0	0	0	0	23	83	42	0	0	0
Proteobacteria	Alphaproteobacteria	Rhizobiales	Hyphomicrobiaceae	Rhodoplanes	Unassigned	anoxygenic_photoautotrophy	Fotoautotrofia anoxigenica	0	13	0	0	0	0	0	0	0	0	0	0	0	35	0	0	0	0	0	0	27	0	0	0	0	0	0	0	0	0	0	0
Proteobacteria	Betaproteobacteria	Burkholderiales	Comamonadaceae	Rubrivivax	gelatinosus	anoxygenic_photoautotrophy	Fotoautotrofia anoxigenica	0	0	0	0	0	0	0	0	0	0	0	0	0	0	0	0	0	0	0	0	0	0	0	9	0	0	0	0	0	0	0	0
Proteobacteria	Alphaproteobacteria	Rhizobiales	Hyphomicrobiaceae	Rhodoplanes	Unassigned	anoxygenic_photoautotrophy	Fotoautotrofia anoxigenica	0	0	30	0	0	0	56	0	0	0	0	0	0	0	0	0	0	0	0	0	0	0	0	52	50	98	73	54	75	50	98	78
Proteobacteria	Alphaproteobacteria	Rhizobiales	Hyphomicrobiaceae	Rhodoplanes	Unassigned	anoxygenic_photoautotrophy	Fotoautotrofia anoxigenica	0	0	17	18	0	0	0	0	0	0	0	0	0	0	0	25	0	0	0	0	9	0	0	0	0	0	0	0	0	0	0	0
Proteobacteria	Alphaproteobacteria	Rhizobiales	Hyphomicrobiaceae	Rhodoplanes	Unassigned	anoxygenic_photoautotrophy	Fotoautotrofia anoxigenica	0	0	0	0	0	0	0	0	0	0	0	0	0	0	0	0	0	0	0	0	0	0	0	0	30	0	0	17	12	0	0	0
Proteobacteria	Alphaproteobacteria	Rhizobiales	Hyphomicrobiaceae	Rhodoplanes	Unassigned	anoxygenic_photoautotrophy	Fotoautotrofia anoxigenica	0	0	0	0	0	0	0	0	0	0	0	0	0	0	0	0	0	0	0	0	0	0	0	0	0	14	0	23	14	41	0	0
Proteobacteria	Alphaproteobacteria	Rhizobiales	Hyphomicrobiaceae	Rhodoplanes	Unassigned	anoxygenic_photoautotrophy	Fotoautotrofia anoxigenica	0	0	0	0	0	0	0	0	0	0	0	0	0	0	0	0	0	0	0	0	0	0	0	0	0	0	0	0	0	0	19	0
Proteobacteria	Alphaproteobacteria	Rhizobiales	Hyphomicrobiaceae	Rhodoplanes	Unassigned	anoxygenic_photoautotrophy	Fotoautotrofia anoxigenica	0	71	95	63	69	82	56	0	0	0	0	0	0	0	0	0	63	0	0	0	0	39	0	0	0	0	0	0	0	0	0	0
Proteobacteria	Alphaproteobacteria	Rhizobiales	Hyphomicrobiaceae	Rhodoplanes	Unassigned	anoxygenic_photoautotrophy	Fotoautotrofia anoxigenica	0	0	0	0	0	0	0	0	0	0	0	0	0	0	0	7	0	0	0	0	0	0	0	0	0	0	0	0	0	0	0	0
Proteobacteria	Alphaproteobacteria	Rhizobiales	Hyphomicrobiaceae	Rhodoplanes	Unassigned	anoxygenic_photoautotrophy	Fotoautotrofia anoxigenica	0	0	10	0	0	0	0	0	0	0	0	0	0	0	0	0	0	0	0	0	0	0	0	0	0	0	0	0	0	0	0	0
Proteobacteria	Alphaproteobacteria	Rhizobiales	Hyphomicrobiaceae	Rhodoplanes	Unassigned	anoxygenic_photoautotrophy	Fotoautotrofia anoxigenica	0	0	13	16	0	0	0	33	0	18	0	18	0	0	27	0	0	0	0	0	0	0	0	0	0	0	0	0	0	0	0	0
Proteobacteria	Alphaproteobacteria	Rhizobiales	Hyphomicrobiaceae	Rhodoplanes	Unassigned	anoxygenic_photoautotrophy	Fotoautotrofia anoxigenica	0	0	0	0	0	0	0	0	0	0	0	0	0	0	0	0	0	0	0	0	0	0	0	0	0	0	0	0	11	0	0	0
Proteobacteria	Alphaproteobacteria	Rhizobiales	Hyphomicrobiaceae	Rhodoplanes	Unassigned	anoxygenic_photoautotrophy	Fotoautotrofia anoxigenica	0	0	0	0	0	0	0	0	0	0	0	0	0	0	0	0	0	0	0	0	0	0	0	0	0	0	0	6	0	0	0	0
Proteobacteria	Alphaproteobacteria	Rhizobiales	Hyphomicrobiaceae	Rhodoplanes	Unassigned	anoxygenic_photoautotrophy	Fotoautotrofia anoxigenica	0	0	0	0	0	0	74	0	0	0	16	0	0	0	0	0	0	17	0	0	0	0	0	39	0	0	0	13	0	16	0	28
Proteobacteria	Alphaproteobacteria	Rhizobiales	Hyphomicrobiaceae	Rhodoplanes	Unassigned	anoxygenic_photoautotrophy	Fotoautotrofia anoxigenica	0	0	0	0	0	0	0	0	0	10	0	0	0	0	0	0	0	0	0	0	0	0	0	0	0	0	0	0	0	0	0	0
Proteobacteria	Alphaproteobacteria	Rhizobiales	Hyphomicrobiaceae	Rhodoplanes	Unassigned	anoxygenic_photoautotrophy	Fotoautotrofia anoxigenica	0	0	69	35	0	0	0	0	0	0	0	0	0	0	0	0	0	0	0	0	0	0	0	0	0	22	0	12	17	7	43	34
Proteobacteria	Alphaproteobacteria	Rhizobiales	Hyphomicrobiaceae	Rhodoplanes	Unassigned	anoxygenic_photoautotrophy	Fotoautotrofia anoxigenica	0	0	0	0	0	0	0	0	0	10	0	0	0	0	0	0	0	0	0	0	0	0	0	27	70	59	43	63	31	13	45	46
Proteobacteria	Alphaproteobacteria	Rhizobiales	Hyphomicrobiaceae	Rhodomicrobium	vannielii	anoxygenic_photoautotrophy	Fotoautotrofia anoxigenica	0	0	0	0	0	0	0	0	0	0	0	0	0	0	0	0	0	10	0	0	0	0	0	0	0	0	0	0	0	0	0	0
Proteobacteria	Alphaproteobacteria	Rhizobiales	Hyphomicrobiaceae	Rhodoplanes	Unassigned	anoxygenic_photoautotrophy	Fotoautotrofia anoxigenica	0	0	0	0	0	0	0	0	0	0	0	0	0	2	4	0	0	0	0	0	0	0	0	0	0	0	0	0	0	0	0	0
Proteobacteria	Alphaproteobacteria	Rhizobiales	Hyphomicrobiaceae	Rhodoplanes	Unassigned	anoxygenic_photoautotrophy	Fotoautotrofia anoxigenica	0	0	0	0	0	0	0	0	0	0	0	0	0	0	0	0	0	0	0	0	0	0	0	0	0	0	0	30	0	0	0	0
Proteobacteria	Alphaproteobacteria	Rhizobiales	Hyphomicrobiaceae	Rhodoplanes	Unassigned	anoxygenic_photoautotrophy	Fotoautotrofia anoxigenica	0	6	0	0	0	0	0	0	0	0	0	0	0	0	0	0	0	0	0	0	0	0	0	0	0	0	0	0	0	0	0	0
Proteobacteria	Alphaproteobacteria	Rhizobiales	Hyphomicrobiaceae	Rhodoplanes	Unassigned	anoxygenic_photoautotrophy	Fotoautotrofia anoxigenica	0	0	0	0	0	0	0	0	0	0	0	0	0	0	0	0	0	0	0	0	0	0	0	0	0	0	0	20	0	0	0	0
Proteobacteria	Alphaproteobacteria	Rhizobiales	Hyphomicrobiaceae	Rhodoplanes	Unassigned	anoxygenic_photoautotrophy	Fotoautotrofia anoxigenica	0	0	0	0	0	0	0	0	0	0	21	0	0	0	0	0	0	0	0	0	0	0	0	0	0	0	0	0	0	0	0	0
Proteobacteria	Alphaproteobacteria	Rhizobiales	Hyphomicrobiaceae	Rhodoplanes	Unassigned	anoxygenic_photoautotrophy	Fotoautotrofia anoxigenica	0	0	0	0	0	0	0	0	0	0	0	0	0	0	0	0	0	0	0	0	0	0	0	61	41	132	35	45	40	0	95	133
Proteobacteria	Alphaproteobacteria	Rhizobiales	Hyphomicrobiaceae	Rhodoplanes	Unassigned	anoxygenic_photoautotrophy	Fotoautotrofia anoxigenica	0	0	0	0	0	0	0	0	0	0	0	0	0	0	0	0	0	0	0	0	0	0	0	0	0	0	0	0	9	0	0	0
Proteobacteria	Alphaproteobacteria	Rhizobiales	Hyphomicrobiaceae	Rhodoplanes	Unassigned	anoxygenic_photoautotrophy	Fotoautotrofia anoxigenica	0	23	0	0	0	0	0	0	0	0	0	0	0	18	46	0	0	0	31	0	0	0	0	23	56	41	17	34	0	45	0	56
Proteobacteria	Alphaproteobacteria	Rhizobiales	Hyphomicrobiaceae	Rhodoplanes	Unassigned	anoxygenic_photoautotrophy	Fotoautotrofia anoxigenica	0	0	0	0	0	0	0	0	0	0	0	0	0	0	0	0	0	0	0	0	0	0	0	0	67	0	30	32	46	32	0	43
Proteobacteria	Alphaproteobacteria	Rhizobiales	Hyphomicrobiaceae	Rhodoplanes	Unassigned	anoxygenic_photoautotrophy	Fotoautotrofia anoxigenica	0	0	27	0	0	0	0	0	0	0	0	0	0	0	0	0	0	0	0	0	0	0	0	0	0	0	0	0	0	0	0	0
Proteobacteria	Alphaproteobacteria	Rhizobiales	Hyphomicrobiaceae	Rhodoplanes	Unassigned	anoxygenic_photoautotrophy	Fotoautotrofia anoxigenica	0	11	0	0	24	0	0	0	0	0	0	0	0	0	0	0	0	0	0	0	0	0	0	28	23	0	0	0	0	0	21	15
Proteobacteria	Alphaproteobacteria	Rhizobiales	Hyphomicrobiaceae	Rhodoplanes	Unassigned	anoxygenic_photoautotrophy	Fotoautotrofia anoxigenica	0	0	0	14	0	0	0	0	40	12	49	43	22	36	0	19	30	0	0	0	0	0	0	0	0	0	0	0	0	0	0	0
Proteobacteria	Alphaproteobacteria	Rhizobiales	Hyphomicrobiaceae	Rhodoplanes	Unassigned	anoxygenic_photoautotrophy	Fotoautotrofia anoxigenica	0	0	0	0	0	0	47	0	0	0	0	0	0	0	0	0	0	0	0	0	0	0	0	0	0	0	0	0	0	0	24	0
Proteobacteria	Alphaproteobacteria	Rhizobiales	Hyphomicrobiaceae	Rhodoplanes	Unassigned	anoxygenic_photoautotrophy	Fotoautotrofia anoxigenica	0	0	0	0	0	0	7	0	0	0	0	0	0	0	0	0	0	0	0	0	0	0	0	0	0	0	0	0	0	0	0	0
Proteobacteria	Alphaproteobacteria	Rhizobiales	Hyphomicrobiaceae	Rhodoplanes	Unassigned	anoxygenic_photoautotrophy	Fotoautotrofia anoxigenica	0	19	0	0	0	0	0	0	0	0	0	0	0	0	0	0	0	0	0	0	0	0	0	0	0	0	0	0	0	0	0	0
Proteobacteria	Alphaproteobacteria	Rhizobiales	Hyphomicrobiaceae	Rhodoplanes	Unassigned	anoxygenic_photoautotrophy	Fotoautotrofia anoxigenica	0	0	15	0	0	0	0	40	34	31	20	31	34	64	37	16	0	0	0	0	0	0	0	0	0	0	0	0	0	0	0	0
Proteobacteria	Alphaproteobacteria	Rhizobiales	Hyphomicrobiaceae	Rhodoplanes	Unassigned	anoxygenic_photoautotrophy	Fotoautotrofia anoxigenica	0	0	0	1	0	0	0	0	0	0	0	0	0	0	0	0	0	0	0	0	0	0	0	2	0	0	0	0	0	0	0	0
Proteobacteria	Alphaproteobacteria	Rhizobiales	Hyphomicrobiaceae	Rhodoplanes	Unassigned	anoxygenic_photoautotrophy	Fotoautotrofia anoxigenica	0	0	0	0	0	0	27	46	0	13	69	30	30	69	41	42	0	0	0	0	23	0	0	0	0	0	0	0	0	0	0	0
Proteobacteria	Alphaproteobacteria	Rhizobiales	Hyphomicrobiaceae	Rhodoplanes	Unassigned	anoxygenic_photoautotrophy	Fotoautotrofia anoxigenica	0	0	0	0	0	0	0	0	0	0	0	0	0	0	0	0	0	0	0	0	0	0	0	0	0	0	0	20	0	0	10	11
Proteobacteria	Alphaproteobacteria	Rhizobiales	Hyphomicrobiaceae	Rhodoplanes	Unassigned	anoxygenic_photoautotrophy	Fotoautotrofia anoxigenica	0	0	23	94	36	49	80	0	0	0	15	0	21	10	0	20	31	0	0	0	0	35	22	0	0	0	0	0	0	0	0	0
Proteobacteria	Alphaproteobacteria	Rhizobiales	Hyphomicrobiaceae	Rhodoplanes	Unassigned	anoxygenic_photoautotrophy	Fotoautotrofia anoxigenica	0	0	0	0	0	0	0	0	0	0	0	0	0	0	0	0	0	0	0	0	0	0	0	0	0	0	0	0	0	0	0	24
Proteobacteria	Alphaproteobacteria	Rhizobiales	Hyphomicrobiaceae	Rhodoplanes	Unassigned	anoxygenic_photoautotrophy	Fotoautotrofia anoxigenica	0	56	105	48	75	70	52	0	0	0	0	0	0	0	0	0	14	0	0	0	0	0	0	0	0	0	0	0	0	0	0	0
Proteobacteria	Alphaproteobacteria	Rhizobiales	Hyphomicrobiaceae	Rhodoplanes	Unassigned	anoxygenic_photoautotrophy	Fotoautotrofia anoxigenica	0	0	0	0	0	0	0	0	0	0	0	0	0	0	0	0	0	11	0	0	0	0	0	0	0	0	0	0	0	0	0	0
Proteobacteria	Alphaproteobacteria	Rhizobiales	Hyphomicrobiaceae	Rhodoplanes	Unassigned	anoxygenic_photoautotrophy	Fotoautotrofia anoxigenica	0	0	0	0	23	0	0	0	0	0	0	0	0	0	0	0	0	0	0	0	0	0	0	38	116	73	164	108	140	62	137	119
Proteobacteria	Alphaproteobacteria	Rhizobiales	Hyphomicrobiaceae	Rhodoplanes	Unassigned	anoxygenic_photoautotrophy	Fotoautotrofia anoxigenica	0	0	26	0	0	0	0	0	0	0	0	0	0	0	0	0	0	0	0	0	0	0	0	0	0	0	0	0	0	0	0	0
Proteobacteria	Alphaproteobacteria	Rhizobiales	Hyphomicrobiaceae	Rhodoplanes	Unassigned	anoxygenic_photoautotrophy	Fotoautotrofia anoxigenica	0	0	0	26	0	0	0	0	0	0	0	0	0	0	0	0	0	0	0	0	0	0	0	0	0	0	0	0	0	0	0	0
Proteobacteria	Alphaproteobacteria	Rhizobiales	Hyphomicrobiaceae	Rhodoplanes	Unassigned	anoxygenic_photoautotrophy	Fotoautotrofia anoxigenica	0	0	10	0	0	0	0	0	0	0	0	0	0	0	0	0	0	0	0	0	0	0	0	0	0	0	0	0	0	0	0	0
Proteobacteria	Alphaproteobacteria	Rhizobiales	Hyphomicrobiaceae	Rhodoplanes	Unassigned	anoxygenic_photoautotrophy	Fotoautotrofia anoxigenica	0	23	0	0	0	0	0	0	0	0	0	0	0	0	0	0	0	0	0	0	0	0	0	0	0	0	0	0	0	0	0	0
Proteobacteria	Alphaproteobacteria	Rhizobiales	Hyphomicrobiaceae	Rhodoplanes	Unassigned	anoxygenic_photoautotrophy	Fotoautotrofia anoxigenica	0	0	0	0	0	0	41	0	0	0	0	0	0	0	0	0	0	0	0	0	0	0	0	0	0	0	0	0	0	0	0	0
Proteobacteria	Alphaproteobacteria	Rhizobiales	Hyphomicrobiaceae	Rhodoplanes	Unassigned	anoxygenic_photoautotrophy	Fotoautotrofia anoxigenica	0	0	0	0	0	0	0	0	0	0	0	0	0	0	0	0	0	0	0	0	0	0	0	0	0	0	9	18	15	0	0	0
Proteobacteria	Alphaproteobacteria	Rhizobiales	Hyphomicrobiaceae	Rhodoplanes	Unassigned	anoxygenic_photoautotrophy	Fotoautotrofia anoxigenica	0	0	0	0	0	0	0	0	0	0	0	0	0	0	0	0	0	0	0	0	0	0	0	0	31	0	0	0	0	0	0	0
Proteobacteria	Alphaproteobacteria	Rhizobiales	Hyphomicrobiaceae	Rhodoplanes	Unassigned	anoxygenic_photoautotrophy	Fotoautotrofia anoxigenica	0	0	0	0	0	0	0	0	0	0	0	0	0	0	0	0	0	0	0	0	0	0	0	0	0	14	0	0	23	0	13	0
Proteobacteria	Alphaproteobacteria	Rhizobiales	Hyphomicrobiaceae	Rhodoplanes	Unassigned	anoxygenic_photoautotrophy	Fotoautotrofia anoxigenica	37	13	74	78	127	53	25	38	49	0	0	0	40	0	0	24	27	0	0	0	19	32	0	207	293	323	384	329	432	255	266	405
Proteobacteria	Alphaproteobacteria	Rhizobiales	Hyphomicrobiaceae	Rhodoplanes	Unassigned	anoxygenic_photoautotrophy	Fotoautotrofia anoxigenica	0	0	0	0	0	0	0	0	0	0	0	0	0	0	0	0	0	0	0	0	0	0	0	0	0	0	0	0	37	0	0	0
Proteobacteria	Alphaproteobacteria	Rhizobiales	Hyphomicrobiaceae	Rhodoplanes	Unassigned	anoxygenic_photoautotrophy	Fotoautotrofia anoxigenica	0	0	0	0	0	0	42	0	0	0	0	0	0	0	0	0	0	0	0	0	0	0	0	53	52	72	73	70	93	50	45	100
Proteobacteria	Alphaproteobacteria	Rhizobiales	Hyphomicrobiaceae	Rhodoplanes	Unassigned	anoxygenic_photoautotrophy	Fotoautotrofia anoxigenica	0	0	0	0	0	47	114	0	0	0	147	40	0	0	0	0	29	79	20	0	0	0	0	0	0	0	0	0	0	0	0	0
Proteobacteria	Alphaproteobacteria	Rhizobiales	Hyphomicrobiaceae	Rhodoplanes	Unassigned	anoxygenic_photoautotrophy	Fotoautotrofia anoxigenica	0	0	0	0	0	0	0	0	0	0	0	0	0	0	0	0	0	0	0	0	0	0	0	68	112	125	150	119	128	86	111	142
Proteobacteria	Alphaproteobacteria	Rhizobiales	Hyphomicrobiaceae	Rhodoplanes	Unassigned	anoxygenic_photoautotrophy	Fotoautotrofia anoxigenica	0	0	0	0	0	0	0	0	0	0	0	0	0	0	0	0	0	0	0	0	0	0	0	0	0	0	7	0	0	0	0	0
Proteobacteria	Alphaproteobacteria	Rhizobiales	Hyphomicrobiaceae	Rhodoplanes	Unassigned	anoxygenic_photoautotrophy	Fotoautotrofia anoxigenica	0	0	0	0	21	0	0	0	0	0	0	0	0	0	0	0	0	0	0	0	0	0	0	0	0	0	0	0	0	0	0	0
Proteobacteria	Alphaproteobacteria	Rhizobiales	Hyphomicrobiaceae	Rhodoplanes	Unassigned	anoxygenic_photoautotrophy	Fotoautotrofia anoxigenica	0	0	0	0	0	0	0	0	0	0	0	0	0	0	0	0	0	0	0	0	0	0	0	0	0	0	90	54	45	40	40	0
Proteobacteria	Alphaproteobacteria	Rhizobiales	Hyphomicrobiaceae	Rhodoplanes	Unassigned	anoxygenic_photoautotrophy	Fotoautotrofia anoxigenica	0	0	0	0	0	0	43	0	0	0	0	0	0	0	0	0	0	0	0	0	0	0	0	0	0	0	0	0	0	0	0	0
Proteobacteria	Alphaproteobacteria	Rhizobiales	Hyphomicrobiaceae	Rhodoplanes	Unassigned	anoxygenic_photoautotrophy	Fotoautotrofia anoxigenica	0	0	0	0	0	0	0	0	0	0	0	0	0	0	0	0	0	0	0	0	0	0	0	0	0	0	0	0	47	0	0	0
Proteobacteria	Alphaproteobacteria	Rhizobiales	Hyphomicrobiaceae	Rhodoplanes	Unassigned	anoxygenic_photoautotrophy	Fotoautotrofia anoxigenica	0	0	0	0	0	0	0	0	0	0	0	0	0	0	0	0	0	0	0	0	0	0	0	0	0	0	0	0	0	0	25	0
Proteobacteria	Alphaproteobacteria	Rhizobiales	Hyphomicrobiaceae	Rhodoplanes	Unassigned	anoxygenic_photoautotrophy	Fotoautotrofia anoxigenica	0	0	0	0	56	0	74	0	0	0	68	34	0	0	0	0	0	52	0	0	0	0	0	60	42	76	78	84	114	146	178	138
Proteobacteria	Alphaproteobacteria	Rhizobiales	Hyphomicrobiaceae	Rhodoplanes	Unassigned	anoxygenic_photoautotrophy	Fotoautotrofia anoxigenica	0	0	0	0	0	0	0	0	0	0	0	0	0	0	0	0	0	0	0	0	0	0	0	0	0	25	29	31	31	17	9	18
Proteobacteria	Alphaproteobacteria	Rhizobiales	Hyphomicrobiaceae	Rhodoplanes	Unassigned	anoxygenic_photoautotrophy	Fotoautotrofia anoxigenica	0	0	0	0	0	0	0	0	0	0	0	0	0	0	0	0	0	0	0	0	0	15	0	0	0	0	0	0	0	0	0	0
Proteobacteria	Betaproteobacteria	Burkholderiales	Comamonadaceae	Rubrivivax	gelatinosus	anoxygenic_photoautotrophy	Fotoautotrofia anoxigenica	0	11	0	0	0	0	0	0	0	0	0	0	0	0	0	0	0	0	0	0	0	0	0	0	0	0	0	0	0	0	0	0
Proteobacteria	Alphaproteobacteria	Rhizobiales	Hyphomicrobiaceae	Rhodoplanes	Unassigned	anoxygenic_photoautotrophy	Fotoautotrofia anoxigenica	0	0	0	0	0	0	0	0	0	0	0	0	0	0	0	0	0	0	0	0	0	0	0	0	28	67	27	0	27	31	39	67
Proteobacteria	Alphaproteobacteria	Rhizobiales	Hyphomicrobiaceae	Rhodoplanes	Unassigned	anoxygenic_photoautotrophy	Fotoautotrofia anoxigenica	0	0	0	0	0	0	0	27	15	0	0	0	0	22	36	0	0	0	0	0	0	0	0	0	0	0	0	0	0	0	0	0
Proteobacteria	Alphaproteobacteria	Rhizobiales	Methylocystaceae	Rhodoblastus	acidophilus	anoxygenic_photoautotrophy	Fotoautotrofia anoxigenica	0	0	0	0	0	0	0	0	0	0	0	0	0	0	0	11	0	0	0	0	0	0	0	0	0	0	0	0	0	0	0	0
Proteobacteria	Betaproteobacteria	Burkholderiales	Comamonadaceae	Rubrivivax	gelatinosus	anoxygenic_photoautotrophy	Fotoautotrofia anoxigenica	0	0	9	10	0	0	8	0	0	0	39	18	12	0	13	0	0	0	0	0	0	0	0	0	0	0	0	0	0	0	0	0
Proteobacteria	Alphaproteobacteria	Rhizobiales	Hyphomicrobiaceae	Rhodoplanes	Unassigned	anoxygenic_photoautotrophy	Fotoautotrofia anoxigenica	0	0	0	0	0	0	0	46	0	82	0	0	0	0	0	0	0	0	0	0	0	0	0	209	279	288	359	238	392	154	246	324
Proteobacteria	Alphaproteobacteria	Rhizobiales	Hyphomicrobiaceae	Rhodoplanes	Unassigned	anoxygenic_photoautotrophy	Fotoautotrofia anoxigenica	0	0	0	17	0	0	0	0	0	0	0	0	0	0	0	0	0	0	0	0	0	0	0	0	0	0	0	0	0	0	0	0
Proteobacteria	Alphaproteobacteria	Rhizobiales	Hyphomicrobiaceae	Rhodoplanes	Unassigned	anoxygenic_photoautotrophy	Fotoautotrofia anoxigenica	16	0	0	0	37	0	24	0	0	0	0	56	0	0	0	0	32	0	28	0	0	0	0	69	100	72	116	136	115	110	141	118
Proteobacteria	Alphaproteobacteria	Rhizobiales	Hyphomicrobiaceae	Rhodoplanes	Unassigned	anoxygenic_photoautotrophy	Fotoautotrofia anoxigenica	0	0	14	0	0	0	0	0	0	0	0	0	0	0	0	0	0	0	0	0	0	0	0	0	0	0	0	0	0	0	0	0
Proteobacteria	Betaproteobacteria	Burkholderiales	Comamonadaceae	Rubrivivax	gelatinosus	anoxygenic_photoautotrophy	Fotoautotrofia anoxigenica	0	0	0	0	0	0	0	0	0	0	0	0	0	0	0	0	0	12	0	0	0	0	0	0	0	0	0	0	0	0	0	0
Proteobacteria	Alphaproteobacteria	Rhizobiales	Hyphomicrobiaceae	Rhodoplanes	Unassigned	anoxygenic_photoautotrophy	Fotoautotrofia anoxigenica	0	0	0	0	0	0	0	0	0	0	0	0	0	0	0	0	0	0	0	0	0	21	0	0	0	0	0	0	0	0	0	0
Proteobacteria	Alphaproteobacteria	Rhizobiales	Hyphomicrobiaceae	Rhodoplanes	Unassigned	anoxygenic_photoautotrophy	Fotoautotrofia anoxigenica	0	0	0	0	0	0	0	94	21	17	22	29	19	52	30	0	0	0	0	0	0	0	0	0	0	0	0	0	0	0	0	0
Proteobacteria	Alphaproteobacteria	Rhizobiales	Hyphomicrobiaceae	Rhodoplanes	Unassigned	anoxygenic_photoautotrophy	Fotoautotrofia anoxigenica	0	0	0	0	0	0	0	0	0	0	0	0	0	0	10	0	0	0	0	0	0	0	0	0	0	0	0	0	0	0	0	0
Proteobacteria	Alphaproteobacteria	Rhizobiales	Hyphomicrobiaceae	Rhodoplanes	Unassigned	anoxygenic_photoautotrophy	Fotoautotrofia anoxigenica	0	0	0	0	0	0	0	0	0	0	17	0	0	0	0	0	0	0	0	0	0	0	0	0	0	0	0	0	0	0	0	0
Proteobacteria	Alphaproteobacteria	Rhizobiales	Hyphomicrobiaceae	Rhodoplanes	Unassigned	anoxygenic_photoautotrophy	Fotoautotrofia anoxigenica	0	0	0	0	0	0	0	0	0	0	0	0	0	0	0	0	0	0	0	0	0	0	0	20	29	24	61	59	46	17	36	62
Proteobacteria	Alphaproteobacteria	Rhizobiales	Hyphomicrobiaceae	Rhodoplanes	Unassigned	anoxygenic_photoautotrophy	Fotoautotrofia anoxigenica	0	0	0	0	0	0	0	0	0	0	0	0	0	0	0	0	21	0	0	0	0	0	9	0	0	0	0	0	0	0	0	0
Proteobacteria	Alphaproteobacteria	Rhizobiales	Hyphomicrobiaceae	Rhodoplanes	Unassigned	anoxygenic_photoautotrophy	Fotoautotrofia anoxigenica	0	0	0	0	0	0	0	0	0	0	0	0	0	0	0	0	0	0	0	0	0	0	0	73	118	85	115	104	106	45	96	101
Proteobacteria	Alphaproteobacteria	Rhizobiales	Hyphomicrobiaceae	Rhodoplanes	Unassigned	anoxygenic_photoautotrophy	Fotoautotrofia anoxigenica	0	0	0	0	0	0	0	0	0	0	0	0	0	0	0	0	0	0	0	0	0	0	0	121	140	129	173	110	195	99	146	168
Proteobacteria	Alphaproteobacteria	Rhizobiales	Hyphomicrobiaceae	Rhodoplanes	Unassigned	anoxygenic_photoautotrophy	Fotoautotrofia anoxigenica	0	0	0	0	0	0	0	0	0	0	0	0	0	0	0	0	0	0	0	0	0	0	0	35	34	24	45	61	82	62	53	66
Proteobacteria	Alphaproteobacteria	Rhizobiales	Hyphomicrobiaceae	Rhodoplanes	Unassigned	anoxygenic_photoautotrophy	Fotoautotrofia anoxigenica	0	17	0	0	0	0	0	0	0	0	0	0	0	0	0	0	0	0	0	0	0	0	0	0	0	0	0	0	0	0	0	0
Proteobacteria	Alphaproteobacteria	Rhizobiales	Hyphomicrobiaceae	Rhodoplanes	Unassigned	anoxygenic_photoautotrophy	Fotoautotrofia anoxigenica	0	0	0	0	0	0	0	0	0	0	0	0	0	0	0	0	0	0	0	0	0	0	0	0	0	0	38	0	38	0	0	0
Proteobacteria	Alphaproteobacteria	Rhizobiales	Hyphomicrobiaceae	Rhodoplanes	Unassigned	anoxygenic_photoautotrophy	Fotoautotrofia anoxigenica	26	0	13	0	81	43	0	0	0	24	0	46	0	0	0	0	34	0	18	0	0	0	0	175	324	313	326	315	373	223	322	476
Proteobacteria	Alphaproteobacteria	Rhizobiales	Hyphomicrobiaceae	Rhodoplanes	Unassigned	anoxygenic_photoautotrophy	Fotoautotrofia anoxigenica	0	24	0	0	0	0	0	0	0	0	0	0	0	0	0	0	0	0	0	0	0	0	0	0	0	0	0	0	0	0	0	0
Proteobacteria	Alphaproteobacteria	Rhizobiales	Hyphomicrobiaceae	Rhodoplanes	Unassigned	anoxygenic_photoautotrophy	Fotoautotrofia anoxigenica	0	0	0	0	0	0	0	0	0	0	0	0	0	0	0	0	0	0	0	0	0	0	0	0	0	0	0	0	0	14	0	0
Proteobacteria	Alphaproteobacteria	Rhizobiales	Hyphomicrobiaceae	Rhodoplanes	Unassigned	anoxygenic_photoautotrophy	Fotoautotrofia anoxigenica	0	0	0	0	34	0	0	0	0	0	0	0	0	0	0	0	0	0	0	0	0	0	0	94	167	157	263	272	211	147	231	184
Proteobacteria	Alphaproteobacteria	Rhizobiales	Hyphomicrobiaceae	Rhodoplanes	Unassigned	anoxygenic_photoautotrophy	Fotoautotrofia anoxigenica	0	0	0	0	0	0	0	0	0	0	0	0	0	0	0	0	0	0	0	0	0	10	0	0	0	0	0	0	0	0	0	0
Proteobacteria	Alphaproteobacteria	Rhizobiales	Hyphomicrobiaceae	Rhodoplanes	Unassigned	anoxygenic_photoautotrophy	Fotoautotrofia anoxigenica	29	18	66	78	109	0	97	92	41	0	132	127	112	73	69	60	66	58	71	20	0	0	0	158	202	224	227	207	288	108	269	251
Proteobacteria	Alphaproteobacteria	Rhizobiales	Hyphomicrobiaceae	Rhodoplanes	Unassigned	anoxygenic_photoautotrophy	Fotoautotrofia anoxigenica	0	18	0	0	0	0	0	0	0	0	0	0	0	0	0	0	0	0	0	0	0	0	0	0	0	0	0	0	0	0	0	0
Proteobacteria	Alphaproteobacteria	Rhizobiales	Hyphomicrobiaceae	Rhodoplanes	Unassigned	anoxygenic_photoautotrophy	Fotoautotrofia anoxigenica	0	0	0	0	0	0	0	0	0	0	0	0	0	0	0	0	0	0	0	0	0	0	0	0	0	0	0	0	0	12	7	0
Proteobacteria	Alphaproteobacteria	Rhizobiales	Hyphomicrobiaceae	Rhodoplanes	Unassigned	anoxygenic_photoautotrophy	Fotoautotrofia anoxigenica	0	0	0	0	0	0	22	0	0	0	0	0	0	0	0	0	0	0	0	0	0	0	0	0	0	0	0	0	0	0	0	0
Proteobacteria	Alphaproteobacteria	Rhizobiales	Hyphomicrobiaceae	Rhodoplanes	Unassigned	anoxygenic_photoautotrophy	Fotoautotrofia anoxigenica	0	0	0	0	0	0	0	0	0	0	0	0	0	0	0	0	0	0	0	0	0	0	0	0	19	0	8	0	0	0	0	0
Proteobacteria	Alphaproteobacteria	Rhizobiales	Hyphomicrobiaceae	Rhodoplanes	Unassigned	anoxygenic_photoautotrophy	Fotoautotrofia anoxigenica	0	0	65	81	0	0	91	186	139	134	338	276	146	151	98	136	68	82	44	13	0	0	0	95	94	0	106	77	71	61	68	70
Proteobacteria	Alphaproteobacteria	Rhizobiales	Hyphomicrobiaceae	Rhodoplanes	Unassigned	anoxygenic_photoautotrophy	Fotoautotrofia anoxigenica	0	9	0	0	0	0	0	0	0	0	0	0	0	0	0	0	0	0	0	0	0	0	0	0	0	0	0	0	0	0	0	0
Proteobacteria	Alphaproteobacteria	Rhizobiales	Hyphomicrobiaceae	Rhodoplanes	Unassigned	anoxygenic_photoautotrophy	Fotoautotrofia anoxigenica	0	0	0	0	0	0	0	0	0	0	0	0	0	0	0	0	0	0	0	0	0	0	55	0	0	0	0	0	0	0	0	0
Proteobacteria	Alphaproteobacteria	Rhizobiales	Hyphomicrobiaceae	Rhodoplanes	Unassigned	anoxygenic_photoautotrophy	Fotoautotrofia anoxigenica	0	0	0	0	0	0	0	12	0	0	0	0	0	0	0	0	0	0	0	0	0	0	0	0	0	0	0	0	0	0	0	0
Proteobacteria	Alphaproteobacteria	Rhizobiales	Hyphomicrobiaceae	Rhodoplanes	Unassigned	anoxygenic_photoautotrophy	Fotoautotrofia anoxigenica	0	0	0	0	0	0	0	0	0	0	0	0	0	0	0	0	0	0	0	0	0	0	0	0	0	33	0	0	23	0	18	19
Proteobacteria	Alphaproteobacteria	Rhizobiales	Hyphomicrobiaceae	Rhodoplanes	Unassigned	anoxygenic_photoautotrophy	Fotoautotrofia anoxigenica	0	0	0	0	0	0	0	0	0	0	0	0	0	0	0	0	0	0	0	0	0	53	0	0	0	0	0	0	0	0	0	25
Proteobacteria	Alphaproteobacteria	Rhizobiales	Hyphomicrobiaceae	Rhodoplanes	Unassigned	anoxygenic_photoautotrophy	Fotoautotrofia anoxigenica	34	133	194	228	226	160	750	0	21	32	118	46	44	0	59	41	157	128	32	30	25	112	17	190	124	250	169	176	147	373	164	234
Proteobacteria	Alphaproteobacteria	Rhizobiales	Hyphomicrobiaceae	Rhodoplanes	Unassigned	anoxygenic_photoautotrophy	Fotoautotrofia anoxigenica	0	0	66	65	43	0	73	0	0	0	0	0	0	14	0	18	23	0	0	0	0	83	0	0	0	10	0	0	0	0	0	0
Proteobacteria	Alphaproteobacteria	Rhizobiales	Hyphomicrobiaceae	Rhodoplanes	Unassigned	anoxygenic_photoautotrophy	Fotoautotrofia anoxigenica	0	0	0	0	0	0	0	0	0	0	0	0	0	0	0	0	0	0	0	0	0	8	0	0	0	0	0	0	0	0	0	0
Proteobacteria	Alphaproteobacteria	Rhizobiales	Hyphomicrobiaceae	Rhodoplanes	Unassigned	anoxygenic_photoautotrophy	Fotoautotrofia anoxigenica	0	0	40	26	0	0	0	0	0	0	0	0	0	0	0	0	0	0	0	0	0	0	0	0	0	13	0	0	0	0	0	0
Proteobacteria	Alphaproteobacteria	Rhizobiales	Hyphomicrobiaceae	Rhodoplanes	Unassigned	anoxygenic_photoautotrophy	Fotoautotrofia anoxigenica	0	0	0	0	0	0	0	0	0	0	0	0	0	0	0	0	0	0	0	0	0	0	0	0	0	0	0	0	3	0	0	0
Proteobacteria	Alphaproteobacteria	Rhizobiales	Hyphomicrobiaceae	Rhodoplanes	Unassigned	anoxygenic_photoautotrophy	Fotoautotrofia anoxigenica	0	0	0	0	0	0	0	0	0	0	0	0	0	0	0	20	0	0	0	0	0	0	0	0	0	0	0	0	0	0	0	0
Proteobacteria	Alphaproteobacteria	Rhizobiales	Hyphomicrobiaceae	Rhodoplanes	Unassigned	anoxygenic_photoautotrophy	Fotoautotrofia anoxigenica	17	0	0	25	84	0	0	0	0	0	0	0	0	0	0	0	0	0	0	0	0	0	0	0	0	25	11	28	50	20	30	41
Proteobacteria	Alphaproteobacteria	Rhizobiales	Hyphomicrobiaceae	Rhodoplanes	Unassigned	anoxygenic_photoautotrophy	Fotoautotrofia anoxigenica	0	0	0	0	0	48	0	0	0	0	0	0	0	0	0	0	0	0	0	0	0	0	0	0	0	26	0	0	0	0	47	0
Proteobacteria	Alphaproteobacteria	Rhizobiales	Hyphomicrobiaceae	Rhodoplanes	Unassigned	anoxygenic_photoautotrophy	Fotoautotrofia anoxigenica	0	0	0	0	0	0	0	0	0	0	0	0	16	0	0	0	0	0	0	0	0	0	0	0	0	0	0	0	0	0	0	0
Proteobacteria	Alphaproteobacteria	Rhizobiales	Hyphomicrobiaceae	Rhodoplanes	Unassigned	anoxygenic_photoautotrophy	Fotoautotrofia anoxigenica	0	0	0	0	0	0	0	0	0	0	0	0	0	0	0	0	0	0	0	0	0	0	0	0	0	0	0	0	0	51	0	0
Proteobacteria	Alphaproteobacteria	Rhizobiales	Hyphomicrobiaceae	Rhodoplanes	Unassigned	anoxygenic_photoautotrophy	Fotoautotrofia anoxigenica	0	0	0	0	0	0	0	0	0	0	0	0	0	0	0	0	0	0	0	0	0	0	0	37	35	0	39	0	0	21	22	31
Proteobacteria	Alphaproteobacteria	Rhizobiales	Hyphomicrobiaceae	Rhodoplanes	Unassigned	anoxygenic_photoautotrophy	Fotoautotrofia anoxigenica	0	0	13	0	0	0	0	0	38	0	0	0	0	0	0	37	0	0	0	0	0	0	0	0	0	0	0	0	0	0	0	0
Proteobacteria	Alphaproteobacteria	Rhizobiales	Hyphomicrobiaceae	Rhodoplanes	Unassigned	anoxygenic_photoautotrophy	Fotoautotrofia anoxigenica	0	0	0	0	0	0	0	0	0	0	0	0	0	0	0	0	0	0	0	0	0	0	0	38	101	44	130	168	246	36	60	77
Proteobacteria	Alphaproteobacteria	Rhizobiales	Hyphomicrobiaceae	Rhodoplanes	Unassigned	anoxygenic_photoautotrophy	Fotoautotrofia anoxigenica	0	0	0	0	0	0	0	0	0	0	0	0	0	0	0	0	0	0	0	0	0	0	0	0	43	0	72	36	35	0	0	0
Proteobacteria	Alphaproteobacteria	Rhizobiales	Hyphomicrobiaceae	Rhodoplanes	Unassigned	anoxygenic_photoautotrophy	Fotoautotrofia anoxigenica	0	0	0	0	0	0	0	0	0	0	36	0	0	0	0	0	0	0	0	0	0	0	0	0	0	0	0	0	0	0	0	0
Proteobacteria	Alphaproteobacteria	Rhizobiales	Hyphomicrobiaceae	Rhodoplanes	Unassigned	anoxygenic_photoautotrophy	Fotoautotrofia anoxigenica	0	0	7	0	0	0	0	0	0	0	0	0	0	0	0	0	0	0	0	0	0	0	0	0	0	0	0	0	0	0	0	0
Proteobacteria	Alphaproteobacteria	Rhizobiales	Hyphomicrobiaceae	Rhodoplanes	Unassigned	anoxygenic_photoautotrophy	Fotoautotrofia anoxigenica	0	0	0	0	0	0	0	0	0	0	0	0	0	0	0	0	0	0	0	0	0	0	0	0	21	0	22	14	0	0	8	0
Proteobacteria	Alphaproteobacteria	Rhizobiales	Hyphomicrobiaceae	Rhodoplanes	Unassigned	anoxygenic_photoautotrophy	Fotoautotrofia anoxigenica	0	0	0	0	0	0	0	8	0	0	0	0	0	0	0	0	0	0	0	0	0	0	0	0	0	0	17	0	0	0	0	0
Proteobacteria	Alphaproteobacteria	Rhizobiales	Hyphomicrobiaceae	Rhodoplanes	Unassigned	anoxygenic_photoautotrophy	Fotoautotrofia anoxigenica	0	0	0	33	45	27	0	0	0	19	0	0	0	0	0	0	0	0	0	0	0	0	0	109	125	118	153	108	94	155	150	178
Proteobacteria	Alphaproteobacteria	Rhizobiales	Hyphomicrobiaceae	Rhodoplanes	Unassigned	anoxygenic_photoautotrophy	Fotoautotrofia anoxigenica	0	0	0	6	0	0	0	0	0	7	0	0	0	0	0	11	0	0	0	0	0	0	0	0	0	0	0	0	0	0	0	0
Proteobacteria	Alphaproteobacteria	Rhizobiales	Hyphomicrobiaceae	Rhodoplanes	Unassigned	anoxygenic_photoautotrophy	Fotoautotrofia anoxigenica	0	0	0	0	0	0	0	0	0	0	0	0	0	19	0	0	0	0	0	0	0	0	0	0	0	0	0	0	0	0	0	0
Proteobacteria	Betaproteobacteria	Burkholderiales	Comamonadaceae	Rubrivivax	gelatinosus	anoxygenic_photoautotrophy	Fotoautotrofia anoxigenica	0	0	4	0	0	0	0	0	0	0	0	0	0	0	25	0	0	0	0	0	0	0	0	1	0	10	9	3	9	7	4	1
Proteobacteria	Alphaproteobacteria	Rhizobiales	Hyphomicrobiaceae	Rhodoplanes	Unassigned	anoxygenic_photoautotrophy	Fotoautotrofia anoxigenica	0	0	0	0	0	0	0	0	0	0	0	0	0	0	0	0	0	0	0	0	0	0	0	0	0	0	0	0	20	0	0	0
Proteobacteria	Alphaproteobacteria	Rhizobiales	Hyphomicrobiaceae	Rhodoplanes	Unassigned	anoxygenic_photoautotrophy	Fotoautotrofia anoxigenica	0	0	13	0	0	0	0	0	0	0	0	0	0	0	0	0	0	0	0	0	0	0	0	0	0	0	0	0	0	0	0	0
Proteobacteria	Alphaproteobacteria	Rhizobiales	Hyphomicrobiaceae	Rhodoplanes	Unassigned	anoxygenic_photoautotrophy	Fotoautotrofia anoxigenica	0	0	0	0	0	0	0	0	0	0	21	0	0	0	0	0	0	0	0	0	0	0	0	0	0	0	0	0	0	0	0	0
Proteobacteria	Alphaproteobacteria	Rhizobiales	Hyphomicrobiaceae	Rhodoplanes	Unassigned	anoxygenic_photoautotrophy	Fotoautotrofia anoxigenica	0	0	0	0	0	0	0	0	0	0	0	0	0	0	0	15	0	0	0	0	0	0	0	0	0	0	0	0	0	0	0	0
Proteobacteria	Alphaproteobacteria	Rhizobiales	Hyphomicrobiaceae	Rhodoplanes	Unassigned	anoxygenic_photoautotrophy	Fotoautotrofia anoxigenica	0	0	0	0	0	0	0	0	0	0	0	0	0	0	0	0	0	0	0	0	0	0	0	0	40	0	23	16	26	9	0	14
Proteobacteria	Alphaproteobacteria	Rhizobiales	Hyphomicrobiaceae	Rhodoplanes	Unassigned	anoxygenic_photoautotrophy	Fotoautotrofia anoxigenica	0	0	0	0	0	0	0	0	0	0	0	0	0	0	0	0	0	0	0	0	0	0	35	0	0	0	0	0	0	0	0	0
Proteobacteria	Alphaproteobacteria	Rhizobiales	Hyphomicrobiaceae	Rhodoplanes	Unassigned	anoxygenic_photoautotrophy	Fotoautotrofia anoxigenica	0	0	0	0	0	0	0	0	0	0	0	0	0	0	0	0	9	0	0	0	0	0	0	0	0	0	0	0	0	0	0	0
Proteobacteria	Alphaproteobacteria	Rhizobiales	Hyphomicrobiaceae	Rhodoplanes	Unassigned	anoxygenic_photoautotrophy	Fotoautotrofia anoxigenica	0	0	0	0	0	0	54	0	0	0	0	0	0	0	0	0	0	0	0	0	0	0	0	0	0	46	0	0	0	46	37	40
Proteobacteria	Alphaproteobacteria	Rhizobiales	Hyphomicrobiaceae	Rhodoplanes	Unassigned	anoxygenic_photoautotrophy	Fotoautotrofia anoxigenica	0	0	0	21	29	28	25	0	0	0	0	0	0	0	0	0	0	0	0	0	0	0	0	0	0	0	0	0	0	0	0	0
Proteobacteria	Alphaproteobacteria	Rhizobiales	Hyphomicrobiaceae	Rhodoplanes	Unassigned	anoxygenic_photoautotrophy	Fotoautotrofia anoxigenica	0	0	0	0	0	0	0	0	30	27	0	0	21	0	0	0	0	0	0	0	0	0	0	0	0	0	0	0	0	0	0	0
Proteobacteria	Alphaproteobacteria	Rhizobiales	Hyphomicrobiaceae	Rhodoplanes	Unassigned	anoxygenic_photoautotrophy	Fotoautotrofia anoxigenica	0	0	0	0	0	0	0	0	0	0	0	0	0	0	0	0	0	0	0	0	0	0	0	0	26	0	21	24	15	0	0	0
Proteobacteria	Alphaproteobacteria	Rhizobiales	Hyphomicrobiaceae	Rhodoplanes	Unassigned	anoxygenic_photoautotrophy	Fotoautotrofia anoxigenica	0	0	8	0	0	0	0	0	0	0	0	0	0	0	0	0	0	0	0	0	0	0	0	0	0	0	0	0	0	0	0	0
Proteobacteria	Alphaproteobacteria	Rhizobiales	Hyphomicrobiaceae	Rhodoplanes	Unassigned	anoxygenic_photoautotrophy	Fotoautotrofia anoxigenica	0	0	0	0	29	26	58	0	0	0	0	0	0	0	0	0	16	0	0	0	0	0	0	48	63	55	58	59	73	48	66	54
Proteobacteria	Alphaproteobacteria	Rhizobiales	Hyphomicrobiaceae	Rhodoplanes	Unassigned	anoxygenic_photoautotrophy	Fotoautotrofia anoxigenica	0	0	0	0	0	0	0	33	0	0	0	19	0	0	33	0	0	0	0	0	0	0	0	0	0	0	0	0	0	0	0	0
Proteobacteria	Alphaproteobacteria	Rhizobiales	Hyphomicrobiaceae	Rhodoplanes	Unassigned	anoxygenic_photoautotrophy	Fotoautotrofia anoxigenica	0	0	0	0	0	0	0	0	0	0	0	0	0	0	0	0	0	0	0	0	0	0	8	0	0	0	0	0	0	0	0	0
Proteobacteria	Alphaproteobacteria	Rhizobiales	Hyphomicrobiaceae	Rhodoplanes	Unassigned	anoxygenic_photoautotrophy	Fotoautotrofia anoxigenica	0	0	0	0	0	0	0	19	0	0	42	19	12	16	16	28	0	0	0	0	0	0	0	0	0	0	0	0	0	0	0	0
Proteobacteria	Alphaproteobacteria	Rhizobiales	Hyphomicrobiaceae	Rhodoplanes	Unassigned	anoxygenic_photoautotrophy	Fotoautotrofia anoxigenica	0	0	25	15	34	25	0	0	0	0	0	0	0	0	0	0	10	0	0	0	0	0	0	0	0	0	0	0	0	0	0	0
Proteobacteria	Alphaproteobacteria	Rhizobiales	Hyphomicrobiaceae	Rhodoplanes	Unassigned	anoxygenic_photoautotrophy	Fotoautotrofia anoxigenica	0	0	0	0	0	0	0	0	0	0	0	0	0	0	0	0	0	0	0	0	0	0	0	0	0	0	0	0	0	120	0	0
Proteobacteria	Alphaproteobacteria	Rhizobiales	Hyphomicrobiaceae	Rhodoplanes	Unassigned	anoxygenic_photoautotrophy	Fotoautotrofia anoxigenica	0	0	10	0	0	0	0	0	0	0	0	0	0	0	0	0	0	0	0	0	0	0	0	0	0	0	0	0	0	0	0	0
Proteobacteria	Alphaproteobacteria	Rhizobiales	Hyphomicrobiaceae	Rhodoplanes	Unassigned	anoxygenic_photoautotrophy	Fotoautotrofia anoxigenica	0	0	30	0	0	0	0	0	0	0	0	0	0	0	0	0	0	0	0	0	0	0	0	0	0	0	0	0	0	0	0	0
Proteobacteria	Alphaproteobacteria	Rhizobiales	Hyphomicrobiaceae	Rhodoplanes	Unassigned	anoxygenic_photoautotrophy	Fotoautotrofia anoxigenica	0	0	0	0	0	0	0	0	0	0	0	0	0	0	0	0	0	0	0	0	0	0	0	0	0	0	0	0	0	0	16	15
Proteobacteria	Alphaproteobacteria	Rhizobiales	Hyphomicrobiaceae	Rhodoplanes	Unassigned	anoxygenic_photoautotrophy	Fotoautotrofia anoxigenica	0	0	0	0	0	0	0	0	0	0	0	0	0	0	0	0	0	0	0	0	0	0	0	32	67	38	74	117	68	38	51	67
Proteobacteria	Alphaproteobacteria	Rhizobiales	Hyphomicrobiaceae	Rhodomicrobium	vannielii	anoxygenic_photoautotrophy_Fe_o	Fotoautotrofia anoxigenica	0	0	0	0	0	0	0	0	0	0	0	0	0	0	0	0	0	10	0	0	0	0	0	0	0	0	0	0	0	0	0	0
Proteobacteria	Alphaproteobacteria	Rhizobiales	Hyphomicrobiaceae	Rhodomicrobium	vannielii	anoxygenic_photoautotrophy_Fe_o	Fotoautotrofia anoxigenica	0	0	27	36	0	0	0	0	0	0	0	0	18	0	0	28	0	0	0	0	0	0	0	9	9	15	0	0	0	8	0	9
Proteobacteria	Alphaproteobacteria	Rhizobiales	Hyphomicrobiaceae	Rhodomicrobium	vannielii	anoxygenic_photoautotrophy_Fe_o	Fotoautotrofia anoxigenica	0	0	21	35	0	13	0	0	39	0	0	0	0	0	0	0	0	0	0	0	0	0	0	20	14	27	26	23	29	12	19	18
Proteobacteria	Alphaproteobacteria	Rhizobiales	Hyphomicrobiaceae	Rhodoplanes	Unassigned	anoxygenic_photoautotrophy_S_ox	Fotoautotrofia anoxigenica	0	0	0	0	0	0	0	0	0	0	0	0	26	41	0	0	0	0	0	0	0	0	0	0	0	0	0	0	0	0	0	0
Proteobacteria	Alphaproteobacteria	Rhizobiales	Hyphomicrobiaceae	Rhodoplanes	Unassigned	anoxygenic_photoautotrophy_S_ox	Fotoautotrofia anoxigenica	0	0	0	0	0	0	27	46	0	13	69	30	30	69	41	42	0	0	0	0	23	0	0	0	0	0	0	0	0	0	0	0
Proteobacteria	Alphaproteobacteria	Rhizobiales	Hyphomicrobiaceae	Rhodoplanes	Unassigned	anoxygenic_photoautotrophy_S_ox	Fotoautotrofia anoxigenica	0	0	0	0	0	0	0	0	0	0	0	0	0	0	0	0	0	0	0	0	0	0	0	35	34	24	45	61	82	62	53	66
Proteobacteria	Alphaproteobacteria	Rhizobiales	Hyphomicrobiaceae	Rhodoplanes	Unassigned	anoxygenic_photoautotrophy_S_ox	Fotoautotrofia anoxigenica	0	18	23	37	0	0	25	0	0	0	0	0	0	0	0	0	0	12	0	0	0	0	0	0	0	0	0	14	0	0	0	0
Proteobacteria	Alphaproteobacteria	Rhizobiales	Hyphomicrobiaceae	Rhodoplanes	Unassigned	anoxygenic_photoautotrophy_S_ox	Fotoautotrofia anoxigenica	0	0	0	0	0	0	0	0	0	0	0	0	0	0	0	0	0	0	0	0	0	0	0	0	0	0	0	20	0	0	10	11
Proteobacteria	Alphaproteobacteria	Rhizobiales	Hyphomicrobiaceae	Rhodoplanes	Unassigned	anoxygenic_photoautotrophy_S_ox	Fotoautotrofia anoxigenica	0	0	23	94	36	49	80	0	0	0	15	0	21	10	0	20	31	0	0	0	0	35	22	0	0	0	0	0	0	0	0	0
Proteobacteria	Alphaproteobacteria	Rhizobiales	Hyphomicrobiaceae	Rhodoplanes	Unassigned	anoxygenic_photoautotrophy_S_ox	Fotoautotrofia anoxigenica	0	0	0	0	0	0	0	0	11	0	0	0	0	0	0	0	0	0	0	0	0	0	0	0	0	0	0	0	0	0	0	0
Proteobacteria	Alphaproteobacteria	Rhizobiales	Hyphomicrobiaceae	Rhodoplanes	Unassigned	anoxygenic_photoautotrophy_S_ox	Fotoautotrofia anoxigenica	0	56	105	48	75	70	52	0	0	0	0	0	0	0	0	0	14	0	0	0	0	0	0	0	0	0	0	0	0	0	0	0
Proteobacteria	Alphaproteobacteria	Rhizobiales	Hyphomicrobiaceae	Rhodoplanes	Unassigned	anoxygenic_photoautotrophy_S_ox	Fotoautotrofia anoxigenica	0	0	0	0	0	0	0	0	0	10	0	0	0	0	0	0	0	0	0	0	0	0	0	0	0	0	0	0	0	0	0	0
Proteobacteria	Alphaproteobacteria	Rhizobiales	Hyphomicrobiaceae	Rhodoplanes	Unassigned	anoxygenic_photoautotrophy_S_ox	Fotoautotrofia anoxigenica	0	0	0	0	0	0	0	0	0	0	0	0	0	0	0	0	0	0	0	0	0	0	8	0	0	0	0	0	0	0	0	0
Proteobacteria	Alphaproteobacteria	Rhizobiales	Hyphomicrobiaceae	Rhodoplanes	Unassigned	anoxygenic_photoautotrophy_S_ox	Fotoautotrofia anoxigenica	0	0	0	0	0	0	0	0	0	0	15	0	11	19	23	0	0	0	0	0	0	0	0	0	0	0	0	0	0	0	0	0
Proteobacteria	Alphaproteobacteria	Rhizobiales	Hyphomicrobiaceae	Rhodoplanes	Unassigned	anoxygenic_photoautotrophy_S_ox	Fotoautotrofia anoxigenica	0	0	0	0	0	0	0	0	0	0	0	0	0	0	0	0	0	0	0	0	0	0	0	0	0	0	19	0	0	0	0	0
Proteobacteria	Alphaproteobacteria	Rhizobiales	Hyphomicrobiaceae	Rhodoplanes	Unassigned	anoxygenic_photoautotrophy_S_ox	Fotoautotrofia anoxigenica	0	0	30	0	0	0	56	0	0	0	0	0	0	0	0	0	0	0	0	0	0	0	0	52	50	98	73	54	75	50	98	78
Proteobacteria	Alphaproteobacteria	Rhizobiales	Hyphomicrobiaceae	Rhodoplanes	Unassigned	anoxygenic_photoautotrophy_S_ox	Fotoautotrofia anoxigenica	0	0	10	0	0	0	0	0	0	0	0	0	0	0	0	0	0	0	0	0	0	0	0	0	0	0	0	0	0	0	0	0
Proteobacteria	Alphaproteobacteria	Rhizobiales	Hyphomicrobiaceae	Rhodoplanes	Unassigned	anoxygenic_photoautotrophy_S_ox	Fotoautotrofia anoxigenica	0	23	0	0	0	0	0	0	0	0	0	0	0	0	0	0	0	0	0	0	0	0	0	0	0	0	0	0	0	0	0	0
Proteobacteria	Alphaproteobacteria	Rhizobiales	Hyphomicrobiaceae	Rhodoplanes	Unassigned	anoxygenic_photoautotrophy_S_ox	Fotoautotrofia anoxigenica	0	0	0	0	0	0	41	0	0	0	0	0	0	0	0	0	0	0	0	0	0	0	0	0	0	0	0	0	0	0	0	0
Proteobacteria	Alphaproteobacteria	Rhizobiales	Hyphomicrobiaceae	Rhodoplanes	Unassigned	anoxygenic_photoautotrophy_S_ox	Fotoautotrofia anoxigenica	0	0	0	0	0	0	0	0	0	0	0	0	0	0	0	15	0	0	0	0	0	0	0	0	0	0	0	0	0	0	0	0
Proteobacteria	Alphaproteobacteria	Rhizobiales	Hyphomicrobiaceae	Rhodoplanes	Unassigned	anoxygenic_photoautotrophy_S_ox	Fotoautotrofia anoxigenica	0	8	0	0	0	0	0	0	0	0	0	0	0	0	0	0	0	0	0	0	0	0	0	0	0	0	0	0	0	0	0	0
Proteobacteria	Alphaproteobacteria	Rhizobiales	Hyphomicrobiaceae	Rhodoplanes	Unassigned	anoxygenic_photoautotrophy_S_ox	Fotoautotrofia anoxigenica	0	0	0	0	0	0	0	0	0	10	0	0	0	0	0	0	0	0	0	0	0	0	0	27	70	59	43	63	31	13	45	46
Proteobacteria	Alphaproteobacteria	Rhizobiales	Hyphomicrobiaceae	Rhodoplanes	Unassigned	anoxygenic_photoautotrophy_S_ox	Fotoautotrofia anoxigenica	0	0	0	0	0	0	0	0	0	0	0	0	0	0	0	0	0	0	0	0	0	0	0	0	0	0	9	18	15	0	0	0
Proteobacteria	Alphaproteobacteria	Rhizobiales	Hyphomicrobiaceae	Rhodoplanes	Unassigned	anoxygenic_photoautotrophy_S_ox	Fotoautotrofia anoxigenica	0	0	40	26	0	0	0	0	0	0	0	0	0	0	0	0	0	0	0	0	0	0	0	0	0	13	0	0	0	0	0	0
Proteobacteria	Alphaproteobacteria	Rhizobiales	Hyphomicrobiaceae	Rhodoplanes	Unassigned	anoxygenic_photoautotrophy_S_ox	Fotoautotrofia anoxigenica	0	0	0	0	0	0	0	0	0	0	0	0	0	0	0	0	0	0	0	0	0	0	0	0	31	0	0	0	0	0	0	0
Proteobacteria	Alphaproteobacteria	Rhizobiales	Hyphomicrobiaceae	Rhodoplanes	Unassigned	anoxygenic_photoautotrophy_S_ox	Fotoautotrofia anoxigenica	0	0	0	24	0	0	19	0	0	0	0	0	0	0	0	0	0	0	0	0	0	0	0	0	0	0	0	0	0	0	0	0
Proteobacteria	Alphaproteobacteria	Rhizobiales	Hyphomicrobiaceae	Rhodoplanes	Unassigned	anoxygenic_photoautotrophy_S_ox	Fotoautotrofia anoxigenica	0	0	26	0	0	0	0	0	0	0	0	0	0	0	0	0	0	0	0	0	0	0	0	0	0	0	0	0	0	0	0	0
Proteobacteria	Alphaproteobacteria	Rhizobiales	Hyphomicrobiaceae	Rhodoplanes	Unassigned	anoxygenic_photoautotrophy_S_ox	Fotoautotrofia anoxigenica	37	13	74	78	127	53	25	38	49	0	0	0	40	0	0	24	27	0	0	0	19	32	0	207	293	323	384	329	432	255	266	405
Proteobacteria	Alphaproteobacteria	Rhizobiales	Hyphomicrobiaceae	Rhodoplanes	Unassigned	anoxygenic_photoautotrophy_S_ox	Fotoautotrofia anoxigenica	0	0	0	0	0	0	0	0	0	0	0	0	0	0	0	0	0	0	0	0	0	0	0	0	0	0	16	11	13	0	0	0
Proteobacteria	Alphaproteobacteria	Rhizobiales	Hyphomicrobiaceae	Rhodoplanes	Unassigned	anoxygenic_photoautotrophy_S_ox	Fotoautotrofia anoxigenica	0	0	0	0	0	0	0	0	0	0	0	0	0	0	0	0	0	0	0	0	0	0	0	0	0	0	0	0	37	0	0	0
Proteobacteria	Alphaproteobacteria	Rhizobiales	Hyphomicrobiaceae	Rhodoplanes	Unassigned	anoxygenic_photoautotrophy_S_ox	Fotoautotrofia anoxigenica	0	0	0	0	0	0	0	94	21	17	22	29	19	52	30	0	0	0	0	0	0	0	0	0	0	0	0	0	0	0	0	0
Proteobacteria	Alphaproteobacteria	Rhizobiales	Hyphomicrobiaceae	Rhodoplanes	Unassigned	anoxygenic_photoautotrophy_S_ox	Fotoautotrofia anoxigenica	0	0	0	0	0	0	0	0	0	0	0	0	0	0	0	20	0	0	0	0	0	0	0	0	0	0	0	0	0	0	0	0
Proteobacteria	Alphaproteobacteria	Rhizobiales	Hyphomicrobiaceae	Rhodoplanes	Unassigned	anoxygenic_photoautotrophy_S_ox	Fotoautotrofia anoxigenica	0	0	0	0	0	47	114	0	0	0	147	40	0	0	0	0	29	79	20	0	0	0	0	0	0	0	0	0	0	0	0	0
Proteobacteria	Alphaproteobacteria	Rhizobiales	Hyphomicrobiaceae	Rhodoplanes	Unassigned	anoxygenic_photoautotrophy_S_ox	Fotoautotrofia anoxigenica	0	0	0	0	0	0	43	0	0	0	0	0	0	0	0	0	0	0	0	0	0	0	0	0	0	0	0	0	0	0	0	0
Proteobacteria	Alphaproteobacteria	Rhizobiales	Hyphomicrobiaceae	Rhodoplanes	Unassigned	anoxygenic_photoautotrophy_S_ox	Fotoautotrofia anoxigenica	0	0	0	0	0	0	0	0	7	0	0	0	0	0	0	0	0	0	0	0	0	0	0	0	0	0	0	0	0	0	0	0
Proteobacteria	Alphaproteobacteria	Rhizobiales	Hyphomicrobiaceae	Rhodoplanes	Unassigned	anoxygenic_photoautotrophy_S_ox	Fotoautotrofia anoxigenica	0	0	0	0	0	0	0	0	0	0	0	0	0	0	0	0	0	0	0	0	0	0	0	0	0	0	7	0	0	0	0	0
Proteobacteria	Alphaproteobacteria	Rhizobiales	Hyphomicrobiaceae	Rhodoplanes	Unassigned	anoxygenic_photoautotrophy_S_ox	Fotoautotrofia anoxigenica	0	0	0	0	0	0	0	0	0	0	0	0	0	0	0	0	0	0	0	0	6	0	0	0	0	0	0	0	0	0	0	0
Proteobacteria	Alphaproteobacteria	Rhizobiales	Hyphomicrobiaceae	Rhodoplanes	Unassigned	anoxygenic_photoautotrophy_S_ox	Fotoautotrofia anoxigenica	0	0	0	0	0	0	0	0	0	0	0	0	0	0	0	0	0	0	0	0	0	0	0	61	41	132	35	45	40	0	95	133
Proteobacteria	Alphaproteobacteria	Rhizobiales	Hyphomicrobiaceae	Rhodoplanes	Unassigned	anoxygenic_photoautotrophy_S_ox	Fotoautotrofia anoxigenica	0	0	0	0	21	0	0	0	0	0	0	0	0	0	0	0	0	0	0	0	0	0	0	0	0	0	0	0	0	0	0	0
Proteobacteria	Alphaproteobacteria	Rhizobiales	Hyphomicrobiaceae	Rhodoplanes	Unassigned	anoxygenic_photoautotrophy_S_ox	Fotoautotrofia anoxigenica	0	0	33	0	0	0	0	0	0	0	0	0	0	0	0	0	0	0	0	0	0	0	0	0	0	0	0	0	0	0	0	0
Proteobacteria	Alphaproteobacteria	Rhizobiales	Hyphomicrobiaceae	Rhodoplanes	Unassigned	anoxygenic_photoautotrophy_S_ox	Fotoautotrofia anoxigenica	0	0	0	0	0	0	0	0	0	0	0	0	0	0	0	0	0	0	0	0	0	0	0	0	0	0	90	54	45	40	40	0
Proteobacteria	Alphaproteobacteria	Rhizobiales	Hyphomicrobiaceae	Rhodoplanes	Unassigned	anoxygenic_photoautotrophy_S_ox	Fotoautotrofia anoxigenica	0	0	0	0	23	0	0	0	0	0	0	0	0	0	0	0	0	0	0	0	0	0	0	38	116	73	164	108	140	62	137	119
Proteobacteria	Alphaproteobacteria	Rhizobiales	Hyphomicrobiaceae	Rhodoplanes	Unassigned	anoxygenic_photoautotrophy_S_ox	Fotoautotrofia anoxigenica	0	33	88	26	49	21	34	0	0	0	0	0	0	0	0	0	0	18	0	0	0	0	0	0	29	46	0	0	0	36	32	24
Proteobacteria	Alphaproteobacteria	Rhizobiales	Hyphomicrobiaceae	Rhodoplanes	Unassigned	anoxygenic_photoautotrophy_S_ox	Fotoautotrofia anoxigenica	0	0	0	0	0	0	0	0	0	0	0	0	0	0	0	0	0	0	0	0	0	0	0	44	31	51	37	23	44	23	61	55
Proteobacteria	Alphaproteobacteria	Rhizobiales	Hyphomicrobiaceae	Rhodoplanes	Unassigned	anoxygenic_photoautotrophy_S_ox	Fotoautotrofia anoxigenica	0	0	0	0	0	0	0	0	0	0	0	0	0	0	0	0	0	0	0	0	0	0	0	25	0	0	25	20	24	30	23	46
Proteobacteria	Alphaproteobacteria	Rhizobiales	Hyphomicrobiaceae	Rhodoplanes	Unassigned	anoxygenic_photoautotrophy_S_ox	Fotoautotrofia anoxigenica	0	0	0	0	0	0	0	0	0	0	0	0	0	0	0	0	0	0	0	0	0	0	0	0	0	0	0	0	47	0	0	0
Proteobacteria	Alphaproteobacteria	Rhizobiales	Hyphomicrobiaceae	Rhodoplanes	Unassigned	anoxygenic_photoautotrophy_S_ox	Fotoautotrofia anoxigenica	0	0	0	0	0	0	0	0	0	0	0	0	0	0	0	0	0	0	0	0	0	0	0	0	0	0	0	0	0	0	25	0
Proteobacteria	Alphaproteobacteria	Rhizobiales	Hyphomicrobiaceae	Rhodoplanes	Unassigned	anoxygenic_photoautotrophy_S_ox	Fotoautotrofia anoxigenica	0	0	0	0	0	0	0	0	0	0	0	0	0	0	0	0	0	0	0	0	0	0	0	0	0	0	0	0	0	15	0	0
Proteobacteria	Alphaproteobacteria	Rhizobiales	Hyphomicrobiaceae	Rhodoplanes	Unassigned	anoxygenic_photoautotrophy_S_ox	Fotoautotrofia anoxigenica	0	0	0	0	0	0	0	0	0	0	21	0	0	30	0	0	0	0	0	0	0	0	0	0	0	0	0	0	0	0	0	0
Proteobacteria	Alphaproteobacteria	Rhizobiales	Hyphomicrobiaceae	Rhodoplanes	Unassigned	anoxygenic_photoautotrophy_S_ox	Fotoautotrofia anoxigenica	0	0	0	0	0	0	0	0	0	0	0	0	0	0	0	0	0	0	0	0	0	0	0	0	0	0	0	0	0	0	15	0
Proteobacteria	Alphaproteobacteria	Rhizobiales	Hyphomicrobiaceae	Rhodoplanes	Unassigned	anoxygenic_photoautotrophy_S_ox	Fotoautotrofia anoxigenica	0	0	0	0	0	0	0	0	0	0	17	0	0	0	0	0	0	0	0	0	0	0	0	0	0	0	0	0	0	0	0	0
Proteobacteria	Alphaproteobacteria	Rhizobiales	Hyphomicrobiaceae	Rhodoplanes	Unassigned	anoxygenic_photoautotrophy_S_ox	Fotoautotrofia anoxigenica	0	0	0	0	0	0	0	0	0	0	0	0	0	0	0	0	0	0	0	0	0	0	0	0	0	33	0	0	23	0	18	19
Proteobacteria	Alphaproteobacteria	Rhizobiales	Hyphomicrobiaceae	Rhodoplanes	Unassigned	anoxygenic_photoautotrophy_S_ox	Fotoautotrofia anoxigenica	80	131	147	128	173	194	148	43	0	58	78	92	86	73	102	102	103	56	92	0	0	45	118	184	112	278	162	113	127	215	162	267
Proteobacteria	Alphaproteobacteria	Rhizobiales	Hyphomicrobiaceae	Rhodoplanes	Unassigned	anoxygenic_photoautotrophy_S_ox	Fotoautotrofia anoxigenica	0	0	0	0	0	0	0	0	0	0	0	0	0	0	0	0	0	0	0	0	0	0	0	0	0	25	29	31	31	17	9	18
Proteobacteria	Alphaproteobacteria	Rhizobiales	Hyphomicrobiaceae	Rhodoplanes	Unassigned	anoxygenic_photoautotrophy_S_ox	Fotoautotrofia anoxigenica	0	0	0	0	0	0	0	0	22	0	0	0	0	0	0	0	0	0	0	0	0	0	0	0	0	0	0	0	0	0	0	0
Proteobacteria	Alphaproteobacteria	Rhizobiales	Hyphomicrobiaceae	Rhodoplanes	Unassigned	anoxygenic_photoautotrophy_S_ox	Fotoautotrofia anoxigenica	0	0	0	0	0	0	0	0	0	0	0	0	0	0	0	0	0	0	0	0	0	15	0	0	0	0	0	0	0	0	0	0
Proteobacteria	Alphaproteobacteria	Rhizobiales	Hyphomicrobiaceae	Rhodoplanes	Unassigned	anoxygenic_photoautotrophy_S_ox	Fotoautotrofia anoxigenica	0	0	0	0	0	0	0	0	0	0	0	0	0	0	10	0	0	0	0	0	0	0	0	0	0	0	0	0	0	0	0	0
Proteobacteria	Alphaproteobacteria	Rhizobiales	Hyphomicrobiaceae	Rhodoplanes	Unassigned	anoxygenic_photoautotrophy_S_ox	Fotoautotrofia anoxigenica	0	0	0	0	0	0	0	0	0	0	0	0	0	0	0	0	0	0	0	0	0	0	0	6	0	0	0	0	0	0	0	0
Proteobacteria	Alphaproteobacteria	Rhizobiales	Hyphomicrobiaceae	Rhodoplanes	Unassigned	anoxygenic_photoautotrophy_S_ox	Fotoautotrofia anoxigenica	0	0	0	13	0	0	0	0	0	0	0	0	0	0	0	0	0	0	0	0	0	0	0	0	26	0	0	0	9	0	0	0
Proteobacteria	Alphaproteobacteria	Rhizobiales	Hyphomicrobiaceae	Rhodoplanes	Unassigned	anoxygenic_photoautotrophy_S_ox	Fotoautotrofia anoxigenica	0	0	0	0	0	0	0	0	0	0	0	0	0	0	0	0	0	0	0	0	0	0	0	0	28	67	27	0	27	31	39	67
Proteobacteria	Alphaproteobacteria	Rhizobiales	Hyphomicrobiaceae	Rhodoplanes	Unassigned	anoxygenic_photoautotrophy_S_ox	Fotoautotrofia anoxigenica	0	0	0	0	0	0	0	0	0	11	0	0	0	0	0	0	0	0	0	0	0	0	0	0	0	0	0	0	0	0	0	0
Proteobacteria	Alphaproteobacteria	Rhizobiales	Hyphomicrobiaceae	Rhodoplanes	Unassigned	anoxygenic_photoautotrophy_S_ox	Fotoautotrofia anoxigenica	0	0	0	21	29	28	25	0	0	0	0	0	0	0	0	0	0	0	0	0	0	0	0	0	0	0	0	0	0	0	0	0
Proteobacteria	Alphaproteobacteria	Rhizobiales	Hyphomicrobiaceae	Rhodoplanes	Unassigned	anoxygenic_photoautotrophy_S_ox	Fotoautotrofia anoxigenica	17	0	0	25	84	0	0	0	0	0	0	0	0	0	0	0	0	0	0	0	0	0	0	0	0	25	11	28	50	20	30	41
Proteobacteria	Alphaproteobacteria	Rhizobiales	Hyphomicrobiaceae	Rhodoplanes	Unassigned	anoxygenic_photoautotrophy_S_ox	Fotoautotrofia anoxigenica	0	0	0	21	0	0	0	0	0	0	0	47	41	19	0	0	0	0	0	0	0	0	0	0	0	0	0	0	0	0	0	0
Proteobacteria	Alphaproteobacteria	Rhizobiales	Hyphomicrobiaceae	Rhodoplanes	Unassigned	anoxygenic_photoautotrophy_S_ox	Fotoautotrofia anoxigenica	0	0	0	0	0	0	0	46	0	82	0	0	0	0	0	0	0	0	0	0	0	0	0	209	279	288	359	238	392	154	246	324
Proteobacteria	Alphaproteobacteria	Rhizobiales	Hyphomicrobiaceae	Rhodoplanes	Unassigned	anoxygenic_photoautotrophy_S_ox	Fotoautotrofia anoxigenica	0	0	0	17	0	0	0	0	0	0	0	0	0	0	0	0	0	0	0	0	0	0	0	0	0	0	0	0	0	0	0	0
Proteobacteria	Alphaproteobacteria	Rhizobiales	Hyphomicrobiaceae	Rhodoplanes	Unassigned	anoxygenic_photoautotrophy_S_ox	Fotoautotrofia anoxigenica	0	0	0	0	0	0	0	0	0	0	0	0	0	0	0	0	0	0	0	0	0	0	0	0	0	14	0	23	14	41	0	0
[truncated: 4,987 more rows]
