# Supplementary material for: Exploring soil bacterial and fungal communities in Colombian terrestrial ecosystems modulated by altitude-influenced factors
Source: PLoS One. 2024 Dec 12;19(12):e0312842. doi: 10.1371/journal.pone.0312842 (PMC11637269; doi:10.1371/journal.pone.0312842)
Supplement: S5 Table — (CSV) [file pone.0312842.s005.csv]

OTU	Sample	Abundance	Altitude	Ecosystem	Location	Kingdom	Taxonomy	Phylum	Class	Order	Family	Genus	Species	taxon	guid	mbNumber	taxonomicLevel	trophicMode	guild	confidenceRanking	growthForm	trait	notes	citationSource
fc705f417e1b9e8b83ef684055e4665e	LS15_ITS	301	900	BST	Sonso	Fungi	Ascomycota;Sordariomycetes;Hypocreales;Bionectriaceae;Clonostachys;Unidentified	Ascomycota	Sordariomycetes	Hypocreales	Bionectriaceae	Clonostachys	Unidentified	Bionectriaceae	1CB1CCCB-36B9-11D5-9548-00D0592D548C	82088	9	Pathotroph-Saprotroph	Algal Parasite-Bryophyte Parasite-Fungal Parasite-Undefined Saprotroph	Probable	Microfungus	NULL	Associated with plant material, especially on wood and herbaceous debris, or with algae, bryophyte or other fungi, rarely pathogenic (Cannon & Kirk 2007)	Cannon PF, Kirk PM. 2007. Fungal Families of the World. CAB International, Cambridge (ISBN: 978-0851998275)
fc705f417e1b9e8b83ef684055e4665e	LS25_ITS	76	900	BST	Sonso	Fungi	Ascomycota;Sordariomycetes;Hypocreales;Bionectriaceae;Clonostachys;Unidentified	Ascomycota	Sordariomycetes	Hypocreales	Bionectriaceae	Clonostachys	Unidentified	Bionectriaceae	1CB1CCCB-36B9-11D5-9548-00D0592D548C	82088	9	Pathotroph-Saprotroph	Algal Parasite-Bryophyte Parasite-Fungal Parasite-Undefined Saprotroph	Probable	Microfungus	NULL	Associated with plant material, especially on wood and herbaceous debris, or with algae, bryophyte or other fungi, rarely pathogenic (Cannon & Kirk 2007)	Cannon PF, Kirk PM. 2007. Fungal Families of the World. CAB International, Cambridge (ISBN: 978-0851998275)
fc705f417e1b9e8b83ef684055e4665e	Y12_ITS	69	1800	BA	Yotoco	Fungi	Ascomycota;Sordariomycetes;Hypocreales;Bionectriaceae;Clonostachys;Unidentified	Ascomycota	Sordariomycetes	Hypocreales	Bionectriaceae	Clonostachys	Unidentified	Bionectriaceae	1CB1CCCB-36B9-11D5-9548-00D0592D548C	82088	9	Pathotroph-Saprotroph	Algal Parasite-Bryophyte Parasite-Fungal Parasite-Undefined Saprotroph	Probable	Microfungus	NULL	Associated with plant material, especially on wood and herbaceous debris, or with algae, bryophyte or other fungi, rarely pathogenic (Cannon & Kirk 2007)	Cannon PF, Kirk PM. 2007. Fungal Families of the World. CAB International, Cambridge (ISBN: 978-0851998275)
461096c6a294b3f992589ba3c0826998	LS25_ITS	67	900	BST	Sonso	Fungi	Ascomycota;Sordariomycetes;Hypocreales;Bionectriaceae;Bionectria;Bionectria_setosa	Ascomycota	Sordariomycetes	Hypocreales	Bionectriaceae	Bionectria	Bionectria_setosa	Bionectriaceae	1CB1CCCB-36B9-11D5-9548-00D0592D548C	82088	9	Pathotroph-Saprotroph	Algal Parasite-Bryophyte Parasite-Fungal Parasite-Undefined Saprotroph	Probable	Microfungus	NULL	Associated with plant material, especially on wood and herbaceous debris, or with algae, bryophyte or other fungi, rarely pathogenic (Cannon & Kirk 2007)	Cannon PF, Kirk PM. 2007. Fungal Families of the World. CAB International, Cambridge (ISBN: 978-0851998275)
461096c6a294b3f992589ba3c0826998	LS13_ITS	61	900	BST	Sonso	Fungi	Ascomycota;Sordariomycetes;Hypocreales;Bionectriaceae;Bionectria;Bionectria_setosa	Ascomycota	Sordariomycetes	Hypocreales	Bionectriaceae	Bionectria	Bionectria_setosa	Bionectriaceae	1CB1CCCB-36B9-11D5-9548-00D0592D548C	82088	9	Pathotroph-Saprotroph	Algal Parasite-Bryophyte Parasite-Fungal Parasite-Undefined Saprotroph	Probable	Microfungus	NULL	Associated with plant material, especially on wood and herbaceous debris, or with algae, bryophyte or other fungi, rarely pathogenic (Cannon & Kirk 2007)	Cannon PF, Kirk PM. 2007. Fungal Families of the World. CAB International, Cambridge (ISBN: 978-0851998275)
fc705f417e1b9e8b83ef684055e4665e	LS32_ITS	58	900	BST	Sonso	Fungi	Ascomycota;Sordariomycetes;Hypocreales;Bionectriaceae;Clonostachys;Unidentified	Ascomycota	Sordariomycetes	Hypocreales	Bionectriaceae	Clonostachys	Unidentified	Bionectriaceae	1CB1CCCB-36B9-11D5-9548-00D0592D548C	82088	9	Pathotroph-Saprotroph	Algal Parasite-Bryophyte Parasite-Fungal Parasite-Undefined Saprotroph	Probable	Microfungus	NULL	Associated with plant material, especially on wood and herbaceous debris, or with algae, bryophyte or other fungi, rarely pathogenic (Cannon & Kirk 2007)	Cannon PF, Kirk PM. 2007. Fungal Families of the World. CAB International, Cambridge (ISBN: 978-0851998275)
fc705f417e1b9e8b83ef684055e4665e	Y34_ITS	57	1800	BA	Yotoco	Fungi	Ascomycota;Sordariomycetes;Hypocreales;Bionectriaceae;Clonostachys;Unidentified	Ascomycota	Sordariomycetes	Hypocreales	Bionectriaceae	Clonostachys	Unidentified	Bionectriaceae	1CB1CCCB-36B9-11D5-9548-00D0592D548C	82088	9	Pathotroph-Saprotroph	Algal Parasite-Bryophyte Parasite-Fungal Parasite-Undefined Saprotroph	Probable	Microfungus	NULL	Associated with plant material, especially on wood and herbaceous debris, or with algae, bryophyte or other fungi, rarely pathogenic (Cannon & Kirk 2007)	Cannon PF, Kirk PM. 2007. Fungal Families of the World. CAB International, Cambridge (ISBN: 978-0851998275)
fc705f417e1b9e8b83ef684055e4665e	LS31_ITS	52	900	BST	Sonso	Fungi	Ascomycota;Sordariomycetes;Hypocreales;Bionectriaceae;Clonostachys;Unidentified	Ascomycota	Sordariomycetes	Hypocreales	Bionectriaceae	Clonostachys	Unidentified	Bionectriaceae	1CB1CCCB-36B9-11D5-9548-00D0592D548C	82088	9	Pathotroph-Saprotroph	Algal Parasite-Bryophyte Parasite-Fungal Parasite-Undefined Saprotroph	Probable	Microfungus	NULL	Associated with plant material, especially on wood and herbaceous debris, or with algae, bryophyte or other fungi, rarely pathogenic (Cannon & Kirk 2007)	Cannon PF, Kirk PM. 2007. Fungal Families of the World. CAB International, Cambridge (ISBN: 978-0851998275)
cdc10639ef47176843321d8ec8bfece2	LS11_ITS	51	900	BST	Sonso	Fungi	Ascomycota;Sordariomycetes;Hypocreales;Bionectriaceae;Clonostachys;Unidentified	Ascomycota	Sordariomycetes	Hypocreales	Bionectriaceae	Clonostachys	Unidentified	Bionectriaceae	1CB1CCCB-36B9-11D5-9548-00D0592D548C	82088	9	Pathotroph-Saprotroph	Algal Parasite-Bryophyte Parasite-Fungal Parasite-Undefined Saprotroph	Probable	Microfungus	NULL	Associated with plant material, especially on wood and herbaceous debris, or with algae, bryophyte or other fungi, rarely pathogenic (Cannon & Kirk 2007)	Cannon PF, Kirk PM. 2007. Fungal Families of the World. CAB International, Cambridge (ISBN: 978-0851998275)
fc705f417e1b9e8b83ef684055e4665e	LS13_ITS	43	900	BST	Sonso	Fungi	Ascomycota;Sordariomycetes;Hypocreales;Bionectriaceae;Clonostachys;Unidentified	Ascomycota	Sordariomycetes	Hypocreales	Bionectriaceae	Clonostachys	Unidentified	Bionectriaceae	1CB1CCCB-36B9-11D5-9548-00D0592D548C	82088	9	Pathotroph-Saprotroph	Algal Parasite-Bryophyte Parasite-Fungal Parasite-Undefined Saprotroph	Probable	Microfungus	NULL	Associated with plant material, especially on wood and herbaceous debris, or with algae, bryophyte or other fungi, rarely pathogenic (Cannon & Kirk 2007)	Cannon PF, Kirk PM. 2007. Fungal Families of the World. CAB International, Cambridge (ISBN: 978-0851998275)
fc705f417e1b9e8b83ef684055e4665e	LS11_ITS	42	900	BST	Sonso	Fungi	Ascomycota;Sordariomycetes;Hypocreales;Bionectriaceae;Clonostachys;Unidentified	Ascomycota	Sordariomycetes	Hypocreales	Bionectriaceae	Clonostachys	Unidentified	Bionectriaceae	1CB1CCCB-36B9-11D5-9548-00D0592D548C	82088	9	Pathotroph-Saprotroph	Algal Parasite-Bryophyte Parasite-Fungal Parasite-Undefined Saprotroph	Probable	Microfungus	NULL	Associated with plant material, especially on wood and herbaceous debris, or with algae, bryophyte or other fungi, rarely pathogenic (Cannon & Kirk 2007)	Cannon PF, Kirk PM. 2007. Fungal Families of the World. CAB International, Cambridge (ISBN: 978-0851998275)
fc705f417e1b9e8b83ef684055e4665e	LS23_ITS	40	900	BST	Sonso	Fungi	Ascomycota;Sordariomycetes;Hypocreales;Bionectriaceae;Clonostachys;Unidentified	Ascomycota	Sordariomycetes	Hypocreales	Bionectriaceae	Clonostachys	Unidentified	Bionectriaceae	1CB1CCCB-36B9-11D5-9548-00D0592D548C	82088	9	Pathotroph-Saprotroph	Algal Parasite-Bryophyte Parasite-Fungal Parasite-Undefined Saprotroph	Probable	Microfungus	NULL	Associated with plant material, especially on wood and herbaceous debris, or with algae, bryophyte or other fungi, rarely pathogenic (Cannon & Kirk 2007)	Cannon PF, Kirk PM. 2007. Fungal Families of the World. CAB International, Cambridge (ISBN: 978-0851998275)
fc705f417e1b9e8b83ef684055e4665e	Y35_ITS	30	1800	BA	Yotoco	Fungi	Ascomycota;Sordariomycetes;Hypocreales;Bionectriaceae;Clonostachys;Unidentified	Ascomycota	Sordariomycetes	Hypocreales	Bionectriaceae	Clonostachys	Unidentified	Bionectriaceae	1CB1CCCB-36B9-11D5-9548-00D0592D548C	82088	9	Pathotroph-Saprotroph	Algal Parasite-Bryophyte Parasite-Fungal Parasite-Undefined Saprotroph	Probable	Microfungus	NULL	Associated with plant material, especially on wood and herbaceous debris, or with algae, bryophyte or other fungi, rarely pathogenic (Cannon & Kirk 2007)	Cannon PF, Kirk PM. 2007. Fungal Families of the World. CAB International, Cambridge (ISBN: 978-0851998275)
fc705f417e1b9e8b83ef684055e4665e	Y24_ITS	27	1800	BA	Yotoco	Fungi	Ascomycota;Sordariomycetes;Hypocreales;Bionectriaceae;Clonostachys;Unidentified	Ascomycota	Sordariomycetes	Hypocreales	Bionectriaceae	Clonostachys	Unidentified	Bionectriaceae	1CB1CCCB-36B9-11D5-9548-00D0592D548C	82088	9	Pathotroph-Saprotroph	Algal Parasite-Bryophyte Parasite-Fungal Parasite-Undefined Saprotroph	Probable	Microfungus	NULL	Associated with plant material, especially on wood and herbaceous debris, or with algae, bryophyte or other fungi, rarely pathogenic (Cannon & Kirk 2007)	Cannon PF, Kirk PM. 2007. Fungal Families of the World. CAB International, Cambridge (ISBN: 978-0851998275)
fc705f417e1b9e8b83ef684055e4665e	LS21_ITS	26	900	BST	Sonso	Fungi	Ascomycota;Sordariomycetes;Hypocreales;Bionectriaceae;Clonostachys;Unidentified	Ascomycota	Sordariomycetes	Hypocreales	Bionectriaceae	Clonostachys	Unidentified	Bionectriaceae	1CB1CCCB-36B9-11D5-9548-00D0592D548C	82088	9	Pathotroph-Saprotroph	Algal Parasite-Bryophyte Parasite-Fungal Parasite-Undefined Saprotroph	Probable	Microfungus	NULL	Associated with plant material, especially on wood and herbaceous debris, or with algae, bryophyte or other fungi, rarely pathogenic (Cannon & Kirk 2007)	Cannon PF, Kirk PM. 2007. Fungal Families of the World. CAB International, Cambridge (ISBN: 978-0851998275)
cdcb394d6e7324b8326448b7ba05bd4b	Y15_ITS	25	1800	BA	Yotoco	Fungi	Ascomycota;Sordariomycetes;Hypocreales;Bionectriaceae;Bionectria;Bionectria_rossmaniae	Ascomycota	Sordariomycetes	Hypocreales	Bionectriaceae	Bionectria	Bionectria_rossmaniae	Bionectriaceae	1CB1CCCB-36B9-11D5-9548-00D0592D548C	82088	9	Pathotroph-Saprotroph	Algal Parasite-Bryophyte Parasite-Fungal Parasite-Undefined Saprotroph	Probable	Microfungus	NULL	Associated with plant material, especially on wood and herbaceous debris, or with algae, bryophyte or other fungi, rarely pathogenic (Cannon & Kirk 2007)	Cannon PF, Kirk PM. 2007. Fungal Families of the World. CAB International, Cambridge (ISBN: 978-0851998275)
cdcb394d6e7324b8326448b7ba05bd4b	BD35_ITS	25	2400	BA	B_Duende	Fungi	Ascomycota;Sordariomycetes;Hypocreales;Bionectriaceae;Bionectria;Bionectria_rossmaniae	Ascomycota	Sordariomycetes	Hypocreales	Bionectriaceae	Bionectria	Bionectria_rossmaniae	Bionectriaceae	1CB1CCCB-36B9-11D5-9548-00D0592D548C	82088	9	Pathotroph-Saprotroph	Algal Parasite-Bryophyte Parasite-Fungal Parasite-Undefined Saprotroph	Probable	Microfungus	NULL	Associated with plant material, especially on wood and herbaceous debris, or with algae, bryophyte or other fungi, rarely pathogenic (Cannon & Kirk 2007)	Cannon PF, Kirk PM. 2007. Fungal Families of the World. CAB International, Cambridge (ISBN: 978-0851998275)
fc705f417e1b9e8b83ef684055e4665e	BD24_ITS	25	2400	BA	B_Duende	Fungi	Ascomycota;Sordariomycetes;Hypocreales;Bionectriaceae;Clonostachys;Unidentified	Ascomycota	Sordariomycetes	Hypocreales	Bionectriaceae	Clonostachys	Unidentified	Bionectriaceae	1CB1CCCB-36B9-11D5-9548-00D0592D548C	82088	9	Pathotroph-Saprotroph	Algal Parasite-Bryophyte Parasite-Fungal Parasite-Undefined Saprotroph	Probable	Microfungus	NULL	Associated with plant material, especially on wood and herbaceous debris, or with algae, bryophyte or other fungi, rarely pathogenic (Cannon & Kirk 2007)	Cannon PF, Kirk PM. 2007. Fungal Families of the World. CAB International, Cambridge (ISBN: 978-0851998275)
cdcb394d6e7324b8326448b7ba05bd4b	LS25_ITS	23	900	BST	Sonso	Fungi	Ascomycota;Sordariomycetes;Hypocreales;Bionectriaceae;Bionectria;Bionectria_rossmaniae	Ascomycota	Sordariomycetes	Hypocreales	Bionectriaceae	Bionectria	Bionectria_rossmaniae	Bionectriaceae	1CB1CCCB-36B9-11D5-9548-00D0592D548C	82088	9	Pathotroph-Saprotroph	Algal Parasite-Bryophyte Parasite-Fungal Parasite-Undefined Saprotroph	Probable	Microfungus	NULL	Associated with plant material, especially on wood and herbaceous debris, or with algae, bryophyte or other fungi, rarely pathogenic (Cannon & Kirk 2007)	Cannon PF, Kirk PM. 2007. Fungal Families of the World. CAB International, Cambridge (ISBN: 978-0851998275)
cdc10639ef47176843321d8ec8bfece2	Y32_ITS	22	1800	BA	Yotoco	Fungi	Ascomycota;Sordariomycetes;Hypocreales;Bionectriaceae;Clonostachys;Unidentified	Ascomycota	Sordariomycetes	Hypocreales	Bionectriaceae	Clonostachys	Unidentified	Bionectriaceae	1CB1CCCB-36B9-11D5-9548-00D0592D548C	82088	9	Pathotroph-Saprotroph	Algal Parasite-Bryophyte Parasite-Fungal Parasite-Undefined Saprotroph	Probable	Microfungus	NULL	Associated with plant material, especially on wood and herbaceous debris, or with algae, bryophyte or other fungi, rarely pathogenic (Cannon & Kirk 2007)	Cannon PF, Kirk PM. 2007. Fungal Families of the World. CAB International, Cambridge (ISBN: 978-0851998275)
fc705f417e1b9e8b83ef684055e4665e	Y32_ITS	22	1800	BA	Yotoco	Fungi	Ascomycota;Sordariomycetes;Hypocreales;Bionectriaceae;Clonostachys;Unidentified	Ascomycota	Sordariomycetes	Hypocreales	Bionectriaceae	Clonostachys	Unidentified	Bionectriaceae	1CB1CCCB-36B9-11D5-9548-00D0592D548C	82088	9	Pathotroph-Saprotroph	Algal Parasite-Bryophyte Parasite-Fungal Parasite-Undefined Saprotroph	Probable	Microfungus	NULL	Associated with plant material, especially on wood and herbaceous debris, or with algae, bryophyte or other fungi, rarely pathogenic (Cannon & Kirk 2007)	Cannon PF, Kirk PM. 2007. Fungal Families of the World. CAB International, Cambridge (ISBN: 978-0851998275)
8e1e3411a11c6dffe51731786342da0d	Y12_ITS	20	1800	BA	Yotoco	Fungi	Ascomycota;Sordariomycetes;Hypocreales;Bionectriaceae;Clonostachys;Unidentified	Ascomycota	Sordariomycetes	Hypocreales	Bionectriaceae	Clonostachys	Unidentified	Bionectriaceae	1CB1CCCB-36B9-11D5-9548-00D0592D548C	82088	9	Pathotroph-Saprotroph	Algal Parasite-Bryophyte Parasite-Fungal Parasite-Undefined Saprotroph	Probable	Microfungus	NULL	Associated with plant material, especially on wood and herbaceous debris, or with algae, bryophyte or other fungi, rarely pathogenic (Cannon & Kirk 2007)	Cannon PF, Kirk PM. 2007. Fungal Families of the World. CAB International, Cambridge (ISBN: 978-0851998275)
cdc10639ef47176843321d8ec8bfece2	LS15_ITS	20	900	BST	Sonso	Fungi	Ascomycota;Sordariomycetes;Hypocreales;Bionectriaceae;Clonostachys;Unidentified	Ascomycota	Sordariomycetes	Hypocreales	Bionectriaceae	Clonostachys	Unidentified	Bionectriaceae	1CB1CCCB-36B9-11D5-9548-00D0592D548C	82088	9	Pathotroph-Saprotroph	Algal Parasite-Bryophyte Parasite-Fungal Parasite-Undefined Saprotroph	Probable	Microfungus	NULL	Associated with plant material, especially on wood and herbaceous debris, or with algae, bryophyte or other fungi, rarely pathogenic (Cannon & Kirk 2007)	Cannon PF, Kirk PM. 2007. Fungal Families of the World. CAB International, Cambridge (ISBN: 978-0851998275)
cdc10639ef47176843321d8ec8bfece2	BD21_ITS	19	2400	BA	B_Duende	Fungi	Ascomycota;Sordariomycetes;Hypocreales;Bionectriaceae;Clonostachys;Unidentified	Ascomycota	Sordariomycetes	Hypocreales	Bionectriaceae	Clonostachys	Unidentified	Bionectriaceae	1CB1CCCB-36B9-11D5-9548-00D0592D548C	82088	9	Pathotroph-Saprotroph	Algal Parasite-Bryophyte Parasite-Fungal Parasite-Undefined Saprotroph	Probable	Microfungus	NULL	Associated with plant material, especially on wood and herbaceous debris, or with algae, bryophyte or other fungi, rarely pathogenic (Cannon & Kirk 2007)	Cannon PF, Kirk PM. 2007. Fungal Families of the World. CAB International, Cambridge (ISBN: 978-0851998275)
cdcb394d6e7324b8326448b7ba05bd4b	Y32_ITS	19	1800	BA	Yotoco	Fungi	Ascomycota;Sordariomycetes;Hypocreales;Bionectriaceae;Bionectria;Bionectria_rossmaniae	Ascomycota	Sordariomycetes	Hypocreales	Bionectriaceae	Bionectria	Bionectria_rossmaniae	Bionectriaceae	1CB1CCCB-36B9-11D5-9548-00D0592D548C	82088	9	Pathotroph-Saprotroph	Algal Parasite-Bryophyte Parasite-Fungal Parasite-Undefined Saprotroph	Probable	Microfungus	NULL	Associated with plant material, especially on wood and herbaceous debris, or with algae, bryophyte or other fungi, rarely pathogenic (Cannon & Kirk 2007)	Cannon PF, Kirk PM. 2007. Fungal Families of the World. CAB International, Cambridge (ISBN: 978-0851998275)
cdcb394d6e7324b8326448b7ba05bd4b	BD11_ITS	17	2400	BA	B_Duende	Fungi	Ascomycota;Sordariomycetes;Hypocreales;Bionectriaceae;Bionectria;Bionectria_rossmaniae	Ascomycota	Sordariomycetes	Hypocreales	Bionectriaceae	Bionectria	Bionectria_rossmaniae	Bionectriaceae	1CB1CCCB-36B9-11D5-9548-00D0592D548C	82088	9	Pathotroph-Saprotroph	Algal Parasite-Bryophyte Parasite-Fungal Parasite-Undefined Saprotroph	Probable	Microfungus	NULL	Associated with plant material, especially on wood and herbaceous debris, or with algae, bryophyte or other fungi, rarely pathogenic (Cannon & Kirk 2007)	Cannon PF, Kirk PM. 2007. Fungal Families of the World. CAB International, Cambridge (ISBN: 978-0851998275)
cdcb394d6e7324b8326448b7ba05bd4b	LS11_ITS	17	900	BST	Sonso	Fungi	Ascomycota;Sordariomycetes;Hypocreales;Bionectriaceae;Bionectria;Bionectria_rossmaniae	Ascomycota	Sordariomycetes	Hypocreales	Bionectriaceae	Bionectria	Bionectria_rossmaniae	Bionectriaceae	1CB1CCCB-36B9-11D5-9548-00D0592D548C	82088	9	Pathotroph-Saprotroph	Algal Parasite-Bryophyte Parasite-Fungal Parasite-Undefined Saprotroph	Probable	Microfungus	NULL	Associated with plant material, especially on wood and herbaceous debris, or with algae, bryophyte or other fungi, rarely pathogenic (Cannon & Kirk 2007)	Cannon PF, Kirk PM. 2007. Fungal Families of the World. CAB International, Cambridge (ISBN: 978-0851998275)
fc705f417e1b9e8b83ef684055e4665e	Y23_ITS	17	1800	BA	Yotoco	Fungi	Ascomycota;Sordariomycetes;Hypocreales;Bionectriaceae;Clonostachys;Unidentified	Ascomycota	Sordariomycetes	Hypocreales	Bionectriaceae	Clonostachys	Unidentified	Bionectriaceae	1CB1CCCB-36B9-11D5-9548-00D0592D548C	82088	9	Pathotroph-Saprotroph	Algal Parasite-Bryophyte Parasite-Fungal Parasite-Undefined Saprotroph	Probable	Microfungus	NULL	Associated with plant material, especially on wood and herbaceous debris, or with algae, bryophyte or other fungi, rarely pathogenic (Cannon & Kirk 2007)	Cannon PF, Kirk PM. 2007. Fungal Families of the World. CAB International, Cambridge (ISBN: 978-0851998275)
3178a9f97132965d72994a3070ee5d88	LS15_ITS	16	900	BST	Sonso	Fungi	Ascomycota;Sordariomycetes;Hypocreales;Bionectriaceae;Clonostachys;Unidentified	Ascomycota	Sordariomycetes	Hypocreales	Bionectriaceae	Clonostachys	Unidentified	Bionectriaceae	1CB1CCCB-36B9-11D5-9548-00D0592D548C	82088	9	Pathotroph-Saprotroph	Algal Parasite-Bryophyte Parasite-Fungal Parasite-Undefined Saprotroph	Probable	Microfungus	NULL	Associated with plant material, especially on wood and herbaceous debris, or with algae, bryophyte or other fungi, rarely pathogenic (Cannon & Kirk 2007)	Cannon PF, Kirk PM. 2007. Fungal Families of the World. CAB International, Cambridge (ISBN: 978-0851998275)
6a1e62925bf23be420fa77fa7be2e4a0	LS13_ITS	15	900	BST	Sonso	Fungi	Ascomycota;Sordariomycetes;Hypocreales;Bionectriaceae;Nectriopsis;Nectriopsis_lindauiana	Ascomycota	Sordariomycetes	Hypocreales	Bionectriaceae	Nectriopsis	Nectriopsis_lindauiana	Bionectriaceae	1CB1CCCB-36B9-11D5-9548-00D0592D548C	82088	9	Pathotroph-Saprotroph	Algal Parasite-Bryophyte Parasite-Fungal Parasite-Undefined Saprotroph	Probable	Microfungus	NULL	Associated with plant material, especially on wood and herbaceous debris, or with algae, bryophyte or other fungi, rarely pathogenic (Cannon & Kirk 2007)	Cannon PF, Kirk PM. 2007. Fungal Families of the World. CAB International, Cambridge (ISBN: 978-0851998275)
7a5d18ba164b4d4747a8b734e74750c8	Y11_ITS	15	1800	BA	Yotoco	Fungi	Ascomycota;Sordariomycetes;Hypocreales;Bionectriaceae;Bionectria;Bionectria_setosa	Ascomycota	Sordariomycetes	Hypocreales	Bionectriaceae	Bionectria	Bionectria_setosa	Bionectriaceae	1CB1CCCB-36B9-11D5-9548-00D0592D548C	82088	9	Pathotroph-Saprotroph	Algal Parasite-Bryophyte Parasite-Fungal Parasite-Undefined Saprotroph	Probable	Microfungus	NULL	Associated with plant material, especially on wood and herbaceous debris, or with algae, bryophyte or other fungi, rarely pathogenic (Cannon & Kirk 2007)	Cannon PF, Kirk PM. 2007. Fungal Families of the World. CAB International, Cambridge (ISBN: 978-0851998275)
cdc10639ef47176843321d8ec8bfece2	Y34_ITS	15	1800	BA	Yotoco	Fungi	Ascomycota;Sordariomycetes;Hypocreales;Bionectriaceae;Clonostachys;Unidentified	Ascomycota	Sordariomycetes	Hypocreales	Bionectriaceae	Clonostachys	Unidentified	Bionectriaceae	1CB1CCCB-36B9-11D5-9548-00D0592D548C	82088	9	Pathotroph-Saprotroph	Algal Parasite-Bryophyte Parasite-Fungal Parasite-Undefined Saprotroph	Probable	Microfungus	NULL	Associated with plant material, especially on wood and herbaceous debris, or with algae, bryophyte or other fungi, rarely pathogenic (Cannon & Kirk 2007)	Cannon PF, Kirk PM. 2007. Fungal Families of the World. CAB International, Cambridge (ISBN: 978-0851998275)
fc705f417e1b9e8b83ef684055e4665e	Y21_ITS	15	1800	BA	Yotoco	Fungi	Ascomycota;Sordariomycetes;Hypocreales;Bionectriaceae;Clonostachys;Unidentified	Ascomycota	Sordariomycetes	Hypocreales	Bionectriaceae	Clonostachys	Unidentified	Bionectriaceae	1CB1CCCB-36B9-11D5-9548-00D0592D548C	82088	9	Pathotroph-Saprotroph	Algal Parasite-Bryophyte Parasite-Fungal Parasite-Undefined Saprotroph	Probable	Microfungus	NULL	Associated with plant material, especially on wood and herbaceous debris, or with algae, bryophyte or other fungi, rarely pathogenic (Cannon & Kirk 2007)	Cannon PF, Kirk PM. 2007. Fungal Families of the World. CAB International, Cambridge (ISBN: 978-0851998275)
fc705f417e1b9e8b83ef684055e4665e	BD35_ITS	15	2400	BA	B_Duende	Fungi	Ascomycota;Sordariomycetes;Hypocreales;Bionectriaceae;Clonostachys;Unidentified	Ascomycota	Sordariomycetes	Hypocreales	Bionectriaceae	Clonostachys	Unidentified	Bionectriaceae	1CB1CCCB-36B9-11D5-9548-00D0592D548C	82088	9	Pathotroph-Saprotroph	Algal Parasite-Bryophyte Parasite-Fungal Parasite-Undefined Saprotroph	Probable	Microfungus	NULL	Associated with plant material, especially on wood and herbaceous debris, or with algae, bryophyte or other fungi, rarely pathogenic (Cannon & Kirk 2007)	Cannon PF, Kirk PM. 2007. Fungal Families of the World. CAB International, Cambridge (ISBN: 978-0851998275)
fc705f417e1b9e8b83ef684055e4665e	Y15_ITS	14	1800	BA	Yotoco	Fungi	Ascomycota;Sordariomycetes;Hypocreales;Bionectriaceae;Clonostachys;Unidentified	Ascomycota	Sordariomycetes	Hypocreales	Bionectriaceae	Clonostachys	Unidentified	Bionectriaceae	1CB1CCCB-36B9-11D5-9548-00D0592D548C	82088	9	Pathotroph-Saprotroph	Algal Parasite-Bryophyte Parasite-Fungal Parasite-Undefined Saprotroph	Probable	Microfungus	NULL	Associated with plant material, especially on wood and herbaceous debris, or with algae, bryophyte or other fungi, rarely pathogenic (Cannon & Kirk 2007)	Cannon PF, Kirk PM. 2007. Fungal Families of the World. CAB International, Cambridge (ISBN: 978-0851998275)
f7fe9843201a1c988ad29c5daef04b66	LS15_ITS	12	900	BST	Sonso	Fungi	Ascomycota;Sordariomycetes;Hypocreales;Bionectriaceae;Clonostachys;Unidentified	Ascomycota	Sordariomycetes	Hypocreales	Bionectriaceae	Clonostachys	Unidentified	Bionectriaceae	1CB1CCCB-36B9-11D5-9548-00D0592D548C	82088	9	Pathotroph-Saprotroph	Algal Parasite-Bryophyte Parasite-Fungal Parasite-Undefined Saprotroph	Probable	Microfungus	NULL	Associated with plant material, especially on wood and herbaceous debris, or with algae, bryophyte or other fungi, rarely pathogenic (Cannon & Kirk 2007)	Cannon PF, Kirk PM. 2007. Fungal Families of the World. CAB International, Cambridge (ISBN: 978-0851998275)
fc705f417e1b9e8b83ef684055e4665e	BD32_ITS	12	2400	BA	B_Duende	Fungi	Ascomycota;Sordariomycetes;Hypocreales;Bionectriaceae;Clonostachys;Unidentified	Ascomycota	Sordariomycetes	Hypocreales	Bionectriaceae	Clonostachys	Unidentified	Bionectriaceae	1CB1CCCB-36B9-11D5-9548-00D0592D548C	82088	9	Pathotroph-Saprotroph	Algal Parasite-Bryophyte Parasite-Fungal Parasite-Undefined Saprotroph	Probable	Microfungus	NULL	Associated with plant material, especially on wood and herbaceous debris, or with algae, bryophyte or other fungi, rarely pathogenic (Cannon & Kirk 2007)	Cannon PF, Kirk PM. 2007. Fungal Families of the World. CAB International, Cambridge (ISBN: 978-0851998275)
8fe5116cc3d4982cba409d24b6ba2a03	Y34_ITS	11	1800	BA	Yotoco	Fungi	Ascomycota;Sordariomycetes;Hypocreales;Bionectriaceae;Unidentified;Unidentified	Ascomycota	Sordariomycetes	Hypocreales	Bionectriaceae	Unidentified	Unidentified	Bionectriaceae	1CB1CCCB-36B9-11D5-9548-00D0592D548C	82088	9	Pathotroph-Saprotroph	Algal Parasite-Bryophyte Parasite-Fungal Parasite-Undefined Saprotroph	Probable	Microfungus	NULL	Associated with plant material, especially on wood and herbaceous debris, or with algae, bryophyte or other fungi, rarely pathogenic (Cannon & Kirk 2007)	Cannon PF, Kirk PM. 2007. Fungal Families of the World. CAB International, Cambridge (ISBN: 978-0851998275)
cdcb394d6e7324b8326448b7ba05bd4b	BD24_ITS	11	2400	BA	B_Duende	Fungi	Ascomycota;Sordariomycetes;Hypocreales;Bionectriaceae;Bionectria;Bionectria_rossmaniae	Ascomycota	Sordariomycetes	Hypocreales	Bionectriaceae	Bionectria	Bionectria_rossmaniae	Bionectriaceae	1CB1CCCB-36B9-11D5-9548-00D0592D548C	82088	9	Pathotroph-Saprotroph	Algal Parasite-Bryophyte Parasite-Fungal Parasite-Undefined Saprotroph	Probable	Microfungus	NULL	Associated with plant material, especially on wood and herbaceous debris, or with algae, bryophyte or other fungi, rarely pathogenic (Cannon & Kirk 2007)	Cannon PF, Kirk PM. 2007. Fungal Families of the World. CAB International, Cambridge (ISBN: 978-0851998275)
cdcb394d6e7324b8326448b7ba05bd4b	LS15_ITS	10	900	BST	Sonso	Fungi	Ascomycota;Sordariomycetes;Hypocreales;Bionectriaceae;Bionectria;Bionectria_rossmaniae	Ascomycota	Sordariomycetes	Hypocreales	Bionectriaceae	Bionectria	Bionectria_rossmaniae	Bionectriaceae	1CB1CCCB-36B9-11D5-9548-00D0592D548C	82088	9	Pathotroph-Saprotroph	Algal Parasite-Bryophyte Parasite-Fungal Parasite-Undefined Saprotroph	Probable	Microfungus	NULL	Associated with plant material, especially on wood and herbaceous debris, or with algae, bryophyte or other fungi, rarely pathogenic (Cannon & Kirk 2007)	Cannon PF, Kirk PM. 2007. Fungal Families of the World. CAB International, Cambridge (ISBN: 978-0851998275)
461096c6a294b3f992589ba3c0826998	LS23_ITS	9	900	BST	Sonso	Fungi	Ascomycota;Sordariomycetes;Hypocreales;Bionectriaceae;Bionectria;Bionectria_setosa	Ascomycota	Sordariomycetes	Hypocreales	Bionectriaceae	Bionectria	Bionectria_setosa	Bionectriaceae	1CB1CCCB-36B9-11D5-9548-00D0592D548C	82088	9	Pathotroph-Saprotroph	Algal Parasite-Bryophyte Parasite-Fungal Parasite-Undefined Saprotroph	Probable	Microfungus	NULL	Associated with plant material, especially on wood and herbaceous debris, or with algae, bryophyte or other fungi, rarely pathogenic (Cannon & Kirk 2007)	Cannon PF, Kirk PM. 2007. Fungal Families of the World. CAB International, Cambridge (ISBN: 978-0851998275)
461096c6a294b3f992589ba3c0826998	Y15_ITS	9	1800	BA	Yotoco	Fungi	Ascomycota;Sordariomycetes;Hypocreales;Bionectriaceae;Bionectria;Bionectria_setosa	Ascomycota	Sordariomycetes	Hypocreales	Bionectriaceae	Bionectria	Bionectria_setosa	Bionectriaceae	1CB1CCCB-36B9-11D5-9548-00D0592D548C	82088	9	Pathotroph-Saprotroph	Algal Parasite-Bryophyte Parasite-Fungal Parasite-Undefined Saprotroph	Probable	Microfungus	NULL	Associated with plant material, especially on wood and herbaceous debris, or with algae, bryophyte or other fungi, rarely pathogenic (Cannon & Kirk 2007)	Cannon PF, Kirk PM. 2007. Fungal Families of the World. CAB International, Cambridge (ISBN: 978-0851998275)
461096c6a294b3f992589ba3c0826998	LS11_ITS	9	900	BST	Sonso	Fungi	Ascomycota;Sordariomycetes;Hypocreales;Bionectriaceae;Bionectria;Bionectria_setosa	Ascomycota	Sordariomycetes	Hypocreales	Bionectriaceae	Bionectria	Bionectria_setosa	Bionectriaceae	1CB1CCCB-36B9-11D5-9548-00D0592D548C	82088	9	Pathotroph-Saprotroph	Algal Parasite-Bryophyte Parasite-Fungal Parasite-Undefined Saprotroph	Probable	Microfungus	NULL	Associated with plant material, especially on wood and herbaceous debris, or with algae, bryophyte or other fungi, rarely pathogenic (Cannon & Kirk 2007)	Cannon PF, Kirk PM. 2007. Fungal Families of the World. CAB International, Cambridge (ISBN: 978-0851998275)
461096c6a294b3f992589ba3c0826998	BD35_ITS	9	2400	BA	B_Duende	Fungi	Ascomycota;Sordariomycetes;Hypocreales;Bionectriaceae;Bionectria;Bionectria_setosa	Ascomycota	Sordariomycetes	Hypocreales	Bionectriaceae	Bionectria	Bionectria_setosa	Bionectriaceae	1CB1CCCB-36B9-11D5-9548-00D0592D548C	82088	9	Pathotroph-Saprotroph	Algal Parasite-Bryophyte Parasite-Fungal Parasite-Undefined Saprotroph	Probable	Microfungus	NULL	Associated with plant material, especially on wood and herbaceous debris, or with algae, bryophyte or other fungi, rarely pathogenic (Cannon & Kirk 2007)	Cannon PF, Kirk PM. 2007. Fungal Families of the World. CAB International, Cambridge (ISBN: 978-0851998275)
fbf8833d7c60649b41194f3dedf35a8f	Y11_ITS	9	1800	BA	Yotoco	Fungi	Ascomycota;Sordariomycetes;Hypocreales;Bionectriaceae;Bionectria;Bionectria_setosa	Ascomycota	Sordariomycetes	Hypocreales	Bionectriaceae	Bionectria	Bionectria_setosa	Bionectriaceae	1CB1CCCB-36B9-11D5-9548-00D0592D548C	82088	9	Pathotroph-Saprotroph	Algal Parasite-Bryophyte Parasite-Fungal Parasite-Undefined Saprotroph	Probable	Microfungus	NULL	Associated with plant material, especially on wood and herbaceous debris, or with algae, bryophyte or other fungi, rarely pathogenic (Cannon & Kirk 2007)	Cannon PF, Kirk PM. 2007. Fungal Families of the World. CAB International, Cambridge (ISBN: 978-0851998275)
1417932dd05365bf3d80cca1a2950c5c	BD35_ITS	8	2400	BA	B_Duende	Fungi	Ascomycota;Sordariomycetes;Hypocreales;Bionectriaceae;Bionectria;Bionectria_rossmaniae	Ascomycota	Sordariomycetes	Hypocreales	Bionectriaceae	Bionectria	Bionectria_rossmaniae	Bionectriaceae	1CB1CCCB-36B9-11D5-9548-00D0592D548C	82088	9	Pathotroph-Saprotroph	Algal Parasite-Bryophyte Parasite-Fungal Parasite-Undefined Saprotroph	Probable	Microfungus	NULL	Associated with plant material, especially on wood and herbaceous debris, or with algae, bryophyte or other fungi, rarely pathogenic (Cannon & Kirk 2007)	Cannon PF, Kirk PM. 2007. Fungal Families of the World. CAB International, Cambridge (ISBN: 978-0851998275)
1417932dd05365bf3d80cca1a2950c5c	LS11_ITS	8	900	BST	Sonso	Fungi	Ascomycota;Sordariomycetes;Hypocreales;Bionectriaceae;Bionectria;Bionectria_rossmaniae	Ascomycota	Sordariomycetes	Hypocreales	Bionectriaceae	Bionectria	Bionectria_rossmaniae	Bionectriaceae	1CB1CCCB-36B9-11D5-9548-00D0592D548C	82088	9	Pathotroph-Saprotroph	Algal Parasite-Bryophyte Parasite-Fungal Parasite-Undefined Saprotroph	Probable	Microfungus	NULL	Associated with plant material, especially on wood and herbaceous debris, or with algae, bryophyte or other fungi, rarely pathogenic (Cannon & Kirk 2007)	Cannon PF, Kirk PM. 2007. Fungal Families of the World. CAB International, Cambridge (ISBN: 978-0851998275)
1417932dd05365bf3d80cca1a2950c5c	Y15_ITS	8	1800	BA	Yotoco	Fungi	Ascomycota;Sordariomycetes;Hypocreales;Bionectriaceae;Bionectria;Bionectria_rossmaniae	Ascomycota	Sordariomycetes	Hypocreales	Bionectriaceae	Bionectria	Bionectria_rossmaniae	Bionectriaceae	1CB1CCCB-36B9-11D5-9548-00D0592D548C	82088	9	Pathotroph-Saprotroph	Algal Parasite-Bryophyte Parasite-Fungal Parasite-Undefined Saprotroph	Probable	Microfungus	NULL	Associated with plant material, especially on wood and herbaceous debris, or with algae, bryophyte or other fungi, rarely pathogenic (Cannon & Kirk 2007)	Cannon PF, Kirk PM. 2007. Fungal Families of the World. CAB International, Cambridge (ISBN: 978-0851998275)
1417932dd05365bf3d80cca1a2950c5c	LS25_ITS	8	900	BST	Sonso	Fungi	Ascomycota;Sordariomycetes;Hypocreales;Bionectriaceae;Bionectria;Bionectria_rossmaniae	Ascomycota	Sordariomycetes	Hypocreales	Bionectriaceae	Bionectria	Bionectria_rossmaniae	Bionectriaceae	1CB1CCCB-36B9-11D5-9548-00D0592D548C	82088	9	Pathotroph-Saprotroph	Algal Parasite-Bryophyte Parasite-Fungal Parasite-Undefined Saprotroph	Probable	Microfungus	NULL	Associated with plant material, especially on wood and herbaceous debris, or with algae, bryophyte or other fungi, rarely pathogenic (Cannon & Kirk 2007)	Cannon PF, Kirk PM. 2007. Fungal Families of the World. CAB International, Cambridge (ISBN: 978-0851998275)
162b2b935daecd649ce289dce0fd4a6c	BD21_ITS	8	2400	BA	B_Duende	Fungi	Ascomycota;Sordariomycetes;Hypocreales;Bionectriaceae;Clonostachys;Unidentified	Ascomycota	Sordariomycetes	Hypocreales	Bionectriaceae	Clonostachys	Unidentified	Bionectriaceae	1CB1CCCB-36B9-11D5-9548-00D0592D548C	82088	9	Pathotroph-Saprotroph	Algal Parasite-Bryophyte Parasite-Fungal Parasite-Undefined Saprotroph	Probable	Microfungus	NULL	Associated with plant material, especially on wood and herbaceous debris, or with algae, bryophyte or other fungi, rarely pathogenic (Cannon & Kirk 2007)	Cannon PF, Kirk PM. 2007. Fungal Families of the World. CAB International, Cambridge (ISBN: 978-0851998275)
cdcb394d6e7324b8326448b7ba05bd4b	BD21_ITS	8	2400	BA	B_Duende	Fungi	Ascomycota;Sordariomycetes;Hypocreales;Bionectriaceae;Bionectria;Bionectria_rossmaniae	Ascomycota	Sordariomycetes	Hypocreales	Bionectriaceae	Bionectria	Bionectria_rossmaniae	Bionectriaceae	1CB1CCCB-36B9-11D5-9548-00D0592D548C	82088	9	Pathotroph-Saprotroph	Algal Parasite-Bryophyte Parasite-Fungal Parasite-Undefined Saprotroph	Probable	Microfungus	NULL	Associated with plant material, especially on wood and herbaceous debris, or with algae, bryophyte or other fungi, rarely pathogenic (Cannon & Kirk 2007)	Cannon PF, Kirk PM. 2007. Fungal Families of the World. CAB International, Cambridge (ISBN: 978-0851998275)
91da3741a5b0f4334cfee9ac46da1a3d	LS15_ITS	7	900	BST	Sonso	Fungi	Ascomycota;Sordariomycetes;Hypocreales;Bionectriaceae;Geosmithia;Geosmithia_brunnea	Ascomycota	Sordariomycetes	Hypocreales	Bionectriaceae	Geosmithia	Geosmithia_brunnea	Bionectriaceae	1CB1CCCB-36B9-11D5-9548-00D0592D548C	82088	9	Pathotroph-Saprotroph	Algal Parasite-Bryophyte Parasite-Fungal Parasite-Undefined Saprotroph	Probable	Microfungus	NULL	Associated with plant material, especially on wood and herbaceous debris, or with algae, bryophyte or other fungi, rarely pathogenic (Cannon & Kirk 2007)	Cannon PF, Kirk PM. 2007. Fungal Families of the World. CAB International, Cambridge (ISBN: 978-0851998275)
c6134cca76cac98f9c2e79fed10dfb0a	LS34_ITS	7	900	BST	Sonso	Fungi	Ascomycota;Sordariomycetes;Hypocreales;Bionectriaceae;Clonostachys;Unidentified	Ascomycota	Sordariomycetes	Hypocreales	Bionectriaceae	Clonostachys	Unidentified	Bionectriaceae	1CB1CCCB-36B9-11D5-9548-00D0592D548C	82088	9	Pathotroph-Saprotroph	Algal Parasite-Bryophyte Parasite-Fungal Parasite-Undefined Saprotroph	Probable	Microfungus	NULL	Associated with plant material, especially on wood and herbaceous debris, or with algae, bryophyte or other fungi, rarely pathogenic (Cannon & Kirk 2007)	Cannon PF, Kirk PM. 2007. Fungal Families of the World. CAB International, Cambridge (ISBN: 978-0851998275)
205ae14b6a2f6e205c262a60f734406b	Y35_ITS	6	1800	BA	Yotoco	Fungi	Ascomycota;Sordariomycetes;Hypocreales;Bionectriaceae;Ovicillium;Ovicillium_attenuatum	Ascomycota	Sordariomycetes	Hypocreales	Bionectriaceae	Ovicillium	Ovicillium_attenuatum	Bionectriaceae	1CB1CCCB-36B9-11D5-9548-00D0592D548C	82088	9	Pathotroph-Saprotroph	Algal Parasite-Bryophyte Parasite-Fungal Parasite-Undefined Saprotroph	Probable	Microfungus	NULL	Associated with plant material, especially on wood and herbaceous debris, or with algae, bryophyte or other fungi, rarely pathogenic (Cannon & Kirk 2007)	Cannon PF, Kirk PM. 2007. Fungal Families of the World. CAB International, Cambridge (ISBN: 978-0851998275)
461096c6a294b3f992589ba3c0826998	LS31_ITS	6	900	BST	Sonso	Fungi	Ascomycota;Sordariomycetes;Hypocreales;Bionectriaceae;Bionectria;Bionectria_setosa	Ascomycota	Sordariomycetes	Hypocreales	Bionectriaceae	Bionectria	Bionectria_setosa	Bionectriaceae	1CB1CCCB-36B9-11D5-9548-00D0592D548C	82088	9	Pathotroph-Saprotroph	Algal Parasite-Bryophyte Parasite-Fungal Parasite-Undefined Saprotroph	Probable	Microfungus	NULL	Associated with plant material, especially on wood and herbaceous debris, or with algae, bryophyte or other fungi, rarely pathogenic (Cannon & Kirk 2007)	Cannon PF, Kirk PM. 2007. Fungal Families of the World. CAB International, Cambridge (ISBN: 978-0851998275)
461096c6a294b3f992589ba3c0826998	LS21_ITS	6	900	BST	Sonso	Fungi	Ascomycota;Sordariomycetes;Hypocreales;Bionectriaceae;Bionectria;Bionectria_setosa	Ascomycota	Sordariomycetes	Hypocreales	Bionectriaceae	Bionectria	Bionectria_setosa	Bionectriaceae	1CB1CCCB-36B9-11D5-9548-00D0592D548C	82088	9	Pathotroph-Saprotroph	Algal Parasite-Bryophyte Parasite-Fungal Parasite-Undefined Saprotroph	Probable	Microfungus	NULL	Associated with plant material, especially on wood and herbaceous debris, or with algae, bryophyte or other fungi, rarely pathogenic (Cannon & Kirk 2007)	Cannon PF, Kirk PM. 2007. Fungal Families of the World. CAB International, Cambridge (ISBN: 978-0851998275)
2116b5439af7ec20bc5834d1f61f0c97	Y35_ITS	5	1800	BA	Yotoco	Fungi	Ascomycota;Sordariomycetes;Hypocreales;Bionectriaceae;Clonostachys;Unidentified	Ascomycota	Sordariomycetes	Hypocreales	Bionectriaceae	Clonostachys	Unidentified	Bionectriaceae	1CB1CCCB-36B9-11D5-9548-00D0592D548C	82088	9	Pathotroph-Saprotroph	Algal Parasite-Bryophyte Parasite-Fungal Parasite-Undefined Saprotroph	Probable	Microfungus	NULL	Associated with plant material, especially on wood and herbaceous debris, or with algae, bryophyte or other fungi, rarely pathogenic (Cannon & Kirk 2007)	Cannon PF, Kirk PM. 2007. Fungal Families of the World. CAB International, Cambridge (ISBN: 978-0851998275)
3178a9f97132965d72994a3070ee5d88	BD24_ITS	5	2400	BA	B_Duende	Fungi	Ascomycota;Sordariomycetes;Hypocreales;Bionectriaceae;Clonostachys;Unidentified	Ascomycota	Sordariomycetes	Hypocreales	Bionectriaceae	Clonostachys	Unidentified	Bionectriaceae	1CB1CCCB-36B9-11D5-9548-00D0592D548C	82088	9	Pathotroph-Saprotroph	Algal Parasite-Bryophyte Parasite-Fungal Parasite-Undefined Saprotroph	Probable	Microfungus	NULL	Associated with plant material, especially on wood and herbaceous debris, or with algae, bryophyte or other fungi, rarely pathogenic (Cannon & Kirk 2007)	Cannon PF, Kirk PM. 2007. Fungal Families of the World. CAB International, Cambridge (ISBN: 978-0851998275)
461096c6a294b3f992589ba3c0826998	BD22_ITS	5	2400	BA	B_Duende	Fungi	Ascomycota;Sordariomycetes;Hypocreales;Bionectriaceae;Bionectria;Bionectria_setosa	Ascomycota	Sordariomycetes	Hypocreales	Bionectriaceae	Bionectria	Bionectria_setosa	Bionectriaceae	1CB1CCCB-36B9-11D5-9548-00D0592D548C	82088	9	Pathotroph-Saprotroph	Algal Parasite-Bryophyte Parasite-Fungal Parasite-Undefined Saprotroph	Probable	Microfungus	NULL	Associated with plant material, especially on wood and herbaceous debris, or with algae, bryophyte or other fungi, rarely pathogenic (Cannon & Kirk 2007)	Cannon PF, Kirk PM. 2007. Fungal Families of the World. CAB International, Cambridge (ISBN: 978-0851998275)
461096c6a294b3f992589ba3c0826998	LS15_ITS	5	900	BST	Sonso	Fungi	Ascomycota;Sordariomycetes;Hypocreales;Bionectriaceae;Bionectria;Bionectria_setosa	Ascomycota	Sordariomycetes	Hypocreales	Bionectriaceae	Bionectria	Bionectria_setosa	Bionectriaceae	1CB1CCCB-36B9-11D5-9548-00D0592D548C	82088	9	Pathotroph-Saprotroph	Algal Parasite-Bryophyte Parasite-Fungal Parasite-Undefined Saprotroph	Probable	Microfungus	NULL	Associated with plant material, especially on wood and herbaceous debris, or with algae, bryophyte or other fungi, rarely pathogenic (Cannon & Kirk 2007)	Cannon PF, Kirk PM. 2007. Fungal Families of the World. CAB International, Cambridge (ISBN: 978-0851998275)
461096c6a294b3f992589ba3c0826998	Y35_ITS	5	1800	BA	Yotoco	Fungi	Ascomycota;Sordariomycetes;Hypocreales;Bionectriaceae;Bionectria;Bionectria_setosa	Ascomycota	Sordariomycetes	Hypocreales	Bionectriaceae	Bionectria	Bionectria_setosa	Bionectriaceae	1CB1CCCB-36B9-11D5-9548-00D0592D548C	82088	9	Pathotroph-Saprotroph	Algal Parasite-Bryophyte Parasite-Fungal Parasite-Undefined Saprotroph	Probable	Microfungus	NULL	Associated with plant material, especially on wood and herbaceous debris, or with algae, bryophyte or other fungi, rarely pathogenic (Cannon & Kirk 2007)	Cannon PF, Kirk PM. 2007. Fungal Families of the World. CAB International, Cambridge (ISBN: 978-0851998275)
489d98c64ee4ea6dec751a636a54826c	Y11_ITS	5	1800	BA	Yotoco	Fungi	Ascomycota;Sordariomycetes;Hypocreales;Bionectriaceae;Nectriopsis;Nectriopsis_lindauiana	Ascomycota	Sordariomycetes	Hypocreales	Bionectriaceae	Nectriopsis	Nectriopsis_lindauiana	Bionectriaceae	1CB1CCCB-36B9-11D5-9548-00D0592D548C	82088	9	Pathotroph-Saprotroph	Algal Parasite-Bryophyte Parasite-Fungal Parasite-Undefined Saprotroph	Probable	Microfungus	NULL	Associated with plant material, especially on wood and herbaceous debris, or with algae, bryophyte or other fungi, rarely pathogenic (Cannon & Kirk 2007)	Cannon PF, Kirk PM. 2007. Fungal Families of the World. CAB International, Cambridge (ISBN: 978-0851998275)
cdc10639ef47176843321d8ec8bfece2	BD24_ITS	5	2400	BA	B_Duende	Fungi	Ascomycota;Sordariomycetes;Hypocreales;Bionectriaceae;Clonostachys;Unidentified	Ascomycota	Sordariomycetes	Hypocreales	Bionectriaceae	Clonostachys	Unidentified	Bionectriaceae	1CB1CCCB-36B9-11D5-9548-00D0592D548C	82088	9	Pathotroph-Saprotroph	Algal Parasite-Bryophyte Parasite-Fungal Parasite-Undefined Saprotroph	Probable	Microfungus	NULL	Associated with plant material, especially on wood and herbaceous debris, or with algae, bryophyte or other fungi, rarely pathogenic (Cannon & Kirk 2007)	Cannon PF, Kirk PM. 2007. Fungal Families of the World. CAB International, Cambridge (ISBN: 978-0851998275)
cdc10639ef47176843321d8ec8bfece2	LS13_ITS	5	900	BST	Sonso	Fungi	Ascomycota;Sordariomycetes;Hypocreales;Bionectriaceae;Clonostachys;Unidentified	Ascomycota	Sordariomycetes	Hypocreales	Bionectriaceae	Clonostachys	Unidentified	Bionectriaceae	1CB1CCCB-36B9-11D5-9548-00D0592D548C	82088	9	Pathotroph-Saprotroph	Algal Parasite-Bryophyte Parasite-Fungal Parasite-Undefined Saprotroph	Probable	Microfungus	NULL	Associated with plant material, especially on wood and herbaceous debris, or with algae, bryophyte or other fungi, rarely pathogenic (Cannon & Kirk 2007)	Cannon PF, Kirk PM. 2007. Fungal Families of the World. CAB International, Cambridge (ISBN: 978-0851998275)
e7880e0b45d5bbd77da7e5e411948e85	LS15_ITS	5	900	BST	Sonso	Fungi	Ascomycota;Sordariomycetes;Hypocreales;Bionectriaceae;Gliomastix;Gliomastix_murorum	Ascomycota	Sordariomycetes	Hypocreales	Bionectriaceae	Gliomastix	Gliomastix_murorum	Bionectriaceae	1CB1CCCB-36B9-11D5-9548-00D0592D548C	82088	9	Pathotroph-Saprotroph	Algal Parasite-Bryophyte Parasite-Fungal Parasite-Undefined Saprotroph	Probable	Microfungus	NULL	Associated with plant material, especially on wood and herbaceous debris, or with algae, bryophyte or other fungi, rarely pathogenic (Cannon & Kirk 2007)	Cannon PF, Kirk PM. 2007. Fungal Families of the World. CAB International, Cambridge (ISBN: 978-0851998275)
6a1e62925bf23be420fa77fa7be2e4a0	Y21_ITS	4	1800	BA	Yotoco	Fungi	Ascomycota;Sordariomycetes;Hypocreales;Bionectriaceae;Nectriopsis;Nectriopsis_lindauiana	Ascomycota	Sordariomycetes	Hypocreales	Bionectriaceae	Nectriopsis	Nectriopsis_lindauiana	Bionectriaceae	1CB1CCCB-36B9-11D5-9548-00D0592D548C	82088	9	Pathotroph-Saprotroph	Algal Parasite-Bryophyte Parasite-Fungal Parasite-Undefined Saprotroph	Probable	Microfungus	NULL	Associated with plant material, especially on wood and herbaceous debris, or with algae, bryophyte or other fungi, rarely pathogenic (Cannon & Kirk 2007)	Cannon PF, Kirk PM. 2007. Fungal Families of the World. CAB International, Cambridge (ISBN: 978-0851998275)
cdcb394d6e7324b8326448b7ba05bd4b	Y34_ITS	4	1800	BA	Yotoco	Fungi	Ascomycota;Sordariomycetes;Hypocreales;Bionectriaceae;Bionectria;Bionectria_rossmaniae	Ascomycota	Sordariomycetes	Hypocreales	Bionectriaceae	Bionectria	Bionectria_rossmaniae	Bionectriaceae	1CB1CCCB-36B9-11D5-9548-00D0592D548C	82088	9	Pathotroph-Saprotroph	Algal Parasite-Bryophyte Parasite-Fungal Parasite-Undefined Saprotroph	Probable	Microfungus	NULL	Associated with plant material, especially on wood and herbaceous debris, or with algae, bryophyte or other fungi, rarely pathogenic (Cannon & Kirk 2007)	Cannon PF, Kirk PM. 2007. Fungal Families of the World. CAB International, Cambridge (ISBN: 978-0851998275)
fbf8833d7c60649b41194f3dedf35a8f	Y12_ITS	4	1800	BA	Yotoco	Fungi	Ascomycota;Sordariomycetes;Hypocreales;Bionectriaceae;Bionectria;Bionectria_setosa	Ascomycota	Sordariomycetes	Hypocreales	Bionectriaceae	Bionectria	Bionectria_setosa	Bionectriaceae	1CB1CCCB-36B9-11D5-9548-00D0592D548C	82088	9	Pathotroph-Saprotroph	Algal Parasite-Bryophyte Parasite-Fungal Parasite-Undefined Saprotroph	Probable	Microfungus	NULL	Associated with plant material, especially on wood and herbaceous debris, or with algae, bryophyte or other fungi, rarely pathogenic (Cannon & Kirk 2007)	Cannon PF, Kirk PM. 2007. Fungal Families of the World. CAB International, Cambridge (ISBN: 978-0851998275)
1417932dd05365bf3d80cca1a2950c5c	Y12_ITS	3	1800	BA	Yotoco	Fungi	Ascomycota;Sordariomycetes;Hypocreales;Bionectriaceae;Bionectria;Bionectria_rossmaniae	Ascomycota	Sordariomycetes	Hypocreales	Bionectriaceae	Bionectria	Bionectria_rossmaniae	Bionectriaceae	1CB1CCCB-36B9-11D5-9548-00D0592D548C	82088	9	Pathotroph-Saprotroph	Algal Parasite-Bryophyte Parasite-Fungal Parasite-Undefined Saprotroph	Probable	Microfungus	NULL	Associated with plant material, especially on wood and herbaceous debris, or with algae, bryophyte or other fungi, rarely pathogenic (Cannon & Kirk 2007)	Cannon PF, Kirk PM. 2007. Fungal Families of the World. CAB International, Cambridge (ISBN: 978-0851998275)
461096c6a294b3f992589ba3c0826998	Y24_ITS	3	1800	BA	Yotoco	Fungi	Ascomycota;Sordariomycetes;Hypocreales;Bionectriaceae;Bionectria;Bionectria_setosa	Ascomycota	Sordariomycetes	Hypocreales	Bionectriaceae	Bionectria	Bionectria_setosa	Bionectriaceae	1CB1CCCB-36B9-11D5-9548-00D0592D548C	82088	9	Pathotroph-Saprotroph	Algal Parasite-Bryophyte Parasite-Fungal Parasite-Undefined Saprotroph	Probable	Microfungus	NULL	Associated with plant material, especially on wood and herbaceous debris, or with algae, bryophyte or other fungi, rarely pathogenic (Cannon & Kirk 2007)	Cannon PF, Kirk PM. 2007. Fungal Families of the World. CAB International, Cambridge (ISBN: 978-0851998275)
461096c6a294b3f992589ba3c0826998	Y34_ITS	3	1800	BA	Yotoco	Fungi	Ascomycota;Sordariomycetes;Hypocreales;Bionectriaceae;Bionectria;Bionectria_setosa	Ascomycota	Sordariomycetes	Hypocreales	Bionectriaceae	Bionectria	Bionectria_setosa	Bionectriaceae	1CB1CCCB-36B9-11D5-9548-00D0592D548C	82088	9	Pathotroph-Saprotroph	Algal Parasite-Bryophyte Parasite-Fungal Parasite-Undefined Saprotroph	Probable	Microfungus	NULL	Associated with plant material, especially on wood and herbaceous debris, or with algae, bryophyte or other fungi, rarely pathogenic (Cannon & Kirk 2007)	Cannon PF, Kirk PM. 2007. Fungal Families of the World. CAB International, Cambridge (ISBN: 978-0851998275)
fc705f417e1b9e8b83ef684055e4665e	BD22_ITS	3	2400	BA	B_Duende	Fungi	Ascomycota;Sordariomycetes;Hypocreales;Bionectriaceae;Clonostachys;Unidentified	Ascomycota	Sordariomycetes	Hypocreales	Bionectriaceae	Clonostachys	Unidentified	Bionectriaceae	1CB1CCCB-36B9-11D5-9548-00D0592D548C	82088	9	Pathotroph-Saprotroph	Algal Parasite-Bryophyte Parasite-Fungal Parasite-Undefined Saprotroph	Probable	Microfungus	NULL	Associated with plant material, especially on wood and herbaceous debris, or with algae, bryophyte or other fungi, rarely pathogenic (Cannon & Kirk 2007)	Cannon PF, Kirk PM. 2007. Fungal Families of the World. CAB International, Cambridge (ISBN: 978-0851998275)
5d6c35b1c0fb619b1fe4786cd53f8ee2	Y21_ITS	2	1800	BA	Yotoco	Fungi	Ascomycota;Sordariomycetes;Hypocreales;Bionectriaceae;Bionectria;Bionectria_setosa	Ascomycota	Sordariomycetes	Hypocreales	Bionectriaceae	Bionectria	Bionectria_setosa	Bionectriaceae	1CB1CCCB-36B9-11D5-9548-00D0592D548C	82088	9	Pathotroph-Saprotroph	Algal Parasite-Bryophyte Parasite-Fungal Parasite-Undefined Saprotroph	Probable	Microfungus	NULL	Associated with plant material, especially on wood and herbaceous debris, or with algae, bryophyte or other fungi, rarely pathogenic (Cannon & Kirk 2007)	Cannon PF, Kirk PM. 2007. Fungal Families of the World. CAB International, Cambridge (ISBN: 978-0851998275)
81c9d6b2d0c91c042f7261874a78cb8e	LS25_ITS	2	900	BST	Sonso	Fungi	Ascomycota;Sordariomycetes;Hypocreales;Bionectriaceae;Bionectria;Bionectria_setosa	Ascomycota	Sordariomycetes	Hypocreales	Bionectriaceae	Bionectria	Bionectria_setosa	Bionectriaceae	1CB1CCCB-36B9-11D5-9548-00D0592D548C	82088	9	Pathotroph-Saprotroph	Algal Parasite-Bryophyte Parasite-Fungal Parasite-Undefined Saprotroph	Probable	Microfungus	NULL	Associated with plant material, especially on wood and herbaceous debris, or with algae, bryophyte or other fungi, rarely pathogenic (Cannon & Kirk 2007)	Cannon PF, Kirk PM. 2007. Fungal Families of the World. CAB International, Cambridge (ISBN: 978-0851998275)
0f8d8d72ccb1910757deecfeaba6d17c	BD32_ITS	1	2400	BA	B_Duende	Fungi	Ascomycota;Sordariomycetes;Hypocreales;Bionectriaceae;Geosmithia;Unidentified	Ascomycota	Sordariomycetes	Hypocreales	Bionectriaceae	Geosmithia	Unidentified	Bionectriaceae	1CB1CCCB-36B9-11D5-9548-00D0592D548C	82088	9	Pathotroph-Saprotroph	Algal Parasite-Bryophyte Parasite-Fungal Parasite-Undefined Saprotroph	Probable	Microfungus	NULL	Associated with plant material, especially on wood and herbaceous debris, or with algae, bryophyte or other fungi, rarely pathogenic (Cannon & Kirk 2007)	Cannon PF, Kirk PM. 2007. Fungal Families of the World. CAB International, Cambridge (ISBN: 978-0851998275)
b725224d761a279ae606902c537da6aa	BD15_ITS	1	2400	BA	B_Duende	Fungi	Ascomycota;Sordariomycetes;Hypocreales;Bionectriaceae;Unidentified;Unidentified	Ascomycota	Sordariomycetes	Hypocreales	Bionectriaceae	Unidentified	Unidentified	Bionectriaceae	1CB1CCCB-36B9-11D5-9548-00D0592D548C	82088	9	Pathotroph-Saprotroph	Algal Parasite-Bryophyte Parasite-Fungal Parasite-Undefined Saprotroph	Probable	Microfungus	NULL	Associated with plant material, especially on wood and herbaceous debris, or with algae, bryophyte or other fungi, rarely pathogenic (Cannon & Kirk 2007)	Cannon PF, Kirk PM. 2007. Fungal Families of the World. CAB International, Cambridge (ISBN: 978-0851998275)
0f8d8d72ccb1910757deecfeaba6d17c	PDU24_ITS	0	3200	P	Duende	Fungi	Ascomycota;Sordariomycetes;Hypocreales;Bionectriaceae;Geosmithia;Unidentified	Ascomycota	Sordariomycetes	Hypocreales	Bionectriaceae	Geosmithia	Unidentified	Bionectriaceae	1CB1CCCB-36B9-11D5-9548-00D0592D548C	82088	9	Pathotroph-Saprotroph	Algal Parasite-Bryophyte Parasite-Fungal Parasite-Undefined Saprotroph	Probable	Microfungus	NULL	Associated with plant material, especially on wood and herbaceous debris, or with algae, bryophyte or other fungi, rarely pathogenic (Cannon & Kirk 2007)	Cannon PF, Kirk PM. 2007. Fungal Families of the World. CAB International, Cambridge (ISBN: 978-0851998275)
0f8d8d72ccb1910757deecfeaba6d17c	BD35_ITS	0	2400	BA	B_Duende	Fungi	Ascomycota;Sordariomycetes;Hypocreales;Bionectriaceae;Geosmithia;Unidentified	Ascomycota	Sordariomycetes	Hypocreales	Bionectriaceae	Geosmithia	Unidentified	Bionectriaceae	1CB1CCCB-36B9-11D5-9548-00D0592D548C	82088	9	Pathotroph-Saprotroph	Algal Parasite-Bryophyte Parasite-Fungal Parasite-Undefined Saprotroph	Probable	Microfungus	NULL	Associated with plant material, especially on wood and herbaceous debris, or with algae, bryophyte or other fungi, rarely pathogenic (Cannon & Kirk 2007)	Cannon PF, Kirk PM. 2007. Fungal Families of the World. CAB International, Cambridge (ISBN: 978-0851998275)
0f8d8d72ccb1910757deecfeaba6d17c	BD13_ITS	0	2400	BA	B_Duende	Fungi	Ascomycota;Sordariomycetes;Hypocreales;Bionectriaceae;Geosmithia;Unidentified	Ascomycota	Sordariomycetes	Hypocreales	Bionectriaceae	Geosmithia	Unidentified	Bionectriaceae	1CB1CCCB-36B9-11D5-9548-00D0592D548C	82088	9	Pathotroph-Saprotroph	Algal Parasite-Bryophyte Parasite-Fungal Parasite-Undefined Saprotroph	Probable	Microfungus	NULL	Associated with plant material, especially on wood and herbaceous debris, or with algae, bryophyte or other fungi, rarely pathogenic (Cannon & Kirk 2007)	Cannon PF, Kirk PM. 2007. Fungal Families of the World. CAB International, Cambridge (ISBN: 978-0851998275)
0f8d8d72ccb1910757deecfeaba6d17c	BD22_ITS	0	2400	BA	B_Duende	Fungi	Ascomycota;Sordariomycetes;Hypocreales;Bionectriaceae;Geosmithia;Unidentified	Ascomycota	Sordariomycetes	Hypocreales	Bionectriaceae	Geosmithia	Unidentified	Bionectriaceae	1CB1CCCB-36B9-11D5-9548-00D0592D548C	82088	9	Pathotroph-Saprotroph	Algal Parasite-Bryophyte Parasite-Fungal Parasite-Undefined Saprotroph	Probable	Microfungus	NULL	Associated with plant material, especially on wood and herbaceous debris, or with algae, bryophyte or other fungi, rarely pathogenic (Cannon & Kirk 2007)	Cannon PF, Kirk PM. 2007. Fungal Families of the World. CAB International, Cambridge (ISBN: 978-0851998275)
0f8d8d72ccb1910757deecfeaba6d17c	BD21_ITS	0	2400	BA	B_Duende	Fungi	Ascomycota;Sordariomycetes;Hypocreales;Bionectriaceae;Geosmithia;Unidentified	Ascomycota	Sordariomycetes	Hypocreales	Bionectriaceae	Geosmithia	Unidentified	Bionectriaceae	1CB1CCCB-36B9-11D5-9548-00D0592D548C	82088	9	Pathotroph-Saprotroph	Algal Parasite-Bryophyte Parasite-Fungal Parasite-Undefined Saprotroph	Probable	Microfungus	NULL	Associated with plant material, especially on wood and herbaceous debris, or with algae, bryophyte or other fungi, rarely pathogenic (Cannon & Kirk 2007)	Cannon PF, Kirk PM. 2007. Fungal Families of the World. CAB International, Cambridge (ISBN: 978-0851998275)
0f8d8d72ccb1910757deecfeaba6d17c	PDU25_ITS	0	3200	P	Duende	Fungi	Ascomycota;Sordariomycetes;Hypocreales;Bionectriaceae;Geosmithia;Unidentified	Ascomycota	Sordariomycetes	Hypocreales	Bionectriaceae	Geosmithia	Unidentified	Bionectriaceae	1CB1CCCB-36B9-11D5-9548-00D0592D548C	82088	9	Pathotroph-Saprotroph	Algal Parasite-Bryophyte Parasite-Fungal Parasite-Undefined Saprotroph	Probable	Microfungus	NULL	Associated with plant material, especially on wood and herbaceous debris, or with algae, bryophyte or other fungi, rarely pathogenic (Cannon & Kirk 2007)	Cannon PF, Kirk PM. 2007. Fungal Families of the World. CAB International, Cambridge (ISBN: 978-0851998275)
0f8d8d72ccb1910757deecfeaba6d17c	LS34_ITS	0	900	BST	Sonso	Fungi	Ascomycota;Sordariomycetes;Hypocreales;Bionectriaceae;Geosmithia;Unidentified	Ascomycota	Sordariomycetes	Hypocreales	Bionectriaceae	Geosmithia	Unidentified	Bionectriaceae	1CB1CCCB-36B9-11D5-9548-00D0592D548C	82088	9	Pathotroph-Saprotroph	Algal Parasite-Bryophyte Parasite-Fungal Parasite-Undefined Saprotroph	Probable	Microfungus	NULL	Associated with plant material, especially on wood and herbaceous debris, or with algae, bryophyte or other fungi, rarely pathogenic (Cannon & Kirk 2007)	Cannon PF, Kirk PM. 2007. Fungal Families of the World. CAB International, Cambridge (ISBN: 978-0851998275)
0f8d8d72ccb1910757deecfeaba6d17c	Y11_ITS	0	1800	BA	Yotoco	Fungi	Ascomycota;Sordariomycetes;Hypocreales;Bionectriaceae;Geosmithia;Unidentified	Ascomycota	Sordariomycetes	Hypocreales	Bionectriaceae	Geosmithia	Unidentified	Bionectriaceae	1CB1CCCB-36B9-11D5-9548-00D0592D548C	82088	9	Pathotroph-Saprotroph	Algal Parasite-Bryophyte Parasite-Fungal Parasite-Undefined Saprotroph	Probable	Microfungus	NULL	Associated with plant material, especially on wood and herbaceous debris, or with algae, bryophyte or other fungi, rarely pathogenic (Cannon & Kirk 2007)	Cannon PF, Kirk PM. 2007. Fungal Families of the World. CAB International, Cambridge (ISBN: 978-0851998275)
0f8d8d72ccb1910757deecfeaba6d17c	LS32_ITS	0	900	BST	Sonso	Fungi	Ascomycota;Sordariomycetes;Hypocreales;Bionectriaceae;Geosmithia;Unidentified	Ascomycota	Sordariomycetes	Hypocreales	Bionectriaceae	Geosmithia	Unidentified	Bionectriaceae	1CB1CCCB-36B9-11D5-9548-00D0592D548C	82088	9	Pathotroph-Saprotroph	Algal Parasite-Bryophyte Parasite-Fungal Parasite-Undefined Saprotroph	Probable	Microfungus	NULL	Associated with plant material, especially on wood and herbaceous debris, or with algae, bryophyte or other fungi, rarely pathogenic (Cannon & Kirk 2007)	Cannon PF, Kirk PM. 2007. Fungal Families of the World. CAB International, Cambridge (ISBN: 978-0851998275)
0f8d8d72ccb1910757deecfeaba6d17c	LS21_ITS	0	900	BST	Sonso	Fungi	Ascomycota;Sordariomycetes;Hypocreales;Bionectriaceae;Geosmithia;Unidentified	Ascomycota	Sordariomycetes	Hypocreales	Bionectriaceae	Geosmithia	Unidentified	Bionectriaceae	1CB1CCCB-36B9-11D5-9548-00D0592D548C	82088	9	Pathotroph-Saprotroph	Algal Parasite-Bryophyte Parasite-Fungal Parasite-Undefined Saprotroph	Probable	Microfungus	NULL	Associated with plant material, especially on wood and herbaceous debris, or with algae, bryophyte or other fungi, rarely pathogenic (Cannon & Kirk 2007)	Cannon PF, Kirk PM. 2007. Fungal Families of the World. CAB International, Cambridge (ISBN: 978-0851998275)
0f8d8d72ccb1910757deecfeaba6d17c	Y32_ITS	0	1800	BA	Yotoco	Fungi	Ascomycota;Sordariomycetes;Hypocreales;Bionectriaceae;Geosmithia;Unidentified	Ascomycota	Sordariomycetes	Hypocreales	Bionectriaceae	Geosmithia	Unidentified	Bionectriaceae	1CB1CCCB-36B9-11D5-9548-00D0592D548C	82088	9	Pathotroph-Saprotroph	Algal Parasite-Bryophyte Parasite-Fungal Parasite-Undefined Saprotroph	Probable	Microfungus	NULL	Associated with plant material, especially on wood and herbaceous debris, or with algae, bryophyte or other fungi, rarely pathogenic (Cannon & Kirk 2007)	Cannon PF, Kirk PM. 2007. Fungal Families of the World. CAB International, Cambridge (ISBN: 978-0851998275)
0f8d8d72ccb1910757deecfeaba6d17c	PDU12_ITS	0	3200	P	Duende	Fungi	Ascomycota;Sordariomycetes;Hypocreales;Bionectriaceae;Geosmithia;Unidentified	Ascomycota	Sordariomycetes	Hypocreales	Bionectriaceae	Geosmithia	Unidentified	Bionectriaceae	1CB1CCCB-36B9-11D5-9548-00D0592D548C	82088	9	Pathotroph-Saprotroph	Algal Parasite-Bryophyte Parasite-Fungal Parasite-Undefined Saprotroph	Probable	Microfungus	NULL	Associated with plant material, especially on wood and herbaceous debris, or with algae, bryophyte or other fungi, rarely pathogenic (Cannon & Kirk 2007)	Cannon PF, Kirk PM. 2007. Fungal Families of the World. CAB International, Cambridge (ISBN: 978-0851998275)
0f8d8d72ccb1910757deecfeaba6d17c	PDU11_ITS	0	3200	P	Duende	Fungi	Ascomycota;Sordariomycetes;Hypocreales;Bionectriaceae;Geosmithia;Unidentified	Ascomycota	Sordariomycetes	Hypocreales	Bionectriaceae	Geosmithia	Unidentified	Bionectriaceae	1CB1CCCB-36B9-11D5-9548-00D0592D548C	82088	9	Pathotroph-Saprotroph	Algal Parasite-Bryophyte Parasite-Fungal Parasite-Undefined Saprotroph	Probable	Microfungus	NULL	Associated with plant material, especially on wood and herbaceous debris, or with algae, bryophyte or other fungi, rarely pathogenic (Cannon & Kirk 2007)	Cannon PF, Kirk PM. 2007. Fungal Families of the World. CAB International, Cambridge (ISBN: 978-0851998275)
0f8d8d72ccb1910757deecfeaba6d17c	PDU14_ITS	0	3200	P	Duende	Fungi	Ascomycota;Sordariomycetes;Hypocreales;Bionectriaceae;Geosmithia;Unidentified	Ascomycota	Sordariomycetes	Hypocreales	Bionectriaceae	Geosmithia	Unidentified	Bionectriaceae	1CB1CCCB-36B9-11D5-9548-00D0592D548C	82088	9	Pathotroph-Saprotroph	Algal Parasite-Bryophyte Parasite-Fungal Parasite-Undefined Saprotroph	Probable	Microfungus	NULL	Associated with plant material, especially on wood and herbaceous debris, or with algae, bryophyte or other fungi, rarely pathogenic (Cannon & Kirk 2007)	Cannon PF, Kirk PM. 2007. Fungal Families of the World. CAB International, Cambridge (ISBN: 978-0851998275)
0f8d8d72ccb1910757deecfeaba6d17c	BD31_ITS	0	2400	BA	B_Duende	Fungi	Ascomycota;Sordariomycetes;Hypocreales;Bionectriaceae;Geosmithia;Unidentified	Ascomycota	Sordariomycetes	Hypocreales	Bionectriaceae	Geosmithia	Unidentified	Bionectriaceae	1CB1CCCB-36B9-11D5-9548-00D0592D548C	82088	9	Pathotroph-Saprotroph	Algal Parasite-Bryophyte Parasite-Fungal Parasite-Undefined Saprotroph	Probable	Microfungus	NULL	Associated with plant material, especially on wood and herbaceous debris, or with algae, bryophyte or other fungi, rarely pathogenic (Cannon & Kirk 2007)	Cannon PF, Kirk PM. 2007. Fungal Families of the World. CAB International, Cambridge (ISBN: 978-0851998275)
0f8d8d72ccb1910757deecfeaba6d17c	PDU23_ITS	0	3200	P	Duende	Fungi	Ascomycota;Sordariomycetes;Hypocreales;Bionectriaceae;Geosmithia;Unidentified	Ascomycota	Sordariomycetes	Hypocreales	Bionectriaceae	Geosmithia	Unidentified	Bionectriaceae	1CB1CCCB-36B9-11D5-9548-00D0592D548C	82088	9	Pathotroph-Saprotroph	Algal Parasite-Bryophyte Parasite-Fungal Parasite-Undefined Saprotroph	Probable	Microfungus	NULL	Associated with plant material, especially on wood and herbaceous debris, or with algae, bryophyte or other fungi, rarely pathogenic (Cannon & Kirk 2007)	Cannon PF, Kirk PM. 2007. Fungal Families of the World. CAB International, Cambridge (ISBN: 978-0851998275)
0f8d8d72ccb1910757deecfeaba6d17c	Y12_ITS	0	1800	BA	Yotoco	Fungi	Ascomycota;Sordariomycetes;Hypocreales;Bionectriaceae;Geosmithia;Unidentified	Ascomycota	Sordariomycetes	Hypocreales	Bionectriaceae	Geosmithia	Unidentified	Bionectriaceae	1CB1CCCB-36B9-11D5-9548-00D0592D548C	82088	9	Pathotroph-Saprotroph	Algal Parasite-Bryophyte Parasite-Fungal Parasite-Undefined Saprotroph	Probable	Microfungus	NULL	Associated with plant material, especially on wood and herbaceous debris, or with algae, bryophyte or other fungi, rarely pathogenic (Cannon & Kirk 2007)	Cannon PF, Kirk PM. 2007. Fungal Families of the World. CAB International, Cambridge (ISBN: 978-0851998275)
0f8d8d72ccb1910757deecfeaba6d17c	Y23_ITS	0	1800	BA	Yotoco	Fungi	Ascomycota;Sordariomycetes;Hypocreales;Bionectriaceae;Geosmithia;Unidentified	Ascomycota	Sordariomycetes	Hypocreales	Bionectriaceae	Geosmithia	Unidentified	Bionectriaceae	1CB1CCCB-36B9-11D5-9548-00D0592D548C	82088	9	Pathotroph-Saprotroph	Algal Parasite-Bryophyte Parasite-Fungal Parasite-Undefined Saprotroph	Probable	Microfungus	NULL	Associated with plant material, especially on wood and herbaceous debris, or with algae, bryophyte or other fungi, rarely pathogenic (Cannon & Kirk 2007)	Cannon PF, Kirk PM. 2007. Fungal Families of the World. CAB International, Cambridge (ISBN: 978-0851998275)
0f8d8d72ccb1910757deecfeaba6d17c	BD24_ITS	0	2400	BA	B_Duende	Fungi	Ascomycota;Sordariomycetes;Hypocreales;Bionectriaceae;Geosmithia;Unidentified	Ascomycota	Sordariomycetes	Hypocreales	Bionectriaceae	Geosmithia	Unidentified	Bionectriaceae	1CB1CCCB-36B9-11D5-9548-00D0592D548C	82088	9	Pathotroph-Saprotroph	Algal Parasite-Bryophyte Parasite-Fungal Parasite-Undefined Saprotroph	Probable	Microfungus	NULL	Associated with plant material, especially on wood and herbaceous debris, or with algae, bryophyte or other fungi, rarely pathogenic (Cannon & Kirk 2007)	Cannon PF, Kirk PM. 2007. Fungal Families of the World. CAB International, Cambridge (ISBN: 978-0851998275)
0f8d8d72ccb1910757deecfeaba6d17c	Y21_ITS	0	1800	BA	Yotoco	Fungi	Ascomycota;Sordariomycetes;Hypocreales;Bionectriaceae;Geosmithia;Unidentified	Ascomycota	Sordariomycetes	Hypocreales	Bionectriaceae	Geosmithia	Unidentified	Bionectriaceae	1CB1CCCB-36B9-11D5-9548-00D0592D548C	82088	9	Pathotroph-Saprotroph	Algal Parasite-Bryophyte Parasite-Fungal Parasite-Undefined Saprotroph	Probable	Microfungus	NULL	Associated with plant material, especially on wood and herbaceous debris, or with algae, bryophyte or other fungi, rarely pathogenic (Cannon & Kirk 2007)	Cannon PF, Kirk PM. 2007. Fungal Families of the World. CAB International, Cambridge (ISBN: 978-0851998275)
0f8d8d72ccb1910757deecfeaba6d17c	BD15_ITS	0	2400	BA	B_Duende	Fungi	Ascomycota;Sordariomycetes;Hypocreales;Bionectriaceae;Geosmithia;Unidentified	Ascomycota	Sordariomycetes	Hypocreales	Bionectriaceae	Geosmithia	Unidentified	Bionectriaceae	1CB1CCCB-36B9-11D5-9548-00D0592D548C	82088	9	Pathotroph-Saprotroph	Algal Parasite-Bryophyte Parasite-Fungal Parasite-Undefined Saprotroph	Probable	Microfungus	NULL	Associated with plant material, especially on wood and herbaceous debris, or with algae, bryophyte or other fungi, rarely pathogenic (Cannon & Kirk 2007)	Cannon PF, Kirk PM. 2007. Fungal Families of the World. CAB International, Cambridge (ISBN: 978-0851998275)
0f8d8d72ccb1910757deecfeaba6d17c	LS31_ITS	0	900	BST	Sonso	Fungi	Ascomycota;Sordariomycetes;Hypocreales;Bionectriaceae;Geosmithia;Unidentified	Ascomycota	Sordariomycetes	Hypocreales	Bionectriaceae	Geosmithia	Unidentified	Bionectriaceae	1CB1CCCB-36B9-11D5-9548-00D0592D548C	82088	9	Pathotroph-Saprotroph	Algal Parasite-Bryophyte Parasite-Fungal Parasite-Undefined Saprotroph	Probable	Microfungus	NULL	Associated with plant material, especially on wood and herbaceous debris, or with algae, bryophyte or other fungi, rarely pathogenic (Cannon & Kirk 2007)	Cannon PF, Kirk PM. 2007. Fungal Families of the World. CAB International, Cambridge (ISBN: 978-0851998275)
0f8d8d72ccb1910757deecfeaba6d17c	Y24_ITS	0	1800	BA	Yotoco	Fungi	Ascomycota;Sordariomycetes;Hypocreales;Bionectriaceae;Geosmithia;Unidentified	Ascomycota	Sordariomycetes	Hypocreales	Bionectriaceae	Geosmithia	Unidentified	Bionectriaceae	1CB1CCCB-36B9-11D5-9548-00D0592D548C	82088	9	Pathotroph-Saprotroph	Algal Parasite-Bryophyte Parasite-Fungal Parasite-Undefined Saprotroph	Probable	Microfungus	NULL	Associated with plant material, especially on wood and herbaceous debris, or with algae, bryophyte or other fungi, rarely pathogenic (Cannon & Kirk 2007)	Cannon PF, Kirk PM. 2007. Fungal Families of the World. CAB International, Cambridge (ISBN: 978-0851998275)
0f8d8d72ccb1910757deecfeaba6d17c	Y15_ITS	0	1800	BA	Yotoco	Fungi	Ascomycota;Sordariomycetes;Hypocreales;Bionectriaceae;Geosmithia;Unidentified	Ascomycota	Sordariomycetes	Hypocreales	Bionectriaceae	Geosmithia	Unidentified	Bionectriaceae	1CB1CCCB-36B9-11D5-9548-00D0592D548C	82088	9	Pathotroph-Saprotroph	Algal Parasite-Bryophyte Parasite-Fungal Parasite-Undefined Saprotroph	Probable	Microfungus	NULL	Associated with plant material, especially on wood and herbaceous debris, or with algae, bryophyte or other fungi, rarely pathogenic (Cannon & Kirk 2007)	Cannon PF, Kirk PM. 2007. Fungal Families of the World. CAB International, Cambridge (ISBN: 978-0851998275)
0f8d8d72ccb1910757deecfeaba6d17c	BD11_ITS	0	2400	BA	B_Duende	Fungi	Ascomycota;Sordariomycetes;Hypocreales;Bionectriaceae;Geosmithia;Unidentified	Ascomycota	Sordariomycetes	Hypocreales	Bionectriaceae	Geosmithia	Unidentified	Bionectriaceae	1CB1CCCB-36B9-11D5-9548-00D0592D548C	82088	9	Pathotroph-Saprotroph	Algal Parasite-Bryophyte Parasite-Fungal Parasite-Undefined Saprotroph	Probable	Microfungus	NULL	Associated with plant material, especially on wood and herbaceous debris, or with algae, bryophyte or other fungi, rarely pathogenic (Cannon & Kirk 2007)	Cannon PF, Kirk PM. 2007. Fungal Families of the World. CAB International, Cambridge (ISBN: 978-0851998275)
0f8d8d72ccb1910757deecfeaba6d17c	LS13_ITS	0	900	BST	Sonso	Fungi	Ascomycota;Sordariomycetes;Hypocreales;Bionectriaceae;Geosmithia;Unidentified	Ascomycota	Sordariomycetes	Hypocreales	Bionectriaceae	Geosmithia	Unidentified	Bionectriaceae	1CB1CCCB-36B9-11D5-9548-00D0592D548C	82088	9	Pathotroph-Saprotroph	Algal Parasite-Bryophyte Parasite-Fungal Parasite-Undefined Saprotroph	Probable	Microfungus	NULL	Associated with plant material, especially on wood and herbaceous debris, or with algae, bryophyte or other fungi, rarely pathogenic (Cannon & Kirk 2007)	Cannon PF, Kirk PM. 2007. Fungal Families of the World. CAB International, Cambridge (ISBN: 978-0851998275)
0f8d8d72ccb1910757deecfeaba6d17c	LS15_ITS	0	900	BST	Sonso	Fungi	Ascomycota;Sordariomycetes;Hypocreales;Bionectriaceae;Geosmithia;Unidentified	Ascomycota	Sordariomycetes	Hypocreales	Bionectriaceae	Geosmithia	Unidentified	Bionectriaceae	1CB1CCCB-36B9-11D5-9548-00D0592D548C	82088	9	Pathotroph-Saprotroph	Algal Parasite-Bryophyte Parasite-Fungal Parasite-Undefined Saprotroph	Probable	Microfungus	NULL	Associated with plant material, especially on wood and herbaceous debris, or with algae, bryophyte or other fungi, rarely pathogenic (Cannon & Kirk 2007)	Cannon PF, Kirk PM. 2007. Fungal Families of the World. CAB International, Cambridge (ISBN: 978-0851998275)
0f8d8d72ccb1910757deecfeaba6d17c	LS23_ITS	0	900	BST	Sonso	Fungi	Ascomycota;Sordariomycetes;Hypocreales;Bionectriaceae;Geosmithia;Unidentified	Ascomycota	Sordariomycetes	Hypocreales	Bionectriaceae	Geosmithia	Unidentified	Bionectriaceae	1CB1CCCB-36B9-11D5-9548-00D0592D548C	82088	9	Pathotroph-Saprotroph	Algal Parasite-Bryophyte Parasite-Fungal Parasite-Undefined Saprotroph	Probable	Microfungus	NULL	Associated with plant material, especially on wood and herbaceous debris, or with algae, bryophyte or other fungi, rarely pathogenic (Cannon & Kirk 2007)	Cannon PF, Kirk PM. 2007. Fungal Families of the World. CAB International, Cambridge (ISBN: 978-0851998275)
0f8d8d72ccb1910757deecfeaba6d17c	PDU13_ITS	0	3200	P	Duende	Fungi	Ascomycota;Sordariomycetes;Hypocreales;Bionectriaceae;Geosmithia;Unidentified	Ascomycota	Sordariomycetes	Hypocreales	Bionectriaceae	Geosmithia	Unidentified	Bionectriaceae	1CB1CCCB-36B9-11D5-9548-00D0592D548C	82088	9	Pathotroph-Saprotroph	Algal Parasite-Bryophyte Parasite-Fungal Parasite-Undefined Saprotroph	Probable	Microfungus	NULL	Associated with plant material, especially on wood and herbaceous debris, or with algae, bryophyte or other fungi, rarely pathogenic (Cannon & Kirk 2007)	Cannon PF, Kirk PM. 2007. Fungal Families of the World. CAB International, Cambridge (ISBN: 978-0851998275)
0f8d8d72ccb1910757deecfeaba6d17c	LS11_ITS	0	900	BST	Sonso	Fungi	Ascomycota;Sordariomycetes;Hypocreales;Bionectriaceae;Geosmithia;Unidentified	Ascomycota	Sordariomycetes	Hypocreales	Bionectriaceae	Geosmithia	Unidentified	Bionectriaceae	1CB1CCCB-36B9-11D5-9548-00D0592D548C	82088	9	Pathotroph-Saprotroph	Algal Parasite-Bryophyte Parasite-Fungal Parasite-Undefined Saprotroph	Probable	Microfungus	NULL	Associated with plant material, especially on wood and herbaceous debris, or with algae, bryophyte or other fungi, rarely pathogenic (Cannon & Kirk 2007)	Cannon PF, Kirk PM. 2007. Fungal Families of the World. CAB International, Cambridge (ISBN: 978-0851998275)
0f8d8d72ccb1910757deecfeaba6d17c	Y35_ITS	0	1800	BA	Yotoco	Fungi	Ascomycota;Sordariomycetes;Hypocreales;Bionectriaceae;Geosmithia;Unidentified	Ascomycota	Sordariomycetes	Hypocreales	Bionectriaceae	Geosmithia	Unidentified	Bionectriaceae	1CB1CCCB-36B9-11D5-9548-00D0592D548C	82088	9	Pathotroph-Saprotroph	Algal Parasite-Bryophyte Parasite-Fungal Parasite-Undefined Saprotroph	Probable	Microfungus	NULL	Associated with plant material, especially on wood and herbaceous debris, or with algae, bryophyte or other fungi, rarely pathogenic (Cannon & Kirk 2007)	Cannon PF, Kirk PM. 2007. Fungal Families of the World. CAB International, Cambridge (ISBN: 978-0851998275)
0f8d8d72ccb1910757deecfeaba6d17c	Y34_ITS	0	1800	BA	Yotoco	Fungi	Ascomycota;Sordariomycetes;Hypocreales;Bionectriaceae;Geosmithia;Unidentified	Ascomycota	Sordariomycetes	Hypocreales	Bionectriaceae	Geosmithia	Unidentified	Bionectriaceae	1CB1CCCB-36B9-11D5-9548-00D0592D548C	82088	9	Pathotroph-Saprotroph	Algal Parasite-Bryophyte Parasite-Fungal Parasite-Undefined Saprotroph	Probable	Microfungus	NULL	Associated with plant material, especially on wood and herbaceous debris, or with algae, bryophyte or other fungi, rarely pathogenic (Cannon & Kirk 2007)	Cannon PF, Kirk PM. 2007. Fungal Families of the World. CAB International, Cambridge (ISBN: 978-0851998275)
0f8d8d72ccb1910757deecfeaba6d17c	LS25_ITS	0	900	BST	Sonso	Fungi	Ascomycota;Sordariomycetes;Hypocreales;Bionectriaceae;Geosmithia;Unidentified	Ascomycota	Sordariomycetes	Hypocreales	Bionectriaceae	Geosmithia	Unidentified	Bionectriaceae	1CB1CCCB-36B9-11D5-9548-00D0592D548C	82088	9	Pathotroph-Saprotroph	Algal Parasite-Bryophyte Parasite-Fungal Parasite-Undefined Saprotroph	Probable	Microfungus	NULL	Associated with plant material, especially on wood and herbaceous debris, or with algae, bryophyte or other fungi, rarely pathogenic (Cannon & Kirk 2007)	Cannon PF, Kirk PM. 2007. Fungal Families of the World. CAB International, Cambridge (ISBN: 978-0851998275)
1417932dd05365bf3d80cca1a2950c5c	BD11_ITS	0	2400	BA	B_Duende	Fungi	Ascomycota;Sordariomycetes;Hypocreales;Bionectriaceae;Bionectria;Bionectria_rossmaniae	Ascomycota	Sordariomycetes	Hypocreales	Bionectriaceae	Bionectria	Bionectria_rossmaniae	Bionectriaceae	1CB1CCCB-36B9-11D5-9548-00D0592D548C	82088	9	Pathotroph-Saprotroph	Algal Parasite-Bryophyte Parasite-Fungal Parasite-Undefined Saprotroph	Probable	Microfungus	NULL	Associated with plant material, especially on wood and herbaceous debris, or with algae, bryophyte or other fungi, rarely pathogenic (Cannon & Kirk 2007)	Cannon PF, Kirk PM. 2007. Fungal Families of the World. CAB International, Cambridge (ISBN: 978-0851998275)
1417932dd05365bf3d80cca1a2950c5c	Y35_ITS	0	1800	BA	Yotoco	Fungi	Ascomycota;Sordariomycetes;Hypocreales;Bionectriaceae;Bionectria;Bionectria_rossmaniae	Ascomycota	Sordariomycetes	Hypocreales	Bionectriaceae	Bionectria	Bionectria_rossmaniae	Bionectriaceae	1CB1CCCB-36B9-11D5-9548-00D0592D548C	82088	9	Pathotroph-Saprotroph	Algal Parasite-Bryophyte Parasite-Fungal Parasite-Undefined Saprotroph	Probable	Microfungus	NULL	Associated with plant material, especially on wood and herbaceous debris, or with algae, bryophyte or other fungi, rarely pathogenic (Cannon & Kirk 2007)	Cannon PF, Kirk PM. 2007. Fungal Families of the World. CAB International, Cambridge (ISBN: 978-0851998275)
1417932dd05365bf3d80cca1a2950c5c	BD13_ITS	0	2400	BA	B_Duende	Fungi	Ascomycota;Sordariomycetes;Hypocreales;Bionectriaceae;Bionectria;Bionectria_rossmaniae	Ascomycota	Sordariomycetes	Hypocreales	Bionectriaceae	Bionectria	Bionectria_rossmaniae	Bionectriaceae	1CB1CCCB-36B9-11D5-9548-00D0592D548C	82088	9	Pathotroph-Saprotroph	Algal Parasite-Bryophyte Parasite-Fungal Parasite-Undefined Saprotroph	Probable	Microfungus	NULL	Associated with plant material, especially on wood and herbaceous debris, or with algae, bryophyte or other fungi, rarely pathogenic (Cannon & Kirk 2007)	Cannon PF, Kirk PM. 2007. Fungal Families of the World. CAB International, Cambridge (ISBN: 978-0851998275)
1417932dd05365bf3d80cca1a2950c5c	Y11_ITS	0	1800	BA	Yotoco	Fungi	Ascomycota;Sordariomycetes;Hypocreales;Bionectriaceae;Bionectria;Bionectria_rossmaniae	Ascomycota	Sordariomycetes	Hypocreales	Bionectriaceae	Bionectria	Bionectria_rossmaniae	Bionectriaceae	1CB1CCCB-36B9-11D5-9548-00D0592D548C	82088	9	Pathotroph-Saprotroph	Algal Parasite-Bryophyte Parasite-Fungal Parasite-Undefined Saprotroph	Probable	Microfungus	NULL	Associated with plant material, especially on wood and herbaceous debris, or with algae, bryophyte or other fungi, rarely pathogenic (Cannon & Kirk 2007)	Cannon PF, Kirk PM. 2007. Fungal Families of the World. CAB International, Cambridge (ISBN: 978-0851998275)
1417932dd05365bf3d80cca1a2950c5c	Y23_ITS	0	1800	BA	Yotoco	Fungi	Ascomycota;Sordariomycetes;Hypocreales;Bionectriaceae;Bionectria;Bionectria_rossmaniae	Ascomycota	Sordariomycetes	Hypocreales	Bionectriaceae	Bionectria	Bionectria_rossmaniae	Bionectriaceae	1CB1CCCB-36B9-11D5-9548-00D0592D548C	82088	9	Pathotroph-Saprotroph	Algal Parasite-Bryophyte Parasite-Fungal Parasite-Undefined Saprotroph	Probable	Microfungus	NULL	Associated with plant material, especially on wood and herbaceous debris, or with algae, bryophyte or other fungi, rarely pathogenic (Cannon & Kirk 2007)	Cannon PF, Kirk PM. 2007. Fungal Families of the World. CAB International, Cambridge (ISBN: 978-0851998275)
1417932dd05365bf3d80cca1a2950c5c	LS31_ITS	0	900	BST	Sonso	Fungi	Ascomycota;Sordariomycetes;Hypocreales;Bionectriaceae;Bionectria;Bionectria_rossmaniae	Ascomycota	Sordariomycetes	Hypocreales	Bionectriaceae	Bionectria	Bionectria_rossmaniae	Bionectriaceae	1CB1CCCB-36B9-11D5-9548-00D0592D548C	82088	9	Pathotroph-Saprotroph	Algal Parasite-Bryophyte Parasite-Fungal Parasite-Undefined Saprotroph	Probable	Microfungus	NULL	Associated with plant material, especially on wood and herbaceous debris, or with algae, bryophyte or other fungi, rarely pathogenic (Cannon & Kirk 2007)	Cannon PF, Kirk PM. 2007. Fungal Families of the World. CAB International, Cambridge (ISBN: 978-0851998275)
1417932dd05365bf3d80cca1a2950c5c	PDU23_ITS	0	3200	P	Duende	Fungi	Ascomycota;Sordariomycetes;Hypocreales;Bionectriaceae;Bionectria;Bionectria_rossmaniae	Ascomycota	Sordariomycetes	Hypocreales	Bionectriaceae	Bionectria	Bionectria_rossmaniae	Bionectriaceae	1CB1CCCB-36B9-11D5-9548-00D0592D548C	82088	9	Pathotroph-Saprotroph	Algal Parasite-Bryophyte Parasite-Fungal Parasite-Undefined Saprotroph	Probable	Microfungus	NULL	Associated with plant material, especially on wood and herbaceous debris, or with algae, bryophyte or other fungi, rarely pathogenic (Cannon & Kirk 2007)	Cannon PF, Kirk PM. 2007. Fungal Families of the World. CAB International, Cambridge (ISBN: 978-0851998275)
1417932dd05365bf3d80cca1a2950c5c	LS13_ITS	0	900	BST	Sonso	Fungi	Ascomycota;Sordariomycetes;Hypocreales;Bionectriaceae;Bionectria;Bionectria_rossmaniae	Ascomycota	Sordariomycetes	Hypocreales	Bionectriaceae	Bionectria	Bionectria_rossmaniae	Bionectriaceae	1CB1CCCB-36B9-11D5-9548-00D0592D548C	82088	9	Pathotroph-Saprotroph	Algal Parasite-Bryophyte Parasite-Fungal Parasite-Undefined Saprotroph	Probable	Microfungus	NULL	Associated with plant material, especially on wood and herbaceous debris, or with algae, bryophyte or other fungi, rarely pathogenic (Cannon & Kirk 2007)	Cannon PF, Kirk PM. 2007. Fungal Families of the World. CAB International, Cambridge (ISBN: 978-0851998275)
1417932dd05365bf3d80cca1a2950c5c	PDU14_ITS	0	3200	P	Duende	Fungi	Ascomycota;Sordariomycetes;Hypocreales;Bionectriaceae;Bionectria;Bionectria_rossmaniae	Ascomycota	Sordariomycetes	Hypocreales	Bionectriaceae	Bionectria	Bionectria_rossmaniae	Bionectriaceae	1CB1CCCB-36B9-11D5-9548-00D0592D548C	82088	9	Pathotroph-Saprotroph	Algal Parasite-Bryophyte Parasite-Fungal Parasite-Undefined Saprotroph	Probable	Microfungus	NULL	Associated with plant material, especially on wood and herbaceous debris, or with algae, bryophyte or other fungi, rarely pathogenic (Cannon & Kirk 2007)	Cannon PF, Kirk PM. 2007. Fungal Families of the World. CAB International, Cambridge (ISBN: 978-0851998275)
1417932dd05365bf3d80cca1a2950c5c	Y24_ITS	0	1800	BA	Yotoco	Fungi	Ascomycota;Sordariomycetes;Hypocreales;Bionectriaceae;Bionectria;Bionectria_rossmaniae	Ascomycota	Sordariomycetes	Hypocreales	Bionectriaceae	Bionectria	Bionectria_rossmaniae	Bionectriaceae	1CB1CCCB-36B9-11D5-9548-00D0592D548C	82088	9	Pathotroph-Saprotroph	Algal Parasite-Bryophyte Parasite-Fungal Parasite-Undefined Saprotroph	Probable	Microfungus	NULL	Associated with plant material, especially on wood and herbaceous debris, or with algae, bryophyte or other fungi, rarely pathogenic (Cannon & Kirk 2007)	Cannon PF, Kirk PM. 2007. Fungal Families of the World. CAB International, Cambridge (ISBN: 978-0851998275)
1417932dd05365bf3d80cca1a2950c5c	PDU24_ITS	0	3200	P	Duende	Fungi	Ascomycota;Sordariomycetes;Hypocreales;Bionectriaceae;Bionectria;Bionectria_rossmaniae	Ascomycota	Sordariomycetes	Hypocreales	Bionectriaceae	Bionectria	Bionectria_rossmaniae	Bionectriaceae	1CB1CCCB-36B9-11D5-9548-00D0592D548C	82088	9	Pathotroph-Saprotroph	Algal Parasite-Bryophyte Parasite-Fungal Parasite-Undefined Saprotroph	Probable	Microfungus	NULL	Associated with plant material, especially on wood and herbaceous debris, or with algae, bryophyte or other fungi, rarely pathogenic (Cannon & Kirk 2007)	Cannon PF, Kirk PM. 2007. Fungal Families of the World. CAB International, Cambridge (ISBN: 978-0851998275)
1417932dd05365bf3d80cca1a2950c5c	LS15_ITS	0	900	BST	Sonso	Fungi	Ascomycota;Sordariomycetes;Hypocreales;Bionectriaceae;Bionectria;Bionectria_rossmaniae	Ascomycota	Sordariomycetes	Hypocreales	Bionectriaceae	Bionectria	Bionectria_rossmaniae	Bionectriaceae	1CB1CCCB-36B9-11D5-9548-00D0592D548C	82088	9	Pathotroph-Saprotroph	Algal Parasite-Bryophyte Parasite-Fungal Parasite-Undefined Saprotroph	Probable	Microfungus	NULL	Associated with plant material, especially on wood and herbaceous debris, or with algae, bryophyte or other fungi, rarely pathogenic (Cannon & Kirk 2007)	Cannon PF, Kirk PM. 2007. Fungal Families of the World. CAB International, Cambridge (ISBN: 978-0851998275)
1417932dd05365bf3d80cca1a2950c5c	LS32_ITS	0	900	BST	Sonso	Fungi	Ascomycota;Sordariomycetes;Hypocreales;Bionectriaceae;Bionectria;Bionectria_rossmaniae	Ascomycota	Sordariomycetes	Hypocreales	Bionectriaceae	Bionectria	Bionectria_rossmaniae	Bionectriaceae	1CB1CCCB-36B9-11D5-9548-00D0592D548C	82088	9	Pathotroph-Saprotroph	Algal Parasite-Bryophyte Parasite-Fungal Parasite-Undefined Saprotroph	Probable	Microfungus	NULL	Associated with plant material, especially on wood and herbaceous debris, or with algae, bryophyte or other fungi, rarely pathogenic (Cannon & Kirk 2007)	Cannon PF, Kirk PM. 2007. Fungal Families of the World. CAB International, Cambridge (ISBN: 978-0851998275)
1417932dd05365bf3d80cca1a2950c5c	PDU25_ITS	0	3200	P	Duende	Fungi	Ascomycota;Sordariomycetes;Hypocreales;Bionectriaceae;Bionectria;Bionectria_rossmaniae	Ascomycota	Sordariomycetes	Hypocreales	Bionectriaceae	Bionectria	Bionectria_rossmaniae	Bionectriaceae	1CB1CCCB-36B9-11D5-9548-00D0592D548C	82088	9	Pathotroph-Saprotroph	Algal Parasite-Bryophyte Parasite-Fungal Parasite-Undefined Saprotroph	Probable	Microfungus	NULL	Associated with plant material, especially on wood and herbaceous debris, or with algae, bryophyte or other fungi, rarely pathogenic (Cannon & Kirk 2007)	Cannon PF, Kirk PM. 2007. Fungal Families of the World. CAB International, Cambridge (ISBN: 978-0851998275)
1417932dd05365bf3d80cca1a2950c5c	PDU11_ITS	0	3200	P	Duende	Fungi	Ascomycota;Sordariomycetes;Hypocreales;Bionectriaceae;Bionectria;Bionectria_rossmaniae	Ascomycota	Sordariomycetes	Hypocreales	Bionectriaceae	Bionectria	Bionectria_rossmaniae	Bionectriaceae	1CB1CCCB-36B9-11D5-9548-00D0592D548C	82088	9	Pathotroph-Saprotroph	Algal Parasite-Bryophyte Parasite-Fungal Parasite-Undefined Saprotroph	Probable	Microfungus	NULL	Associated with plant material, especially on wood and herbaceous debris, or with algae, bryophyte or other fungi, rarely pathogenic (Cannon & Kirk 2007)	Cannon PF, Kirk PM. 2007. Fungal Families of the World. CAB International, Cambridge (ISBN: 978-0851998275)
1417932dd05365bf3d80cca1a2950c5c	BD22_ITS	0	2400	BA	B_Duende	Fungi	Ascomycota;Sordariomycetes;Hypocreales;Bionectriaceae;Bionectria;Bionectria_rossmaniae	Ascomycota	Sordariomycetes	Hypocreales	Bionectriaceae	Bionectria	Bionectria_rossmaniae	Bionectriaceae	1CB1CCCB-36B9-11D5-9548-00D0592D548C	82088	9	Pathotroph-Saprotroph	Algal Parasite-Bryophyte Parasite-Fungal Parasite-Undefined Saprotroph	Probable	Microfungus	NULL	Associated with plant material, especially on wood and herbaceous debris, or with algae, bryophyte or other fungi, rarely pathogenic (Cannon & Kirk 2007)	Cannon PF, Kirk PM. 2007. Fungal Families of the World. CAB International, Cambridge (ISBN: 978-0851998275)
1417932dd05365bf3d80cca1a2950c5c	LS34_ITS	0	900	BST	Sonso	Fungi	Ascomycota;Sordariomycetes;Hypocreales;Bionectriaceae;Bionectria;Bionectria_rossmaniae	Ascomycota	Sordariomycetes	Hypocreales	Bionectriaceae	Bionectria	Bionectria_rossmaniae	Bionectriaceae	1CB1CCCB-36B9-11D5-9548-00D0592D548C	82088	9	Pathotroph-Saprotroph	Algal Parasite-Bryophyte Parasite-Fungal Parasite-Undefined Saprotroph	Probable	Microfungus	NULL	Associated with plant material, especially on wood and herbaceous debris, or with algae, bryophyte or other fungi, rarely pathogenic (Cannon & Kirk 2007)	Cannon PF, Kirk PM. 2007. Fungal Families of the World. CAB International, Cambridge (ISBN: 978-0851998275)
1417932dd05365bf3d80cca1a2950c5c	PDU13_ITS	0	3200	P	Duende	Fungi	Ascomycota;Sordariomycetes;Hypocreales;Bionectriaceae;Bionectria;Bionectria_rossmaniae	Ascomycota	Sordariomycetes	Hypocreales	Bionectriaceae	Bionectria	Bionectria_rossmaniae	Bionectriaceae	1CB1CCCB-36B9-11D5-9548-00D0592D548C	82088	9	Pathotroph-Saprotroph	Algal Parasite-Bryophyte Parasite-Fungal Parasite-Undefined Saprotroph	Probable	Microfungus	NULL	Associated with plant material, especially on wood and herbaceous debris, or with algae, bryophyte or other fungi, rarely pathogenic (Cannon & Kirk 2007)	Cannon PF, Kirk PM. 2007. Fungal Families of the World. CAB International, Cambridge (ISBN: 978-0851998275)
1417932dd05365bf3d80cca1a2950c5c	LS23_ITS	0	900	BST	Sonso	Fungi	Ascomycota;Sordariomycetes;Hypocreales;Bionectriaceae;Bionectria;Bionectria_rossmaniae	Ascomycota	Sordariomycetes	Hypocreales	Bionectriaceae	Bionectria	Bionectria_rossmaniae	Bionectriaceae	1CB1CCCB-36B9-11D5-9548-00D0592D548C	82088	9	Pathotroph-Saprotroph	Algal Parasite-Bryophyte Parasite-Fungal Parasite-Undefined Saprotroph	Probable	Microfungus	NULL	Associated with plant material, especially on wood and herbaceous debris, or with algae, bryophyte or other fungi, rarely pathogenic (Cannon & Kirk 2007)	Cannon PF, Kirk PM. 2007. Fungal Families of the World. CAB International, Cambridge (ISBN: 978-0851998275)
1417932dd05365bf3d80cca1a2950c5c	BD24_ITS	0	2400	BA	B_Duende	Fungi	Ascomycota;Sordariomycetes;Hypocreales;Bionectriaceae;Bionectria;Bionectria_rossmaniae	Ascomycota	Sordariomycetes	Hypocreales	Bionectriaceae	Bionectria	Bionectria_rossmaniae	Bionectriaceae	1CB1CCCB-36B9-11D5-9548-00D0592D548C	82088	9	Pathotroph-Saprotroph	Algal Parasite-Bryophyte Parasite-Fungal Parasite-Undefined Saprotroph	Probable	Microfungus	NULL	Associated with plant material, especially on wood and herbaceous debris, or with algae, bryophyte or other fungi, rarely pathogenic (Cannon & Kirk 2007)	Cannon PF, Kirk PM. 2007. Fungal Families of the World. CAB International, Cambridge (ISBN: 978-0851998275)
1417932dd05365bf3d80cca1a2950c5c	BD32_ITS	0	2400	BA	B_Duende	Fungi	Ascomycota;Sordariomycetes;Hypocreales;Bionectriaceae;Bionectria;Bionectria_rossmaniae	Ascomycota	Sordariomycetes	Hypocreales	Bionectriaceae	Bionectria	Bionectria_rossmaniae	Bionectriaceae	1CB1CCCB-36B9-11D5-9548-00D0592D548C	82088	9	Pathotroph-Saprotroph	Algal Parasite-Bryophyte Parasite-Fungal Parasite-Undefined Saprotroph	Probable	Microfungus	NULL	Associated with plant material, especially on wood and herbaceous debris, or with algae, bryophyte or other fungi, rarely pathogenic (Cannon & Kirk 2007)	Cannon PF, Kirk PM. 2007. Fungal Families of the World. CAB International, Cambridge (ISBN: 978-0851998275)
1417932dd05365bf3d80cca1a2950c5c	BD15_ITS	0	2400	BA	B_Duende	Fungi	Ascomycota;Sordariomycetes;Hypocreales;Bionectriaceae;Bionectria;Bionectria_rossmaniae	Ascomycota	Sordariomycetes	Hypocreales	Bionectriaceae	Bionectria	Bionectria_rossmaniae	Bionectriaceae	1CB1CCCB-36B9-11D5-9548-00D0592D548C	82088	9	Pathotroph-Saprotroph	Algal Parasite-Bryophyte Parasite-Fungal Parasite-Undefined Saprotroph	Probable	Microfungus	NULL	Associated with plant material, especially on wood and herbaceous debris, or with algae, bryophyte or other fungi, rarely pathogenic (Cannon & Kirk 2007)	Cannon PF, Kirk PM. 2007. Fungal Families of the World. CAB International, Cambridge (ISBN: 978-0851998275)
1417932dd05365bf3d80cca1a2950c5c	Y21_ITS	0	1800	BA	Yotoco	Fungi	Ascomycota;Sordariomycetes;Hypocreales;Bionectriaceae;Bionectria;Bionectria_rossmaniae	Ascomycota	Sordariomycetes	Hypocreales	Bionectriaceae	Bionectria	Bionectria_rossmaniae	Bionectriaceae	1CB1CCCB-36B9-11D5-9548-00D0592D548C	82088	9	Pathotroph-Saprotroph	Algal Parasite-Bryophyte Parasite-Fungal Parasite-Undefined Saprotroph	Probable	Microfungus	NULL	Associated with plant material, especially on wood and herbaceous debris, or with algae, bryophyte or other fungi, rarely pathogenic (Cannon & Kirk 2007)	Cannon PF, Kirk PM. 2007. Fungal Families of the World. CAB International, Cambridge (ISBN: 978-0851998275)
1417932dd05365bf3d80cca1a2950c5c	BD21_ITS	0	2400	BA	B_Duende	Fungi	Ascomycota;Sordariomycetes;Hypocreales;Bionectriaceae;Bionectria;Bionectria_rossmaniae	Ascomycota	Sordariomycetes	Hypocreales	Bionectriaceae	Bionectria	Bionectria_rossmaniae	Bionectriaceae	1CB1CCCB-36B9-11D5-9548-00D0592D548C	82088	9	Pathotroph-Saprotroph	Algal Parasite-Bryophyte Parasite-Fungal Parasite-Undefined Saprotroph	Probable	Microfungus	NULL	Associated with plant material, especially on wood and herbaceous debris, or with algae, bryophyte or other fungi, rarely pathogenic (Cannon & Kirk 2007)	Cannon PF, Kirk PM. 2007. Fungal Families of the World. CAB International, Cambridge (ISBN: 978-0851998275)
1417932dd05365bf3d80cca1a2950c5c	LS21_ITS	0	900	BST	Sonso	Fungi	Ascomycota;Sordariomycetes;Hypocreales;Bionectriaceae;Bionectria;Bionectria_rossmaniae	Ascomycota	Sordariomycetes	Hypocreales	Bionectriaceae	Bionectria	Bionectria_rossmaniae	Bionectriaceae	1CB1CCCB-36B9-11D5-9548-00D0592D548C	82088	9	Pathotroph-Saprotroph	Algal Parasite-Bryophyte Parasite-Fungal Parasite-Undefined Saprotroph	Probable	Microfungus	NULL	Associated with plant material, especially on wood and herbaceous debris, or with algae, bryophyte or other fungi, rarely pathogenic (Cannon & Kirk 2007)	Cannon PF, Kirk PM. 2007. Fungal Families of the World. CAB International, Cambridge (ISBN: 978-0851998275)
1417932dd05365bf3d80cca1a2950c5c	PDU12_ITS	0	3200	P	Duende	Fungi	Ascomycota;Sordariomycetes;Hypocreales;Bionectriaceae;Bionectria;Bionectria_rossmaniae	Ascomycota	Sordariomycetes	Hypocreales	Bionectriaceae	Bionectria	Bionectria_rossmaniae	Bionectriaceae	1CB1CCCB-36B9-11D5-9548-00D0592D548C	82088	9	Pathotroph-Saprotroph	Algal Parasite-Bryophyte Parasite-Fungal Parasite-Undefined Saprotroph	Probable	Microfungus	NULL	Associated with plant material, especially on wood and herbaceous debris, or with algae, bryophyte or other fungi, rarely pathogenic (Cannon & Kirk 2007)	Cannon PF, Kirk PM. 2007. Fungal Families of the World. CAB International, Cambridge (ISBN: 978-0851998275)
1417932dd05365bf3d80cca1a2950c5c	Y34_ITS	0	1800	BA	Yotoco	Fungi	Ascomycota;Sordariomycetes;Hypocreales;Bionectriaceae;Bionectria;Bionectria_rossmaniae	Ascomycota	Sordariomycetes	Hypocreales	Bionectriaceae	Bionectria	Bionectria_rossmaniae	Bionectriaceae	1CB1CCCB-36B9-11D5-9548-00D0592D548C	82088	9	Pathotroph-Saprotroph	Algal Parasite-Bryophyte Parasite-Fungal Parasite-Undefined Saprotroph	Probable	Microfungus	NULL	Associated with plant material, especially on wood and herbaceous debris, or with algae, bryophyte or other fungi, rarely pathogenic (Cannon & Kirk 2007)	Cannon PF, Kirk PM. 2007. Fungal Families of the World. CAB International, Cambridge (ISBN: 978-0851998275)
1417932dd05365bf3d80cca1a2950c5c	Y32_ITS	0	1800	BA	Yotoco	Fungi	Ascomycota;Sordariomycetes;Hypocreales;Bionectriaceae;Bionectria;Bionectria_rossmaniae	Ascomycota	Sordariomycetes	Hypocreales	Bionectriaceae	Bionectria	Bionectria_rossmaniae	Bionectriaceae	1CB1CCCB-36B9-11D5-9548-00D0592D548C	82088	9	Pathotroph-Saprotroph	Algal Parasite-Bryophyte Parasite-Fungal Parasite-Undefined Saprotroph	Probable	Microfungus	NULL	Associated with plant material, especially on wood and herbaceous debris, or with algae, bryophyte or other fungi, rarely pathogenic (Cannon & Kirk 2007)	Cannon PF, Kirk PM. 2007. Fungal Families of the World. CAB International, Cambridge (ISBN: 978-0851998275)
1417932dd05365bf3d80cca1a2950c5c	BD31_ITS	0	2400	BA	B_Duende	Fungi	Ascomycota;Sordariomycetes;Hypocreales;Bionectriaceae;Bionectria;Bionectria_rossmaniae	Ascomycota	Sordariomycetes	Hypocreales	Bionectriaceae	Bionectria	Bionectria_rossmaniae	Bionectriaceae	1CB1CCCB-36B9-11D5-9548-00D0592D548C	82088	9	Pathotroph-Saprotroph	Algal Parasite-Bryophyte Parasite-Fungal Parasite-Undefined Saprotroph	Probable	Microfungus	NULL	Associated with plant material, especially on wood and herbaceous debris, or with algae, bryophyte or other fungi, rarely pathogenic (Cannon & Kirk 2007)	Cannon PF, Kirk PM. 2007. Fungal Families of the World. CAB International, Cambridge (ISBN: 978-0851998275)
162b2b935daecd649ce289dce0fd4a6c	Y24_ITS	0	1800	BA	Yotoco	Fungi	Ascomycota;Sordariomycetes;Hypocreales;Bionectriaceae;Clonostachys;Unidentified	Ascomycota	Sordariomycetes	Hypocreales	Bionectriaceae	Clonostachys	Unidentified	Bionectriaceae	1CB1CCCB-36B9-11D5-9548-00D0592D548C	82088	9	Pathotroph-Saprotroph	Algal Parasite-Bryophyte Parasite-Fungal Parasite-Undefined Saprotroph	Probable	Microfungus	NULL	Associated with plant material, especially on wood and herbaceous debris, or with algae, bryophyte or other fungi, rarely pathogenic (Cannon & Kirk 2007)	Cannon PF, Kirk PM. 2007. Fungal Families of the World. CAB International, Cambridge (ISBN: 978-0851998275)
162b2b935daecd649ce289dce0fd4a6c	Y15_ITS	0	1800	BA	Yotoco	Fungi	Ascomycota;Sordariomycetes;Hypocreales;Bionectriaceae;Clonostachys;Unidentified	Ascomycota	Sordariomycetes	Hypocreales	Bionectriaceae	Clonostachys	Unidentified	Bionectriaceae	1CB1CCCB-36B9-11D5-9548-00D0592D548C	82088	9	Pathotroph-Saprotroph	Algal Parasite-Bryophyte Parasite-Fungal Parasite-Undefined Saprotroph	Probable	Microfungus	NULL	Associated with plant material, especially on wood and herbaceous debris, or with algae, bryophyte or other fungi, rarely pathogenic (Cannon & Kirk 2007)	Cannon PF, Kirk PM. 2007. Fungal Families of the World. CAB International, Cambridge (ISBN: 978-0851998275)
162b2b935daecd649ce289dce0fd4a6c	BD31_ITS	0	2400	BA	B_Duende	Fungi	Ascomycota;Sordariomycetes;Hypocreales;Bionectriaceae;Clonostachys;Unidentified	Ascomycota	Sordariomycetes	Hypocreales	Bionectriaceae	Clonostachys	Unidentified	Bionectriaceae	1CB1CCCB-36B9-11D5-9548-00D0592D548C	82088	9	Pathotroph-Saprotroph	Algal Parasite-Bryophyte Parasite-Fungal Parasite-Undefined Saprotroph	Probable	Microfungus	NULL	Associated with plant material, especially on wood and herbaceous debris, or with algae, bryophyte or other fungi, rarely pathogenic (Cannon & Kirk 2007)	Cannon PF, Kirk PM. 2007. Fungal Families of the World. CAB International, Cambridge (ISBN: 978-0851998275)
162b2b935daecd649ce289dce0fd4a6c	BD22_ITS	0	2400	BA	B_Duende	Fungi	Ascomycota;Sordariomycetes;Hypocreales;Bionectriaceae;Clonostachys;Unidentified	Ascomycota	Sordariomycetes	Hypocreales	Bionectriaceae	Clonostachys	Unidentified	Bionectriaceae	1CB1CCCB-36B9-11D5-9548-00D0592D548C	82088	9	Pathotroph-Saprotroph	Algal Parasite-Bryophyte Parasite-Fungal Parasite-Undefined Saprotroph	Probable	Microfungus	NULL	Associated with plant material, especially on wood and herbaceous debris, or with algae, bryophyte or other fungi, rarely pathogenic (Cannon & Kirk 2007)	Cannon PF, Kirk PM. 2007. Fungal Families of the World. CAB International, Cambridge (ISBN: 978-0851998275)
162b2b935daecd649ce289dce0fd4a6c	BD15_ITS	0	2400	BA	B_Duende	Fungi	Ascomycota;Sordariomycetes;Hypocreales;Bionectriaceae;Clonostachys;Unidentified	Ascomycota	Sordariomycetes	Hypocreales	Bionectriaceae	Clonostachys	Unidentified	Bionectriaceae	1CB1CCCB-36B9-11D5-9548-00D0592D548C	82088	9	Pathotroph-Saprotroph	Algal Parasite-Bryophyte Parasite-Fungal Parasite-Undefined Saprotroph	Probable	Microfungus	NULL	Associated with plant material, especially on wood and herbaceous debris, or with algae, bryophyte or other fungi, rarely pathogenic (Cannon & Kirk 2007)	Cannon PF, Kirk PM. 2007. Fungal Families of the World. CAB International, Cambridge (ISBN: 978-0851998275)
162b2b935daecd649ce289dce0fd4a6c	BD32_ITS	0	2400	BA	B_Duende	Fungi	Ascomycota;Sordariomycetes;Hypocreales;Bionectriaceae;Clonostachys;Unidentified	Ascomycota	Sordariomycetes	Hypocreales	Bionectriaceae	Clonostachys	Unidentified	Bionectriaceae	1CB1CCCB-36B9-11D5-9548-00D0592D548C	82088	9	Pathotroph-Saprotroph	Algal Parasite-Bryophyte Parasite-Fungal Parasite-Undefined Saprotroph	Probable	Microfungus	NULL	Associated with plant material, especially on wood and herbaceous debris, or with algae, bryophyte or other fungi, rarely pathogenic (Cannon & Kirk 2007)	Cannon PF, Kirk PM. 2007. Fungal Families of the World. CAB International, Cambridge (ISBN: 978-0851998275)
162b2b935daecd649ce289dce0fd4a6c	Y21_ITS	0	1800	BA	Yotoco	Fungi	Ascomycota;Sordariomycetes;Hypocreales;Bionectriaceae;Clonostachys;Unidentified	Ascomycota	Sordariomycetes	Hypocreales	Bionectriaceae	Clonostachys	Unidentified	Bionectriaceae	1CB1CCCB-36B9-11D5-9548-00D0592D548C	82088	9	Pathotroph-Saprotroph	Algal Parasite-Bryophyte Parasite-Fungal Parasite-Undefined Saprotroph	Probable	Microfungus	NULL	Associated with plant material, especially on wood and herbaceous debris, or with algae, bryophyte or other fungi, rarely pathogenic (Cannon & Kirk 2007)	Cannon PF, Kirk PM. 2007. Fungal Families of the World. CAB International, Cambridge (ISBN: 978-0851998275)
162b2b935daecd649ce289dce0fd4a6c	PDU14_ITS	0	3200	P	Duende	Fungi	Ascomycota;Sordariomycetes;Hypocreales;Bionectriaceae;Clonostachys;Unidentified	Ascomycota	Sordariomycetes	Hypocreales	Bionectriaceae	Clonostachys	Unidentified	Bionectriaceae	1CB1CCCB-36B9-11D5-9548-00D0592D548C	82088	9	Pathotroph-Saprotroph	Algal Parasite-Bryophyte Parasite-Fungal Parasite-Undefined Saprotroph	Probable	Microfungus	NULL	Associated with plant material, especially on wood and herbaceous debris, or with algae, bryophyte or other fungi, rarely pathogenic (Cannon & Kirk 2007)	Cannon PF, Kirk PM. 2007. Fungal Families of the World. CAB International, Cambridge (ISBN: 978-0851998275)
162b2b935daecd649ce289dce0fd4a6c	PDU12_ITS	0	3200	P	Duende	Fungi	Ascomycota;Sordariomycetes;Hypocreales;Bionectriaceae;Clonostachys;Unidentified	Ascomycota	Sordariomycetes	Hypocreales	Bionectriaceae	Clonostachys	Unidentified	Bionectriaceae	1CB1CCCB-36B9-11D5-9548-00D0592D548C	82088	9	Pathotroph-Saprotroph	Algal Parasite-Bryophyte Parasite-Fungal Parasite-Undefined Saprotroph	Probable	Microfungus	NULL	Associated with plant material, especially on wood and herbaceous debris, or with algae, bryophyte or other fungi, rarely pathogenic (Cannon & Kirk 2007)	Cannon PF, Kirk PM. 2007. Fungal Families of the World. CAB International, Cambridge (ISBN: 978-0851998275)
162b2b935daecd649ce289dce0fd4a6c	BD24_ITS	0	2400	BA	B_Duende	Fungi	Ascomycota;Sordariomycetes;Hypocreales;Bionectriaceae;Clonostachys;Unidentified	Ascomycota	Sordariomycetes	Hypocreales	Bionectriaceae	Clonostachys	Unidentified	Bionectriaceae	1CB1CCCB-36B9-11D5-9548-00D0592D548C	82088	9	Pathotroph-Saprotroph	Algal Parasite-Bryophyte Parasite-Fungal Parasite-Undefined Saprotroph	Probable	Microfungus	NULL	Associated with plant material, especially on wood and herbaceous debris, or with algae, bryophyte or other fungi, rarely pathogenic (Cannon & Kirk 2007)	Cannon PF, Kirk PM. 2007. Fungal Families of the World. CAB International, Cambridge (ISBN: 978-0851998275)
162b2b935daecd649ce289dce0fd4a6c	Y12_ITS	0	1800	BA	Yotoco	Fungi	Ascomycota;Sordariomycetes;Hypocreales;Bionectriaceae;Clonostachys;Unidentified	Ascomycota	Sordariomycetes	Hypocreales	Bionectriaceae	Clonostachys	Unidentified	Bionectriaceae	1CB1CCCB-36B9-11D5-9548-00D0592D548C	82088	9	Pathotroph-Saprotroph	Algal Parasite-Bryophyte Parasite-Fungal Parasite-Undefined Saprotroph	Probable	Microfungus	NULL	Associated with plant material, especially on wood and herbaceous debris, or with algae, bryophyte or other fungi, rarely pathogenic (Cannon & Kirk 2007)	Cannon PF, Kirk PM. 2007. Fungal Families of the World. CAB International, Cambridge (ISBN: 978-0851998275)
162b2b935daecd649ce289dce0fd4a6c	BD13_ITS	0	2400	BA	B_Duende	Fungi	Ascomycota;Sordariomycetes;Hypocreales;Bionectriaceae;Clonostachys;Unidentified	Ascomycota	Sordariomycetes	Hypocreales	Bionectriaceae	Clonostachys	Unidentified	Bionectriaceae	1CB1CCCB-36B9-11D5-9548-00D0592D548C	82088	9	Pathotroph-Saprotroph	Algal Parasite-Bryophyte Parasite-Fungal Parasite-Undefined Saprotroph	Probable	Microfungus	NULL	Associated with plant material, especially on wood and herbaceous debris, or with algae, bryophyte or other fungi, rarely pathogenic (Cannon & Kirk 2007)	Cannon PF, Kirk PM. 2007. Fungal Families of the World. CAB International, Cambridge (ISBN: 978-0851998275)
162b2b935daecd649ce289dce0fd4a6c	PDU23_ITS	0	3200	P	Duende	Fungi	Ascomycota;Sordariomycetes;Hypocreales;Bionectriaceae;Clonostachys;Unidentified	Ascomycota	Sordariomycetes	Hypocreales	Bionectriaceae	Clonostachys	Unidentified	Bionectriaceae	1CB1CCCB-36B9-11D5-9548-00D0592D548C	82088	9	Pathotroph-Saprotroph	Algal Parasite-Bryophyte Parasite-Fungal Parasite-Undefined Saprotroph	Probable	Microfungus	NULL	Associated with plant material, especially on wood and herbaceous debris, or with algae, bryophyte or other fungi, rarely pathogenic (Cannon & Kirk 2007)	Cannon PF, Kirk PM. 2007. Fungal Families of the World. CAB International, Cambridge (ISBN: 978-0851998275)
162b2b935daecd649ce289dce0fd4a6c	PDU13_ITS	0	3200	P	Duende	Fungi	Ascomycota;Sordariomycetes;Hypocreales;Bionectriaceae;Clonostachys;Unidentified	Ascomycota	Sordariomycetes	Hypocreales	Bionectriaceae	Clonostachys	Unidentified	Bionectriaceae	1CB1CCCB-36B9-11D5-9548-00D0592D548C	82088	9	Pathotroph-Saprotroph	Algal Parasite-Bryophyte Parasite-Fungal Parasite-Undefined Saprotroph	Probable	Microfungus	NULL	Associated with plant material, especially on wood and herbaceous debris, or with algae, bryophyte or other fungi, rarely pathogenic (Cannon & Kirk 2007)	Cannon PF, Kirk PM. 2007. Fungal Families of the World. CAB International, Cambridge (ISBN: 978-0851998275)
162b2b935daecd649ce289dce0fd4a6c	LS25_ITS	0	900	BST	Sonso	Fungi	Ascomycota;Sordariomycetes;Hypocreales;Bionectriaceae;Clonostachys;Unidentified	Ascomycota	Sordariomycetes	Hypocreales	Bionectriaceae	Clonostachys	Unidentified	Bionectriaceae	1CB1CCCB-36B9-11D5-9548-00D0592D548C	82088	9	Pathotroph-Saprotroph	Algal Parasite-Bryophyte Parasite-Fungal Parasite-Undefined Saprotroph	Probable	Microfungus	NULL	Associated with plant material, especially on wood and herbaceous debris, or with algae, bryophyte or other fungi, rarely pathogenic (Cannon & Kirk 2007)	Cannon PF, Kirk PM. 2007. Fungal Families of the World. CAB International, Cambridge (ISBN: 978-0851998275)
162b2b935daecd649ce289dce0fd4a6c	PDU24_ITS	0	3200	P	Duende	Fungi	Ascomycota;Sordariomycetes;Hypocreales;Bionectriaceae;Clonostachys;Unidentified	Ascomycota	Sordariomycetes	Hypocreales	Bionectriaceae	Clonostachys	Unidentified	Bionectriaceae	1CB1CCCB-36B9-11D5-9548-00D0592D548C	82088	9	Pathotroph-Saprotroph	Algal Parasite-Bryophyte Parasite-Fungal Parasite-Undefined Saprotroph	Probable	Microfungus	NULL	Associated with plant material, especially on wood and herbaceous debris, or with algae, bryophyte or other fungi, rarely pathogenic (Cannon & Kirk 2007)	Cannon PF, Kirk PM. 2007. Fungal Families of the World. CAB International, Cambridge (ISBN: 978-0851998275)
162b2b935daecd649ce289dce0fd4a6c	Y35_ITS	0	1800	BA	Yotoco	Fungi	Ascomycota;Sordariomycetes;Hypocreales;Bionectriaceae;Clonostachys;Unidentified	Ascomycota	Sordariomycetes	Hypocreales	Bionectriaceae	Clonostachys	Unidentified	Bionectriaceae	1CB1CCCB-36B9-11D5-9548-00D0592D548C	82088	9	Pathotroph-Saprotroph	Algal Parasite-Bryophyte Parasite-Fungal Parasite-Undefined Saprotroph	Probable	Microfungus	NULL	Associated with plant material, especially on wood and herbaceous debris, or with algae, bryophyte or other fungi, rarely pathogenic (Cannon & Kirk 2007)	Cannon PF, Kirk PM. 2007. Fungal Families of the World. CAB International, Cambridge (ISBN: 978-0851998275)
162b2b935daecd649ce289dce0fd4a6c	LS11_ITS	0	900	BST	Sonso	Fungi	Ascomycota;Sordariomycetes;Hypocreales;Bionectriaceae;Clonostachys;Unidentified	Ascomycota	Sordariomycetes	Hypocreales	Bionectriaceae	Clonostachys	Unidentified	Bionectriaceae	1CB1CCCB-36B9-11D5-9548-00D0592D548C	82088	9	Pathotroph-Saprotroph	Algal Parasite-Bryophyte Parasite-Fungal Parasite-Undefined Saprotroph	Probable	Microfungus	NULL	Associated with plant material, especially on wood and herbaceous debris, or with algae, bryophyte or other fungi, rarely pathogenic (Cannon & Kirk 2007)	Cannon PF, Kirk PM. 2007. Fungal Families of the World. CAB International, Cambridge (ISBN: 978-0851998275)
162b2b935daecd649ce289dce0fd4a6c	Y34_ITS	0	1800	BA	Yotoco	Fungi	Ascomycota;Sordariomycetes;Hypocreales;Bionectriaceae;Clonostachys;Unidentified	Ascomycota	Sordariomycetes	Hypocreales	Bionectriaceae	Clonostachys	Unidentified	Bionectriaceae	1CB1CCCB-36B9-11D5-9548-00D0592D548C	82088	9	Pathotroph-Saprotroph	Algal Parasite-Bryophyte Parasite-Fungal Parasite-Undefined Saprotroph	Probable	Microfungus	NULL	Associated with plant material, especially on wood and herbaceous debris, or with algae, bryophyte or other fungi, rarely pathogenic (Cannon & Kirk 2007)	Cannon PF, Kirk PM. 2007. Fungal Families of the World. CAB International, Cambridge (ISBN: 978-0851998275)
162b2b935daecd649ce289dce0fd4a6c	Y23_ITS	0	1800	BA	Yotoco	Fungi	Ascomycota;Sordariomycetes;Hypocreales;Bionectriaceae;Clonostachys;Unidentified	Ascomycota	Sordariomycetes	Hypocreales	Bionectriaceae	Clonostachys	Unidentified	Bionectriaceae	1CB1CCCB-36B9-11D5-9548-00D0592D548C	82088	9	Pathotroph-Saprotroph	Algal Parasite-Bryophyte Parasite-Fungal Parasite-Undefined Saprotroph	Probable	Microfungus	NULL	Associated with plant material, especially on wood and herbaceous debris, or with algae, bryophyte or other fungi, rarely pathogenic (Cannon & Kirk 2007)	Cannon PF, Kirk PM. 2007. Fungal Families of the World. CAB International, Cambridge (ISBN: 978-0851998275)
162b2b935daecd649ce289dce0fd4a6c	LS31_ITS	0	900	BST	Sonso	Fungi	Ascomycota;Sordariomycetes;Hypocreales;Bionectriaceae;Clonostachys;Unidentified	Ascomycota	Sordariomycetes	Hypocreales	Bionectriaceae	Clonostachys	Unidentified	Bionectriaceae	1CB1CCCB-36B9-11D5-9548-00D0592D548C	82088	9	Pathotroph-Saprotroph	Algal Parasite-Bryophyte Parasite-Fungal Parasite-Undefined Saprotroph	Probable	Microfungus	NULL	Associated with plant material, especially on wood and herbaceous debris, or with algae, bryophyte or other fungi, rarely pathogenic (Cannon & Kirk 2007)	Cannon PF, Kirk PM. 2007. Fungal Families of the World. CAB International, Cambridge (ISBN: 978-0851998275)
162b2b935daecd649ce289dce0fd4a6c	Y32_ITS	0	1800	BA	Yotoco	Fungi	Ascomycota;Sordariomycetes;Hypocreales;Bionectriaceae;Clonostachys;Unidentified	Ascomycota	Sordariomycetes	Hypocreales	Bionectriaceae	Clonostachys	Unidentified	Bionectriaceae	1CB1CCCB-36B9-11D5-9548-00D0592D548C	82088	9	Pathotroph-Saprotroph	Algal Parasite-Bryophyte Parasite-Fungal Parasite-Undefined Saprotroph	Probable	Microfungus	NULL	Associated with plant material, especially on wood and herbaceous debris, or with algae, bryophyte or other fungi, rarely pathogenic (Cannon & Kirk 2007)	Cannon PF, Kirk PM. 2007. Fungal Families of the World. CAB International, Cambridge (ISBN: 978-0851998275)
162b2b935daecd649ce289dce0fd4a6c	BD35_ITS	0	2400	BA	B_Duende	Fungi	Ascomycota;Sordariomycetes;Hypocreales;Bionectriaceae;Clonostachys;Unidentified	Ascomycota	Sordariomycetes	Hypocreales	Bionectriaceae	Clonostachys	Unidentified	Bionectriaceae	1CB1CCCB-36B9-11D5-9548-00D0592D548C	82088	9	Pathotroph-Saprotroph	Algal Parasite-Bryophyte Parasite-Fungal Parasite-Undefined Saprotroph	Probable	Microfungus	NULL	Associated with plant material, especially on wood and herbaceous debris, or with algae, bryophyte or other fungi, rarely pathogenic (Cannon & Kirk 2007)	Cannon PF, Kirk PM. 2007. Fungal Families of the World. CAB International, Cambridge (ISBN: 978-0851998275)
162b2b935daecd649ce289dce0fd4a6c	BD11_ITS	0	2400	BA	B_Duende	Fungi	Ascomycota;Sordariomycetes;Hypocreales;Bionectriaceae;Clonostachys;Unidentified	Ascomycota	Sordariomycetes	Hypocreales	Bionectriaceae	Clonostachys	Unidentified	Bionectriaceae	1CB1CCCB-36B9-11D5-9548-00D0592D548C	82088	9	Pathotroph-Saprotroph	Algal Parasite-Bryophyte Parasite-Fungal Parasite-Undefined Saprotroph	Probable	Microfungus	NULL	Associated with plant material, especially on wood and herbaceous debris, or with algae, bryophyte or other fungi, rarely pathogenic (Cannon & Kirk 2007)	Cannon PF, Kirk PM. 2007. Fungal Families of the World. CAB International, Cambridge (ISBN: 978-0851998275)
162b2b935daecd649ce289dce0fd4a6c	LS23_ITS	0	900	BST	Sonso	Fungi	Ascomycota;Sordariomycetes;Hypocreales;Bionectriaceae;Clonostachys;Unidentified	Ascomycota	Sordariomycetes	Hypocreales	Bionectriaceae	Clonostachys	Unidentified	Bionectriaceae	1CB1CCCB-36B9-11D5-9548-00D0592D548C	82088	9	Pathotroph-Saprotroph	Algal Parasite-Bryophyte Parasite-Fungal Parasite-Undefined Saprotroph	Probable	Microfungus	NULL	Associated with plant material, especially on wood and herbaceous debris, or with algae, bryophyte or other fungi, rarely pathogenic (Cannon & Kirk 2007)	Cannon PF, Kirk PM. 2007. Fungal Families of the World. CAB International, Cambridge (ISBN: 978-0851998275)
162b2b935daecd649ce289dce0fd4a6c	LS15_ITS	0	900	BST	Sonso	Fungi	Ascomycota;Sordariomycetes;Hypocreales;Bionectriaceae;Clonostachys;Unidentified	Ascomycota	Sordariomycetes	Hypocreales	Bionectriaceae	Clonostachys	Unidentified	Bionectriaceae	1CB1CCCB-36B9-11D5-9548-00D0592D548C	82088	9	Pathotroph-Saprotroph	Algal Parasite-Bryophyte Parasite-Fungal Parasite-Undefined Saprotroph	Probable	Microfungus	NULL	Associated with plant material, especially on wood and herbaceous debris, or with algae, bryophyte or other fungi, rarely pathogenic (Cannon & Kirk 2007)	Cannon PF, Kirk PM. 2007. Fungal Families of the World. CAB International, Cambridge (ISBN: 978-0851998275)
162b2b935daecd649ce289dce0fd4a6c	LS32_ITS	0	900	BST	Sonso	Fungi	Ascomycota;Sordariomycetes;Hypocreales;Bionectriaceae;Clonostachys;Unidentified	Ascomycota	Sordariomycetes	Hypocreales	Bionectriaceae	Clonostachys	Unidentified	Bionectriaceae	1CB1CCCB-36B9-11D5-9548-00D0592D548C	82088	9	Pathotroph-Saprotroph	Algal Parasite-Bryophyte Parasite-Fungal Parasite-Undefined Saprotroph	Probable	Microfungus	NULL	Associated with plant material, especially on wood and herbaceous debris, or with algae, bryophyte or other fungi, rarely pathogenic (Cannon & Kirk 2007)	Cannon PF, Kirk PM. 2007. Fungal Families of the World. CAB International, Cambridge (ISBN: 978-0851998275)
162b2b935daecd649ce289dce0fd4a6c	LS13_ITS	0	900	BST	Sonso	Fungi	Ascomycota;Sordariomycetes;Hypocreales;Bionectriaceae;Clonostachys;Unidentified	Ascomycota	Sordariomycetes	Hypocreales	Bionectriaceae	Clonostachys	Unidentified	Bionectriaceae	1CB1CCCB-36B9-11D5-9548-00D0592D548C	82088	9	Pathotroph-Saprotroph	Algal Parasite-Bryophyte Parasite-Fungal Parasite-Undefined Saprotroph	Probable	Microfungus	NULL	Associated with plant material, especially on wood and herbaceous debris, or with algae, bryophyte or other fungi, rarely pathogenic (Cannon & Kirk 2007)	Cannon PF, Kirk PM. 2007. Fungal Families of the World. CAB International, Cambridge (ISBN: 978-0851998275)
162b2b935daecd649ce289dce0fd4a6c	PDU25_ITS	0	3200	P	Duende	Fungi	Ascomycota;Sordariomycetes;Hypocreales;Bionectriaceae;Clonostachys;Unidentified	Ascomycota	Sordariomycetes	Hypocreales	Bionectriaceae	Clonostachys	Unidentified	Bionectriaceae	1CB1CCCB-36B9-11D5-9548-00D0592D548C	82088	9	Pathotroph-Saprotroph	Algal Parasite-Bryophyte Parasite-Fungal Parasite-Undefined Saprotroph	Probable	Microfungus	NULL	Associated with plant material, especially on wood and herbaceous debris, or with algae, bryophyte or other fungi, rarely pathogenic (Cannon & Kirk 2007)	Cannon PF, Kirk PM. 2007. Fungal Families of the World. CAB International, Cambridge (ISBN: 978-0851998275)
162b2b935daecd649ce289dce0fd4a6c	Y11_ITS	0	1800	BA	Yotoco	Fungi	Ascomycota;Sordariomycetes;Hypocreales;Bionectriaceae;Clonostachys;Unidentified	Ascomycota	Sordariomycetes	Hypocreales	Bionectriaceae	Clonostachys	Unidentified	Bionectriaceae	1CB1CCCB-36B9-11D5-9548-00D0592D548C	82088	9	Pathotroph-Saprotroph	Algal Parasite-Bryophyte Parasite-Fungal Parasite-Undefined Saprotroph	Probable	Microfungus	NULL	Associated with plant material, especially on wood and herbaceous debris, or with algae, bryophyte or other fungi, rarely pathogenic (Cannon & Kirk 2007)	Cannon PF, Kirk PM. 2007. Fungal Families of the World. CAB International, Cambridge (ISBN: 978-0851998275)
162b2b935daecd649ce289dce0fd4a6c	LS21_ITS	0	900	BST	Sonso	Fungi	Ascomycota;Sordariomycetes;Hypocreales;Bionectriaceae;Clonostachys;Unidentified	Ascomycota	Sordariomycetes	Hypocreales	Bionectriaceae	Clonostachys	Unidentified	Bionectriaceae	1CB1CCCB-36B9-11D5-9548-00D0592D548C	82088	9	Pathotroph-Saprotroph	Algal Parasite-Bryophyte Parasite-Fungal Parasite-Undefined Saprotroph	Probable	Microfungus	NULL	Associated with plant material, especially on wood and herbaceous debris, or with algae, bryophyte or other fungi, rarely pathogenic (Cannon & Kirk 2007)	Cannon PF, Kirk PM. 2007. Fungal Families of the World. CAB International, Cambridge (ISBN: 978-0851998275)
162b2b935daecd649ce289dce0fd4a6c	PDU11_ITS	0	3200	P	Duende	Fungi	Ascomycota;Sordariomycetes;Hypocreales;Bionectriaceae;Clonostachys;Unidentified	Ascomycota	Sordariomycetes	Hypocreales	Bionectriaceae	Clonostachys	Unidentified	Bionectriaceae	1CB1CCCB-36B9-11D5-9548-00D0592D548C	82088	9	Pathotroph-Saprotroph	Algal Parasite-Bryophyte Parasite-Fungal Parasite-Undefined Saprotroph	Probable	Microfungus	NULL	Associated with plant material, especially on wood and herbaceous debris, or with algae, bryophyte or other fungi, rarely pathogenic (Cannon & Kirk 2007)	Cannon PF, Kirk PM. 2007. Fungal Families of the World. CAB International, Cambridge (ISBN: 978-0851998275)
162b2b935daecd649ce289dce0fd4a6c	LS34_ITS	0	900	BST	Sonso	Fungi	Ascomycota;Sordariomycetes;Hypocreales;Bionectriaceae;Clonostachys;Unidentified	Ascomycota	Sordariomycetes	Hypocreales	Bionectriaceae	Clonostachys	Unidentified	Bionectriaceae	1CB1CCCB-36B9-11D5-9548-00D0592D548C	82088	9	Pathotroph-Saprotroph	Algal Parasite-Bryophyte Parasite-Fungal Parasite-Undefined Saprotroph	Probable	Microfungus	NULL	Associated with plant material, especially on wood and herbaceous debris, or with algae, bryophyte or other fungi, rarely pathogenic (Cannon & Kirk 2007)	Cannon PF, Kirk PM. 2007. Fungal Families of the World. CAB International, Cambridge (ISBN: 978-0851998275)
205ae14b6a2f6e205c262a60f734406b	PDU24_ITS	0	3200	P	Duende	Fungi	Ascomycota;Sordariomycetes;Hypocreales;Bionectriaceae;Ovicillium;Ovicillium_attenuatum	Ascomycota	Sordariomycetes	Hypocreales	Bionectriaceae	Ovicillium	Ovicillium_attenuatum	Bionectriaceae	1CB1CCCB-36B9-11D5-9548-00D0592D548C	82088	9	Pathotroph-Saprotroph	Algal Parasite-Bryophyte Parasite-Fungal Parasite-Undefined Saprotroph	Probable	Microfungus	NULL	Associated with plant material, especially on wood and herbaceous debris, or with algae, bryophyte or other fungi, rarely pathogenic (Cannon & Kirk 2007)	Cannon PF, Kirk PM. 2007. Fungal Families of the World. CAB International, Cambridge (ISBN: 978-0851998275)
205ae14b6a2f6e205c262a60f734406b	BD11_ITS	0	2400	BA	B_Duende	Fungi	Ascomycota;Sordariomycetes;Hypocreales;Bionectriaceae;Ovicillium;Ovicillium_attenuatum	Ascomycota	Sordariomycetes	Hypocreales	Bionectriaceae	Ovicillium	Ovicillium_attenuatum	Bionectriaceae	1CB1CCCB-36B9-11D5-9548-00D0592D548C	82088	9	Pathotroph-Saprotroph	Algal Parasite-Bryophyte Parasite-Fungal Parasite-Undefined Saprotroph	Probable	Microfungus	NULL	Associated with plant material, especially on wood and herbaceous debris, or with algae, bryophyte or other fungi, rarely pathogenic (Cannon & Kirk 2007)	Cannon PF, Kirk PM. 2007. Fungal Families of the World. CAB International, Cambridge (ISBN: 978-0851998275)
205ae14b6a2f6e205c262a60f734406b	Y21_ITS	0	1800	BA	Yotoco	Fungi	Ascomycota;Sordariomycetes;Hypocreales;Bionectriaceae;Ovicillium;Ovicillium_attenuatum	Ascomycota	Sordariomycetes	Hypocreales	Bionectriaceae	Ovicillium	Ovicillium_attenuatum	Bionectriaceae	1CB1CCCB-36B9-11D5-9548-00D0592D548C	82088	9	Pathotroph-Saprotroph	Algal Parasite-Bryophyte Parasite-Fungal Parasite-Undefined Saprotroph	Probable	Microfungus	NULL	Associated with plant material, especially on wood and herbaceous debris, or with algae, bryophyte or other fungi, rarely pathogenic (Cannon & Kirk 2007)	Cannon PF, Kirk PM. 2007. Fungal Families of the World. CAB International, Cambridge (ISBN: 978-0851998275)
205ae14b6a2f6e205c262a60f734406b	LS31_ITS	0	900	BST	Sonso	Fungi	Ascomycota;Sordariomycetes;Hypocreales;Bionectriaceae;Ovicillium;Ovicillium_attenuatum	Ascomycota	Sordariomycetes	Hypocreales	Bionectriaceae	Ovicillium	Ovicillium_attenuatum	Bionectriaceae	1CB1CCCB-36B9-11D5-9548-00D0592D548C	82088	9	Pathotroph-Saprotroph	Algal Parasite-Bryophyte Parasite-Fungal Parasite-Undefined Saprotroph	Probable	Microfungus	NULL	Associated with plant material, especially on wood and herbaceous debris, or with algae, bryophyte or other fungi, rarely pathogenic (Cannon & Kirk 2007)	Cannon PF, Kirk PM. 2007. Fungal Families of the World. CAB International, Cambridge (ISBN: 978-0851998275)
205ae14b6a2f6e205c262a60f734406b	Y11_ITS	0	1800	BA	Yotoco	Fungi	Ascomycota;Sordariomycetes;Hypocreales;Bionectriaceae;Ovicillium;Ovicillium_attenuatum	Ascomycota	Sordariomycetes	Hypocreales	Bionectriaceae	Ovicillium	Ovicillium_attenuatum	Bionectriaceae	1CB1CCCB-36B9-11D5-9548-00D0592D548C	82088	9	Pathotroph-Saprotroph	Algal Parasite-Bryophyte Parasite-Fungal Parasite-Undefined Saprotroph	Probable	Microfungus	NULL	Associated with plant material, especially on wood and herbaceous debris, or with algae, bryophyte or other fungi, rarely pathogenic (Cannon & Kirk 2007)	Cannon PF, Kirk PM. 2007. Fungal Families of the World. CAB International, Cambridge (ISBN: 978-0851998275)
205ae14b6a2f6e205c262a60f734406b	BD15_ITS	0	2400	BA	B_Duende	Fungi	Ascomycota;Sordariomycetes;Hypocreales;Bionectriaceae;Ovicillium;Ovicillium_attenuatum	Ascomycota	Sordariomycetes	Hypocreales	Bionectriaceae	Ovicillium	Ovicillium_attenuatum	Bionectriaceae	1CB1CCCB-36B9-11D5-9548-00D0592D548C	82088	9	Pathotroph-Saprotroph	Algal Parasite-Bryophyte Parasite-Fungal Parasite-Undefined Saprotroph	Probable	Microfungus	NULL	Associated with plant material, especially on wood and herbaceous debris, or with algae, bryophyte or other fungi, rarely pathogenic (Cannon & Kirk 2007)	Cannon PF, Kirk PM. 2007. Fungal Families of the World. CAB International, Cambridge (ISBN: 978-0851998275)
205ae14b6a2f6e205c262a60f734406b	PDU25_ITS	0	3200	P	Duende	Fungi	Ascomycota;Sordariomycetes;Hypocreales;Bionectriaceae;Ovicillium;Ovicillium_attenuatum	Ascomycota	Sordariomycetes	Hypocreales	Bionectriaceae	Ovicillium	Ovicillium_attenuatum	Bionectriaceae	1CB1CCCB-36B9-11D5-9548-00D0592D548C	82088	9	Pathotroph-Saprotroph	Algal Parasite-Bryophyte Parasite-Fungal Parasite-Undefined Saprotroph	Probable	Microfungus	NULL	Associated with plant material, especially on wood and herbaceous debris, or with algae, bryophyte or other fungi, rarely pathogenic (Cannon & Kirk 2007)	Cannon PF, Kirk PM. 2007. Fungal Families of the World. CAB International, Cambridge (ISBN: 978-0851998275)
205ae14b6a2f6e205c262a60f734406b	PDU12_ITS	0	3200	P	Duende	Fungi	Ascomycota;Sordariomycetes;Hypocreales;Bionectriaceae;Ovicillium;Ovicillium_attenuatum	Ascomycota	Sordariomycetes	Hypocreales	Bionectriaceae	Ovicillium	Ovicillium_attenuatum	Bionectriaceae	1CB1CCCB-36B9-11D5-9548-00D0592D548C	82088	9	Pathotroph-Saprotroph	Algal Parasite-Bryophyte Parasite-Fungal Parasite-Undefined Saprotroph	Probable	Microfungus	NULL	Associated with plant material, especially on wood and herbaceous debris, or with algae, bryophyte or other fungi, rarely pathogenic (Cannon & Kirk 2007)	Cannon PF, Kirk PM. 2007. Fungal Families of the World. CAB International, Cambridge (ISBN: 978-0851998275)
205ae14b6a2f6e205c262a60f734406b	LS32_ITS	0	900	BST	Sonso	Fungi	Ascomycota;Sordariomycetes;Hypocreales;Bionectriaceae;Ovicillium;Ovicillium_attenuatum	Ascomycota	Sordariomycetes	Hypocreales	Bionectriaceae	Ovicillium	Ovicillium_attenuatum	Bionectriaceae	1CB1CCCB-36B9-11D5-9548-00D0592D548C	82088	9	Pathotroph-Saprotroph	Algal Parasite-Bryophyte Parasite-Fungal Parasite-Undefined Saprotroph	Probable	Microfungus	NULL	Associated with plant material, especially on wood and herbaceous debris, or with algae, bryophyte or other fungi, rarely pathogenic (Cannon & Kirk 2007)	Cannon PF, Kirk PM. 2007. Fungal Families of the World. CAB International, Cambridge (ISBN: 978-0851998275)
205ae14b6a2f6e205c262a60f734406b	PDU23_ITS	0	3200	P	Duende	Fungi	Ascomycota;Sordariomycetes;Hypocreales;Bionectriaceae;Ovicillium;Ovicillium_attenuatum	Ascomycota	Sordariomycetes	Hypocreales	Bionectriaceae	Ovicillium	Ovicillium_attenuatum	Bionectriaceae	1CB1CCCB-36B9-11D5-9548-00D0592D548C	82088	9	Pathotroph-Saprotroph	Algal Parasite-Bryophyte Parasite-Fungal Parasite-Undefined Saprotroph	Probable	Microfungus	NULL	Associated with plant material, especially on wood and herbaceous debris, or with algae, bryophyte or other fungi, rarely pathogenic (Cannon & Kirk 2007)	Cannon PF, Kirk PM. 2007. Fungal Families of the World. CAB International, Cambridge (ISBN: 978-0851998275)
205ae14b6a2f6e205c262a60f734406b	BD31_ITS	0	2400	BA	B_Duende	Fungi	Ascomycota;Sordariomycetes;Hypocreales;Bionectriaceae;Ovicillium;Ovicillium_attenuatum	Ascomycota	Sordariomycetes	Hypocreales	Bionectriaceae	Ovicillium	Ovicillium_attenuatum	Bionectriaceae	1CB1CCCB-36B9-11D5-9548-00D0592D548C	82088	9	Pathotroph-Saprotroph	Algal Parasite-Bryophyte Parasite-Fungal Parasite-Undefined Saprotroph	Probable	Microfungus	NULL	Associated with plant material, especially on wood and herbaceous debris, or with algae, bryophyte or other fungi, rarely pathogenic (Cannon & Kirk 2007)	Cannon PF, Kirk PM. 2007. Fungal Families of the World. CAB International, Cambridge (ISBN: 978-0851998275)
205ae14b6a2f6e205c262a60f734406b	LS21_ITS	0	900	BST	Sonso	Fungi	Ascomycota;Sordariomycetes;Hypocreales;Bionectriaceae;Ovicillium;Ovicillium_attenuatum	Ascomycota	Sordariomycetes	Hypocreales	Bionectriaceae	Ovicillium	Ovicillium_attenuatum	Bionectriaceae	1CB1CCCB-36B9-11D5-9548-00D0592D548C	82088	9	Pathotroph-Saprotroph	Algal Parasite-Bryophyte Parasite-Fungal Parasite-Undefined Saprotroph	Probable	Microfungus	NULL	Associated with plant material, especially on wood and herbaceous debris, or with algae, bryophyte or other fungi, rarely pathogenic (Cannon & Kirk 2007)	Cannon PF, Kirk PM. 2007. Fungal Families of the World. CAB International, Cambridge (ISBN: 978-0851998275)
205ae14b6a2f6e205c262a60f734406b	PDU14_ITS	0	3200	P	Duende	Fungi	Ascomycota;Sordariomycetes;Hypocreales;Bionectriaceae;Ovicillium;Ovicillium_attenuatum	Ascomycota	Sordariomycetes	Hypocreales	Bionectriaceae	Ovicillium	Ovicillium_attenuatum	Bionectriaceae	1CB1CCCB-36B9-11D5-9548-00D0592D548C	82088	9	Pathotroph-Saprotroph	Algal Parasite-Bryophyte Parasite-Fungal Parasite-Undefined Saprotroph	Probable	Microfungus	NULL	Associated with plant material, especially on wood and herbaceous debris, or with algae, bryophyte or other fungi, rarely pathogenic (Cannon & Kirk 2007)	Cannon PF, Kirk PM. 2007. Fungal Families of the World. CAB International, Cambridge (ISBN: 978-0851998275)
205ae14b6a2f6e205c262a60f734406b	Y15_ITS	0	1800	BA	Yotoco	Fungi	Ascomycota;Sordariomycetes;Hypocreales;Bionectriaceae;Ovicillium;Ovicillium_attenuatum	Ascomycota	Sordariomycetes	Hypocreales	Bionectriaceae	Ovicillium	Ovicillium_attenuatum	Bionectriaceae	1CB1CCCB-36B9-11D5-9548-00D0592D548C	82088	9	Pathotroph-Saprotroph	Algal Parasite-Bryophyte Parasite-Fungal Parasite-Undefined Saprotroph	Probable	Microfungus	NULL	Associated with plant material, especially on wood and herbaceous debris, or with algae, bryophyte or other fungi, rarely pathogenic (Cannon & Kirk 2007)	Cannon PF, Kirk PM. 2007. Fungal Families of the World. CAB International, Cambridge (ISBN: 978-0851998275)
205ae14b6a2f6e205c262a60f734406b	BD21_ITS	0	2400	BA	B_Duende	Fungi	Ascomycota;Sordariomycetes;Hypocreales;Bionectriaceae;Ovicillium;Ovicillium_attenuatum	Ascomycota	Sordariomycetes	Hypocreales	Bionectriaceae	Ovicillium	Ovicillium_attenuatum	Bionectriaceae	1CB1CCCB-36B9-11D5-9548-00D0592D548C	82088	9	Pathotroph-Saprotroph	Algal Parasite-Bryophyte Parasite-Fungal Parasite-Undefined Saprotroph	Probable	Microfungus	NULL	Associated with plant material, especially on wood and herbaceous debris, or with algae, bryophyte or other fungi, rarely pathogenic (Cannon & Kirk 2007)	Cannon PF, Kirk PM. 2007. Fungal Families of the World. CAB International, Cambridge (ISBN: 978-0851998275)
205ae14b6a2f6e205c262a60f734406b	BD22_ITS	0	2400	BA	B_Duende	Fungi	Ascomycota;Sordariomycetes;Hypocreales;Bionectriaceae;Ovicillium;Ovicillium_attenuatum	Ascomycota	Sordariomycetes	Hypocreales	Bionectriaceae	Ovicillium	Ovicillium_attenuatum	Bionectriaceae	1CB1CCCB-36B9-11D5-9548-00D0592D548C	82088	9	Pathotroph-Saprotroph	Algal Parasite-Bryophyte Parasite-Fungal Parasite-Undefined Saprotroph	Probable	Microfungus	NULL	Associated with plant material, especially on wood and herbaceous debris, or with algae, bryophyte or other fungi, rarely pathogenic (Cannon & Kirk 2007)	Cannon PF, Kirk PM. 2007. Fungal Families of the World. CAB International, Cambridge (ISBN: 978-0851998275)
205ae14b6a2f6e205c262a60f734406b	Y34_ITS	0	1800	BA	Yotoco	Fungi	Ascomycota;Sordariomycetes;Hypocreales;Bionectriaceae;Ovicillium;Ovicillium_attenuatum	Ascomycota	Sordariomycetes	Hypocreales	Bionectriaceae	Ovicillium	Ovicillium_attenuatum	Bionectriaceae	1CB1CCCB-36B9-11D5-9548-00D0592D548C	82088	9	Pathotroph-Saprotroph	Algal Parasite-Bryophyte Parasite-Fungal Parasite-Undefined Saprotroph	Probable	Microfungus	NULL	Associated with plant material, especially on wood and herbaceous debris, or with algae, bryophyte or other fungi, rarely pathogenic (Cannon & Kirk 2007)	Cannon PF, Kirk PM. 2007. Fungal Families of the World. CAB International, Cambridge (ISBN: 978-0851998275)
205ae14b6a2f6e205c262a60f734406b	LS13_ITS	0	900	BST	Sonso	Fungi	Ascomycota;Sordariomycetes;Hypocreales;Bionectriaceae;Ovicillium;Ovicillium_attenuatum	Ascomycota	Sordariomycetes	Hypocreales	Bionectriaceae	Ovicillium	Ovicillium_attenuatum	Bionectriaceae	1CB1CCCB-36B9-11D5-9548-00D0592D548C	82088	9	Pathotroph-Saprotroph	Algal Parasite-Bryophyte Parasite-Fungal Parasite-Undefined Saprotroph	Probable	Microfungus	NULL	Associated with plant material, especially on wood and herbaceous debris, or with algae, bryophyte or other fungi, rarely pathogenic (Cannon & Kirk 2007)	Cannon PF, Kirk PM. 2007. Fungal Families of the World. CAB International, Cambridge (ISBN: 978-0851998275)
205ae14b6a2f6e205c262a60f734406b	Y12_ITS	0	1800	BA	Yotoco	Fungi	Ascomycota;Sordariomycetes;Hypocreales;Bionectriaceae;Ovicillium;Ovicillium_attenuatum	Ascomycota	Sordariomycetes	Hypocreales	Bionectriaceae	Ovicillium	Ovicillium_attenuatum	Bionectriaceae	1CB1CCCB-36B9-11D5-9548-00D0592D548C	82088	9	Pathotroph-Saprotroph	Algal Parasite-Bryophyte Parasite-Fungal Parasite-Undefined Saprotroph	Probable	Microfungus	NULL	Associated with plant material, especially on wood and herbaceous debris, or with algae, bryophyte or other fungi, rarely pathogenic (Cannon & Kirk 2007)	Cannon PF, Kirk PM. 2007. Fungal Families of the World. CAB International, Cambridge (ISBN: 978-0851998275)
205ae14b6a2f6e205c262a60f734406b	PDU13_ITS	0	3200	P	Duende	Fungi	Ascomycota;Sordariomycetes;Hypocreales;Bionectriaceae;Ovicillium;Ovicillium_attenuatum	Ascomycota	Sordariomycetes	Hypocreales	Bionectriaceae	Ovicillium	Ovicillium_attenuatum	Bionectriaceae	1CB1CCCB-36B9-11D5-9548-00D0592D548C	82088	9	Pathotroph-Saprotroph	Algal Parasite-Bryophyte Parasite-Fungal Parasite-Undefined Saprotroph	Probable	Microfungus	NULL	Associated with plant material, especially on wood and herbaceous debris, or with algae, bryophyte or other fungi, rarely pathogenic (Cannon & Kirk 2007)	Cannon PF, Kirk PM. 2007. Fungal Families of the World. CAB International, Cambridge (ISBN: 978-0851998275)
205ae14b6a2f6e205c262a60f734406b	Y23_ITS	0	1800	BA	Yotoco	Fungi	Ascomycota;Sordariomycetes;Hypocreales;Bionectriaceae;Ovicillium;Ovicillium_attenuatum	Ascomycota	Sordariomycetes	Hypocreales	Bionectriaceae	Ovicillium	Ovicillium_attenuatum	Bionectriaceae	1CB1CCCB-36B9-11D5-9548-00D0592D548C	82088	9	Pathotroph-Saprotroph	Algal Parasite-Bryophyte Parasite-Fungal Parasite-Undefined Saprotroph	Probable	Microfungus	NULL	Associated with plant material, especially on wood and herbaceous debris, or with algae, bryophyte or other fungi, rarely pathogenic (Cannon & Kirk 2007)	Cannon PF, Kirk PM. 2007. Fungal Families of the World. CAB International, Cambridge (ISBN: 978-0851998275)
205ae14b6a2f6e205c262a60f734406b	BD32_ITS	0	2400	BA	B_Duende	Fungi	Ascomycota;Sordariomycetes;Hypocreales;Bionectriaceae;Ovicillium;Ovicillium_attenuatum	Ascomycota	Sordariomycetes	Hypocreales	Bionectriaceae	Ovicillium	Ovicillium_attenuatum	Bionectriaceae	1CB1CCCB-36B9-11D5-9548-00D0592D548C	82088	9	Pathotroph-Saprotroph	Algal Parasite-Bryophyte Parasite-Fungal Parasite-Undefined Saprotroph	Probable	Microfungus	NULL	Associated with plant material, especially on wood and herbaceous debris, or with algae, bryophyte or other fungi, rarely pathogenic (Cannon & Kirk 2007)	Cannon PF, Kirk PM. 2007. Fungal Families of the World. CAB International, Cambridge (ISBN: 978-0851998275)
205ae14b6a2f6e205c262a60f734406b	LS15_ITS	0	900	BST	Sonso	Fungi	Ascomycota;Sordariomycetes;Hypocreales;Bionectriaceae;Ovicillium;Ovicillium_attenuatum	Ascomycota	Sordariomycetes	Hypocreales	Bionectriaceae	Ovicillium	Ovicillium_attenuatum	Bionectriaceae	1CB1CCCB-36B9-11D5-9548-00D0592D548C	82088	9	Pathotroph-Saprotroph	Algal Parasite-Bryophyte Parasite-Fungal Parasite-Undefined Saprotroph	Probable	Microfungus	NULL	Associated with plant material, especially on wood and herbaceous debris, or with algae, bryophyte or other fungi, rarely pathogenic (Cannon & Kirk 2007)	Cannon PF, Kirk PM. 2007. Fungal Families of the World. CAB International, Cambridge (ISBN: 978-0851998275)
205ae14b6a2f6e205c262a60f734406b	BD13_ITS	0	2400	BA	B_Duende	Fungi	Ascomycota;Sordariomycetes;Hypocreales;Bionectriaceae;Ovicillium;Ovicillium_attenuatum	Ascomycota	Sordariomycetes	Hypocreales	Bionectriaceae	Ovicillium	Ovicillium_attenuatum	Bionectriaceae	1CB1CCCB-36B9-11D5-9548-00D0592D548C	82088	9	Pathotroph-Saprotroph	Algal Parasite-Bryophyte Parasite-Fungal Parasite-Undefined Saprotroph	Probable	Microfungus	NULL	Associated with plant material, especially on wood and herbaceous debris, or with algae, bryophyte or other fungi, rarely pathogenic (Cannon & Kirk 2007)	Cannon PF, Kirk PM. 2007. Fungal Families of the World. CAB International, Cambridge (ISBN: 978-0851998275)
205ae14b6a2f6e205c262a60f734406b	LS23_ITS	0	900	BST	Sonso	Fungi	Ascomycota;Sordariomycetes;Hypocreales;Bionectriaceae;Ovicillium;Ovicillium_attenuatum	Ascomycota	Sordariomycetes	Hypocreales	Bionectriaceae	Ovicillium	Ovicillium_attenuatum	Bionectriaceae	1CB1CCCB-36B9-11D5-9548-00D0592D548C	82088	9	Pathotroph-Saprotroph	Algal Parasite-Bryophyte Parasite-Fungal Parasite-Undefined Saprotroph	Probable	Microfungus	NULL	Associated with plant material, especially on wood and herbaceous debris, or with algae, bryophyte or other fungi, rarely pathogenic (Cannon & Kirk 2007)	Cannon PF, Kirk PM. 2007. Fungal Families of the World. CAB International, Cambridge (ISBN: 978-0851998275)
205ae14b6a2f6e205c262a60f734406b	LS25_ITS	0	900	BST	Sonso	Fungi	Ascomycota;Sordariomycetes;Hypocreales;Bionectriaceae;Ovicillium;Ovicillium_attenuatum	Ascomycota	Sordariomycetes	Hypocreales	Bionectriaceae	Ovicillium	Ovicillium_attenuatum	Bionectriaceae	1CB1CCCB-36B9-11D5-9548-00D0592D548C	82088	9	Pathotroph-Saprotroph	Algal Parasite-Bryophyte Parasite-Fungal Parasite-Undefined Saprotroph	Probable	Microfungus	NULL	Associated with plant material, especially on wood and herbaceous debris, or with algae, bryophyte or other fungi, rarely pathogenic (Cannon & Kirk 2007)	Cannon PF, Kirk PM. 2007. Fungal Families of the World. CAB International, Cambridge (ISBN: 978-0851998275)
205ae14b6a2f6e205c262a60f734406b	Y32_ITS	0	1800	BA	Yotoco	Fungi	Ascomycota;Sordariomycetes;Hypocreales;Bionectriaceae;Ovicillium;Ovicillium_attenuatum	Ascomycota	Sordariomycetes	Hypocreales	Bionectriaceae	Ovicillium	Ovicillium_attenuatum	Bionectriaceae	1CB1CCCB-36B9-11D5-9548-00D0592D548C	82088	9	Pathotroph-Saprotroph	Algal Parasite-Bryophyte Parasite-Fungal Parasite-Undefined Saprotroph	Probable	Microfungus	NULL	Associated with plant material, especially on wood and herbaceous debris, or with algae, bryophyte or other fungi, rarely pathogenic (Cannon & Kirk 2007)	Cannon PF, Kirk PM. 2007. Fungal Families of the World. CAB International, Cambridge (ISBN: 978-0851998275)
205ae14b6a2f6e205c262a60f734406b	LS34_ITS	0	900	BST	Sonso	Fungi	Ascomycota;Sordariomycetes;Hypocreales;Bionectriaceae;Ovicillium;Ovicillium_attenuatum	Ascomycota	Sordariomycetes	Hypocreales	Bionectriaceae	Ovicillium	Ovicillium_attenuatum	Bionectriaceae	1CB1CCCB-36B9-11D5-9548-00D0592D548C	82088	9	Pathotroph-Saprotroph	Algal Parasite-Bryophyte Parasite-Fungal Parasite-Undefined Saprotroph	Probable	Microfungus	NULL	Associated with plant material, especially on wood and herbaceous debris, or with algae, bryophyte or other fungi, rarely pathogenic (Cannon & Kirk 2007)	Cannon PF, Kirk PM. 2007. Fungal Families of the World. CAB International, Cambridge (ISBN: 978-0851998275)
205ae14b6a2f6e205c262a60f734406b	BD24_ITS	0	2400	BA	B_Duende	Fungi	Ascomycota;Sordariomycetes;Hypocreales;Bionectriaceae;Ovicillium;Ovicillium_attenuatum	Ascomycota	Sordariomycetes	Hypocreales	Bionectriaceae	Ovicillium	Ovicillium_attenuatum	Bionectriaceae	1CB1CCCB-36B9-11D5-9548-00D0592D548C	82088	9	Pathotroph-Saprotroph	Algal Parasite-Bryophyte Parasite-Fungal Parasite-Undefined Saprotroph	Probable	Microfungus	NULL	Associated with plant material, especially on wood and herbaceous debris, or with algae, bryophyte or other fungi, rarely pathogenic (Cannon & Kirk 2007)	Cannon PF, Kirk PM. 2007. Fungal Families of the World. CAB International, Cambridge (ISBN: 978-0851998275)
205ae14b6a2f6e205c262a60f734406b	LS11_ITS	0	900	BST	Sonso	Fungi	Ascomycota;Sordariomycetes;Hypocreales;Bionectriaceae;Ovicillium;Ovicillium_attenuatum	Ascomycota	Sordariomycetes	Hypocreales	Bionectriaceae	Ovicillium	Ovicillium_attenuatum	Bionectriaceae	1CB1CCCB-36B9-11D5-9548-00D0592D548C	82088	9	Pathotroph-Saprotroph	Algal Parasite-Bryophyte Parasite-Fungal Parasite-Undefined Saprotroph	Probable	Microfungus	NULL	Associated with plant material, especially on wood and herbaceous debris, or with algae, bryophyte or other fungi, rarely pathogenic (Cannon & Kirk 2007)	Cannon PF, Kirk PM. 2007. Fungal Families of the World. CAB International, Cambridge (ISBN: 978-0851998275)
205ae14b6a2f6e205c262a60f734406b	BD35_ITS	0	2400	BA	B_Duende	Fungi	Ascomycota;Sordariomycetes;Hypocreales;Bionectriaceae;Ovicillium;Ovicillium_attenuatum	Ascomycota	Sordariomycetes	Hypocreales	Bionectriaceae	Ovicillium	Ovicillium_attenuatum	Bionectriaceae	1CB1CCCB-36B9-11D5-9548-00D0592D548C	82088	9	Pathotroph-Saprotroph	Algal Parasite-Bryophyte Parasite-Fungal Parasite-Undefined Saprotroph	Probable	Microfungus	NULL	Associated with plant material, especially on wood and herbaceous debris, or with algae, bryophyte or other fungi, rarely pathogenic (Cannon & Kirk 2007)	Cannon PF, Kirk PM. 2007. Fungal Families of the World. CAB International, Cambridge (ISBN: 978-0851998275)
205ae14b6a2f6e205c262a60f734406b	PDU11_ITS	0	3200	P	Duende	Fungi	Ascomycota;Sordariomycetes;Hypocreales;Bionectriaceae;Ovicillium;Ovicillium_attenuatum	Ascomycota	Sordariomycetes	Hypocreales	Bionectriaceae	Ovicillium	Ovicillium_attenuatum	Bionectriaceae	1CB1CCCB-36B9-11D5-9548-00D0592D548C	82088	9	Pathotroph-Saprotroph	Algal Parasite-Bryophyte Parasite-Fungal Parasite-Undefined Saprotroph	Probable	Microfungus	NULL	Associated with plant material, especially on wood and herbaceous debris, or with algae, bryophyte or other fungi, rarely pathogenic (Cannon & Kirk 2007)	Cannon PF, Kirk PM. 2007. Fungal Families of the World. CAB International, Cambridge (ISBN: 978-0851998275)
205ae14b6a2f6e205c262a60f734406b	Y24_ITS	0	1800	BA	Yotoco	Fungi	Ascomycota;Sordariomycetes;Hypocreales;Bionectriaceae;Ovicillium;Ovicillium_attenuatum	Ascomycota	Sordariomycetes	Hypocreales	Bionectriaceae	Ovicillium	Ovicillium_attenuatum	Bionectriaceae	1CB1CCCB-36B9-11D5-9548-00D0592D548C	82088	9	Pathotroph-Saprotroph	Algal Parasite-Bryophyte Parasite-Fungal Parasite-Undefined Saprotroph	Probable	Microfungus	NULL	Associated with plant material, especially on wood and herbaceous debris, or with algae, bryophyte or other fungi, rarely pathogenic (Cannon & Kirk 2007)	Cannon PF, Kirk PM. 2007. Fungal Families of the World. CAB International, Cambridge (ISBN: 978-0851998275)
2116b5439af7ec20bc5834d1f61f0c97	BD13_ITS	0	2400	BA	B_Duende	Fungi	Ascomycota;Sordariomycetes;Hypocreales;Bionectriaceae;Clonostachys;Unidentified	Ascomycota	Sordariomycetes	Hypocreales	Bionectriaceae	Clonostachys	Unidentified	Bionectriaceae	1CB1CCCB-36B9-11D5-9548-00D0592D548C	82088	9	Pathotroph-Saprotroph	Algal Parasite-Bryophyte Parasite-Fungal Parasite-Undefined Saprotroph	Probable	Microfungus	NULL	Associated with plant material, especially on wood and herbaceous debris, or with algae, bryophyte or other fungi, rarely pathogenic (Cannon & Kirk 2007)	Cannon PF, Kirk PM. 2007. Fungal Families of the World. CAB International, Cambridge (ISBN: 978-0851998275)
2116b5439af7ec20bc5834d1f61f0c97	Y15_ITS	0	1800	BA	Yotoco	Fungi	Ascomycota;Sordariomycetes;Hypocreales;Bionectriaceae;Clonostachys;Unidentified	Ascomycota	Sordariomycetes	Hypocreales	Bionectriaceae	Clonostachys	Unidentified	Bionectriaceae	1CB1CCCB-36B9-11D5-9548-00D0592D548C	82088	9	Pathotroph-Saprotroph	Algal Parasite-Bryophyte Parasite-Fungal Parasite-Undefined Saprotroph	Probable	Microfungus	NULL	Associated with plant material, especially on wood and herbaceous debris, or with algae, bryophyte or other fungi, rarely pathogenic (Cannon & Kirk 2007)	Cannon PF, Kirk PM. 2007. Fungal Families of the World. CAB International, Cambridge (ISBN: 978-0851998275)
2116b5439af7ec20bc5834d1f61f0c97	BD35_ITS	0	2400	BA	B_Duende	Fungi	Ascomycota;Sordariomycetes;Hypocreales;Bionectriaceae;Clonostachys;Unidentified	Ascomycota	Sordariomycetes	Hypocreales	Bionectriaceae	Clonostachys	Unidentified	Bionectriaceae	1CB1CCCB-36B9-11D5-9548-00D0592D548C	82088	9	Pathotroph-Saprotroph	Algal Parasite-Bryophyte Parasite-Fungal Parasite-Undefined Saprotroph	Probable	Microfungus	NULL	Associated with plant material, especially on wood and herbaceous debris, or with algae, bryophyte or other fungi, rarely pathogenic (Cannon & Kirk 2007)	Cannon PF, Kirk PM. 2007. Fungal Families of the World. CAB International, Cambridge (ISBN: 978-0851998275)
2116b5439af7ec20bc5834d1f61f0c97	BD11_ITS	0	2400	BA	B_Duende	Fungi	Ascomycota;Sordariomycetes;Hypocreales;Bionectriaceae;Clonostachys;Unidentified	Ascomycota	Sordariomycetes	Hypocreales	Bionectriaceae	Clonostachys	Unidentified	Bionectriaceae	1CB1CCCB-36B9-11D5-9548-00D0592D548C	82088	9	Pathotroph-Saprotroph	Algal Parasite-Bryophyte Parasite-Fungal Parasite-Undefined Saprotroph	Probable	Microfungus	NULL	Associated with plant material, especially on wood and herbaceous debris, or with algae, bryophyte or other fungi, rarely pathogenic (Cannon & Kirk 2007)	Cannon PF, Kirk PM. 2007. Fungal Families of the World. CAB International, Cambridge (ISBN: 978-0851998275)
2116b5439af7ec20bc5834d1f61f0c97	BD21_ITS	0	2400	BA	B_Duende	Fungi	Ascomycota;Sordariomycetes;Hypocreales;Bionectriaceae;Clonostachys;Unidentified	Ascomycota	Sordariomycetes	Hypocreales	Bionectriaceae	Clonostachys	Unidentified	Bionectriaceae	1CB1CCCB-36B9-11D5-9548-00D0592D548C	82088	9	Pathotroph-Saprotroph	Algal Parasite-Bryophyte Parasite-Fungal Parasite-Undefined Saprotroph	Probable	Microfungus	NULL	Associated with plant material, especially on wood and herbaceous debris, or with algae, bryophyte or other fungi, rarely pathogenic (Cannon & Kirk 2007)	Cannon PF, Kirk PM. 2007. Fungal Families of the World. CAB International, Cambridge (ISBN: 978-0851998275)
2116b5439af7ec20bc5834d1f61f0c97	Y32_ITS	0	1800	BA	Yotoco	Fungi	Ascomycota;Sordariomycetes;Hypocreales;Bionectriaceae;Clonostachys;Unidentified	Ascomycota	Sordariomycetes	Hypocreales	Bionectriaceae	Clonostachys	Unidentified	Bionectriaceae	1CB1CCCB-36B9-11D5-9548-00D0592D548C	82088	9	Pathotroph-Saprotroph	Algal Parasite-Bryophyte Parasite-Fungal Parasite-Undefined Saprotroph	Probable	Microfungus	NULL	Associated with plant material, especially on wood and herbaceous debris, or with algae, bryophyte or other fungi, rarely pathogenic (Cannon & Kirk 2007)	Cannon PF, Kirk PM. 2007. Fungal Families of the World. CAB International, Cambridge (ISBN: 978-0851998275)
2116b5439af7ec20bc5834d1f61f0c97	Y34_ITS	0	1800	BA	Yotoco	Fungi	Ascomycota;Sordariomycetes;Hypocreales;Bionectriaceae;Clonostachys;Unidentified	Ascomycota	Sordariomycetes	Hypocreales	Bionectriaceae	Clonostachys	Unidentified	Bionectriaceae	1CB1CCCB-36B9-11D5-9548-00D0592D548C	82088	9	Pathotroph-Saprotroph	Algal Parasite-Bryophyte Parasite-Fungal Parasite-Undefined Saprotroph	Probable	Microfungus	NULL	Associated with plant material, especially on wood and herbaceous debris, or with algae, bryophyte or other fungi, rarely pathogenic (Cannon & Kirk 2007)	Cannon PF, Kirk PM. 2007. Fungal Families of the World. CAB International, Cambridge (ISBN: 978-0851998275)
2116b5439af7ec20bc5834d1f61f0c97	Y21_ITS	0	1800	BA	Yotoco	Fungi	Ascomycota;Sordariomycetes;Hypocreales;Bionectriaceae;Clonostachys;Unidentified	Ascomycota	Sordariomycetes	Hypocreales	Bionectriaceae	Clonostachys	Unidentified	Bionectriaceae	1CB1CCCB-36B9-11D5-9548-00D0592D548C	82088	9	Pathotroph-Saprotroph	Algal Parasite-Bryophyte Parasite-Fungal Parasite-Undefined Saprotroph	Probable	Microfungus	NULL	Associated with plant material, especially on wood and herbaceous debris, or with algae, bryophyte or other fungi, rarely pathogenic (Cannon & Kirk 2007)	Cannon PF, Kirk PM. 2007. Fungal Families of the World. CAB International, Cambridge (ISBN: 978-0851998275)
2116b5439af7ec20bc5834d1f61f0c97	Y11_ITS	0	1800	BA	Yotoco	Fungi	Ascomycota;Sordariomycetes;Hypocreales;Bionectriaceae;Clonostachys;Unidentified	Ascomycota	Sordariomycetes	Hypocreales	Bionectriaceae	Clonostachys	Unidentified	Bionectriaceae	1CB1CCCB-36B9-11D5-9548-00D0592D548C	82088	9	Pathotroph-Saprotroph	Algal Parasite-Bryophyte Parasite-Fungal Parasite-Undefined Saprotroph	Probable	Microfungus	NULL	Associated with plant material, especially on wood and herbaceous debris, or with algae, bryophyte or other fungi, rarely pathogenic (Cannon & Kirk 2007)	Cannon PF, Kirk PM. 2007. Fungal Families of the World. CAB International, Cambridge (ISBN: 978-0851998275)
2116b5439af7ec20bc5834d1f61f0c97	BD22_ITS	0	2400	BA	B_Duende	Fungi	Ascomycota;Sordariomycetes;Hypocreales;Bionectriaceae;Clonostachys;Unidentified	Ascomycota	Sordariomycetes	Hypocreales	Bionectriaceae	Clonostachys	Unidentified	Bionectriaceae	1CB1CCCB-36B9-11D5-9548-00D0592D548C	82088	9	Pathotroph-Saprotroph	Algal Parasite-Bryophyte Parasite-Fungal Parasite-Undefined Saprotroph	Probable	Microfungus	NULL	Associated with plant material, especially on wood and herbaceous debris, or with algae, bryophyte or other fungi, rarely pathogenic (Cannon & Kirk 2007)	Cannon PF, Kirk PM. 2007. Fungal Families of the World. CAB International, Cambridge (ISBN: 978-0851998275)
2116b5439af7ec20bc5834d1f61f0c97	PDU23_ITS	0	3200	P	Duende	Fungi	Ascomycota;Sordariomycetes;Hypocreales;Bionectriaceae;Clonostachys;Unidentified	Ascomycota	Sordariomycetes	Hypocreales	Bionectriaceae	Clonostachys	Unidentified	Bionectriaceae	1CB1CCCB-36B9-11D5-9548-00D0592D548C	82088	9	Pathotroph-Saprotroph	Algal Parasite-Bryophyte Parasite-Fungal Parasite-Undefined Saprotroph	Probable	Microfungus	NULL	Associated with plant material, especially on wood and herbaceous debris, or with algae, bryophyte or other fungi, rarely pathogenic (Cannon & Kirk 2007)	Cannon PF, Kirk PM. 2007. Fungal Families of the World. CAB International, Cambridge (ISBN: 978-0851998275)
2116b5439af7ec20bc5834d1f61f0c97	Y23_ITS	0	1800	BA	Yotoco	Fungi	Ascomycota;Sordariomycetes;Hypocreales;Bionectriaceae;Clonostachys;Unidentified	Ascomycota	Sordariomycetes	Hypocreales	Bionectriaceae	Clonostachys	Unidentified	Bionectriaceae	1CB1CCCB-36B9-11D5-9548-00D0592D548C	82088	9	Pathotroph-Saprotroph	Algal Parasite-Bryophyte Parasite-Fungal Parasite-Undefined Saprotroph	Probable	Microfungus	NULL	Associated with plant material, especially on wood and herbaceous debris, or with algae, bryophyte or other fungi, rarely pathogenic (Cannon & Kirk 2007)	Cannon PF, Kirk PM. 2007. Fungal Families of the World. CAB International, Cambridge (ISBN: 978-0851998275)
2116b5439af7ec20bc5834d1f61f0c97	BD15_ITS	0	2400	BA	B_Duende	Fungi	Ascomycota;Sordariomycetes;Hypocreales;Bionectriaceae;Clonostachys;Unidentified	Ascomycota	Sordariomycetes	Hypocreales	Bionectriaceae	Clonostachys	Unidentified	Bionectriaceae	1CB1CCCB-36B9-11D5-9548-00D0592D548C	82088	9	Pathotroph-Saprotroph	Algal Parasite-Bryophyte Parasite-Fungal Parasite-Undefined Saprotroph	Probable	Microfungus	NULL	Associated with plant material, especially on wood and herbaceous debris, or with algae, bryophyte or other fungi, rarely pathogenic (Cannon & Kirk 2007)	Cannon PF, Kirk PM. 2007. Fungal Families of the World. CAB International, Cambridge (ISBN: 978-0851998275)
2116b5439af7ec20bc5834d1f61f0c97	BD32_ITS	0	2400	BA	B_Duende	Fungi	Ascomycota;Sordariomycetes;Hypocreales;Bionectriaceae;Clonostachys;Unidentified	Ascomycota	Sordariomycetes	Hypocreales	Bionectriaceae	Clonostachys	Unidentified	Bionectriaceae	1CB1CCCB-36B9-11D5-9548-00D0592D548C	82088	9	Pathotroph-Saprotroph	Algal Parasite-Bryophyte Parasite-Fungal Parasite-Undefined Saprotroph	Probable	Microfungus	NULL	Associated with plant material, especially on wood and herbaceous debris, or with algae, bryophyte or other fungi, rarely pathogenic (Cannon & Kirk 2007)	Cannon PF, Kirk PM. 2007. Fungal Families of the World. CAB International, Cambridge (ISBN: 978-0851998275)
2116b5439af7ec20bc5834d1f61f0c97	BD31_ITS	0	2400	BA	B_Duende	Fungi	Ascomycota;Sordariomycetes;Hypocreales;Bionectriaceae;Clonostachys;Unidentified	Ascomycota	Sordariomycetes	Hypocreales	Bionectriaceae	Clonostachys	Unidentified	Bionectriaceae	1CB1CCCB-36B9-11D5-9548-00D0592D548C	82088	9	Pathotroph-Saprotroph	Algal Parasite-Bryophyte Parasite-Fungal Parasite-Undefined Saprotroph	Probable	Microfungus	NULL	Associated with plant material, especially on wood and herbaceous debris, or with algae, bryophyte or other fungi, rarely pathogenic (Cannon & Kirk 2007)	Cannon PF, Kirk PM. 2007. Fungal Families of the World. CAB International, Cambridge (ISBN: 978-0851998275)
2116b5439af7ec20bc5834d1f61f0c97	LS11_ITS	0	900	BST	Sonso	Fungi	Ascomycota;Sordariomycetes;Hypocreales;Bionectriaceae;Clonostachys;Unidentified	Ascomycota	Sordariomycetes	Hypocreales	Bionectriaceae	Clonostachys	Unidentified	Bionectriaceae	1CB1CCCB-36B9-11D5-9548-00D0592D548C	82088	9	Pathotroph-Saprotroph	Algal Parasite-Bryophyte Parasite-Fungal Parasite-Undefined Saprotroph	Probable	Microfungus	NULL	Associated with plant material, especially on wood and herbaceous debris, or with algae, bryophyte or other fungi, rarely pathogenic (Cannon & Kirk 2007)	Cannon PF, Kirk PM. 2007. Fungal Families of the World. CAB International, Cambridge (ISBN: 978-0851998275)
2116b5439af7ec20bc5834d1f61f0c97	LS15_ITS	0	900	BST	Sonso	Fungi	Ascomycota;Sordariomycetes;Hypocreales;Bionectriaceae;Clonostachys;Unidentified	Ascomycota	Sordariomycetes	Hypocreales	Bionectriaceae	Clonostachys	Unidentified	Bionectriaceae	1CB1CCCB-36B9-11D5-9548-00D0592D548C	82088	9	Pathotroph-Saprotroph	Algal Parasite-Bryophyte Parasite-Fungal Parasite-Undefined Saprotroph	Probable	Microfungus	NULL	Associated with plant material, especially on wood and herbaceous debris, or with algae, bryophyte or other fungi, rarely pathogenic (Cannon & Kirk 2007)	Cannon PF, Kirk PM. 2007. Fungal Families of the World. CAB International, Cambridge (ISBN: 978-0851998275)
2116b5439af7ec20bc5834d1f61f0c97	Y12_ITS	0	1800	BA	Yotoco	Fungi	Ascomycota;Sordariomycetes;Hypocreales;Bionectriaceae;Clonostachys;Unidentified	Ascomycota	Sordariomycetes	Hypocreales	Bionectriaceae	Clonostachys	Unidentified	Bionectriaceae	1CB1CCCB-36B9-11D5-9548-00D0592D548C	82088	9	Pathotroph-Saprotroph	Algal Parasite-Bryophyte Parasite-Fungal Parasite-Undefined Saprotroph	Probable	Microfungus	NULL	Associated with plant material, especially on wood and herbaceous debris, or with algae, bryophyte or other fungi, rarely pathogenic (Cannon & Kirk 2007)	Cannon PF, Kirk PM. 2007. Fungal Families of the World. CAB International, Cambridge (ISBN: 978-0851998275)
2116b5439af7ec20bc5834d1f61f0c97	PDU11_ITS	0	3200	P	Duende	Fungi	Ascomycota;Sordariomycetes;Hypocreales;Bionectriaceae;Clonostachys;Unidentified	Ascomycota	Sordariomycetes	Hypocreales	Bionectriaceae	Clonostachys	Unidentified	Bionectriaceae	1CB1CCCB-36B9-11D5-9548-00D0592D548C	82088	9	Pathotroph-Saprotroph	Algal Parasite-Bryophyte Parasite-Fungal Parasite-Undefined Saprotroph	Probable	Microfungus	NULL	Associated with plant material, especially on wood and herbaceous debris, or with algae, bryophyte or other fungi, rarely pathogenic (Cannon & Kirk 2007)	Cannon PF, Kirk PM. 2007. Fungal Families of the World. CAB International, Cambridge (ISBN: 978-0851998275)
2116b5439af7ec20bc5834d1f61f0c97	PDU12_ITS	0	3200	P	Duende	Fungi	Ascomycota;Sordariomycetes;Hypocreales;Bionectriaceae;Clonostachys;Unidentified	Ascomycota	Sordariomycetes	Hypocreales	Bionectriaceae	Clonostachys	Unidentified	Bionectriaceae	1CB1CCCB-36B9-11D5-9548-00D0592D548C	82088	9	Pathotroph-Saprotroph	Algal Parasite-Bryophyte Parasite-Fungal Parasite-Undefined Saprotroph	Probable	Microfungus	NULL	Associated with plant material, especially on wood and herbaceous debris, or with algae, bryophyte or other fungi, rarely pathogenic (Cannon & Kirk 2007)	Cannon PF, Kirk PM. 2007. Fungal Families of the World. CAB International, Cambridge (ISBN: 978-0851998275)
2116b5439af7ec20bc5834d1f61f0c97	PDU14_ITS	0	3200	P	Duende	Fungi	Ascomycota;Sordariomycetes;Hypocreales;Bionectriaceae;Clonostachys;Unidentified	Ascomycota	Sordariomycetes	Hypocreales	Bionectriaceae	Clonostachys	Unidentified	Bionectriaceae	1CB1CCCB-36B9-11D5-9548-00D0592D548C	82088	9	Pathotroph-Saprotroph	Algal Parasite-Bryophyte Parasite-Fungal Parasite-Undefined Saprotroph	Probable	Microfungus	NULL	Associated with plant material, especially on wood and herbaceous debris, or with algae, bryophyte or other fungi, rarely pathogenic (Cannon & Kirk 2007)	Cannon PF, Kirk PM. 2007. Fungal Families of the World. CAB International, Cambridge (ISBN: 978-0851998275)
2116b5439af7ec20bc5834d1f61f0c97	PDU25_ITS	0	3200	P	Duende	Fungi	Ascomycota;Sordariomycetes;Hypocreales;Bionectriaceae;Clonostachys;Unidentified	Ascomycota	Sordariomycetes	Hypocreales	Bionectriaceae	Clonostachys	Unidentified	Bionectriaceae	1CB1CCCB-36B9-11D5-9548-00D0592D548C	82088	9	Pathotroph-Saprotroph	Algal Parasite-Bryophyte Parasite-Fungal Parasite-Undefined Saprotroph	Probable	Microfungus	NULL	Associated with plant material, especially on wood and herbaceous debris, or with algae, bryophyte or other fungi, rarely pathogenic (Cannon & Kirk 2007)	Cannon PF, Kirk PM. 2007. Fungal Families of the World. CAB International, Cambridge (ISBN: 978-0851998275)
2116b5439af7ec20bc5834d1f61f0c97	BD24_ITS	0	2400	BA	B_Duende	Fungi	Ascomycota;Sordariomycetes;Hypocreales;Bionectriaceae;Clonostachys;Unidentified	Ascomycota	Sordariomycetes	Hypocreales	Bionectriaceae	Clonostachys	Unidentified	Bionectriaceae	1CB1CCCB-36B9-11D5-9548-00D0592D548C	82088	9	Pathotroph-Saprotroph	Algal Parasite-Bryophyte Parasite-Fungal Parasite-Undefined Saprotroph	Probable	Microfungus	NULL	Associated with plant material, especially on wood and herbaceous debris, or with algae, bryophyte or other fungi, rarely pathogenic (Cannon & Kirk 2007)	Cannon PF, Kirk PM. 2007. Fungal Families of the World. CAB International, Cambridge (ISBN: 978-0851998275)
2116b5439af7ec20bc5834d1f61f0c97	LS34_ITS	0	900	BST	Sonso	Fungi	Ascomycota;Sordariomycetes;Hypocreales;Bionectriaceae;Clonostachys;Unidentified	Ascomycota	Sordariomycetes	Hypocreales	Bionectriaceae	Clonostachys	Unidentified	Bionectriaceae	1CB1CCCB-36B9-11D5-9548-00D0592D548C	82088	9	Pathotroph-Saprotroph	Algal Parasite-Bryophyte Parasite-Fungal Parasite-Undefined Saprotroph	Probable	Microfungus	NULL	Associated with plant material, especially on wood and herbaceous debris, or with algae, bryophyte or other fungi, rarely pathogenic (Cannon & Kirk 2007)	Cannon PF, Kirk PM. 2007. Fungal Families of the World. CAB International, Cambridge (ISBN: 978-0851998275)
2116b5439af7ec20bc5834d1f61f0c97	PDU24_ITS	0	3200	P	Duende	Fungi	Ascomycota;Sordariomycetes;Hypocreales;Bionectriaceae;Clonostachys;Unidentified	Ascomycota	Sordariomycetes	Hypocreales	Bionectriaceae	Clonostachys	Unidentified	Bionectriaceae	1CB1CCCB-36B9-11D5-9548-00D0592D548C	82088	9	Pathotroph-Saprotroph	Algal Parasite-Bryophyte Parasite-Fungal Parasite-Undefined Saprotroph	Probable	Microfungus	NULL	Associated with plant material, especially on wood and herbaceous debris, or with algae, bryophyte or other fungi, rarely pathogenic (Cannon & Kirk 2007)	Cannon PF, Kirk PM. 2007. Fungal Families of the World. CAB International, Cambridge (ISBN: 978-0851998275)
2116b5439af7ec20bc5834d1f61f0c97	LS31_ITS	0	900	BST	Sonso	Fungi	Ascomycota;Sordariomycetes;Hypocreales;Bionectriaceae;Clonostachys;Unidentified	Ascomycota	Sordariomycetes	Hypocreales	Bionectriaceae	Clonostachys	Unidentified	Bionectriaceae	1CB1CCCB-36B9-11D5-9548-00D0592D548C	82088	9	Pathotroph-Saprotroph	Algal Parasite-Bryophyte Parasite-Fungal Parasite-Undefined Saprotroph	Probable	Microfungus	NULL	Associated with plant material, especially on wood and herbaceous debris, or with algae, bryophyte or other fungi, rarely pathogenic (Cannon & Kirk 2007)	Cannon PF, Kirk PM. 2007. Fungal Families of the World. CAB International, Cambridge (ISBN: 978-0851998275)
2116b5439af7ec20bc5834d1f61f0c97	LS32_ITS	0	900	BST	Sonso	Fungi	Ascomycota;Sordariomycetes;Hypocreales;Bionectriaceae;Clonostachys;Unidentified	Ascomycota	Sordariomycetes	Hypocreales	Bionectriaceae	Clonostachys	Unidentified	Bionectriaceae	1CB1CCCB-36B9-11D5-9548-00D0592D548C	82088	9	Pathotroph-Saprotroph	Algal Parasite-Bryophyte Parasite-Fungal Parasite-Undefined Saprotroph	Probable	Microfungus	NULL	Associated with plant material, especially on wood and herbaceous debris, or with algae, bryophyte or other fungi, rarely pathogenic (Cannon & Kirk 2007)	Cannon PF, Kirk PM. 2007. Fungal Families of the World. CAB International, Cambridge (ISBN: 978-0851998275)
2116b5439af7ec20bc5834d1f61f0c97	LS23_ITS	0	900	BST	Sonso	Fungi	Ascomycota;Sordariomycetes;Hypocreales;Bionectriaceae;Clonostachys;Unidentified	Ascomycota	Sordariomycetes	Hypocreales	Bionectriaceae	Clonostachys	Unidentified	Bionectriaceae	1CB1CCCB-36B9-11D5-9548-00D0592D548C	82088	9	Pathotroph-Saprotroph	Algal Parasite-Bryophyte Parasite-Fungal Parasite-Undefined Saprotroph	Probable	Microfungus	NULL	Associated with plant material, especially on wood and herbaceous debris, or with algae, bryophyte or other fungi, rarely pathogenic (Cannon & Kirk 2007)	Cannon PF, Kirk PM. 2007. Fungal Families of the World. CAB International, Cambridge (ISBN: 978-0851998275)
2116b5439af7ec20bc5834d1f61f0c97	Y24_ITS	0	1800	BA	Yotoco	Fungi	Ascomycota;Sordariomycetes;Hypocreales;Bionectriaceae;Clonostachys;Unidentified	Ascomycota	Sordariomycetes	Hypocreales	Bionectriaceae	Clonostachys	Unidentified	Bionectriaceae	1CB1CCCB-36B9-11D5-9548-00D0592D548C	82088	9	Pathotroph-Saprotroph	Algal Parasite-Bryophyte Parasite-Fungal Parasite-Undefined Saprotroph	Probable	Microfungus	NULL	Associated with plant material, especially on wood and herbaceous debris, or with algae, bryophyte or other fungi, rarely pathogenic (Cannon & Kirk 2007)	Cannon PF, Kirk PM. 2007. Fungal Families of the World. CAB International, Cambridge (ISBN: 978-0851998275)
2116b5439af7ec20bc5834d1f61f0c97	LS13_ITS	0	900	BST	Sonso	Fungi	Ascomycota;Sordariomycetes;Hypocreales;Bionectriaceae;Clonostachys;Unidentified	Ascomycota	Sordariomycetes	Hypocreales	Bionectriaceae	Clonostachys	Unidentified	Bionectriaceae	1CB1CCCB-36B9-11D5-9548-00D0592D548C	82088	9	Pathotroph-Saprotroph	Algal Parasite-Bryophyte Parasite-Fungal Parasite-Undefined Saprotroph	Probable	Microfungus	NULL	Associated with plant material, especially on wood and herbaceous debris, or with algae, bryophyte or other fungi, rarely pathogenic (Cannon & Kirk 2007)	Cannon PF, Kirk PM. 2007. Fungal Families of the World. CAB International, Cambridge (ISBN: 978-0851998275)
2116b5439af7ec20bc5834d1f61f0c97	LS21_ITS	0	900	BST	Sonso	Fungi	Ascomycota;Sordariomycetes;Hypocreales;Bionectriaceae;Clonostachys;Unidentified	Ascomycota	Sordariomycetes	Hypocreales	Bionectriaceae	Clonostachys	Unidentified	Bionectriaceae	1CB1CCCB-36B9-11D5-9548-00D0592D548C	82088	9	Pathotroph-Saprotroph	Algal Parasite-Bryophyte Parasite-Fungal Parasite-Undefined Saprotroph	Probable	Microfungus	NULL	Associated with plant material, especially on wood and herbaceous debris, or with algae, bryophyte or other fungi, rarely pathogenic (Cannon & Kirk 2007)	Cannon PF, Kirk PM. 2007. Fungal Families of the World. CAB International, Cambridge (ISBN: 978-0851998275)
2116b5439af7ec20bc5834d1f61f0c97	LS25_ITS	0	900	BST	Sonso	Fungi	Ascomycota;Sordariomycetes;Hypocreales;Bionectriaceae;Clonostachys;Unidentified	Ascomycota	Sordariomycetes	Hypocreales	Bionectriaceae	Clonostachys	Unidentified	Bionectriaceae	1CB1CCCB-36B9-11D5-9548-00D0592D548C	82088	9	Pathotroph-Saprotroph	Algal Parasite-Bryophyte Parasite-Fungal Parasite-Undefined Saprotroph	Probable	Microfungus	NULL	Associated with plant material, especially on wood and herbaceous debris, or with algae, bryophyte or other fungi, rarely pathogenic (Cannon & Kirk 2007)	Cannon PF, Kirk PM. 2007. Fungal Families of the World. CAB International, Cambridge (ISBN: 978-0851998275)
2116b5439af7ec20bc5834d1f61f0c97	PDU13_ITS	0	3200	P	Duende	Fungi	Ascomycota;Sordariomycetes;Hypocreales;Bionectriaceae;Clonostachys;Unidentified	Ascomycota	Sordariomycetes	Hypocreales	Bionectriaceae	Clonostachys	Unidentified	Bionectriaceae	1CB1CCCB-36B9-11D5-9548-00D0592D548C	82088	9	Pathotroph-Saprotroph	Algal Parasite-Bryophyte Parasite-Fungal Parasite-Undefined Saprotroph	Probable	Microfungus	NULL	Associated with plant material, especially on wood and herbaceous debris, or with algae, bryophyte or other fungi, rarely pathogenic (Cannon & Kirk 2007)	Cannon PF, Kirk PM. 2007. Fungal Families of the World. CAB International, Cambridge (ISBN: 978-0851998275)
3178a9f97132965d72994a3070ee5d88	LS34_ITS	0	900	BST	Sonso	Fungi	Ascomycota;Sordariomycetes;Hypocreales;Bionectriaceae;Clonostachys;Unidentified	Ascomycota	Sordariomycetes	Hypocreales	Bionectriaceae	Clonostachys	Unidentified	Bionectriaceae	1CB1CCCB-36B9-11D5-9548-00D0592D548C	82088	9	Pathotroph-Saprotroph	Algal Parasite-Bryophyte Parasite-Fungal Parasite-Undefined Saprotroph	Probable	Microfungus	NULL	Associated with plant material, especially on wood and herbaceous debris, or with algae, bryophyte or other fungi, rarely pathogenic (Cannon & Kirk 2007)	Cannon PF, Kirk PM. 2007. Fungal Families of the World. CAB International, Cambridge (ISBN: 978-0851998275)
3178a9f97132965d72994a3070ee5d88	PDU11_ITS	0	3200	P	Duende	Fungi	Ascomycota;Sordariomycetes;Hypocreales;Bionectriaceae;Clonostachys;Unidentified	Ascomycota	Sordariomycetes	Hypocreales	Bionectriaceae	Clonostachys	Unidentified	Bionectriaceae	1CB1CCCB-36B9-11D5-9548-00D0592D548C	82088	9	Pathotroph-Saprotroph	Algal Parasite-Bryophyte Parasite-Fungal Parasite-Undefined Saprotroph	Probable	Microfungus	NULL	Associated with plant material, especially on wood and herbaceous debris, or with algae, bryophyte or other fungi, rarely pathogenic (Cannon & Kirk 2007)	Cannon PF, Kirk PM. 2007. Fungal Families of the World. CAB International, Cambridge (ISBN: 978-0851998275)
3178a9f97132965d72994a3070ee5d88	Y15_ITS	0	1800	BA	Yotoco	Fungi	Ascomycota;Sordariomycetes;Hypocreales;Bionectriaceae;Clonostachys;Unidentified	Ascomycota	Sordariomycetes	Hypocreales	Bionectriaceae	Clonostachys	Unidentified	Bionectriaceae	1CB1CCCB-36B9-11D5-9548-00D0592D548C	82088	9	Pathotroph-Saprotroph	Algal Parasite-Bryophyte Parasite-Fungal Parasite-Undefined Saprotroph	Probable	Microfungus	NULL	Associated with plant material, especially on wood and herbaceous debris, or with algae, bryophyte or other fungi, rarely pathogenic (Cannon & Kirk 2007)	Cannon PF, Kirk PM. 2007. Fungal Families of the World. CAB International, Cambridge (ISBN: 978-0851998275)
3178a9f97132965d72994a3070ee5d88	Y32_ITS	0	1800	BA	Yotoco	Fungi	Ascomycota;Sordariomycetes;Hypocreales;Bionectriaceae;Clonostachys;Unidentified	Ascomycota	Sordariomycetes	Hypocreales	Bionectriaceae	Clonostachys	Unidentified	Bionectriaceae	1CB1CCCB-36B9-11D5-9548-00D0592D548C	82088	9	Pathotroph-Saprotroph	Algal Parasite-Bryophyte Parasite-Fungal Parasite-Undefined Saprotroph	Probable	Microfungus	NULL	Associated with plant material, especially on wood and herbaceous debris, or with algae, bryophyte or other fungi, rarely pathogenic (Cannon & Kirk 2007)	Cannon PF, Kirk PM. 2007. Fungal Families of the World. CAB International, Cambridge (ISBN: 978-0851998275)
3178a9f97132965d72994a3070ee5d88	Y12_ITS	0	1800	BA	Yotoco	Fungi	Ascomycota;Sordariomycetes;Hypocreales;Bionectriaceae;Clonostachys;Unidentified	Ascomycota	Sordariomycetes	Hypocreales	Bionectriaceae	Clonostachys	Unidentified	Bionectriaceae	1CB1CCCB-36B9-11D5-9548-00D0592D548C	82088	9	Pathotroph-Saprotroph	Algal Parasite-Bryophyte Parasite-Fungal Parasite-Undefined Saprotroph	Probable	Microfungus	NULL	Associated with plant material, especially on wood and herbaceous debris, or with algae, bryophyte or other fungi, rarely pathogenic (Cannon & Kirk 2007)	Cannon PF, Kirk PM. 2007. Fungal Families of the World. CAB International, Cambridge (ISBN: 978-0851998275)
3178a9f97132965d72994a3070ee5d88	BD11_ITS	0	2400	BA	B_Duende	Fungi	Ascomycota;Sordariomycetes;Hypocreales;Bionectriaceae;Clonostachys;Unidentified	Ascomycota	Sordariomycetes	Hypocreales	Bionectriaceae	Clonostachys	Unidentified	Bionectriaceae	1CB1CCCB-36B9-11D5-9548-00D0592D548C	82088	9	Pathotroph-Saprotroph	Algal Parasite-Bryophyte Parasite-Fungal Parasite-Undefined Saprotroph	Probable	Microfungus	NULL	Associated with plant material, especially on wood and herbaceous debris, or with algae, bryophyte or other fungi, rarely pathogenic (Cannon & Kirk 2007)	Cannon PF, Kirk PM. 2007. Fungal Families of the World. CAB International, Cambridge (ISBN: 978-0851998275)
3178a9f97132965d72994a3070ee5d88	LS31_ITS	0	900	BST	Sonso	Fungi	Ascomycota;Sordariomycetes;Hypocreales;Bionectriaceae;Clonostachys;Unidentified	Ascomycota	Sordariomycetes	Hypocreales	Bionectriaceae	Clonostachys	Unidentified	Bionectriaceae	1CB1CCCB-36B9-11D5-9548-00D0592D548C	82088	9	Pathotroph-Saprotroph	Algal Parasite-Bryophyte Parasite-Fungal Parasite-Undefined Saprotroph	Probable	Microfungus	NULL	Associated with plant material, especially on wood and herbaceous debris, or with algae, bryophyte or other fungi, rarely pathogenic (Cannon & Kirk 2007)	Cannon PF, Kirk PM. 2007. Fungal Families of the World. CAB International, Cambridge (ISBN: 978-0851998275)
3178a9f97132965d72994a3070ee5d88	BD13_ITS	0	2400	BA	B_Duende	Fungi	Ascomycota;Sordariomycetes;Hypocreales;Bionectriaceae;Clonostachys;Unidentified	Ascomycota	Sordariomycetes	Hypocreales	Bionectriaceae	Clonostachys	Unidentified	Bionectriaceae	1CB1CCCB-36B9-11D5-9548-00D0592D548C	82088	9	Pathotroph-Saprotroph	Algal Parasite-Bryophyte Parasite-Fungal Parasite-Undefined Saprotroph	Probable	Microfungus	NULL	Associated with plant material, especially on wood and herbaceous debris, or with algae, bryophyte or other fungi, rarely pathogenic (Cannon & Kirk 2007)	Cannon PF, Kirk PM. 2007. Fungal Families of the World. CAB International, Cambridge (ISBN: 978-0851998275)
3178a9f97132965d72994a3070ee5d88	PDU13_ITS	0	3200	P	Duende	Fungi	Ascomycota;Sordariomycetes;Hypocreales;Bionectriaceae;Clonostachys;Unidentified	Ascomycota	Sordariomycetes	Hypocreales	Bionectriaceae	Clonostachys	Unidentified	Bionectriaceae	1CB1CCCB-36B9-11D5-9548-00D0592D548C	82088	9	Pathotroph-Saprotroph	Algal Parasite-Bryophyte Parasite-Fungal Parasite-Undefined Saprotroph	Probable	Microfungus	NULL	Associated with plant material, especially on wood and herbaceous debris, or with algae, bryophyte or other fungi, rarely pathogenic (Cannon & Kirk 2007)	Cannon PF, Kirk PM. 2007. Fungal Families of the World. CAB International, Cambridge (ISBN: 978-0851998275)
3178a9f97132965d72994a3070ee5d88	Y11_ITS	0	1800	BA	Yotoco	Fungi	Ascomycota;Sordariomycetes;Hypocreales;Bionectriaceae;Clonostachys;Unidentified	Ascomycota	Sordariomycetes	Hypocreales	Bionectriaceae	Clonostachys	Unidentified	Bionectriaceae	1CB1CCCB-36B9-11D5-9548-00D0592D548C	82088	9	Pathotroph-Saprotroph	Algal Parasite-Bryophyte Parasite-Fungal Parasite-Undefined Saprotroph	Probable	Microfungus	NULL	Associated with plant material, especially on wood and herbaceous debris, or with algae, bryophyte or other fungi, rarely pathogenic (Cannon & Kirk 2007)	Cannon PF, Kirk PM. 2007. Fungal Families of the World. CAB International, Cambridge (ISBN: 978-0851998275)
3178a9f97132965d72994a3070ee5d88	Y23_ITS	0	1800	BA	Yotoco	Fungi	Ascomycota;Sordariomycetes;Hypocreales;Bionectriaceae;Clonostachys;Unidentified	Ascomycota	Sordariomycetes	Hypocreales	Bionectriaceae	Clonostachys	Unidentified	Bionectriaceae	1CB1CCCB-36B9-11D5-9548-00D0592D548C	82088	9	Pathotroph-Saprotroph	Algal Parasite-Bryophyte Parasite-Fungal Parasite-Undefined Saprotroph	Probable	Microfungus	NULL	Associated with plant material, especially on wood and herbaceous debris, or with algae, bryophyte or other fungi, rarely pathogenic (Cannon & Kirk 2007)	Cannon PF, Kirk PM. 2007. Fungal Families of the World. CAB International, Cambridge (ISBN: 978-0851998275)
3178a9f97132965d72994a3070ee5d88	PDU14_ITS	0	3200	P	Duende	Fungi	Ascomycota;Sordariomycetes;Hypocreales;Bionectriaceae;Clonostachys;Unidentified	Ascomycota	Sordariomycetes	Hypocreales	Bionectriaceae	Clonostachys	Unidentified	Bionectriaceae	1CB1CCCB-36B9-11D5-9548-00D0592D548C	82088	9	Pathotroph-Saprotroph	Algal Parasite-Bryophyte Parasite-Fungal Parasite-Undefined Saprotroph	Probable	Microfungus	NULL	Associated with plant material, especially on wood and herbaceous debris, or with algae, bryophyte or other fungi, rarely pathogenic (Cannon & Kirk 2007)	Cannon PF, Kirk PM. 2007. Fungal Families of the World. CAB International, Cambridge (ISBN: 978-0851998275)
3178a9f97132965d72994a3070ee5d88	PDU24_ITS	0	3200	P	Duende	Fungi	Ascomycota;Sordariomycetes;Hypocreales;Bionectriaceae;Clonostachys;Unidentified	Ascomycota	Sordariomycetes	Hypocreales	Bionectriaceae	Clonostachys	Unidentified	Bionectriaceae	1CB1CCCB-36B9-11D5-9548-00D0592D548C	82088	9	Pathotroph-Saprotroph	Algal Parasite-Bryophyte Parasite-Fungal Parasite-Undefined Saprotroph	Probable	Microfungus	NULL	Associated with plant material, especially on wood and herbaceous debris, or with algae, bryophyte or other fungi, rarely pathogenic (Cannon & Kirk 2007)	Cannon PF, Kirk PM. 2007. Fungal Families of the World. CAB International, Cambridge (ISBN: 978-0851998275)
3178a9f97132965d72994a3070ee5d88	Y21_ITS	0	1800	BA	Yotoco	Fungi	Ascomycota;Sordariomycetes;Hypocreales;Bionectriaceae;Clonostachys;Unidentified	Ascomycota	Sordariomycetes	Hypocreales	Bionectriaceae	Clonostachys	Unidentified	Bionectriaceae	1CB1CCCB-36B9-11D5-9548-00D0592D548C	82088	9	Pathotroph-Saprotroph	Algal Parasite-Bryophyte Parasite-Fungal Parasite-Undefined Saprotroph	Probable	Microfungus	NULL	Associated with plant material, especially on wood and herbaceous debris, or with algae, bryophyte or other fungi, rarely pathogenic (Cannon & Kirk 2007)	Cannon PF, Kirk PM. 2007. Fungal Families of the World. CAB International, Cambridge (ISBN: 978-0851998275)
3178a9f97132965d72994a3070ee5d88	BD32_ITS	0	2400	BA	B_Duende	Fungi	Ascomycota;Sordariomycetes;Hypocreales;Bionectriaceae;Clonostachys;Unidentified	Ascomycota	Sordariomycetes	Hypocreales	Bionectriaceae	Clonostachys	Unidentified	Bionectriaceae	1CB1CCCB-36B9-11D5-9548-00D0592D548C	82088	9	Pathotroph-Saprotroph	Algal Parasite-Bryophyte Parasite-Fungal Parasite-Undefined Saprotroph	Probable	Microfungus	NULL	Associated with plant material, especially on wood and herbaceous debris, or with algae, bryophyte or other fungi, rarely pathogenic (Cannon & Kirk 2007)	Cannon PF, Kirk PM. 2007. Fungal Families of the World. CAB International, Cambridge (ISBN: 978-0851998275)
3178a9f97132965d72994a3070ee5d88	PDU25_ITS	0	3200	P	Duende	Fungi	Ascomycota;Sordariomycetes;Hypocreales;Bionectriaceae;Clonostachys;Unidentified	Ascomycota	Sordariomycetes	Hypocreales	Bionectriaceae	Clonostachys	Unidentified	Bionectriaceae	1CB1CCCB-36B9-11D5-9548-00D0592D548C	82088	9	Pathotroph-Saprotroph	Algal Parasite-Bryophyte Parasite-Fungal Parasite-Undefined Saprotroph	Probable	Microfungus	NULL	Associated with plant material, especially on wood and herbaceous debris, or with algae, bryophyte or other fungi, rarely pathogenic (Cannon & Kirk 2007)	Cannon PF, Kirk PM. 2007. Fungal Families of the World. CAB International, Cambridge (ISBN: 978-0851998275)
3178a9f97132965d72994a3070ee5d88	Y35_ITS	0	1800	BA	Yotoco	Fungi	Ascomycota;Sordariomycetes;Hypocreales;Bionectriaceae;Clonostachys;Unidentified	Ascomycota	Sordariomycetes	Hypocreales	Bionectriaceae	Clonostachys	Unidentified	Bionectriaceae	1CB1CCCB-36B9-11D5-9548-00D0592D548C	82088	9	Pathotroph-Saprotroph	Algal Parasite-Bryophyte Parasite-Fungal Parasite-Undefined Saprotroph	Probable	Microfungus	NULL	Associated with plant material, especially on wood and herbaceous debris, or with algae, bryophyte or other fungi, rarely pathogenic (Cannon & Kirk 2007)	Cannon PF, Kirk PM. 2007. Fungal Families of the World. CAB International, Cambridge (ISBN: 978-0851998275)
3178a9f97132965d72994a3070ee5d88	BD35_ITS	0	2400	BA	B_Duende	Fungi	Ascomycota;Sordariomycetes;Hypocreales;Bionectriaceae;Clonostachys;Unidentified	Ascomycota	Sordariomycetes	Hypocreales	Bionectriaceae	Clonostachys	Unidentified	Bionectriaceae	1CB1CCCB-36B9-11D5-9548-00D0592D548C	82088	9	Pathotroph-Saprotroph	Algal Parasite-Bryophyte Parasite-Fungal Parasite-Undefined Saprotroph	Probable	Microfungus	NULL	Associated with plant material, especially on wood and herbaceous debris, or with algae, bryophyte or other fungi, rarely pathogenic (Cannon & Kirk 2007)	Cannon PF, Kirk PM. 2007. Fungal Families of the World. CAB International, Cambridge (ISBN: 978-0851998275)
3178a9f97132965d72994a3070ee5d88	BD15_ITS	0	2400	BA	B_Duende	Fungi	Ascomycota;Sordariomycetes;Hypocreales;Bionectriaceae;Clonostachys;Unidentified	Ascomycota	Sordariomycetes	Hypocreales	Bionectriaceae	Clonostachys	Unidentified	Bionectriaceae	1CB1CCCB-36B9-11D5-9548-00D0592D548C	82088	9	Pathotroph-Saprotroph	Algal Parasite-Bryophyte Parasite-Fungal Parasite-Undefined Saprotroph	Probable	Microfungus	NULL	Associated with plant material, especially on wood and herbaceous debris, or with algae, bryophyte or other fungi, rarely pathogenic (Cannon & Kirk 2007)	Cannon PF, Kirk PM. 2007. Fungal Families of the World. CAB International, Cambridge (ISBN: 978-0851998275)
3178a9f97132965d72994a3070ee5d88	LS23_ITS	0	900	BST	Sonso	Fungi	Ascomycota;Sordariomycetes;Hypocreales;Bionectriaceae;Clonostachys;Unidentified	Ascomycota	Sordariomycetes	Hypocreales	Bionectriaceae	Clonostachys	Unidentified	Bionectriaceae	1CB1CCCB-36B9-11D5-9548-00D0592D548C	82088	9	Pathotroph-Saprotroph	Algal Parasite-Bryophyte Parasite-Fungal Parasite-Undefined Saprotroph	Probable	Microfungus	NULL	Associated with plant material, especially on wood and herbaceous debris, or with algae, bryophyte or other fungi, rarely pathogenic (Cannon & Kirk 2007)	Cannon PF, Kirk PM. 2007. Fungal Families of the World. CAB International, Cambridge (ISBN: 978-0851998275)
3178a9f97132965d72994a3070ee5d88	Y34_ITS	0	1800	BA	Yotoco	Fungi	Ascomycota;Sordariomycetes;Hypocreales;Bionectriaceae;Clonostachys;Unidentified	Ascomycota	Sordariomycetes	Hypocreales	Bionectriaceae	Clonostachys	Unidentified	Bionectriaceae	1CB1CCCB-36B9-11D5-9548-00D0592D548C	82088	9	Pathotroph-Saprotroph	Algal Parasite-Bryophyte Parasite-Fungal Parasite-Undefined Saprotroph	Probable	Microfungus	NULL	Associated with plant material, especially on wood and herbaceous debris, or with algae, bryophyte or other fungi, rarely pathogenic (Cannon & Kirk 2007)	Cannon PF, Kirk PM. 2007. Fungal Families of the World. CAB International, Cambridge (ISBN: 978-0851998275)
3178a9f97132965d72994a3070ee5d88	BD22_ITS	0	2400	BA	B_Duende	Fungi	Ascomycota;Sordariomycetes;Hypocreales;Bionectriaceae;Clonostachys;Unidentified	Ascomycota	Sordariomycetes	Hypocreales	Bionectriaceae	Clonostachys	Unidentified	Bionectriaceae	1CB1CCCB-36B9-11D5-9548-00D0592D548C	82088	9	Pathotroph-Saprotroph	Algal Parasite-Bryophyte Parasite-Fungal Parasite-Undefined Saprotroph	Probable	Microfungus	NULL	Associated with plant material, especially on wood and herbaceous debris, or with algae, bryophyte or other fungi, rarely pathogenic (Cannon & Kirk 2007)	Cannon PF, Kirk PM. 2007. Fungal Families of the World. CAB International, Cambridge (ISBN: 978-0851998275)
3178a9f97132965d72994a3070ee5d88	PDU23_ITS	0	3200	P	Duende	Fungi	Ascomycota;Sordariomycetes;Hypocreales;Bionectriaceae;Clonostachys;Unidentified	Ascomycota	Sordariomycetes	Hypocreales	Bionectriaceae	Clonostachys	Unidentified	Bionectriaceae	1CB1CCCB-36B9-11D5-9548-00D0592D548C	82088	9	Pathotroph-Saprotroph	Algal Parasite-Bryophyte Parasite-Fungal Parasite-Undefined Saprotroph	Probable	Microfungus	NULL	Associated with plant material, especially on wood and herbaceous debris, or with algae, bryophyte or other fungi, rarely pathogenic (Cannon & Kirk 2007)	Cannon PF, Kirk PM. 2007. Fungal Families of the World. CAB International, Cambridge (ISBN: 978-0851998275)
3178a9f97132965d72994a3070ee5d88	LS21_ITS	0	900	BST	Sonso	Fungi	Ascomycota;Sordariomycetes;Hypocreales;Bionectriaceae;Clonostachys;Unidentified	Ascomycota	Sordariomycetes	Hypocreales	Bionectriaceae	Clonostachys	Unidentified	Bionectriaceae	1CB1CCCB-36B9-11D5-9548-00D0592D548C	82088	9	Pathotroph-Saprotroph	Algal Parasite-Bryophyte Parasite-Fungal Parasite-Undefined Saprotroph	Probable	Microfungus	NULL	Associated with plant material, especially on wood and herbaceous debris, or with algae, bryophyte or other fungi, rarely pathogenic (Cannon & Kirk 2007)	Cannon PF, Kirk PM. 2007. Fungal Families of the World. CAB International, Cambridge (ISBN: 978-0851998275)
3178a9f97132965d72994a3070ee5d88	Y24_ITS	0	1800	BA	Yotoco	Fungi	Ascomycota;Sordariomycetes;Hypocreales;Bionectriaceae;Clonostachys;Unidentified	Ascomycota	Sordariomycetes	Hypocreales	Bionectriaceae	Clonostachys	Unidentified	Bionectriaceae	1CB1CCCB-36B9-11D5-9548-00D0592D548C	82088	9	Pathotroph-Saprotroph	Algal Parasite-Bryophyte Parasite-Fungal Parasite-Undefined Saprotroph	Probable	Microfungus	NULL	Associated with plant material, especially on wood and herbaceous debris, or with algae, bryophyte or other fungi, rarely pathogenic (Cannon & Kirk 2007)	Cannon PF, Kirk PM. 2007. Fungal Families of the World. CAB International, Cambridge (ISBN: 978-0851998275)
3178a9f97132965d72994a3070ee5d88	PDU12_ITS	0	3200	P	Duende	Fungi	Ascomycota;Sordariomycetes;Hypocreales;Bionectriaceae;Clonostachys;Unidentified	Ascomycota	Sordariomycetes	Hypocreales	Bionectriaceae	Clonostachys	Unidentified	Bionectriaceae	1CB1CCCB-36B9-11D5-9548-00D0592D548C	82088	9	Pathotroph-Saprotroph	Algal Parasite-Bryophyte Parasite-Fungal Parasite-Undefined Saprotroph	Probable	Microfungus	NULL	Associated with plant material, especially on wood and herbaceous debris, or with algae, bryophyte or other fungi, rarely pathogenic (Cannon & Kirk 2007)	Cannon PF, Kirk PM. 2007. Fungal Families of the World. CAB International, Cambridge (ISBN: 978-0851998275)
3178a9f97132965d72994a3070ee5d88	LS13_ITS	0	900	BST	Sonso	Fungi	Ascomycota;Sordariomycetes;Hypocreales;Bionectriaceae;Clonostachys;Unidentified	Ascomycota	Sordariomycetes	Hypocreales	Bionectriaceae	Clonostachys	Unidentified	Bionectriaceae	1CB1CCCB-36B9-11D5-9548-00D0592D548C	82088	9	Pathotroph-Saprotroph	Algal Parasite-Bryophyte Parasite-Fungal Parasite-Undefined Saprotroph	Probable	Microfungus	NULL	Associated with plant material, especially on wood and herbaceous debris, or with algae, bryophyte or other fungi, rarely pathogenic (Cannon & Kirk 2007)	Cannon PF, Kirk PM. 2007. Fungal Families of the World. CAB International, Cambridge (ISBN: 978-0851998275)
3178a9f97132965d72994a3070ee5d88	BD21_ITS	0	2400	BA	B_Duende	Fungi	Ascomycota;Sordariomycetes;Hypocreales;Bionectriaceae;Clonostachys;Unidentified	Ascomycota	Sordariomycetes	Hypocreales	Bionectriaceae	Clonostachys	Unidentified	Bionectriaceae	1CB1CCCB-36B9-11D5-9548-00D0592D548C	82088	9	Pathotroph-Saprotroph	Algal Parasite-Bryophyte Parasite-Fungal Parasite-Undefined Saprotroph	Probable	Microfungus	NULL	Associated with plant material, especially on wood and herbaceous debris, or with algae, bryophyte or other fungi, rarely pathogenic (Cannon & Kirk 2007)	Cannon PF, Kirk PM. 2007. Fungal Families of the World. CAB International, Cambridge (ISBN: 978-0851998275)
3178a9f97132965d72994a3070ee5d88	LS32_ITS	0	900	BST	Sonso	Fungi	Ascomycota;Sordariomycetes;Hypocreales;Bionectriaceae;Clonostachys;Unidentified	Ascomycota	Sordariomycetes	Hypocreales	Bionectriaceae	Clonostachys	Unidentified	Bionectriaceae	1CB1CCCB-36B9-11D5-9548-00D0592D548C	82088	9	Pathotroph-Saprotroph	Algal Parasite-Bryophyte Parasite-Fungal Parasite-Undefined Saprotroph	Probable	Microfungus	NULL	Associated with plant material, especially on wood and herbaceous debris, or with algae, bryophyte or other fungi, rarely pathogenic (Cannon & Kirk 2007)	Cannon PF, Kirk PM. 2007. Fungal Families of the World. CAB International, Cambridge (ISBN: 978-0851998275)
3178a9f97132965d72994a3070ee5d88	LS25_ITS	0	900	BST	Sonso	Fungi	Ascomycota;Sordariomycetes;Hypocreales;Bionectriaceae;Clonostachys;Unidentified	Ascomycota	Sordariomycetes	Hypocreales	Bionectriaceae	Clonostachys	Unidentified	Bionectriaceae	1CB1CCCB-36B9-11D5-9548-00D0592D548C	82088	9	Pathotroph-Saprotroph	Algal Parasite-Bryophyte Parasite-Fungal Parasite-Undefined Saprotroph	Probable	Microfungus	NULL	Associated with plant material, especially on wood and herbaceous debris, or with algae, bryophyte or other fungi, rarely pathogenic (Cannon & Kirk 2007)	Cannon PF, Kirk PM. 2007. Fungal Families of the World. CAB International, Cambridge (ISBN: 978-0851998275)
3178a9f97132965d72994a3070ee5d88	BD31_ITS	0	2400	BA	B_Duende	Fungi	Ascomycota;Sordariomycetes;Hypocreales;Bionectriaceae;Clonostachys;Unidentified	Ascomycota	Sordariomycetes	Hypocreales	Bionectriaceae	Clonostachys	Unidentified	Bionectriaceae	1CB1CCCB-36B9-11D5-9548-00D0592D548C	82088	9	Pathotroph-Saprotroph	Algal Parasite-Bryophyte Parasite-Fungal Parasite-Undefined Saprotroph	Probable	Microfungus	NULL	Associated with plant material, especially on wood and herbaceous debris, or with algae, bryophyte or other fungi, rarely pathogenic (Cannon & Kirk 2007)	Cannon PF, Kirk PM. 2007. Fungal Families of the World. CAB International, Cambridge (ISBN: 978-0851998275)
3178a9f97132965d72994a3070ee5d88	LS11_ITS	0	900	BST	Sonso	Fungi	Ascomycota;Sordariomycetes;Hypocreales;Bionectriaceae;Clonostachys;Unidentified	Ascomycota	Sordariomycetes	Hypocreales	Bionectriaceae	Clonostachys	Unidentified	Bionectriaceae	1CB1CCCB-36B9-11D5-9548-00D0592D548C	82088	9	Pathotroph-Saprotroph	Algal Parasite-Bryophyte Parasite-Fungal Parasite-Undefined Saprotroph	Probable	Microfungus	NULL	Associated with plant material, especially on wood and herbaceous debris, or with algae, bryophyte or other fungi, rarely pathogenic (Cannon & Kirk 2007)	Cannon PF, Kirk PM. 2007. Fungal Families of the World. CAB International, Cambridge (ISBN: 978-0851998275)
461096c6a294b3f992589ba3c0826998	Y23_ITS	0	1800	BA	Yotoco	Fungi	Ascomycota;Sordariomycetes;Hypocreales;Bionectriaceae;Bionectria;Bionectria_setosa	Ascomycota	Sordariomycetes	Hypocreales	Bionectriaceae	Bionectria	Bionectria_setosa	Bionectriaceae	1CB1CCCB-36B9-11D5-9548-00D0592D548C	82088	9	Pathotroph-Saprotroph	Algal Parasite-Bryophyte Parasite-Fungal Parasite-Undefined Saprotroph	Probable	Microfungus	NULL	Associated with plant material, especially on wood and herbaceous debris, or with algae, bryophyte or other fungi, rarely pathogenic (Cannon & Kirk 2007)	Cannon PF, Kirk PM. 2007. Fungal Families of the World. CAB International, Cambridge (ISBN: 978-0851998275)
461096c6a294b3f992589ba3c0826998	BD31_ITS	0	2400	BA	B_Duende	Fungi	Ascomycota;Sordariomycetes;Hypocreales;Bionectriaceae;Bionectria;Bionectria_setosa	Ascomycota	Sordariomycetes	Hypocreales	Bionectriaceae	Bionectria	Bionectria_setosa	Bionectriaceae	1CB1CCCB-36B9-11D5-9548-00D0592D548C	82088	9	Pathotroph-Saprotroph	Algal Parasite-Bryophyte Parasite-Fungal Parasite-Undefined Saprotroph	Probable	Microfungus	NULL	Associated with plant material, especially on wood and herbaceous debris, or with algae, bryophyte or other fungi, rarely pathogenic (Cannon & Kirk 2007)	Cannon PF, Kirk PM. 2007. Fungal Families of the World. CAB International, Cambridge (ISBN: 978-0851998275)
461096c6a294b3f992589ba3c0826998	PDU24_ITS	0	3200	P	Duende	Fungi	Ascomycota;Sordariomycetes;Hypocreales;Bionectriaceae;Bionectria;Bionectria_setosa	Ascomycota	Sordariomycetes	Hypocreales	Bionectriaceae	Bionectria	Bionectria_setosa	Bionectriaceae	1CB1CCCB-36B9-11D5-9548-00D0592D548C	82088	9	Pathotroph-Saprotroph	Algal Parasite-Bryophyte Parasite-Fungal Parasite-Undefined Saprotroph	Probable	Microfungus	NULL	Associated with plant material, especially on wood and herbaceous debris, or with algae, bryophyte or other fungi, rarely pathogenic (Cannon & Kirk 2007)	Cannon PF, Kirk PM. 2007. Fungal Families of the World. CAB International, Cambridge (ISBN: 978-0851998275)
461096c6a294b3f992589ba3c0826998	BD15_ITS	0	2400	BA	B_Duende	Fungi	Ascomycota;Sordariomycetes;Hypocreales;Bionectriaceae;Bionectria;Bionectria_setosa	Ascomycota	Sordariomycetes	Hypocreales	Bionectriaceae	Bionectria	Bionectria_setosa	Bionectriaceae	1CB1CCCB-36B9-11D5-9548-00D0592D548C	82088	9	Pathotroph-Saprotroph	Algal Parasite-Bryophyte Parasite-Fungal Parasite-Undefined Saprotroph	Probable	Microfungus	NULL	Associated with plant material, especially on wood and herbaceous debris, or with algae, bryophyte or other fungi, rarely pathogenic (Cannon & Kirk 2007)	Cannon PF, Kirk PM. 2007. Fungal Families of the World. CAB International, Cambridge (ISBN: 978-0851998275)
461096c6a294b3f992589ba3c0826998	Y32_ITS	0	1800	BA	Yotoco	Fungi	Ascomycota;Sordariomycetes;Hypocreales;Bionectriaceae;Bionectria;Bionectria_setosa	Ascomycota	Sordariomycetes	Hypocreales	Bionectriaceae	Bionectria	Bionectria_setosa	Bionectriaceae	1CB1CCCB-36B9-11D5-9548-00D0592D548C	82088	9	Pathotroph-Saprotroph	Algal Parasite-Bryophyte Parasite-Fungal Parasite-Undefined Saprotroph	Probable	Microfungus	NULL	Associated with plant material, especially on wood and herbaceous debris, or with algae, bryophyte or other fungi, rarely pathogenic (Cannon & Kirk 2007)	Cannon PF, Kirk PM. 2007. Fungal Families of the World. CAB International, Cambridge (ISBN: 978-0851998275)
461096c6a294b3f992589ba3c0826998	BD13_ITS	0	2400	BA	B_Duende	Fungi	Ascomycota;Sordariomycetes;Hypocreales;Bionectriaceae;Bionectria;Bionectria_setosa	Ascomycota	Sordariomycetes	Hypocreales	Bionectriaceae	Bionectria	Bionectria_setosa	Bionectriaceae	1CB1CCCB-36B9-11D5-9548-00D0592D548C	82088	9	Pathotroph-Saprotroph	Algal Parasite-Bryophyte Parasite-Fungal Parasite-Undefined Saprotroph	Probable	Microfungus	NULL	Associated with plant material, especially on wood and herbaceous debris, or with algae, bryophyte or other fungi, rarely pathogenic (Cannon & Kirk 2007)	Cannon PF, Kirk PM. 2007. Fungal Families of the World. CAB International, Cambridge (ISBN: 978-0851998275)
461096c6a294b3f992589ba3c0826998	BD32_ITS	0	2400	BA	B_Duende	Fungi	Ascomycota;Sordariomycetes;Hypocreales;Bionectriaceae;Bionectria;Bionectria_setosa	Ascomycota	Sordariomycetes	Hypocreales	Bionectriaceae	Bionectria	Bionectria_setosa	Bionectriaceae	1CB1CCCB-36B9-11D5-9548-00D0592D548C	82088	9	Pathotroph-Saprotroph	Algal Parasite-Bryophyte Parasite-Fungal Parasite-Undefined Saprotroph	Probable	Microfungus	NULL	Associated with plant material, especially on wood and herbaceous debris, or with algae, bryophyte or other fungi, rarely pathogenic (Cannon & Kirk 2007)	Cannon PF, Kirk PM. 2007. Fungal Families of the World. CAB International, Cambridge (ISBN: 978-0851998275)
461096c6a294b3f992589ba3c0826998	Y21_ITS	0	1800	BA	Yotoco	Fungi	Ascomycota;Sordariomycetes;Hypocreales;Bionectriaceae;Bionectria;Bionectria_setosa	Ascomycota	Sordariomycetes	Hypocreales	Bionectriaceae	Bionectria	Bionectria_setosa	Bionectriaceae	1CB1CCCB-36B9-11D5-9548-00D0592D548C	82088	9	Pathotroph-Saprotroph	Algal Parasite-Bryophyte Parasite-Fungal Parasite-Undefined Saprotroph	Probable	Microfungus	NULL	Associated with plant material, especially on wood and herbaceous debris, or with algae, bryophyte or other fungi, rarely pathogenic (Cannon & Kirk 2007)	Cannon PF, Kirk PM. 2007. Fungal Families of the World. CAB International, Cambridge (ISBN: 978-0851998275)
461096c6a294b3f992589ba3c0826998	BD24_ITS	0	2400	BA	B_Duende	Fungi	Ascomycota;Sordariomycetes;Hypocreales;Bionectriaceae;Bionectria;Bionectria_setosa	Ascomycota	Sordariomycetes	Hypocreales	Bionectriaceae	Bionectria	Bionectria_setosa	Bionectriaceae	1CB1CCCB-36B9-11D5-9548-00D0592D548C	82088	9	Pathotroph-Saprotroph	Algal Parasite-Bryophyte Parasite-Fungal Parasite-Undefined Saprotroph	Probable	Microfungus	NULL	Associated with plant material, especially on wood and herbaceous debris, or with algae, bryophyte or other fungi, rarely pathogenic (Cannon & Kirk 2007)	Cannon PF, Kirk PM. 2007. Fungal Families of the World. CAB International, Cambridge (ISBN: 978-0851998275)
461096c6a294b3f992589ba3c0826998	Y11_ITS	0	1800	BA	Yotoco	Fungi	Ascomycota;Sordariomycetes;Hypocreales;Bionectriaceae;Bionectria;Bionectria_setosa	Ascomycota	Sordariomycetes	Hypocreales	Bionectriaceae	Bionectria	Bionectria_setosa	Bionectriaceae	1CB1CCCB-36B9-11D5-9548-00D0592D548C	82088	9	Pathotroph-Saprotroph	Algal Parasite-Bryophyte Parasite-Fungal Parasite-Undefined Saprotroph	Probable	Microfungus	NULL	Associated with plant material, especially on wood and herbaceous debris, or with algae, bryophyte or other fungi, rarely pathogenic (Cannon & Kirk 2007)	Cannon PF, Kirk PM. 2007. Fungal Families of the World. CAB International, Cambridge (ISBN: 978-0851998275)
461096c6a294b3f992589ba3c0826998	BD21_ITS	0	2400	BA	B_Duende	Fungi	Ascomycota;Sordariomycetes;Hypocreales;Bionectriaceae;Bionectria;Bionectria_setosa	Ascomycota	Sordariomycetes	Hypocreales	Bionectriaceae	Bionectria	Bionectria_setosa	Bionectriaceae	1CB1CCCB-36B9-11D5-9548-00D0592D548C	82088	9	Pathotroph-Saprotroph	Algal Parasite-Bryophyte Parasite-Fungal Parasite-Undefined Saprotroph	Probable	Microfungus	NULL	Associated with plant material, especially on wood and herbaceous debris, or with algae, bryophyte or other fungi, rarely pathogenic (Cannon & Kirk 2007)	Cannon PF, Kirk PM. 2007. Fungal Families of the World. CAB International, Cambridge (ISBN: 978-0851998275)
461096c6a294b3f992589ba3c0826998	PDU25_ITS	0	3200	P	Duende	Fungi	Ascomycota;Sordariomycetes;Hypocreales;Bionectriaceae;Bionectria;Bionectria_setosa	Ascomycota	Sordariomycetes	Hypocreales	Bionectriaceae	Bionectria	Bionectria_setosa	Bionectriaceae	1CB1CCCB-36B9-11D5-9548-00D0592D548C	82088	9	Pathotroph-Saprotroph	Algal Parasite-Bryophyte Parasite-Fungal Parasite-Undefined Saprotroph	Probable	Microfungus	NULL	Associated with plant material, especially on wood and herbaceous debris, or with algae, bryophyte or other fungi, rarely pathogenic (Cannon & Kirk 2007)	Cannon PF, Kirk PM. 2007. Fungal Families of the World. CAB International, Cambridge (ISBN: 978-0851998275)
461096c6a294b3f992589ba3c0826998	PDU14_ITS	0	3200	P	Duende	Fungi	Ascomycota;Sordariomycetes;Hypocreales;Bionectriaceae;Bionectria;Bionectria_setosa	Ascomycota	Sordariomycetes	Hypocreales	Bionectriaceae	Bionectria	Bionectria_setosa	Bionectriaceae	1CB1CCCB-36B9-11D5-9548-00D0592D548C	82088	9	Pathotroph-Saprotroph	Algal Parasite-Bryophyte Parasite-Fungal Parasite-Undefined Saprotroph	Probable	Microfungus	NULL	Associated with plant material, especially on wood and herbaceous debris, or with algae, bryophyte or other fungi, rarely pathogenic (Cannon & Kirk 2007)	Cannon PF, Kirk PM. 2007. Fungal Families of the World. CAB International, Cambridge (ISBN: 978-0851998275)
461096c6a294b3f992589ba3c0826998	Y12_ITS	0	1800	BA	Yotoco	Fungi	Ascomycota;Sordariomycetes;Hypocreales;Bionectriaceae;Bionectria;Bionectria_setosa	Ascomycota	Sordariomycetes	Hypocreales	Bionectriaceae	Bionectria	Bionectria_setosa	Bionectriaceae	1CB1CCCB-36B9-11D5-9548-00D0592D548C	82088	9	Pathotroph-Saprotroph	Algal Parasite-Bryophyte Parasite-Fungal Parasite-Undefined Saprotroph	Probable	Microfungus	NULL	Associated with plant material, especially on wood and herbaceous debris, or with algae, bryophyte or other fungi, rarely pathogenic (Cannon & Kirk 2007)	Cannon PF, Kirk PM. 2007. Fungal Families of the World. CAB International, Cambridge (ISBN: 978-0851998275)
461096c6a294b3f992589ba3c0826998	PDU12_ITS	0	3200	P	Duende	Fungi	Ascomycota;Sordariomycetes;Hypocreales;Bionectriaceae;Bionectria;Bionectria_setosa	Ascomycota	Sordariomycetes	Hypocreales	Bionectriaceae	Bionectria	Bionectria_setosa	Bionectriaceae	1CB1CCCB-36B9-11D5-9548-00D0592D548C	82088	9	Pathotroph-Saprotroph	Algal Parasite-Bryophyte Parasite-Fungal Parasite-Undefined Saprotroph	Probable	Microfungus	NULL	Associated with plant material, especially on wood and herbaceous debris, or with algae, bryophyte or other fungi, rarely pathogenic (Cannon & Kirk 2007)	Cannon PF, Kirk PM. 2007. Fungal Families of the World. CAB International, Cambridge (ISBN: 978-0851998275)
461096c6a294b3f992589ba3c0826998	LS34_ITS	0	900	BST	Sonso	Fungi	Ascomycota;Sordariomycetes;Hypocreales;Bionectriaceae;Bionectria;Bionectria_setosa	Ascomycota	Sordariomycetes	Hypocreales	Bionectriaceae	Bionectria	Bionectria_setosa	Bionectriaceae	1CB1CCCB-36B9-11D5-9548-00D0592D548C	82088	9	Pathotroph-Saprotroph	Algal Parasite-Bryophyte Parasite-Fungal Parasite-Undefined Saprotroph	Probable	Microfungus	NULL	Associated with plant material, especially on wood and herbaceous debris, or with algae, bryophyte or other fungi, rarely pathogenic (Cannon & Kirk 2007)	Cannon PF, Kirk PM. 2007. Fungal Families of the World. CAB International, Cambridge (ISBN: 978-0851998275)
461096c6a294b3f992589ba3c0826998	PDU23_ITS	0	3200	P	Duende	Fungi	Ascomycota;Sordariomycetes;Hypocreales;Bionectriaceae;Bionectria;Bionectria_setosa	Ascomycota	Sordariomycetes	Hypocreales	Bionectriaceae	Bionectria	Bionectria_setosa	Bionectriaceae	1CB1CCCB-36B9-11D5-9548-00D0592D548C	82088	9	Pathotroph-Saprotroph	Algal Parasite-Bryophyte Parasite-Fungal Parasite-Undefined Saprotroph	Probable	Microfungus	NULL	Associated with plant material, especially on wood and herbaceous debris, or with algae, bryophyte or other fungi, rarely pathogenic (Cannon & Kirk 2007)	Cannon PF, Kirk PM. 2007. Fungal Families of the World. CAB International, Cambridge (ISBN: 978-0851998275)
461096c6a294b3f992589ba3c0826998	PDU11_ITS	0	3200	P	Duende	Fungi	Ascomycota;Sordariomycetes;Hypocreales;Bionectriaceae;Bionectria;Bionectria_setosa	Ascomycota	Sordariomycetes	Hypocreales	Bionectriaceae	Bionectria	Bionectria_setosa	Bionectriaceae	1CB1CCCB-36B9-11D5-9548-00D0592D548C	82088	9	Pathotroph-Saprotroph	Algal Parasite-Bryophyte Parasite-Fungal Parasite-Undefined Saprotroph	Probable	Microfungus	NULL	Associated with plant material, especially on wood and herbaceous debris, or with algae, bryophyte or other fungi, rarely pathogenic (Cannon & Kirk 2007)	Cannon PF, Kirk PM. 2007. Fungal Families of the World. CAB International, Cambridge (ISBN: 978-0851998275)
461096c6a294b3f992589ba3c0826998	PDU13_ITS	0	3200	P	Duende	Fungi	Ascomycota;Sordariomycetes;Hypocreales;Bionectriaceae;Bionectria;Bionectria_setosa	Ascomycota	Sordariomycetes	Hypocreales	Bionectriaceae	Bionectria	Bionectria_setosa	Bionectriaceae	1CB1CCCB-36B9-11D5-9548-00D0592D548C	82088	9	Pathotroph-Saprotroph	Algal Parasite-Bryophyte Parasite-Fungal Parasite-Undefined Saprotroph	Probable	Microfungus	NULL	Associated with plant material, especially on wood and herbaceous debris, or with algae, bryophyte or other fungi, rarely pathogenic (Cannon & Kirk 2007)	Cannon PF, Kirk PM. 2007. Fungal Families of the World. CAB International, Cambridge (ISBN: 978-0851998275)
461096c6a294b3f992589ba3c0826998	BD11_ITS	0	2400	BA	B_Duende	Fungi	Ascomycota;Sordariomycetes;Hypocreales;Bionectriaceae;Bionectria;Bionectria_setosa	Ascomycota	Sordariomycetes	Hypocreales	Bionectriaceae	Bionectria	Bionectria_setosa	Bionectriaceae	1CB1CCCB-36B9-11D5-9548-00D0592D548C	82088	9	Pathotroph-Saprotroph	Algal Parasite-Bryophyte Parasite-Fungal Parasite-Undefined Saprotroph	Probable	Microfungus	NULL	Associated with plant material, especially on wood and herbaceous debris, or with algae, bryophyte or other fungi, rarely pathogenic (Cannon & Kirk 2007)	Cannon PF, Kirk PM. 2007. Fungal Families of the World. CAB International, Cambridge (ISBN: 978-0851998275)
461096c6a294b3f992589ba3c0826998	LS32_ITS	0	900	BST	Sonso	Fungi	Ascomycota;Sordariomycetes;Hypocreales;Bionectriaceae;Bionectria;Bionectria_setosa	Ascomycota	Sordariomycetes	Hypocreales	Bionectriaceae	Bionectria	Bionectria_setosa	Bionectriaceae	1CB1CCCB-36B9-11D5-9548-00D0592D548C	82088	9	Pathotroph-Saprotroph	Algal Parasite-Bryophyte Parasite-Fungal Parasite-Undefined Saprotroph	Probable	Microfungus	NULL	Associated with plant material, especially on wood and herbaceous debris, or with algae, bryophyte or other fungi, rarely pathogenic (Cannon & Kirk 2007)	Cannon PF, Kirk PM. 2007. Fungal Families of the World. CAB International, Cambridge (ISBN: 978-0851998275)
489d98c64ee4ea6dec751a636a54826c	Y21_ITS	0	1800	BA	Yotoco	Fungi	Ascomycota;Sordariomycetes;Hypocreales;Bionectriaceae;Nectriopsis;Nectriopsis_lindauiana	Ascomycota	Sordariomycetes	Hypocreales	Bionectriaceae	Nectriopsis	Nectriopsis_lindauiana	Bionectriaceae	1CB1CCCB-36B9-11D5-9548-00D0592D548C	82088	9	Pathotroph-Saprotroph	Algal Parasite-Bryophyte Parasite-Fungal Parasite-Undefined Saprotroph	Probable	Microfungus	NULL	Associated with plant material, especially on wood and herbaceous debris, or with algae, bryophyte or other fungi, rarely pathogenic (Cannon & Kirk 2007)	Cannon PF, Kirk PM. 2007. Fungal Families of the World. CAB International, Cambridge (ISBN: 978-0851998275)
489d98c64ee4ea6dec751a636a54826c	LS13_ITS	0	900	BST	Sonso	Fungi	Ascomycota;Sordariomycetes;Hypocreales;Bionectriaceae;Nectriopsis;Nectriopsis_lindauiana	Ascomycota	Sordariomycetes	Hypocreales	Bionectriaceae	Nectriopsis	Nectriopsis_lindauiana	Bionectriaceae	1CB1CCCB-36B9-11D5-9548-00D0592D548C	82088	9	Pathotroph-Saprotroph	Algal Parasite-Bryophyte Parasite-Fungal Parasite-Undefined Saprotroph	Probable	Microfungus	NULL	Associated with plant material, especially on wood and herbaceous debris, or with algae, bryophyte or other fungi, rarely pathogenic (Cannon & Kirk 2007)	Cannon PF, Kirk PM. 2007. Fungal Families of the World. CAB International, Cambridge (ISBN: 978-0851998275)
489d98c64ee4ea6dec751a636a54826c	BD11_ITS	0	2400	BA	B_Duende	Fungi	Ascomycota;Sordariomycetes;Hypocreales;Bionectriaceae;Nectriopsis;Nectriopsis_lindauiana	Ascomycota	Sordariomycetes	Hypocreales	Bionectriaceae	Nectriopsis	Nectriopsis_lindauiana	Bionectriaceae	1CB1CCCB-36B9-11D5-9548-00D0592D548C	82088	9	Pathotroph-Saprotroph	Algal Parasite-Bryophyte Parasite-Fungal Parasite-Undefined Saprotroph	Probable	Microfungus	NULL	Associated with plant material, especially on wood and herbaceous debris, or with algae, bryophyte or other fungi, rarely pathogenic (Cannon & Kirk 2007)	Cannon PF, Kirk PM. 2007. Fungal Families of the World. CAB International, Cambridge (ISBN: 978-0851998275)
489d98c64ee4ea6dec751a636a54826c	Y34_ITS	0	1800	BA	Yotoco	Fungi	Ascomycota;Sordariomycetes;Hypocreales;Bionectriaceae;Nectriopsis;Nectriopsis_lindauiana	Ascomycota	Sordariomycetes	Hypocreales	Bionectriaceae	Nectriopsis	Nectriopsis_lindauiana	Bionectriaceae	1CB1CCCB-36B9-11D5-9548-00D0592D548C	82088	9	Pathotroph-Saprotroph	Algal Parasite-Bryophyte Parasite-Fungal Parasite-Undefined Saprotroph	Probable	Microfungus	NULL	Associated with plant material, especially on wood and herbaceous debris, or with algae, bryophyte or other fungi, rarely pathogenic (Cannon & Kirk 2007)	Cannon PF, Kirk PM. 2007. Fungal Families of the World. CAB International, Cambridge (ISBN: 978-0851998275)
489d98c64ee4ea6dec751a636a54826c	Y15_ITS	0	1800	BA	Yotoco	Fungi	Ascomycota;Sordariomycetes;Hypocreales;Bionectriaceae;Nectriopsis;Nectriopsis_lindauiana	Ascomycota	Sordariomycetes	Hypocreales	Bionectriaceae	Nectriopsis	Nectriopsis_lindauiana	Bionectriaceae	1CB1CCCB-36B9-11D5-9548-00D0592D548C	82088	9	Pathotroph-Saprotroph	Algal Parasite-Bryophyte Parasite-Fungal Parasite-Undefined Saprotroph	Probable	Microfungus	NULL	Associated with plant material, especially on wood and herbaceous debris, or with algae, bryophyte or other fungi, rarely pathogenic (Cannon & Kirk 2007)	Cannon PF, Kirk PM. 2007. Fungal Families of the World. CAB International, Cambridge (ISBN: 978-0851998275)
489d98c64ee4ea6dec751a636a54826c	Y12_ITS	0	1800	BA	Yotoco	Fungi	Ascomycota;Sordariomycetes;Hypocreales;Bionectriaceae;Nectriopsis;Nectriopsis_lindauiana	Ascomycota	Sordariomycetes	Hypocreales	Bionectriaceae	Nectriopsis	Nectriopsis_lindauiana	Bionectriaceae	1CB1CCCB-36B9-11D5-9548-00D0592D548C	82088	9	Pathotroph-Saprotroph	Algal Parasite-Bryophyte Parasite-Fungal Parasite-Undefined Saprotroph	Probable	Microfungus	NULL	Associated with plant material, especially on wood and herbaceous debris, or with algae, bryophyte or other fungi, rarely pathogenic (Cannon & Kirk 2007)	Cannon PF, Kirk PM. 2007. Fungal Families of the World. CAB International, Cambridge (ISBN: 978-0851998275)
489d98c64ee4ea6dec751a636a54826c	BD21_ITS	0	2400	BA	B_Duende	Fungi	Ascomycota;Sordariomycetes;Hypocreales;Bionectriaceae;Nectriopsis;Nectriopsis_lindauiana	Ascomycota	Sordariomycetes	Hypocreales	Bionectriaceae	Nectriopsis	Nectriopsis_lindauiana	Bionectriaceae	1CB1CCCB-36B9-11D5-9548-00D0592D548C	82088	9	Pathotroph-Saprotroph	Algal Parasite-Bryophyte Parasite-Fungal Parasite-Undefined Saprotroph	Probable	Microfungus	NULL	Associated with plant material, especially on wood and herbaceous debris, or with algae, bryophyte or other fungi, rarely pathogenic (Cannon & Kirk 2007)	Cannon PF, Kirk PM. 2007. Fungal Families of the World. CAB International, Cambridge (ISBN: 978-0851998275)
489d98c64ee4ea6dec751a636a54826c	PDU23_ITS	0	3200	P	Duende	Fungi	Ascomycota;Sordariomycetes;Hypocreales;Bionectriaceae;Nectriopsis;Nectriopsis_lindauiana	Ascomycota	Sordariomycetes	Hypocreales	Bionectriaceae	Nectriopsis	Nectriopsis_lindauiana	Bionectriaceae	1CB1CCCB-36B9-11D5-9548-00D0592D548C	82088	9	Pathotroph-Saprotroph	Algal Parasite-Bryophyte Parasite-Fungal Parasite-Undefined Saprotroph	Probable	Microfungus	NULL	Associated with plant material, especially on wood and herbaceous debris, or with algae, bryophyte or other fungi, rarely pathogenic (Cannon & Kirk 2007)	Cannon PF, Kirk PM. 2007. Fungal Families of the World. CAB International, Cambridge (ISBN: 978-0851998275)
489d98c64ee4ea6dec751a636a54826c	BD31_ITS	0	2400	BA	B_Duende	Fungi	Ascomycota;Sordariomycetes;Hypocreales;Bionectriaceae;Nectriopsis;Nectriopsis_lindauiana	Ascomycota	Sordariomycetes	Hypocreales	Bionectriaceae	Nectriopsis	Nectriopsis_lindauiana	Bionectriaceae	1CB1CCCB-36B9-11D5-9548-00D0592D548C	82088	9	Pathotroph-Saprotroph	Algal Parasite-Bryophyte Parasite-Fungal Parasite-Undefined Saprotroph	Probable	Microfungus	NULL	Associated with plant material, especially on wood and herbaceous debris, or with algae, bryophyte or other fungi, rarely pathogenic (Cannon & Kirk 2007)	Cannon PF, Kirk PM. 2007. Fungal Families of the World. CAB International, Cambridge (ISBN: 978-0851998275)
489d98c64ee4ea6dec751a636a54826c	LS11_ITS	0	900	BST	Sonso	Fungi	Ascomycota;Sordariomycetes;Hypocreales;Bionectriaceae;Nectriopsis;Nectriopsis_lindauiana	Ascomycota	Sordariomycetes	Hypocreales	Bionectriaceae	Nectriopsis	Nectriopsis_lindauiana	Bionectriaceae	1CB1CCCB-36B9-11D5-9548-00D0592D548C	82088	9	Pathotroph-Saprotroph	Algal Parasite-Bryophyte Parasite-Fungal Parasite-Undefined Saprotroph	Probable	Microfungus	NULL	Associated with plant material, especially on wood and herbaceous debris, or with algae, bryophyte or other fungi, rarely pathogenic (Cannon & Kirk 2007)	Cannon PF, Kirk PM. 2007. Fungal Families of the World. CAB International, Cambridge (ISBN: 978-0851998275)
489d98c64ee4ea6dec751a636a54826c	PDU14_ITS	0	3200	P	Duende	Fungi	Ascomycota;Sordariomycetes;Hypocreales;Bionectriaceae;Nectriopsis;Nectriopsis_lindauiana	Ascomycota	Sordariomycetes	Hypocreales	Bionectriaceae	Nectriopsis	Nectriopsis_lindauiana	Bionectriaceae	1CB1CCCB-36B9-11D5-9548-00D0592D548C	82088	9	Pathotroph-Saprotroph	Algal Parasite-Bryophyte Parasite-Fungal Parasite-Undefined Saprotroph	Probable	Microfungus	NULL	Associated with plant material, especially on wood and herbaceous debris, or with algae, bryophyte or other fungi, rarely pathogenic (Cannon & Kirk 2007)	Cannon PF, Kirk PM. 2007. Fungal Families of the World. CAB International, Cambridge (ISBN: 978-0851998275)
489d98c64ee4ea6dec751a636a54826c	BD13_ITS	0	2400	BA	B_Duende	Fungi	Ascomycota;Sordariomycetes;Hypocreales;Bionectriaceae;Nectriopsis;Nectriopsis_lindauiana	Ascomycota	Sordariomycetes	Hypocreales	Bionectriaceae	Nectriopsis	Nectriopsis_lindauiana	Bionectriaceae	1CB1CCCB-36B9-11D5-9548-00D0592D548C	82088	9	Pathotroph-Saprotroph	Algal Parasite-Bryophyte Parasite-Fungal Parasite-Undefined Saprotroph	Probable	Microfungus	NULL	Associated with plant material, especially on wood and herbaceous debris, or with algae, bryophyte or other fungi, rarely pathogenic (Cannon & Kirk 2007)	Cannon PF, Kirk PM. 2007. Fungal Families of the World. CAB International, Cambridge (ISBN: 978-0851998275)
489d98c64ee4ea6dec751a636a54826c	LS34_ITS	0	900	BST	Sonso	Fungi	Ascomycota;Sordariomycetes;Hypocreales;Bionectriaceae;Nectriopsis;Nectriopsis_lindauiana	Ascomycota	Sordariomycetes	Hypocreales	Bionectriaceae	Nectriopsis	Nectriopsis_lindauiana	Bionectriaceae	1CB1CCCB-36B9-11D5-9548-00D0592D548C	82088	9	Pathotroph-Saprotroph	Algal Parasite-Bryophyte Parasite-Fungal Parasite-Undefined Saprotroph	Probable	Microfungus	NULL	Associated with plant material, especially on wood and herbaceous debris, or with algae, bryophyte or other fungi, rarely pathogenic (Cannon & Kirk 2007)	Cannon PF, Kirk PM. 2007. Fungal Families of the World. CAB International, Cambridge (ISBN: 978-0851998275)
489d98c64ee4ea6dec751a636a54826c	Y24_ITS	0	1800	BA	Yotoco	Fungi	Ascomycota;Sordariomycetes;Hypocreales;Bionectriaceae;Nectriopsis;Nectriopsis_lindauiana	Ascomycota	Sordariomycetes	Hypocreales	Bionectriaceae	Nectriopsis	Nectriopsis_lindauiana	Bionectriaceae	1CB1CCCB-36B9-11D5-9548-00D0592D548C	82088	9	Pathotroph-Saprotroph	Algal Parasite-Bryophyte Parasite-Fungal Parasite-Undefined Saprotroph	Probable	Microfungus	NULL	Associated with plant material, especially on wood and herbaceous debris, or with algae, bryophyte or other fungi, rarely pathogenic (Cannon & Kirk 2007)	Cannon PF, Kirk PM. 2007. Fungal Families of the World. CAB International, Cambridge (ISBN: 978-0851998275)
489d98c64ee4ea6dec751a636a54826c	LS32_ITS	0	900	BST	Sonso	Fungi	Ascomycota;Sordariomycetes;Hypocreales;Bionectriaceae;Nectriopsis;Nectriopsis_lindauiana	Ascomycota	Sordariomycetes	Hypocreales	Bionectriaceae	Nectriopsis	Nectriopsis_lindauiana	Bionectriaceae	1CB1CCCB-36B9-11D5-9548-00D0592D548C	82088	9	Pathotroph-Saprotroph	Algal Parasite-Bryophyte Parasite-Fungal Parasite-Undefined Saprotroph	Probable	Microfungus	NULL	Associated with plant material, especially on wood and herbaceous debris, or with algae, bryophyte or other fungi, rarely pathogenic (Cannon & Kirk 2007)	Cannon PF, Kirk PM. 2007. Fungal Families of the World. CAB International, Cambridge (ISBN: 978-0851998275)
489d98c64ee4ea6dec751a636a54826c	PDU12_ITS	0	3200	P	Duende	Fungi	Ascomycota;Sordariomycetes;Hypocreales;Bionectriaceae;Nectriopsis;Nectriopsis_lindauiana	Ascomycota	Sordariomycetes	Hypocreales	Bionectriaceae	Nectriopsis	Nectriopsis_lindauiana	Bionectriaceae	1CB1CCCB-36B9-11D5-9548-00D0592D548C	82088	9	Pathotroph-Saprotroph	Algal Parasite-Bryophyte Parasite-Fungal Parasite-Undefined Saprotroph	Probable	Microfungus	NULL	Associated with plant material, especially on wood and herbaceous debris, or with algae, bryophyte or other fungi, rarely pathogenic (Cannon & Kirk 2007)	Cannon PF, Kirk PM. 2007. Fungal Families of the World. CAB International, Cambridge (ISBN: 978-0851998275)
489d98c64ee4ea6dec751a636a54826c	Y23_ITS	0	1800	BA	Yotoco	Fungi	Ascomycota;Sordariomycetes;Hypocreales;Bionectriaceae;Nectriopsis;Nectriopsis_lindauiana	Ascomycota	Sordariomycetes	Hypocreales	Bionectriaceae	Nectriopsis	Nectriopsis_lindauiana	Bionectriaceae	1CB1CCCB-36B9-11D5-9548-00D0592D548C	82088	9	Pathotroph-Saprotroph	Algal Parasite-Bryophyte Parasite-Fungal Parasite-Undefined Saprotroph	Probable	Microfungus	NULL	Associated with plant material, especially on wood and herbaceous debris, or with algae, bryophyte or other fungi, rarely pathogenic (Cannon & Kirk 2007)	Cannon PF, Kirk PM. 2007. Fungal Families of the World. CAB International, Cambridge (ISBN: 978-0851998275)
489d98c64ee4ea6dec751a636a54826c	BD32_ITS	0	2400	BA	B_Duende	Fungi	Ascomycota;Sordariomycetes;Hypocreales;Bionectriaceae;Nectriopsis;Nectriopsis_lindauiana	Ascomycota	Sordariomycetes	Hypocreales	Bionectriaceae	Nectriopsis	Nectriopsis_lindauiana	Bionectriaceae	1CB1CCCB-36B9-11D5-9548-00D0592D548C	82088	9	Pathotroph-Saprotroph	Algal Parasite-Bryophyte Parasite-Fungal Parasite-Undefined Saprotroph	Probable	Microfungus	NULL	Associated with plant material, especially on wood and herbaceous debris, or with algae, bryophyte or other fungi, rarely pathogenic (Cannon & Kirk 2007)	Cannon PF, Kirk PM. 2007. Fungal Families of the World. CAB International, Cambridge (ISBN: 978-0851998275)
489d98c64ee4ea6dec751a636a54826c	PDU24_ITS	0	3200	P	Duende	Fungi	Ascomycota;Sordariomycetes;Hypocreales;Bionectriaceae;Nectriopsis;Nectriopsis_lindauiana	Ascomycota	Sordariomycetes	Hypocreales	Bionectriaceae	Nectriopsis	Nectriopsis_lindauiana	Bionectriaceae	1CB1CCCB-36B9-11D5-9548-00D0592D548C	82088	9	Pathotroph-Saprotroph	Algal Parasite-Bryophyte Parasite-Fungal Parasite-Undefined Saprotroph	Probable	Microfungus	NULL	Associated with plant material, especially on wood and herbaceous debris, or with algae, bryophyte or other fungi, rarely pathogenic (Cannon & Kirk 2007)	Cannon PF, Kirk PM. 2007. Fungal Families of the World. CAB International, Cambridge (ISBN: 978-0851998275)
489d98c64ee4ea6dec751a636a54826c	LS31_ITS	0	900	BST	Sonso	Fungi	Ascomycota;Sordariomycetes;Hypocreales;Bionectriaceae;Nectriopsis;Nectriopsis_lindauiana	Ascomycota	Sordariomycetes	Hypocreales	Bionectriaceae	Nectriopsis	Nectriopsis_lindauiana	Bionectriaceae	1CB1CCCB-36B9-11D5-9548-00D0592D548C	82088	9	Pathotroph-Saprotroph	Algal Parasite-Bryophyte Parasite-Fungal Parasite-Undefined Saprotroph	Probable	Microfungus	NULL	Associated with plant material, especially on wood and herbaceous debris, or with algae, bryophyte or other fungi, rarely pathogenic (Cannon & Kirk 2007)	Cannon PF, Kirk PM. 2007. Fungal Families of the World. CAB International, Cambridge (ISBN: 978-0851998275)
489d98c64ee4ea6dec751a636a54826c	Y32_ITS	0	1800	BA	Yotoco	Fungi	Ascomycota;Sordariomycetes;Hypocreales;Bionectriaceae;Nectriopsis;Nectriopsis_lindauiana	Ascomycota	Sordariomycetes	Hypocreales	Bionectriaceae	Nectriopsis	Nectriopsis_lindauiana	Bionectriaceae	1CB1CCCB-36B9-11D5-9548-00D0592D548C	82088	9	Pathotroph-Saprotroph	Algal Parasite-Bryophyte Parasite-Fungal Parasite-Undefined Saprotroph	Probable	Microfungus	NULL	Associated with plant material, especially on wood and herbaceous debris, or with algae, bryophyte or other fungi, rarely pathogenic (Cannon & Kirk 2007)	Cannon PF, Kirk PM. 2007. Fungal Families of the World. CAB International, Cambridge (ISBN: 978-0851998275)
489d98c64ee4ea6dec751a636a54826c	PDU11_ITS	0	3200	P	Duende	Fungi	Ascomycota;Sordariomycetes;Hypocreales;Bionectriaceae;Nectriopsis;Nectriopsis_lindauiana	Ascomycota	Sordariomycetes	Hypocreales	Bionectriaceae	Nectriopsis	Nectriopsis_lindauiana	Bionectriaceae	1CB1CCCB-36B9-11D5-9548-00D0592D548C	82088	9	Pathotroph-Saprotroph	Algal Parasite-Bryophyte Parasite-Fungal Parasite-Undefined Saprotroph	Probable	Microfungus	NULL	Associated with plant material, especially on wood and herbaceous debris, or with algae, bryophyte or other fungi, rarely pathogenic (Cannon & Kirk 2007)	Cannon PF, Kirk PM. 2007. Fungal Families of the World. CAB International, Cambridge (ISBN: 978-0851998275)
489d98c64ee4ea6dec751a636a54826c	PDU13_ITS	0	3200	P	Duende	Fungi	Ascomycota;Sordariomycetes;Hypocreales;Bionectriaceae;Nectriopsis;Nectriopsis_lindauiana	Ascomycota	Sordariomycetes	Hypocreales	Bionectriaceae	Nectriopsis	Nectriopsis_lindauiana	Bionectriaceae	1CB1CCCB-36B9-11D5-9548-00D0592D548C	82088	9	Pathotroph-Saprotroph	Algal Parasite-Bryophyte Parasite-Fungal Parasite-Undefined Saprotroph	Probable	Microfungus	NULL	Associated with plant material, especially on wood and herbaceous debris, or with algae, bryophyte or other fungi, rarely pathogenic (Cannon & Kirk 2007)	Cannon PF, Kirk PM. 2007. Fungal Families of the World. CAB International, Cambridge (ISBN: 978-0851998275)
489d98c64ee4ea6dec751a636a54826c	LS25_ITS	0	900	BST	Sonso	Fungi	Ascomycota;Sordariomycetes;Hypocreales;Bionectriaceae;Nectriopsis;Nectriopsis_lindauiana	Ascomycota	Sordariomycetes	Hypocreales	Bionectriaceae	Nectriopsis	Nectriopsis_lindauiana	Bionectriaceae	1CB1CCCB-36B9-11D5-9548-00D0592D548C	82088	9	Pathotroph-Saprotroph	Algal Parasite-Bryophyte Parasite-Fungal Parasite-Undefined Saprotroph	Probable	Microfungus	NULL	Associated with plant material, especially on wood and herbaceous debris, or with algae, bryophyte or other fungi, rarely pathogenic (Cannon & Kirk 2007)	Cannon PF, Kirk PM. 2007. Fungal Families of the World. CAB International, Cambridge (ISBN: 978-0851998275)
489d98c64ee4ea6dec751a636a54826c	BD22_ITS	0	2400	BA	B_Duende	Fungi	Ascomycota;Sordariomycetes;Hypocreales;Bionectriaceae;Nectriopsis;Nectriopsis_lindauiana	Ascomycota	Sordariomycetes	Hypocreales	Bionectriaceae	Nectriopsis	Nectriopsis_lindauiana	Bionectriaceae	1CB1CCCB-36B9-11D5-9548-00D0592D548C	82088	9	Pathotroph-Saprotroph	Algal Parasite-Bryophyte Parasite-Fungal Parasite-Undefined Saprotroph	Probable	Microfungus	NULL	Associated with plant material, especially on wood and herbaceous debris, or with algae, bryophyte or other fungi, rarely pathogenic (Cannon & Kirk 2007)	Cannon PF, Kirk PM. 2007. Fungal Families of the World. CAB International, Cambridge (ISBN: 978-0851998275)
489d98c64ee4ea6dec751a636a54826c	BD15_ITS	0	2400	BA	B_Duende	Fungi	Ascomycota;Sordariomycetes;Hypocreales;Bionectriaceae;Nectriopsis;Nectriopsis_lindauiana	Ascomycota	Sordariomycetes	Hypocreales	Bionectriaceae	Nectriopsis	Nectriopsis_lindauiana	Bionectriaceae	1CB1CCCB-36B9-11D5-9548-00D0592D548C	82088	9	Pathotroph-Saprotroph	Algal Parasite-Bryophyte Parasite-Fungal Parasite-Undefined Saprotroph	Probable	Microfungus	NULL	Associated with plant material, especially on wood and herbaceous debris, or with algae, bryophyte or other fungi, rarely pathogenic (Cannon & Kirk 2007)	Cannon PF, Kirk PM. 2007. Fungal Families of the World. CAB International, Cambridge (ISBN: 978-0851998275)
489d98c64ee4ea6dec751a636a54826c	LS23_ITS	0	900	BST	Sonso	Fungi	Ascomycota;Sordariomycetes;Hypocreales;Bionectriaceae;Nectriopsis;Nectriopsis_lindauiana	Ascomycota	Sordariomycetes	Hypocreales	Bionectriaceae	Nectriopsis	Nectriopsis_lindauiana	Bionectriaceae	1CB1CCCB-36B9-11D5-9548-00D0592D548C	82088	9	Pathotroph-Saprotroph	Algal Parasite-Bryophyte Parasite-Fungal Parasite-Undefined Saprotroph	Probable	Microfungus	NULL	Associated with plant material, especially on wood and herbaceous debris, or with algae, bryophyte or other fungi, rarely pathogenic (Cannon & Kirk 2007)	Cannon PF, Kirk PM. 2007. Fungal Families of the World. CAB International, Cambridge (ISBN: 978-0851998275)
489d98c64ee4ea6dec751a636a54826c	BD35_ITS	0	2400	BA	B_Duende	Fungi	Ascomycota;Sordariomycetes;Hypocreales;Bionectriaceae;Nectriopsis;Nectriopsis_lindauiana	Ascomycota	Sordariomycetes	Hypocreales	Bionectriaceae	Nectriopsis	Nectriopsis_lindauiana	Bionectriaceae	1CB1CCCB-36B9-11D5-9548-00D0592D548C	82088	9	Pathotroph-Saprotroph	Algal Parasite-Bryophyte Parasite-Fungal Parasite-Undefined Saprotroph	Probable	Microfungus	NULL	Associated with plant material, especially on wood and herbaceous debris, or with algae, bryophyte or other fungi, rarely pathogenic (Cannon & Kirk 2007)	Cannon PF, Kirk PM. 2007. Fungal Families of the World. CAB International, Cambridge (ISBN: 978-0851998275)
489d98c64ee4ea6dec751a636a54826c	PDU25_ITS	0	3200	P	Duende	Fungi	Ascomycota;Sordariomycetes;Hypocreales;Bionectriaceae;Nectriopsis;Nectriopsis_lindauiana	Ascomycota	Sordariomycetes	Hypocreales	Bionectriaceae	Nectriopsis	Nectriopsis_lindauiana	Bionectriaceae	1CB1CCCB-36B9-11D5-9548-00D0592D548C	82088	9	Pathotroph-Saprotroph	Algal Parasite-Bryophyte Parasite-Fungal Parasite-Undefined Saprotroph	Probable	Microfungus	NULL	Associated with plant material, especially on wood and herbaceous debris, or with algae, bryophyte or other fungi, rarely pathogenic (Cannon & Kirk 2007)	Cannon PF, Kirk PM. 2007. Fungal Families of the World. CAB International, Cambridge (ISBN: 978-0851998275)
489d98c64ee4ea6dec751a636a54826c	BD24_ITS	0	2400	BA	B_Duende	Fungi	Ascomycota;Sordariomycetes;Hypocreales;Bionectriaceae;Nectriopsis;Nectriopsis_lindauiana	Ascomycota	Sordariomycetes	Hypocreales	Bionectriaceae	Nectriopsis	Nectriopsis_lindauiana	Bionectriaceae	1CB1CCCB-36B9-11D5-9548-00D0592D548C	82088	9	Pathotroph-Saprotroph	Algal Parasite-Bryophyte Parasite-Fungal Parasite-Undefined Saprotroph	Probable	Microfungus	NULL	Associated with plant material, especially on wood and herbaceous debris, or with algae, bryophyte or other fungi, rarely pathogenic (Cannon & Kirk 2007)	Cannon PF, Kirk PM. 2007. Fungal Families of the World. CAB International, Cambridge (ISBN: 978-0851998275)
489d98c64ee4ea6dec751a636a54826c	LS21_ITS	0	900	BST	Sonso	Fungi	Ascomycota;Sordariomycetes;Hypocreales;Bionectriaceae;Nectriopsis;Nectriopsis_lindauiana	Ascomycota	Sordariomycetes	Hypocreales	Bionectriaceae	Nectriopsis	Nectriopsis_lindauiana	Bionectriaceae	1CB1CCCB-36B9-11D5-9548-00D0592D548C	82088	9	Pathotroph-Saprotroph	Algal Parasite-Bryophyte Parasite-Fungal Parasite-Undefined Saprotroph	Probable	Microfungus	NULL	Associated with plant material, especially on wood and herbaceous debris, or with algae, bryophyte or other fungi, rarely pathogenic (Cannon & Kirk 2007)	Cannon PF, Kirk PM. 2007. Fungal Families of the World. CAB International, Cambridge (ISBN: 978-0851998275)
489d98c64ee4ea6dec751a636a54826c	LS15_ITS	0	900	BST	Sonso	Fungi	Ascomycota;Sordariomycetes;Hypocreales;Bionectriaceae;Nectriopsis;Nectriopsis_lindauiana	Ascomycota	Sordariomycetes	Hypocreales	Bionectriaceae	Nectriopsis	Nectriopsis_lindauiana	Bionectriaceae	1CB1CCCB-36B9-11D5-9548-00D0592D548C	82088	9	Pathotroph-Saprotroph	Algal Parasite-Bryophyte Parasite-Fungal Parasite-Undefined Saprotroph	Probable	Microfungus	NULL	Associated with plant material, especially on wood and herbaceous debris, or with algae, bryophyte or other fungi, rarely pathogenic (Cannon & Kirk 2007)	Cannon PF, Kirk PM. 2007. Fungal Families of the World. CAB International, Cambridge (ISBN: 978-0851998275)
489d98c64ee4ea6dec751a636a54826c	Y35_ITS	0	1800	BA	Yotoco	Fungi	Ascomycota;Sordariomycetes;Hypocreales;Bionectriaceae;Nectriopsis;Nectriopsis_lindauiana	Ascomycota	Sordariomycetes	Hypocreales	Bionectriaceae	Nectriopsis	Nectriopsis_lindauiana	Bionectriaceae	1CB1CCCB-36B9-11D5-9548-00D0592D548C	82088	9	Pathotroph-Saprotroph	Algal Parasite-Bryophyte Parasite-Fungal Parasite-Undefined Saprotroph	Probable	Microfungus	NULL	Associated with plant material, especially on wood and herbaceous debris, or with algae, bryophyte or other fungi, rarely pathogenic (Cannon & Kirk 2007)	Cannon PF, Kirk PM. 2007. Fungal Families of the World. CAB International, Cambridge (ISBN: 978-0851998275)
5d6c35b1c0fb619b1fe4786cd53f8ee2	LS25_ITS	0	900	BST	Sonso	Fungi	Ascomycota;Sordariomycetes;Hypocreales;Bionectriaceae;Bionectria;Bionectria_setosa	Ascomycota	Sordariomycetes	Hypocreales	Bionectriaceae	Bionectria	Bionectria_setosa	Bionectriaceae	1CB1CCCB-36B9-11D5-9548-00D0592D548C	82088	9	Pathotroph-Saprotroph	Algal Parasite-Bryophyte Parasite-Fungal Parasite-Undefined Saprotroph	Probable	Microfungus	NULL	Associated with plant material, especially on wood and herbaceous debris, or with algae, bryophyte or other fungi, rarely pathogenic (Cannon & Kirk 2007)	Cannon PF, Kirk PM. 2007. Fungal Families of the World. CAB International, Cambridge (ISBN: 978-0851998275)
5d6c35b1c0fb619b1fe4786cd53f8ee2	PDU11_ITS	0	3200	P	Duende	Fungi	Ascomycota;Sordariomycetes;Hypocreales;Bionectriaceae;Bionectria;Bionectria_setosa	Ascomycota	Sordariomycetes	Hypocreales	Bionectriaceae	Bionectria	Bionectria_setosa	Bionectriaceae	1CB1CCCB-36B9-11D5-9548-00D0592D548C	82088	9	Pathotroph-Saprotroph	Algal Parasite-Bryophyte Parasite-Fungal Parasite-Undefined Saprotroph	Probable	Microfungus	NULL	Associated with plant material, especially on wood and herbaceous debris, or with algae, bryophyte or other fungi, rarely pathogenic (Cannon & Kirk 2007)	Cannon PF, Kirk PM. 2007. Fungal Families of the World. CAB International, Cambridge (ISBN: 978-0851998275)
5d6c35b1c0fb619b1fe4786cd53f8ee2	LS21_ITS	0	900	BST	Sonso	Fungi	Ascomycota;Sordariomycetes;Hypocreales;Bionectriaceae;Bionectria;Bionectria_setosa	Ascomycota	Sordariomycetes	Hypocreales	Bionectriaceae	Bionectria	Bionectria_setosa	Bionectriaceae	1CB1CCCB-36B9-11D5-9548-00D0592D548C	82088	9	Pathotroph-Saprotroph	Algal Parasite-Bryophyte Parasite-Fungal Parasite-Undefined Saprotroph	Probable	Microfungus	NULL	Associated with plant material, especially on wood and herbaceous debris, or with algae, bryophyte or other fungi, rarely pathogenic (Cannon & Kirk 2007)	Cannon PF, Kirk PM. 2007. Fungal Families of the World. CAB International, Cambridge (ISBN: 978-0851998275)
5d6c35b1c0fb619b1fe4786cd53f8ee2	LS23_ITS	0	900	BST	Sonso	Fungi	Ascomycota;Sordariomycetes;Hypocreales;Bionectriaceae;Bionectria;Bionectria_setosa	Ascomycota	Sordariomycetes	Hypocreales	Bionectriaceae	Bionectria	Bionectria_setosa	Bionectriaceae	1CB1CCCB-36B9-11D5-9548-00D0592D548C	82088	9	Pathotroph-Saprotroph	Algal Parasite-Bryophyte Parasite-Fungal Parasite-Undefined Saprotroph	Probable	Microfungus	NULL	Associated with plant material, especially on wood and herbaceous debris, or with algae, bryophyte or other fungi, rarely pathogenic (Cannon & Kirk 2007)	Cannon PF, Kirk PM. 2007. Fungal Families of the World. CAB International, Cambridge (ISBN: 978-0851998275)
5d6c35b1c0fb619b1fe4786cd53f8ee2	LS31_ITS	0	900	BST	Sonso	Fungi	Ascomycota;Sordariomycetes;Hypocreales;Bionectriaceae;Bionectria;Bionectria_setosa	Ascomycota	Sordariomycetes	Hypocreales	Bionectriaceae	Bionectria	Bionectria_setosa	Bionectriaceae	1CB1CCCB-36B9-11D5-9548-00D0592D548C	82088	9	Pathotroph-Saprotroph	Algal Parasite-Bryophyte Parasite-Fungal Parasite-Undefined Saprotroph	Probable	Microfungus	NULL	Associated with plant material, especially on wood and herbaceous debris, or with algae, bryophyte or other fungi, rarely pathogenic (Cannon & Kirk 2007)	Cannon PF, Kirk PM. 2007. Fungal Families of the World. CAB International, Cambridge (ISBN: 978-0851998275)
5d6c35b1c0fb619b1fe4786cd53f8ee2	LS32_ITS	0	900	BST	Sonso	Fungi	Ascomycota;Sordariomycetes;Hypocreales;Bionectriaceae;Bionectria;Bionectria_setosa	Ascomycota	Sordariomycetes	Hypocreales	Bionectriaceae	Bionectria	Bionectria_setosa	Bionectriaceae	1CB1CCCB-36B9-11D5-9548-00D0592D548C	82088	9	Pathotroph-Saprotroph	Algal Parasite-Bryophyte Parasite-Fungal Parasite-Undefined Saprotroph	Probable	Microfungus	NULL	Associated with plant material, especially on wood and herbaceous debris, or with algae, bryophyte or other fungi, rarely pathogenic (Cannon & Kirk 2007)	Cannon PF, Kirk PM. 2007. Fungal Families of the World. CAB International, Cambridge (ISBN: 978-0851998275)
5d6c35b1c0fb619b1fe4786cd53f8ee2	BD13_ITS	0	2400	BA	B_Duende	Fungi	Ascomycota;Sordariomycetes;Hypocreales;Bionectriaceae;Bionectria;Bionectria_setosa	Ascomycota	Sordariomycetes	Hypocreales	Bionectriaceae	Bionectria	Bionectria_setosa	Bionectriaceae	1CB1CCCB-36B9-11D5-9548-00D0592D548C	82088	9	Pathotroph-Saprotroph	Algal Parasite-Bryophyte Parasite-Fungal Parasite-Undefined Saprotroph	Probable	Microfungus	NULL	Associated with plant material, especially on wood and herbaceous debris, or with algae, bryophyte or other fungi, rarely pathogenic (Cannon & Kirk 2007)	Cannon PF, Kirk PM. 2007. Fungal Families of the World. CAB International, Cambridge (ISBN: 978-0851998275)
5d6c35b1c0fb619b1fe4786cd53f8ee2	LS15_ITS	0	900	BST	Sonso	Fungi	Ascomycota;Sordariomycetes;Hypocreales;Bionectriaceae;Bionectria;Bionectria_setosa	Ascomycota	Sordariomycetes	Hypocreales	Bionectriaceae	Bionectria	Bionectria_setosa	Bionectriaceae	1CB1CCCB-36B9-11D5-9548-00D0592D548C	82088	9	Pathotroph-Saprotroph	Algal Parasite-Bryophyte Parasite-Fungal Parasite-Undefined Saprotroph	Probable	Microfungus	NULL	Associated with plant material, especially on wood and herbaceous debris, or with algae, bryophyte or other fungi, rarely pathogenic (Cannon & Kirk 2007)	Cannon PF, Kirk PM. 2007. Fungal Families of the World. CAB International, Cambridge (ISBN: 978-0851998275)
5d6c35b1c0fb619b1fe4786cd53f8ee2	BD11_ITS	0	2400	BA	B_Duende	Fungi	Ascomycota;Sordariomycetes;Hypocreales;Bionectriaceae;Bionectria;Bionectria_setosa	Ascomycota	Sordariomycetes	Hypocreales	Bionectriaceae	Bionectria	Bionectria_setosa	Bionectriaceae	1CB1CCCB-36B9-11D5-9548-00D0592D548C	82088	9	Pathotroph-Saprotroph	Algal Parasite-Bryophyte Parasite-Fungal Parasite-Undefined Saprotroph	Probable	Microfungus	NULL	Associated with plant material, especially on wood and herbaceous debris, or with algae, bryophyte or other fungi, rarely pathogenic (Cannon & Kirk 2007)	Cannon PF, Kirk PM. 2007. Fungal Families of the World. CAB International, Cambridge (ISBN: 978-0851998275)
5d6c35b1c0fb619b1fe4786cd53f8ee2	PDU13_ITS	0	3200	P	Duende	Fungi	Ascomycota;Sordariomycetes;Hypocreales;Bionectriaceae;Bionectria;Bionectria_setosa	Ascomycota	Sordariomycetes	Hypocreales	Bionectriaceae	Bionectria	Bionectria_setosa	Bionectriaceae	1CB1CCCB-36B9-11D5-9548-00D0592D548C	82088	9	Pathotroph-Saprotroph	Algal Parasite-Bryophyte Parasite-Fungal Parasite-Undefined Saprotroph	Probable	Microfungus	NULL	Associated with plant material, especially on wood and herbaceous debris, or with algae, bryophyte or other fungi, rarely pathogenic (Cannon & Kirk 2007)	Cannon PF, Kirk PM. 2007. Fungal Families of the World. CAB International, Cambridge (ISBN: 978-0851998275)
5d6c35b1c0fb619b1fe4786cd53f8ee2	BD31_ITS	0	2400	BA	B_Duende	Fungi	Ascomycota;Sordariomycetes;Hypocreales;Bionectriaceae;Bionectria;Bionectria_setosa	Ascomycota	Sordariomycetes	Hypocreales	Bionectriaceae	Bionectria	Bionectria_setosa	Bionectriaceae	1CB1CCCB-36B9-11D5-9548-00D0592D548C	82088	9	Pathotroph-Saprotroph	Algal Parasite-Bryophyte Parasite-Fungal Parasite-Undefined Saprotroph	Probable	Microfungus	NULL	Associated with plant material, especially on wood and herbaceous debris, or with algae, bryophyte or other fungi, rarely pathogenic (Cannon & Kirk 2007)	Cannon PF, Kirk PM. 2007. Fungal Families of the World. CAB International, Cambridge (ISBN: 978-0851998275)
5d6c35b1c0fb619b1fe4786cd53f8ee2	PDU25_ITS	0	3200	P	Duende	Fungi	Ascomycota;Sordariomycetes;Hypocreales;Bionectriaceae;Bionectria;Bionectria_setosa	Ascomycota	Sordariomycetes	Hypocreales	Bionectriaceae	Bionectria	Bionectria_setosa	Bionectriaceae	1CB1CCCB-36B9-11D5-9548-00D0592D548C	82088	9	Pathotroph-Saprotroph	Algal Parasite-Bryophyte Parasite-Fungal Parasite-Undefined Saprotroph	Probable	Microfungus	NULL	Associated with plant material, especially on wood and herbaceous debris, or with algae, bryophyte or other fungi, rarely pathogenic (Cannon & Kirk 2007)	Cannon PF, Kirk PM. 2007. Fungal Families of the World. CAB International, Cambridge (ISBN: 978-0851998275)
5d6c35b1c0fb619b1fe4786cd53f8ee2	LS34_ITS	0	900	BST	Sonso	Fungi	Ascomycota;Sordariomycetes;Hypocreales;Bionectriaceae;Bionectria;Bionectria_setosa	Ascomycota	Sordariomycetes	Hypocreales	Bionectriaceae	Bionectria	Bionectria_setosa	Bionectriaceae	1CB1CCCB-36B9-11D5-9548-00D0592D548C	82088	9	Pathotroph-Saprotroph	Algal Parasite-Bryophyte Parasite-Fungal Parasite-Undefined Saprotroph	Probable	Microfungus	NULL	Associated with plant material, especially on wood and herbaceous debris, or with algae, bryophyte or other fungi, rarely pathogenic (Cannon & Kirk 2007)	Cannon PF, Kirk PM. 2007. Fungal Families of the World. CAB International, Cambridge (ISBN: 978-0851998275)
5d6c35b1c0fb619b1fe4786cd53f8ee2	PDU12_ITS	0	3200	P	Duende	Fungi	Ascomycota;Sordariomycetes;Hypocreales;Bionectriaceae;Bionectria;Bionectria_setosa	Ascomycota	Sordariomycetes	Hypocreales	Bionectriaceae	Bionectria	Bionectria_setosa	Bionectriaceae	1CB1CCCB-36B9-11D5-9548-00D0592D548C	82088	9	Pathotroph-Saprotroph	Algal Parasite-Bryophyte Parasite-Fungal Parasite-Undefined Saprotroph	Probable	Microfungus	NULL	Associated with plant material, especially on wood and herbaceous debris, or with algae, bryophyte or other fungi, rarely pathogenic (Cannon & Kirk 2007)	Cannon PF, Kirk PM. 2007. Fungal Families of the World. CAB International, Cambridge (ISBN: 978-0851998275)
5d6c35b1c0fb619b1fe4786cd53f8ee2	PDU14_ITS	0	3200	P	Duende	Fungi	Ascomycota;Sordariomycetes;Hypocreales;Bionectriaceae;Bionectria;Bionectria_setosa	Ascomycota	Sordariomycetes	Hypocreales	Bionectriaceae	Bionectria	Bionectria_setosa	Bionectriaceae	1CB1CCCB-36B9-11D5-9548-00D0592D548C	82088	9	Pathotroph-Saprotroph	Algal Parasite-Bryophyte Parasite-Fungal Parasite-Undefined Saprotroph	Probable	Microfungus	NULL	Associated with plant material, especially on wood and herbaceous debris, or with algae, bryophyte or other fungi, rarely pathogenic (Cannon & Kirk 2007)	Cannon PF, Kirk PM. 2007. Fungal Families of the World. CAB International, Cambridge (ISBN: 978-0851998275)
5d6c35b1c0fb619b1fe4786cd53f8ee2	BD15_ITS	0	2400	BA	B_Duende	Fungi	Ascomycota;Sordariomycetes;Hypocreales;Bionectriaceae;Bionectria;Bionectria_setosa	Ascomycota	Sordariomycetes	Hypocreales	Bionectriaceae	Bionectria	Bionectria_setosa	Bionectriaceae	1CB1CCCB-36B9-11D5-9548-00D0592D548C	82088	9	Pathotroph-Saprotroph	Algal Parasite-Bryophyte Parasite-Fungal Parasite-Undefined Saprotroph	Probable	Microfungus	NULL	Associated with plant material, especially on wood and herbaceous debris, or with algae, bryophyte or other fungi, rarely pathogenic (Cannon & Kirk 2007)	Cannon PF, Kirk PM. 2007. Fungal Families of the World. CAB International, Cambridge (ISBN: 978-0851998275)
5d6c35b1c0fb619b1fe4786cd53f8ee2	BD24_ITS	0	2400	BA	B_Duende	Fungi	Ascomycota;Sordariomycetes;Hypocreales;Bionectriaceae;Bionectria;Bionectria_setosa	Ascomycota	Sordariomycetes	Hypocreales	Bionectriaceae	Bionectria	Bionectria_setosa	Bionectriaceae	1CB1CCCB-36B9-11D5-9548-00D0592D548C	82088	9	Pathotroph-Saprotroph	Algal Parasite-Bryophyte Parasite-Fungal Parasite-Undefined Saprotroph	Probable	Microfungus	NULL	Associated with plant material, especially on wood and herbaceous debris, or with algae, bryophyte or other fungi, rarely pathogenic (Cannon & Kirk 2007)	Cannon PF, Kirk PM. 2007. Fungal Families of the World. CAB International, Cambridge (ISBN: 978-0851998275)
5d6c35b1c0fb619b1fe4786cd53f8ee2	Y24_ITS	0	1800	BA	Yotoco	Fungi	Ascomycota;Sordariomycetes;Hypocreales;Bionectriaceae;Bionectria;Bionectria_setosa	Ascomycota	Sordariomycetes	Hypocreales	Bionectriaceae	Bionectria	Bionectria_setosa	Bionectriaceae	1CB1CCCB-36B9-11D5-9548-00D0592D548C	82088	9	Pathotroph-Saprotroph	Algal Parasite-Bryophyte Parasite-Fungal Parasite-Undefined Saprotroph	Probable	Microfungus	NULL	Associated with plant material, especially on wood and herbaceous debris, or with algae, bryophyte or other fungi, rarely pathogenic (Cannon & Kirk 2007)	Cannon PF, Kirk PM. 2007. Fungal Families of the World. CAB International, Cambridge (ISBN: 978-0851998275)
5d6c35b1c0fb619b1fe4786cd53f8ee2	Y34_ITS	0	1800	BA	Yotoco	Fungi	Ascomycota;Sordariomycetes;Hypocreales;Bionectriaceae;Bionectria;Bionectria_setosa	Ascomycota	Sordariomycetes	Hypocreales	Bionectriaceae	Bionectria	Bionectria_setosa	Bionectriaceae	1CB1CCCB-36B9-11D5-9548-00D0592D548C	82088	9	Pathotroph-Saprotroph	Algal Parasite-Bryophyte Parasite-Fungal Parasite-Undefined Saprotroph	Probable	Microfungus	NULL	Associated with plant material, especially on wood and herbaceous debris, or with algae, bryophyte or other fungi, rarely pathogenic (Cannon & Kirk 2007)	Cannon PF, Kirk PM. 2007. Fungal Families of the World. CAB International, Cambridge (ISBN: 978-0851998275)
5d6c35b1c0fb619b1fe4786cd53f8ee2	BD35_ITS	0	2400	BA	B_Duende	Fungi	Ascomycota;Sordariomycetes;Hypocreales;Bionectriaceae;Bionectria;Bionectria_setosa	Ascomycota	Sordariomycetes	Hypocreales	Bionectriaceae	Bionectria	Bionectria_setosa	Bionectriaceae	1CB1CCCB-36B9-11D5-9548-00D0592D548C	82088	9	Pathotroph-Saprotroph	Algal Parasite-Bryophyte Parasite-Fungal Parasite-Undefined Saprotroph	Probable	Microfungus	NULL	Associated with plant material, especially on wood and herbaceous debris, or with algae, bryophyte or other fungi, rarely pathogenic (Cannon & Kirk 2007)	Cannon PF, Kirk PM. 2007. Fungal Families of the World. CAB International, Cambridge (ISBN: 978-0851998275)
5d6c35b1c0fb619b1fe4786cd53f8ee2	BD32_ITS	0	2400	BA	B_Duende	Fungi	Ascomycota;Sordariomycetes;Hypocreales;Bionectriaceae;Bionectria;Bionectria_setosa	Ascomycota	Sordariomycetes	Hypocreales	Bionectriaceae	Bionectria	Bionectria_setosa	Bionectriaceae	1CB1CCCB-36B9-11D5-9548-00D0592D548C	82088	9	Pathotroph-Saprotroph	Algal Parasite-Bryophyte Parasite-Fungal Parasite-Undefined Saprotroph	Probable	Microfungus	NULL	Associated with plant material, especially on wood and herbaceous debris, or with algae, bryophyte or other fungi, rarely pathogenic (Cannon & Kirk 2007)	Cannon PF, Kirk PM. 2007. Fungal Families of the World. CAB International, Cambridge (ISBN: 978-0851998275)
5d6c35b1c0fb619b1fe4786cd53f8ee2	Y32_ITS	0	1800	BA	Yotoco	Fungi	Ascomycota;Sordariomycetes;Hypocreales;Bionectriaceae;Bionectria;Bionectria_setosa	Ascomycota	Sordariomycetes	Hypocreales	Bionectriaceae	Bionectria	Bionectria_setosa	Bionectriaceae	1CB1CCCB-36B9-11D5-9548-00D0592D548C	82088	9	Pathotroph-Saprotroph	Algal Parasite-Bryophyte Parasite-Fungal Parasite-Undefined Saprotroph	Probable	Microfungus	NULL	Associated with plant material, especially on wood and herbaceous debris, or with algae, bryophyte or other fungi, rarely pathogenic (Cannon & Kirk 2007)	Cannon PF, Kirk PM. 2007. Fungal Families of the World. CAB International, Cambridge (ISBN: 978-0851998275)
5d6c35b1c0fb619b1fe4786cd53f8ee2	Y12_ITS	0	1800	BA	Yotoco	Fungi	Ascomycota;Sordariomycetes;Hypocreales;Bionectriaceae;Bionectria;Bionectria_setosa	Ascomycota	Sordariomycetes	Hypocreales	Bionectriaceae	Bionectria	Bionectria_setosa	Bionectriaceae	1CB1CCCB-36B9-11D5-9548-00D0592D548C	82088	9	Pathotroph-Saprotroph	Algal Parasite-Bryophyte Parasite-Fungal Parasite-Undefined Saprotroph	Probable	Microfungus	NULL	Associated with plant material, especially on wood and herbaceous debris, or with algae, bryophyte or other fungi, rarely pathogenic (Cannon & Kirk 2007)	Cannon PF, Kirk PM. 2007. Fungal Families of the World. CAB International, Cambridge (ISBN: 978-0851998275)
5d6c35b1c0fb619b1fe4786cd53f8ee2	PDU23_ITS	0	3200	P	Duende	Fungi	Ascomycota;Sordariomycetes;Hypocreales;Bionectriaceae;Bionectria;Bionectria_setosa	Ascomycota	Sordariomycetes	Hypocreales	Bionectriaceae	Bionectria	Bionectria_setosa	Bionectriaceae	1CB1CCCB-36B9-11D5-9548-00D0592D548C	82088	9	Pathotroph-Saprotroph	Algal Parasite-Bryophyte Parasite-Fungal Parasite-Undefined Saprotroph	Probable	Microfungus	NULL	Associated with plant material, especially on wood and herbaceous debris, or with algae, bryophyte or other fungi, rarely pathogenic (Cannon & Kirk 2007)	Cannon PF, Kirk PM. 2007. Fungal Families of the World. CAB International, Cambridge (ISBN: 978-0851998275)
5d6c35b1c0fb619b1fe4786cd53f8ee2	Y23_ITS	0	1800	BA	Yotoco	Fungi	Ascomycota;Sordariomycetes;Hypocreales;Bionectriaceae;Bionectria;Bionectria_setosa	Ascomycota	Sordariomycetes	Hypocreales	Bionectriaceae	Bionectria	Bionectria_setosa	Bionectriaceae	1CB1CCCB-36B9-11D5-9548-00D0592D548C	82088	9	Pathotroph-Saprotroph	Algal Parasite-Bryophyte Parasite-Fungal Parasite-Undefined Saprotroph	Probable	Microfungus	NULL	Associated with plant material, especially on wood and herbaceous debris, or with algae, bryophyte or other fungi, rarely pathogenic (Cannon & Kirk 2007)	Cannon PF, Kirk PM. 2007. Fungal Families of the World. CAB International, Cambridge (ISBN: 978-0851998275)
5d6c35b1c0fb619b1fe4786cd53f8ee2	BD22_ITS	0	2400	BA	B_Duende	Fungi	Ascomycota;Sordariomycetes;Hypocreales;Bionectriaceae;Bionectria;Bionectria_setosa	Ascomycota	Sordariomycetes	Hypocreales	Bionectriaceae	Bionectria	Bionectria_setosa	Bionectriaceae	1CB1CCCB-36B9-11D5-9548-00D0592D548C	82088	9	Pathotroph-Saprotroph	Algal Parasite-Bryophyte Parasite-Fungal Parasite-Undefined Saprotroph	Probable	Microfungus	NULL	Associated with plant material, especially on wood and herbaceous debris, or with algae, bryophyte or other fungi, rarely pathogenic (Cannon & Kirk 2007)	Cannon PF, Kirk PM. 2007. Fungal Families of the World. CAB International, Cambridge (ISBN: 978-0851998275)
5d6c35b1c0fb619b1fe4786cd53f8ee2	PDU24_ITS	0	3200	P	Duende	Fungi	Ascomycota;Sordariomycetes;Hypocreales;Bionectriaceae;Bionectria;Bionectria_setosa	Ascomycota	Sordariomycetes	Hypocreales	Bionectriaceae	Bionectria	Bionectria_setosa	Bionectriaceae	1CB1CCCB-36B9-11D5-9548-00D0592D548C	82088	9	Pathotroph-Saprotroph	Algal Parasite-Bryophyte Parasite-Fungal Parasite-Undefined Saprotroph	Probable	Microfungus	NULL	Associated with plant material, especially on wood and herbaceous debris, or with algae, bryophyte or other fungi, rarely pathogenic (Cannon & Kirk 2007)	Cannon PF, Kirk PM. 2007. Fungal Families of the World. CAB International, Cambridge (ISBN: 978-0851998275)
5d6c35b1c0fb619b1fe4786cd53f8ee2	Y15_ITS	0	1800	BA	Yotoco	Fungi	Ascomycota;Sordariomycetes;Hypocreales;Bionectriaceae;Bionectria;Bionectria_setosa	Ascomycota	Sordariomycetes	Hypocreales	Bionectriaceae	Bionectria	Bionectria_setosa	Bionectriaceae	1CB1CCCB-36B9-11D5-9548-00D0592D548C	82088	9	Pathotroph-Saprotroph	Algal Parasite-Bryophyte Parasite-Fungal Parasite-Undefined Saprotroph	Probable	Microfungus	NULL	Associated with plant material, especially on wood and herbaceous debris, or with algae, bryophyte or other fungi, rarely pathogenic (Cannon & Kirk 2007)	Cannon PF, Kirk PM. 2007. Fungal Families of the World. CAB International, Cambridge (ISBN: 978-0851998275)
5d6c35b1c0fb619b1fe4786cd53f8ee2	Y35_ITS	0	1800	BA	Yotoco	Fungi	Ascomycota;Sordariomycetes;Hypocreales;Bionectriaceae;Bionectria;Bionectria_setosa	Ascomycota	Sordariomycetes	Hypocreales	Bionectriaceae	Bionectria	Bionectria_setosa	Bionectriaceae	1CB1CCCB-36B9-11D5-9548-00D0592D548C	82088	9	Pathotroph-Saprotroph	Algal Parasite-Bryophyte Parasite-Fungal Parasite-Undefined Saprotroph	Probable	Microfungus	NULL	Associated with plant material, especially on wood and herbaceous debris, or with algae, bryophyte or other fungi, rarely pathogenic (Cannon & Kirk 2007)	Cannon PF, Kirk PM. 2007. Fungal Families of the World. CAB International, Cambridge (ISBN: 978-0851998275)
5d6c35b1c0fb619b1fe4786cd53f8ee2	BD21_ITS	0	2400	BA	B_Duende	Fungi	Ascomycota;Sordariomycetes;Hypocreales;Bionectriaceae;Bionectria;Bionectria_setosa	Ascomycota	Sordariomycetes	Hypocreales	Bionectriaceae	Bionectria	Bionectria_setosa	Bionectriaceae	1CB1CCCB-36B9-11D5-9548-00D0592D548C	82088	9	Pathotroph-Saprotroph	Algal Parasite-Bryophyte Parasite-Fungal Parasite-Undefined Saprotroph	Probable	Microfungus	NULL	Associated with plant material, especially on wood and herbaceous debris, or with algae, bryophyte or other fungi, rarely pathogenic (Cannon & Kirk 2007)	Cannon PF, Kirk PM. 2007. Fungal Families of the World. CAB International, Cambridge (ISBN: 978-0851998275)
5d6c35b1c0fb619b1fe4786cd53f8ee2	LS13_ITS	0	900	BST	Sonso	Fungi	Ascomycota;Sordariomycetes;Hypocreales;Bionectriaceae;Bionectria;Bionectria_setosa	Ascomycota	Sordariomycetes	Hypocreales	Bionectriaceae	Bionectria	Bionectria_setosa	Bionectriaceae	1CB1CCCB-36B9-11D5-9548-00D0592D548C	82088	9	Pathotroph-Saprotroph	Algal Parasite-Bryophyte Parasite-Fungal Parasite-Undefined Saprotroph	Probable	Microfungus	NULL	Associated with plant material, especially on wood and herbaceous debris, or with algae, bryophyte or other fungi, rarely pathogenic (Cannon & Kirk 2007)	Cannon PF, Kirk PM. 2007. Fungal Families of the World. CAB International, Cambridge (ISBN: 978-0851998275)
5d6c35b1c0fb619b1fe4786cd53f8ee2	Y11_ITS	0	1800	BA	Yotoco	Fungi	Ascomycota;Sordariomycetes;Hypocreales;Bionectriaceae;Bionectria;Bionectria_setosa	Ascomycota	Sordariomycetes	Hypocreales	Bionectriaceae	Bionectria	Bionectria_setosa	Bionectriaceae	1CB1CCCB-36B9-11D5-9548-00D0592D548C	82088	9	Pathotroph-Saprotroph	Algal Parasite-Bryophyte Parasite-Fungal Parasite-Undefined Saprotroph	Probable	Microfungus	NULL	Associated with plant material, especially on wood and herbaceous debris, or with algae, bryophyte or other fungi, rarely pathogenic (Cannon & Kirk 2007)	Cannon PF, Kirk PM. 2007. Fungal Families of the World. CAB International, Cambridge (ISBN: 978-0851998275)
5d6c35b1c0fb619b1fe4786cd53f8ee2	LS11_ITS	0	900	BST	Sonso	Fungi	Ascomycota;Sordariomycetes;Hypocreales;Bionectriaceae;Bionectria;Bionectria_setosa	Ascomycota	Sordariomycetes	Hypocreales	Bionectriaceae	Bionectria	Bionectria_setosa	Bionectriaceae	1CB1CCCB-36B9-11D5-9548-00D0592D548C	82088	9	Pathotroph-Saprotroph	Algal Parasite-Bryophyte Parasite-Fungal Parasite-Undefined Saprotroph	Probable	Microfungus	NULL	Associated with plant material, especially on wood and herbaceous debris, or with algae, bryophyte or other fungi, rarely pathogenic (Cannon & Kirk 2007)	Cannon PF, Kirk PM. 2007. Fungal Families of the World. CAB International, Cambridge (ISBN: 978-0851998275)
6a1e62925bf23be420fa77fa7be2e4a0	PDU13_ITS	0	3200	P	Duende	Fungi	Ascomycota;Sordariomycetes;Hypocreales;Bionectriaceae;Nectriopsis;Nectriopsis_lindauiana	Ascomycota	Sordariomycetes	Hypocreales	Bionectriaceae	Nectriopsis	Nectriopsis_lindauiana	Bionectriaceae	1CB1CCCB-36B9-11D5-9548-00D0592D548C	82088	9	Pathotroph-Saprotroph	Algal Parasite-Bryophyte Parasite-Fungal Parasite-Undefined Saprotroph	Probable	Microfungus	NULL	Associated with plant material, especially on wood and herbaceous debris, or with algae, bryophyte or other fungi, rarely pathogenic (Cannon & Kirk 2007)	Cannon PF, Kirk PM. 2007. Fungal Families of the World. CAB International, Cambridge (ISBN: 978-0851998275)
6a1e62925bf23be420fa77fa7be2e4a0	LS25_ITS	0	900	BST	Sonso	Fungi	Ascomycota;Sordariomycetes;Hypocreales;Bionectriaceae;Nectriopsis;Nectriopsis_lindauiana	Ascomycota	Sordariomycetes	Hypocreales	Bionectriaceae	Nectriopsis	Nectriopsis_lindauiana	Bionectriaceae	1CB1CCCB-36B9-11D5-9548-00D0592D548C	82088	9	Pathotroph-Saprotroph	Algal Parasite-Bryophyte Parasite-Fungal Parasite-Undefined Saprotroph	Probable	Microfungus	NULL	Associated with plant material, especially on wood and herbaceous debris, or with algae, bryophyte or other fungi, rarely pathogenic (Cannon & Kirk 2007)	Cannon PF, Kirk PM. 2007. Fungal Families of the World. CAB International, Cambridge (ISBN: 978-0851998275)
6a1e62925bf23be420fa77fa7be2e4a0	PDU14_ITS	0	3200	P	Duende	Fungi	Ascomycota;Sordariomycetes;Hypocreales;Bionectriaceae;Nectriopsis;Nectriopsis_lindauiana	Ascomycota	Sordariomycetes	Hypocreales	Bionectriaceae	Nectriopsis	Nectriopsis_lindauiana	Bionectriaceae	1CB1CCCB-36B9-11D5-9548-00D0592D548C	82088	9	Pathotroph-Saprotroph	Algal Parasite-Bryophyte Parasite-Fungal Parasite-Undefined Saprotroph	Probable	Microfungus	NULL	Associated with plant material, especially on wood and herbaceous debris, or with algae, bryophyte or other fungi, rarely pathogenic (Cannon & Kirk 2007)	Cannon PF, Kirk PM. 2007. Fungal Families of the World. CAB International, Cambridge (ISBN: 978-0851998275)
6a1e62925bf23be420fa77fa7be2e4a0	Y15_ITS	0	1800	BA	Yotoco	Fungi	Ascomycota;Sordariomycetes;Hypocreales;Bionectriaceae;Nectriopsis;Nectriopsis_lindauiana	Ascomycota	Sordariomycetes	Hypocreales	Bionectriaceae	Nectriopsis	Nectriopsis_lindauiana	Bionectriaceae	1CB1CCCB-36B9-11D5-9548-00D0592D548C	82088	9	Pathotroph-Saprotroph	Algal Parasite-Bryophyte Parasite-Fungal Parasite-Undefined Saprotroph	Probable	Microfungus	NULL	Associated with plant material, especially on wood and herbaceous debris, or with algae, bryophyte or other fungi, rarely pathogenic (Cannon & Kirk 2007)	Cannon PF, Kirk PM. 2007. Fungal Families of the World. CAB International, Cambridge (ISBN: 978-0851998275)
6a1e62925bf23be420fa77fa7be2e4a0	PDU24_ITS	0	3200	P	Duende	Fungi	Ascomycota;Sordariomycetes;Hypocreales;Bionectriaceae;Nectriopsis;Nectriopsis_lindauiana	Ascomycota	Sordariomycetes	Hypocreales	Bionectriaceae	Nectriopsis	Nectriopsis_lindauiana	Bionectriaceae	1CB1CCCB-36B9-11D5-9548-00D0592D548C	82088	9	Pathotroph-Saprotroph	Algal Parasite-Bryophyte Parasite-Fungal Parasite-Undefined Saprotroph	Probable	Microfungus	NULL	Associated with plant material, especially on wood and herbaceous debris, or with algae, bryophyte or other fungi, rarely pathogenic (Cannon & Kirk 2007)	Cannon PF, Kirk PM. 2007. Fungal Families of the World. CAB International, Cambridge (ISBN: 978-0851998275)
6a1e62925bf23be420fa77fa7be2e4a0	BD22_ITS	0	2400	BA	B_Duende	Fungi	Ascomycota;Sordariomycetes;Hypocreales;Bionectriaceae;Nectriopsis;Nectriopsis_lindauiana	Ascomycota	Sordariomycetes	Hypocreales	Bionectriaceae	Nectriopsis	Nectriopsis_lindauiana	Bionectriaceae	1CB1CCCB-36B9-11D5-9548-00D0592D548C	82088	9	Pathotroph-Saprotroph	Algal Parasite-Bryophyte Parasite-Fungal Parasite-Undefined Saprotroph	Probable	Microfungus	NULL	Associated with plant material, especially on wood and herbaceous debris, or with algae, bryophyte or other fungi, rarely pathogenic (Cannon & Kirk 2007)	Cannon PF, Kirk PM. 2007. Fungal Families of the World. CAB International, Cambridge (ISBN: 978-0851998275)
6a1e62925bf23be420fa77fa7be2e4a0	LS31_ITS	0	900	BST	Sonso	Fungi	Ascomycota;Sordariomycetes;Hypocreales;Bionectriaceae;Nectriopsis;Nectriopsis_lindauiana	Ascomycota	Sordariomycetes	Hypocreales	Bionectriaceae	Nectriopsis	Nectriopsis_lindauiana	Bionectriaceae	1CB1CCCB-36B9-11D5-9548-00D0592D548C	82088	9	Pathotroph-Saprotroph	Algal Parasite-Bryophyte Parasite-Fungal Parasite-Undefined Saprotroph	Probable	Microfungus	NULL	Associated with plant material, especially on wood and herbaceous debris, or with algae, bryophyte or other fungi, rarely pathogenic (Cannon & Kirk 2007)	Cannon PF, Kirk PM. 2007. Fungal Families of the World. CAB International, Cambridge (ISBN: 978-0851998275)
6a1e62925bf23be420fa77fa7be2e4a0	PDU12_ITS	0	3200	P	Duende	Fungi	Ascomycota;Sordariomycetes;Hypocreales;Bionectriaceae;Nectriopsis;Nectriopsis_lindauiana	Ascomycota	Sordariomycetes	Hypocreales	Bionectriaceae	Nectriopsis	Nectriopsis_lindauiana	Bionectriaceae	1CB1CCCB-36B9-11D5-9548-00D0592D548C	82088	9	Pathotroph-Saprotroph	Algal Parasite-Bryophyte Parasite-Fungal Parasite-Undefined Saprotroph	Probable	Microfungus	NULL	Associated with plant material, especially on wood and herbaceous debris, or with algae, bryophyte or other fungi, rarely pathogenic (Cannon & Kirk 2007)	Cannon PF, Kirk PM. 2007. Fungal Families of the World. CAB International, Cambridge (ISBN: 978-0851998275)
6a1e62925bf23be420fa77fa7be2e4a0	PDU23_ITS	0	3200	P	Duende	Fungi	Ascomycota;Sordariomycetes;Hypocreales;Bionectriaceae;Nectriopsis;Nectriopsis_lindauiana	Ascomycota	Sordariomycetes	Hypocreales	Bionectriaceae	Nectriopsis	Nectriopsis_lindauiana	Bionectriaceae	1CB1CCCB-36B9-11D5-9548-00D0592D548C	82088	9	Pathotroph-Saprotroph	Algal Parasite-Bryophyte Parasite-Fungal Parasite-Undefined Saprotroph	Probable	Microfungus	NULL	Associated with plant material, especially on wood and herbaceous debris, or with algae, bryophyte or other fungi, rarely pathogenic (Cannon & Kirk 2007)	Cannon PF, Kirk PM. 2007. Fungal Families of the World. CAB International, Cambridge (ISBN: 978-0851998275)
6a1e62925bf23be420fa77fa7be2e4a0	Y24_ITS	0	1800	BA	Yotoco	Fungi	Ascomycota;Sordariomycetes;Hypocreales;Bionectriaceae;Nectriopsis;Nectriopsis_lindauiana	Ascomycota	Sordariomycetes	Hypocreales	Bionectriaceae	Nectriopsis	Nectriopsis_lindauiana	Bionectriaceae	1CB1CCCB-36B9-11D5-9548-00D0592D548C	82088	9	Pathotroph-Saprotroph	Algal Parasite-Bryophyte Parasite-Fungal Parasite-Undefined Saprotroph	Probable	Microfungus	NULL	Associated with plant material, especially on wood and herbaceous debris, or with algae, bryophyte or other fungi, rarely pathogenic (Cannon & Kirk 2007)	Cannon PF, Kirk PM. 2007. Fungal Families of the World. CAB International, Cambridge (ISBN: 978-0851998275)
6a1e62925bf23be420fa77fa7be2e4a0	LS23_ITS	0	900	BST	Sonso	Fungi	Ascomycota;Sordariomycetes;Hypocreales;Bionectriaceae;Nectriopsis;Nectriopsis_lindauiana	Ascomycota	Sordariomycetes	Hypocreales	Bionectriaceae	Nectriopsis	Nectriopsis_lindauiana	Bionectriaceae	1CB1CCCB-36B9-11D5-9548-00D0592D548C	82088	9	Pathotroph-Saprotroph	Algal Parasite-Bryophyte Parasite-Fungal Parasite-Undefined Saprotroph	Probable	Microfungus	NULL	Associated with plant material, especially on wood and herbaceous debris, or with algae, bryophyte or other fungi, rarely pathogenic (Cannon & Kirk 2007)	Cannon PF, Kirk PM. 2007. Fungal Families of the World. CAB International, Cambridge (ISBN: 978-0851998275)
6a1e62925bf23be420fa77fa7be2e4a0	BD13_ITS	0	2400	BA	B_Duende	Fungi	Ascomycota;Sordariomycetes;Hypocreales;Bionectriaceae;Nectriopsis;Nectriopsis_lindauiana	Ascomycota	Sordariomycetes	Hypocreales	Bionectriaceae	Nectriopsis	Nectriopsis_lindauiana	Bionectriaceae	1CB1CCCB-36B9-11D5-9548-00D0592D548C	82088	9	Pathotroph-Saprotroph	Algal Parasite-Bryophyte Parasite-Fungal Parasite-Undefined Saprotroph	Probable	Microfungus	NULL	Associated with plant material, especially on wood and herbaceous debris, or with algae, bryophyte or other fungi, rarely pathogenic (Cannon & Kirk 2007)	Cannon PF, Kirk PM. 2007. Fungal Families of the World. CAB International, Cambridge (ISBN: 978-0851998275)
6a1e62925bf23be420fa77fa7be2e4a0	LS21_ITS	0	900	BST	Sonso	Fungi	Ascomycota;Sordariomycetes;Hypocreales;Bionectriaceae;Nectriopsis;Nectriopsis_lindauiana	Ascomycota	Sordariomycetes	Hypocreales	Bionectriaceae	Nectriopsis	Nectriopsis_lindauiana	Bionectriaceae	1CB1CCCB-36B9-11D5-9548-00D0592D548C	82088	9	Pathotroph-Saprotroph	Algal Parasite-Bryophyte Parasite-Fungal Parasite-Undefined Saprotroph	Probable	Microfungus	NULL	Associated with plant material, especially on wood and herbaceous debris, or with algae, bryophyte or other fungi, rarely pathogenic (Cannon & Kirk 2007)	Cannon PF, Kirk PM. 2007. Fungal Families of the World. CAB International, Cambridge (ISBN: 978-0851998275)
6a1e62925bf23be420fa77fa7be2e4a0	PDU25_ITS	0	3200	P	Duende	Fungi	Ascomycota;Sordariomycetes;Hypocreales;Bionectriaceae;Nectriopsis;Nectriopsis_lindauiana	Ascomycota	Sordariomycetes	Hypocreales	Bionectriaceae	Nectriopsis	Nectriopsis_lindauiana	Bionectriaceae	1CB1CCCB-36B9-11D5-9548-00D0592D548C	82088	9	Pathotroph-Saprotroph	Algal Parasite-Bryophyte Parasite-Fungal Parasite-Undefined Saprotroph	Probable	Microfungus	NULL	Associated with plant material, especially on wood and herbaceous debris, or with algae, bryophyte or other fungi, rarely pathogenic (Cannon & Kirk 2007)	Cannon PF, Kirk PM. 2007. Fungal Families of the World. CAB International, Cambridge (ISBN: 978-0851998275)
6a1e62925bf23be420fa77fa7be2e4a0	Y12_ITS	0	1800	BA	Yotoco	Fungi	Ascomycota;Sordariomycetes;Hypocreales;Bionectriaceae;Nectriopsis;Nectriopsis_lindauiana	Ascomycota	Sordariomycetes	Hypocreales	Bionectriaceae	Nectriopsis	Nectriopsis_lindauiana	Bionectriaceae	1CB1CCCB-36B9-11D5-9548-00D0592D548C	82088	9	Pathotroph-Saprotroph	Algal Parasite-Bryophyte Parasite-Fungal Parasite-Undefined Saprotroph	Probable	Microfungus	NULL	Associated with plant material, especially on wood and herbaceous debris, or with algae, bryophyte or other fungi, rarely pathogenic (Cannon & Kirk 2007)	Cannon PF, Kirk PM. 2007. Fungal Families of the World. CAB International, Cambridge (ISBN: 978-0851998275)
6a1e62925bf23be420fa77fa7be2e4a0	Y11_ITS	0	1800	BA	Yotoco	Fungi	Ascomycota;Sordariomycetes;Hypocreales;Bionectriaceae;Nectriopsis;Nectriopsis_lindauiana	Ascomycota	Sordariomycetes	Hypocreales	Bionectriaceae	Nectriopsis	Nectriopsis_lindauiana	Bionectriaceae	1CB1CCCB-36B9-11D5-9548-00D0592D548C	82088	9	Pathotroph-Saprotroph	Algal Parasite-Bryophyte Parasite-Fungal Parasite-Undefined Saprotroph	Probable	Microfungus	NULL	Associated with plant material, especially on wood and herbaceous debris, or with algae, bryophyte or other fungi, rarely pathogenic (Cannon & Kirk 2007)	Cannon PF, Kirk PM. 2007. Fungal Families of the World. CAB International, Cambridge (ISBN: 978-0851998275)
6a1e62925bf23be420fa77fa7be2e4a0	BD24_ITS	0	2400	BA	B_Duende	Fungi	Ascomycota;Sordariomycetes;Hypocreales;Bionectriaceae;Nectriopsis;Nectriopsis_lindauiana	Ascomycota	Sordariomycetes	Hypocreales	Bionectriaceae	Nectriopsis	Nectriopsis_lindauiana	Bionectriaceae	1CB1CCCB-36B9-11D5-9548-00D0592D548C	82088	9	Pathotroph-Saprotroph	Algal Parasite-Bryophyte Parasite-Fungal Parasite-Undefined Saprotroph	Probable	Microfungus	NULL	Associated with plant material, especially on wood and herbaceous debris, or with algae, bryophyte or other fungi, rarely pathogenic (Cannon & Kirk 2007)	Cannon PF, Kirk PM. 2007. Fungal Families of the World. CAB International, Cambridge (ISBN: 978-0851998275)
6a1e62925bf23be420fa77fa7be2e4a0	BD31_ITS	0	2400	BA	B_Duende	Fungi	Ascomycota;Sordariomycetes;Hypocreales;Bionectriaceae;Nectriopsis;Nectriopsis_lindauiana	Ascomycota	Sordariomycetes	Hypocreales	Bionectriaceae	Nectriopsis	Nectriopsis_lindauiana	Bionectriaceae	1CB1CCCB-36B9-11D5-9548-00D0592D548C	82088	9	Pathotroph-Saprotroph	Algal Parasite-Bryophyte Parasite-Fungal Parasite-Undefined Saprotroph	Probable	Microfungus	NULL	Associated with plant material, especially on wood and herbaceous debris, or with algae, bryophyte or other fungi, rarely pathogenic (Cannon & Kirk 2007)	Cannon PF, Kirk PM. 2007. Fungal Families of the World. CAB International, Cambridge (ISBN: 978-0851998275)
6a1e62925bf23be420fa77fa7be2e4a0	BD35_ITS	0	2400	BA	B_Duende	Fungi	Ascomycota;Sordariomycetes;Hypocreales;Bionectriaceae;Nectriopsis;Nectriopsis_lindauiana	Ascomycota	Sordariomycetes	Hypocreales	Bionectriaceae	Nectriopsis	Nectriopsis_lindauiana	Bionectriaceae	1CB1CCCB-36B9-11D5-9548-00D0592D548C	82088	9	Pathotroph-Saprotroph	Algal Parasite-Bryophyte Parasite-Fungal Parasite-Undefined Saprotroph	Probable	Microfungus	NULL	Associated with plant material, especially on wood and herbaceous debris, or with algae, bryophyte or other fungi, rarely pathogenic (Cannon & Kirk 2007)	Cannon PF, Kirk PM. 2007. Fungal Families of the World. CAB International, Cambridge (ISBN: 978-0851998275)
6a1e62925bf23be420fa77fa7be2e4a0	BD32_ITS	0	2400	BA	B_Duende	Fungi	Ascomycota;Sordariomycetes;Hypocreales;Bionectriaceae;Nectriopsis;Nectriopsis_lindauiana	Ascomycota	Sordariomycetes	Hypocreales	Bionectriaceae	Nectriopsis	Nectriopsis_lindauiana	Bionectriaceae	1CB1CCCB-36B9-11D5-9548-00D0592D548C	82088	9	Pathotroph-Saprotroph	Algal Parasite-Bryophyte Parasite-Fungal Parasite-Undefined Saprotroph	Probable	Microfungus	NULL	Associated with plant material, especially on wood and herbaceous debris, or with algae, bryophyte or other fungi, rarely pathogenic (Cannon & Kirk 2007)	Cannon PF, Kirk PM. 2007. Fungal Families of the World. CAB International, Cambridge (ISBN: 978-0851998275)
6a1e62925bf23be420fa77fa7be2e4a0	LS34_ITS	0	900	BST	Sonso	Fungi	Ascomycota;Sordariomycetes;Hypocreales;Bionectriaceae;Nectriopsis;Nectriopsis_lindauiana	Ascomycota	Sordariomycetes	Hypocreales	Bionectriaceae	Nectriopsis	Nectriopsis_lindauiana	Bionectriaceae	1CB1CCCB-36B9-11D5-9548-00D0592D548C	82088	9	Pathotroph-Saprotroph	Algal Parasite-Bryophyte Parasite-Fungal Parasite-Undefined Saprotroph	Probable	Microfungus	NULL	Associated with plant material, especially on wood and herbaceous debris, or with algae, bryophyte or other fungi, rarely pathogenic (Cannon & Kirk 2007)	Cannon PF, Kirk PM. 2007. Fungal Families of the World. CAB International, Cambridge (ISBN: 978-0851998275)
6a1e62925bf23be420fa77fa7be2e4a0	BD11_ITS	0	2400	BA	B_Duende	Fungi	Ascomycota;Sordariomycetes;Hypocreales;Bionectriaceae;Nectriopsis;Nectriopsis_lindauiana	Ascomycota	Sordariomycetes	Hypocreales	Bionectriaceae	Nectriopsis	Nectriopsis_lindauiana	Bionectriaceae	1CB1CCCB-36B9-11D5-9548-00D0592D548C	82088	9	Pathotroph-Saprotroph	Algal Parasite-Bryophyte Parasite-Fungal Parasite-Undefined Saprotroph	Probable	Microfungus	NULL	Associated with plant material, especially on wood and herbaceous debris, or with algae, bryophyte or other fungi, rarely pathogenic (Cannon & Kirk 2007)	Cannon PF, Kirk PM. 2007. Fungal Families of the World. CAB International, Cambridge (ISBN: 978-0851998275)
6a1e62925bf23be420fa77fa7be2e4a0	Y23_ITS	0	1800	BA	Yotoco	Fungi	Ascomycota;Sordariomycetes;Hypocreales;Bionectriaceae;Nectriopsis;Nectriopsis_lindauiana	Ascomycota	Sordariomycetes	Hypocreales	Bionectriaceae	Nectriopsis	Nectriopsis_lindauiana	Bionectriaceae	1CB1CCCB-36B9-11D5-9548-00D0592D548C	82088	9	Pathotroph-Saprotroph	Algal Parasite-Bryophyte Parasite-Fungal Parasite-Undefined Saprotroph	Probable	Microfungus	NULL	Associated with plant material, especially on wood and herbaceous debris, or with algae, bryophyte or other fungi, rarely pathogenic (Cannon & Kirk 2007)	Cannon PF, Kirk PM. 2007. Fungal Families of the World. CAB International, Cambridge (ISBN: 978-0851998275)
6a1e62925bf23be420fa77fa7be2e4a0	Y34_ITS	0	1800	BA	Yotoco	Fungi	Ascomycota;Sordariomycetes;Hypocreales;Bionectriaceae;Nectriopsis;Nectriopsis_lindauiana	Ascomycota	Sordariomycetes	Hypocreales	Bionectriaceae	Nectriopsis	Nectriopsis_lindauiana	Bionectriaceae	1CB1CCCB-36B9-11D5-9548-00D0592D548C	82088	9	Pathotroph-Saprotroph	Algal Parasite-Bryophyte Parasite-Fungal Parasite-Undefined Saprotroph	Probable	Microfungus	NULL	Associated with plant material, especially on wood and herbaceous debris, or with algae, bryophyte or other fungi, rarely pathogenic (Cannon & Kirk 2007)	Cannon PF, Kirk PM. 2007. Fungal Families of the World. CAB International, Cambridge (ISBN: 978-0851998275)
6a1e62925bf23be420fa77fa7be2e4a0	LS11_ITS	0	900	BST	Sonso	Fungi	Ascomycota;Sordariomycetes;Hypocreales;Bionectriaceae;Nectriopsis;Nectriopsis_lindauiana	Ascomycota	Sordariomycetes	Hypocreales	Bionectriaceae	Nectriopsis	Nectriopsis_lindauiana	Bionectriaceae	1CB1CCCB-36B9-11D5-9548-00D0592D548C	82088	9	Pathotroph-Saprotroph	Algal Parasite-Bryophyte Parasite-Fungal Parasite-Undefined Saprotroph	Probable	Microfungus	NULL	Associated with plant material, especially on wood and herbaceous debris, or with algae, bryophyte or other fungi, rarely pathogenic (Cannon & Kirk 2007)	Cannon PF, Kirk PM. 2007. Fungal Families of the World. CAB International, Cambridge (ISBN: 978-0851998275)
6a1e62925bf23be420fa77fa7be2e4a0	LS15_ITS	0	900	BST	Sonso	Fungi	Ascomycota;Sordariomycetes;Hypocreales;Bionectriaceae;Nectriopsis;Nectriopsis_lindauiana	Ascomycota	Sordariomycetes	Hypocreales	Bionectriaceae	Nectriopsis	Nectriopsis_lindauiana	Bionectriaceae	1CB1CCCB-36B9-11D5-9548-00D0592D548C	82088	9	Pathotroph-Saprotroph	Algal Parasite-Bryophyte Parasite-Fungal Parasite-Undefined Saprotroph	Probable	Microfungus	NULL	Associated with plant material, especially on wood and herbaceous debris, or with algae, bryophyte or other fungi, rarely pathogenic (Cannon & Kirk 2007)	Cannon PF, Kirk PM. 2007. Fungal Families of the World. CAB International, Cambridge (ISBN: 978-0851998275)
6a1e62925bf23be420fa77fa7be2e4a0	BD21_ITS	0	2400	BA	B_Duende	Fungi	Ascomycota;Sordariomycetes;Hypocreales;Bionectriaceae;Nectriopsis;Nectriopsis_lindauiana	Ascomycota	Sordariomycetes	Hypocreales	Bionectriaceae	Nectriopsis	Nectriopsis_lindauiana	Bionectriaceae	1CB1CCCB-36B9-11D5-9548-00D0592D548C	82088	9	Pathotroph-Saprotroph	Algal Parasite-Bryophyte Parasite-Fungal Parasite-Undefined Saprotroph	Probable	Microfungus	NULL	Associated with plant material, especially on wood and herbaceous debris, or with algae, bryophyte or other fungi, rarely pathogenic (Cannon & Kirk 2007)	Cannon PF, Kirk PM. 2007. Fungal Families of the World. CAB International, Cambridge (ISBN: 978-0851998275)
6a1e62925bf23be420fa77fa7be2e4a0	PDU11_ITS	0	3200	P	Duende	Fungi	Ascomycota;Sordariomycetes;Hypocreales;Bionectriaceae;Nectriopsis;Nectriopsis_lindauiana	Ascomycota	Sordariomycetes	Hypocreales	Bionectriaceae	Nectriopsis	Nectriopsis_lindauiana	Bionectriaceae	1CB1CCCB-36B9-11D5-9548-00D0592D548C	82088	9	Pathotroph-Saprotroph	Algal Parasite-Bryophyte Parasite-Fungal Parasite-Undefined Saprotroph	Probable	Microfungus	NULL	Associated with plant material, especially on wood and herbaceous debris, or with algae, bryophyte or other fungi, rarely pathogenic (Cannon & Kirk 2007)	Cannon PF, Kirk PM. 2007. Fungal Families of the World. CAB International, Cambridge (ISBN: 978-0851998275)
6a1e62925bf23be420fa77fa7be2e4a0	Y35_ITS	0	1800	BA	Yotoco	Fungi	Ascomycota;Sordariomycetes;Hypocreales;Bionectriaceae;Nectriopsis;Nectriopsis_lindauiana	Ascomycota	Sordariomycetes	Hypocreales	Bionectriaceae	Nectriopsis	Nectriopsis_lindauiana	Bionectriaceae	1CB1CCCB-36B9-11D5-9548-00D0592D548C	82088	9	Pathotroph-Saprotroph	Algal Parasite-Bryophyte Parasite-Fungal Parasite-Undefined Saprotroph	Probable	Microfungus	NULL	Associated with plant material, especially on wood and herbaceous debris, or with algae, bryophyte or other fungi, rarely pathogenic (Cannon & Kirk 2007)	Cannon PF, Kirk PM. 2007. Fungal Families of the World. CAB International, Cambridge (ISBN: 978-0851998275)
6a1e62925bf23be420fa77fa7be2e4a0	LS32_ITS	0	900	BST	Sonso	Fungi	Ascomycota;Sordariomycetes;Hypocreales;Bionectriaceae;Nectriopsis;Nectriopsis_lindauiana	Ascomycota	Sordariomycetes	Hypocreales	Bionectriaceae	Nectriopsis	Nectriopsis_lindauiana	Bionectriaceae	1CB1CCCB-36B9-11D5-9548-00D0592D548C	82088	9	Pathotroph-Saprotroph	Algal Parasite-Bryophyte Parasite-Fungal Parasite-Undefined Saprotroph	Probable	Microfungus	NULL	Associated with plant material, especially on wood and herbaceous debris, or with algae, bryophyte or other fungi, rarely pathogenic (Cannon & Kirk 2007)	Cannon PF, Kirk PM. 2007. Fungal Families of the World. CAB International, Cambridge (ISBN: 978-0851998275)
6a1e62925bf23be420fa77fa7be2e4a0	BD15_ITS	0	2400	BA	B_Duende	Fungi	Ascomycota;Sordariomycetes;Hypocreales;Bionectriaceae;Nectriopsis;Nectriopsis_lindauiana	Ascomycota	Sordariomycetes	Hypocreales	Bionectriaceae	Nectriopsis	Nectriopsis_lindauiana	Bionectriaceae	1CB1CCCB-36B9-11D5-9548-00D0592D548C	82088	9	Pathotroph-Saprotroph	Algal Parasite-Bryophyte Parasite-Fungal Parasite-Undefined Saprotroph	Probable	Microfungus	NULL	Associated with plant material, especially on wood and herbaceous debris, or with algae, bryophyte or other fungi, rarely pathogenic (Cannon & Kirk 2007)	Cannon PF, Kirk PM. 2007. Fungal Families of the World. CAB International, Cambridge (ISBN: 978-0851998275)
6a1e62925bf23be420fa77fa7be2e4a0	Y32_ITS	0	1800	BA	Yotoco	Fungi	Ascomycota;Sordariomycetes;Hypocreales;Bionectriaceae;Nectriopsis;Nectriopsis_lindauiana	Ascomycota	Sordariomycetes	Hypocreales	Bionectriaceae	Nectriopsis	Nectriopsis_lindauiana	Bionectriaceae	1CB1CCCB-36B9-11D5-9548-00D0592D548C	82088	9	Pathotroph-Saprotroph	Algal Parasite-Bryophyte Parasite-Fungal Parasite-Undefined Saprotroph	Probable	Microfungus	NULL	Associated with plant material, especially on wood and herbaceous debris, or with algae, bryophyte or other fungi, rarely pathogenic (Cannon & Kirk 2007)	Cannon PF, Kirk PM. 2007. Fungal Families of the World. CAB International, Cambridge (ISBN: 978-0851998275)
7a5d18ba164b4d4747a8b734e74750c8	Y23_ITS	0	1800	BA	Yotoco	Fungi	Ascomycota;Sordariomycetes;Hypocreales;Bionectriaceae;Bionectria;Bionectria_setosa	Ascomycota	Sordariomycetes	Hypocreales	Bionectriaceae	Bionectria	Bionectria_setosa	Bionectriaceae	1CB1CCCB-36B9-11D5-9548-00D0592D548C	82088	9	Pathotroph-Saprotroph	Algal Parasite-Bryophyte Parasite-Fungal Parasite-Undefined Saprotroph	Probable	Microfungus	NULL	Associated with plant material, especially on wood and herbaceous debris, or with algae, bryophyte or other fungi, rarely pathogenic (Cannon & Kirk 2007)	Cannon PF, Kirk PM. 2007. Fungal Families of the World. CAB International, Cambridge (ISBN: 978-0851998275)
7a5d18ba164b4d4747a8b734e74750c8	Y21_ITS	0	1800	BA	Yotoco	Fungi	Ascomycota;Sordariomycetes;Hypocreales;Bionectriaceae;Bionectria;Bionectria_setosa	Ascomycota	Sordariomycetes	Hypocreales	Bionectriaceae	Bionectria	Bionectria_setosa	Bionectriaceae	1CB1CCCB-36B9-11D5-9548-00D0592D548C	82088	9	Pathotroph-Saprotroph	Algal Parasite-Bryophyte Parasite-Fungal Parasite-Undefined Saprotroph	Probable	Microfungus	NULL	Associated with plant material, especially on wood and herbaceous debris, or with algae, bryophyte or other fungi, rarely pathogenic (Cannon & Kirk 2007)	Cannon PF, Kirk PM. 2007. Fungal Families of the World. CAB International, Cambridge (ISBN: 978-0851998275)
7a5d18ba164b4d4747a8b734e74750c8	Y24_ITS	0	1800	BA	Yotoco	Fungi	Ascomycota;Sordariomycetes;Hypocreales;Bionectriaceae;Bionectria;Bionectria_setosa	Ascomycota	Sordariomycetes	Hypocreales	Bionectriaceae	Bionectria	Bionectria_setosa	Bionectriaceae	1CB1CCCB-36B9-11D5-9548-00D0592D548C	82088	9	Pathotroph-Saprotroph	Algal Parasite-Bryophyte Parasite-Fungal Parasite-Undefined Saprotroph	Probable	Microfungus	NULL	Associated with plant material, especially on wood and herbaceous debris, or with algae, bryophyte or other fungi, rarely pathogenic (Cannon & Kirk 2007)	Cannon PF, Kirk PM. 2007. Fungal Families of the World. CAB International, Cambridge (ISBN: 978-0851998275)
7a5d18ba164b4d4747a8b734e74750c8	BD11_ITS	0	2400	BA	B_Duende	Fungi	Ascomycota;Sordariomycetes;Hypocreales;Bionectriaceae;Bionectria;Bionectria_setosa	Ascomycota	Sordariomycetes	Hypocreales	Bionectriaceae	Bionectria	Bionectria_setosa	Bionectriaceae	1CB1CCCB-36B9-11D5-9548-00D0592D548C	82088	9	Pathotroph-Saprotroph	Algal Parasite-Bryophyte Parasite-Fungal Parasite-Undefined Saprotroph	Probable	Microfungus	NULL	Associated with plant material, especially on wood and herbaceous debris, or with algae, bryophyte or other fungi, rarely pathogenic (Cannon & Kirk 2007)	Cannon PF, Kirk PM. 2007. Fungal Families of the World. CAB International, Cambridge (ISBN: 978-0851998275)
7a5d18ba164b4d4747a8b734e74750c8	LS25_ITS	0	900	BST	Sonso	Fungi	Ascomycota;Sordariomycetes;Hypocreales;Bionectriaceae;Bionectria;Bionectria_setosa	Ascomycota	Sordariomycetes	Hypocreales	Bionectriaceae	Bionectria	Bionectria_setosa	Bionectriaceae	1CB1CCCB-36B9-11D5-9548-00D0592D548C	82088	9	Pathotroph-Saprotroph	Algal Parasite-Bryophyte Parasite-Fungal Parasite-Undefined Saprotroph	Probable	Microfungus	NULL	Associated with plant material, especially on wood and herbaceous debris, or with algae, bryophyte or other fungi, rarely pathogenic (Cannon & Kirk 2007)	Cannon PF, Kirk PM. 2007. Fungal Families of the World. CAB International, Cambridge (ISBN: 978-0851998275)
7a5d18ba164b4d4747a8b734e74750c8	LS23_ITS	0	900	BST	Sonso	Fungi	Ascomycota;Sordariomycetes;Hypocreales;Bionectriaceae;Bionectria;Bionectria_setosa	Ascomycota	Sordariomycetes	Hypocreales	Bionectriaceae	Bionectria	Bionectria_setosa	Bionectriaceae	1CB1CCCB-36B9-11D5-9548-00D0592D548C	82088	9	Pathotroph-Saprotroph	Algal Parasite-Bryophyte Parasite-Fungal Parasite-Undefined Saprotroph	Probable	Microfungus	NULL	Associated with plant material, especially on wood and herbaceous debris, or with algae, bryophyte or other fungi, rarely pathogenic (Cannon & Kirk 2007)	Cannon PF, Kirk PM. 2007. Fungal Families of the World. CAB International, Cambridge (ISBN: 978-0851998275)
7a5d18ba164b4d4747a8b734e74750c8	Y32_ITS	0	1800	BA	Yotoco	Fungi	Ascomycota;Sordariomycetes;Hypocreales;Bionectriaceae;Bionectria;Bionectria_setosa	Ascomycota	Sordariomycetes	Hypocreales	Bionectriaceae	Bionectria	Bionectria_setosa	Bionectriaceae	1CB1CCCB-36B9-11D5-9548-00D0592D548C	82088	9	Pathotroph-Saprotroph	Algal Parasite-Bryophyte Parasite-Fungal Parasite-Undefined Saprotroph	Probable	Microfungus	NULL	Associated with plant material, especially on wood and herbaceous debris, or with algae, bryophyte or other fungi, rarely pathogenic (Cannon & Kirk 2007)	Cannon PF, Kirk PM. 2007. Fungal Families of the World. CAB International, Cambridge (ISBN: 978-0851998275)
7a5d18ba164b4d4747a8b734e74750c8	PDU12_ITS	0	3200	P	Duende	Fungi	Ascomycota;Sordariomycetes;Hypocreales;Bionectriaceae;Bionectria;Bionectria_setosa	Ascomycota	Sordariomycetes	Hypocreales	Bionectriaceae	Bionectria	Bionectria_setosa	Bionectriaceae	1CB1CCCB-36B9-11D5-9548-00D0592D548C	82088	9	Pathotroph-Saprotroph	Algal Parasite-Bryophyte Parasite-Fungal Parasite-Undefined Saprotroph	Probable	Microfungus	NULL	Associated with plant material, especially on wood and herbaceous debris, or with algae, bryophyte or other fungi, rarely pathogenic (Cannon & Kirk 2007)	Cannon PF, Kirk PM. 2007. Fungal Families of the World. CAB International, Cambridge (ISBN: 978-0851998275)
7a5d18ba164b4d4747a8b734e74750c8	PDU13_ITS	0	3200	P	Duende	Fungi	Ascomycota;Sordariomycetes;Hypocreales;Bionectriaceae;Bionectria;Bionectria_setosa	Ascomycota	Sordariomycetes	Hypocreales	Bionectriaceae	Bionectria	Bionectria_setosa	Bionectriaceae	1CB1CCCB-36B9-11D5-9548-00D0592D548C	82088	9	Pathotroph-Saprotroph	Algal Parasite-Bryophyte Parasite-Fungal Parasite-Undefined Saprotroph	Probable	Microfungus	NULL	Associated with plant material, especially on wood and herbaceous debris, or with algae, bryophyte or other fungi, rarely pathogenic (Cannon & Kirk 2007)	Cannon PF, Kirk PM. 2007. Fungal Families of the World. CAB International, Cambridge (ISBN: 978-0851998275)
7a5d18ba164b4d4747a8b734e74750c8	LS11_ITS	0	900	BST	Sonso	Fungi	Ascomycota;Sordariomycetes;Hypocreales;Bionectriaceae;Bionectria;Bionectria_setosa	Ascomycota	Sordariomycetes	Hypocreales	Bionectriaceae	Bionectria	Bionectria_setosa	Bionectriaceae	1CB1CCCB-36B9-11D5-9548-00D0592D548C	82088	9	Pathotroph-Saprotroph	Algal Parasite-Bryophyte Parasite-Fungal Parasite-Undefined Saprotroph	Probable	Microfungus	NULL	Associated with plant material, especially on wood and herbaceous debris, or with algae, bryophyte or other fungi, rarely pathogenic (Cannon & Kirk 2007)	Cannon PF, Kirk PM. 2007. Fungal Families of the World. CAB International, Cambridge (ISBN: 978-0851998275)
7a5d18ba164b4d4747a8b734e74750c8	Y15_ITS	0	1800	BA	Yotoco	Fungi	Ascomycota;Sordariomycetes;Hypocreales;Bionectriaceae;Bionectria;Bionectria_setosa	Ascomycota	Sordariomycetes	Hypocreales	Bionectriaceae	Bionectria	Bionectria_setosa	Bionectriaceae	1CB1CCCB-36B9-11D5-9548-00D0592D548C	82088	9	Pathotroph-Saprotroph	Algal Parasite-Bryophyte Parasite-Fungal Parasite-Undefined Saprotroph	Probable	Microfungus	NULL	Associated with plant material, especially on wood and herbaceous debris, or with algae, bryophyte or other fungi, rarely pathogenic (Cannon & Kirk 2007)	Cannon PF, Kirk PM. 2007. Fungal Families of the World. CAB International, Cambridge (ISBN: 978-0851998275)
7a5d18ba164b4d4747a8b734e74750c8	Y34_ITS	0	1800	BA	Yotoco	Fungi	Ascomycota;Sordariomycetes;Hypocreales;Bionectriaceae;Bionectria;Bionectria_setosa	Ascomycota	Sordariomycetes	Hypocreales	Bionectriaceae	Bionectria	Bionectria_setosa	Bionectriaceae	1CB1CCCB-36B9-11D5-9548-00D0592D548C	82088	9	Pathotroph-Saprotroph	Algal Parasite-Bryophyte Parasite-Fungal Parasite-Undefined Saprotroph	Probable	Microfungus	NULL	Associated with plant material, especially on wood and herbaceous debris, or with algae, bryophyte or other fungi, rarely pathogenic (Cannon & Kirk 2007)	Cannon PF, Kirk PM. 2007. Fungal Families of the World. CAB International, Cambridge (ISBN: 978-0851998275)
7a5d18ba164b4d4747a8b734e74750c8	PDU25_ITS	0	3200	P	Duende	Fungi	Ascomycota;Sordariomycetes;Hypocreales;Bionectriaceae;Bionectria;Bionectria_setosa	Ascomycota	Sordariomycetes	Hypocreales	Bionectriaceae	Bionectria	Bionectria_setosa	Bionectriaceae	1CB1CCCB-36B9-11D5-9548-00D0592D548C	82088	9	Pathotroph-Saprotroph	Algal Parasite-Bryophyte Parasite-Fungal Parasite-Undefined Saprotroph	Probable	Microfungus	NULL	Associated with plant material, especially on wood and herbaceous debris, or with algae, bryophyte or other fungi, rarely pathogenic (Cannon & Kirk 2007)	Cannon PF, Kirk PM. 2007. Fungal Families of the World. CAB International, Cambridge (ISBN: 978-0851998275)
7a5d18ba164b4d4747a8b734e74750c8	BD15_ITS	0	2400	BA	B_Duende	Fungi	Ascomycota;Sordariomycetes;Hypocreales;Bionectriaceae;Bionectria;Bionectria_setosa	Ascomycota	Sordariomycetes	Hypocreales	Bionectriaceae	Bionectria	Bionectria_setosa	Bionectriaceae	1CB1CCCB-36B9-11D5-9548-00D0592D548C	82088	9	Pathotroph-Saprotroph	Algal Parasite-Bryophyte Parasite-Fungal Parasite-Undefined Saprotroph	Probable	Microfungus	NULL	Associated with plant material, especially on wood and herbaceous debris, or with algae, bryophyte or other fungi, rarely pathogenic (Cannon & Kirk 2007)	Cannon PF, Kirk PM. 2007. Fungal Families of the World. CAB International, Cambridge (ISBN: 978-0851998275)
7a5d18ba164b4d4747a8b734e74750c8	PDU24_ITS	0	3200	P	Duende	Fungi	Ascomycota;Sordariomycetes;Hypocreales;Bionectriaceae;Bionectria;Bionectria_setosa	Ascomycota	Sordariomycetes	Hypocreales	Bionectriaceae	Bionectria	Bionectria_setosa	Bionectriaceae	1CB1CCCB-36B9-11D5-9548-00D0592D548C	82088	9	Pathotroph-Saprotroph	Algal Parasite-Bryophyte Parasite-Fungal Parasite-Undefined Saprotroph	Probable	Microfungus	NULL	Associated with plant material, especially on wood and herbaceous debris, or with algae, bryophyte or other fungi, rarely pathogenic (Cannon & Kirk 2007)	Cannon PF, Kirk PM. 2007. Fungal Families of the World. CAB International, Cambridge (ISBN: 978-0851998275)
7a5d18ba164b4d4747a8b734e74750c8	BD31_ITS	0	2400	BA	B_Duende	Fungi	Ascomycota;Sordariomycetes;Hypocreales;Bionectriaceae;Bionectria;Bionectria_setosa	Ascomycota	Sordariomycetes	Hypocreales	Bionectriaceae	Bionectria	Bionectria_setosa	Bionectriaceae	1CB1CCCB-36B9-11D5-9548-00D0592D548C	82088	9	Pathotroph-Saprotroph	Algal Parasite-Bryophyte Parasite-Fungal Parasite-Undefined Saprotroph	Probable	Microfungus	NULL	Associated with plant material, especially on wood and herbaceous debris, or with algae, bryophyte or other fungi, rarely pathogenic (Cannon & Kirk 2007)	Cannon PF, Kirk PM. 2007. Fungal Families of the World. CAB International, Cambridge (ISBN: 978-0851998275)
7a5d18ba164b4d4747a8b734e74750c8	PDU14_ITS	0	3200	P	Duende	Fungi	Ascomycota;Sordariomycetes;Hypocreales;Bionectriaceae;Bionectria;Bionectria_setosa	Ascomycota	Sordariomycetes	Hypocreales	Bionectriaceae	Bionectria	Bionectria_setosa	Bionectriaceae	1CB1CCCB-36B9-11D5-9548-00D0592D548C	82088	9	Pathotroph-Saprotroph	Algal Parasite-Bryophyte Parasite-Fungal Parasite-Undefined Saprotroph	Probable	Microfungus	NULL	Associated with plant material, especially on wood and herbaceous debris, or with algae, bryophyte or other fungi, rarely pathogenic (Cannon & Kirk 2007)	Cannon PF, Kirk PM. 2007. Fungal Families of the World. CAB International, Cambridge (ISBN: 978-0851998275)
7a5d18ba164b4d4747a8b734e74750c8	LS21_ITS	0	900	BST	Sonso	Fungi	Ascomycota;Sordariomycetes;Hypocreales;Bionectriaceae;Bionectria;Bionectria_setosa	Ascomycota	Sordariomycetes	Hypocreales	Bionectriaceae	Bionectria	Bionectria_setosa	Bionectriaceae	1CB1CCCB-36B9-11D5-9548-00D0592D548C	82088	9	Pathotroph-Saprotroph	Algal Parasite-Bryophyte Parasite-Fungal Parasite-Undefined Saprotroph	Probable	Microfungus	NULL	Associated with plant material, especially on wood and herbaceous debris, or with algae, bryophyte or other fungi, rarely pathogenic (Cannon & Kirk 2007)	Cannon PF, Kirk PM. 2007. Fungal Families of the World. CAB International, Cambridge (ISBN: 978-0851998275)
7a5d18ba164b4d4747a8b734e74750c8	PDU11_ITS	0	3200	P	Duende	Fungi	Ascomycota;Sordariomycetes;Hypocreales;Bionectriaceae;Bionectria;Bionectria_setosa	Ascomycota	Sordariomycetes	Hypocreales	Bionectriaceae	Bionectria	Bionectria_setosa	Bionectriaceae	1CB1CCCB-36B9-11D5-9548-00D0592D548C	82088	9	Pathotroph-Saprotroph	Algal Parasite-Bryophyte Parasite-Fungal Parasite-Undefined Saprotroph	Probable	Microfungus	NULL	Associated with plant material, especially on wood and herbaceous debris, or with algae, bryophyte or other fungi, rarely pathogenic (Cannon & Kirk 2007)	Cannon PF, Kirk PM. 2007. Fungal Families of the World. CAB International, Cambridge (ISBN: 978-0851998275)
7a5d18ba164b4d4747a8b734e74750c8	PDU23_ITS	0	3200	P	Duende	Fungi	Ascomycota;Sordariomycetes;Hypocreales;Bionectriaceae;Bionectria;Bionectria_setosa	Ascomycota	Sordariomycetes	Hypocreales	Bionectriaceae	Bionectria	Bionectria_setosa	Bionectriaceae	1CB1CCCB-36B9-11D5-9548-00D0592D548C	82088	9	Pathotroph-Saprotroph	Algal Parasite-Bryophyte Parasite-Fungal Parasite-Undefined Saprotroph	Probable	Microfungus	NULL	Associated with plant material, especially on wood and herbaceous debris, or with algae, bryophyte or other fungi, rarely pathogenic (Cannon & Kirk 2007)	Cannon PF, Kirk PM. 2007. Fungal Families of the World. CAB International, Cambridge (ISBN: 978-0851998275)
7a5d18ba164b4d4747a8b734e74750c8	LS34_ITS	0	900	BST	Sonso	Fungi	Ascomycota;Sordariomycetes;Hypocreales;Bionectriaceae;Bionectria;Bionectria_setosa	Ascomycota	Sordariomycetes	Hypocreales	Bionectriaceae	Bionectria	Bionectria_setosa	Bionectriaceae	1CB1CCCB-36B9-11D5-9548-00D0592D548C	82088	9	Pathotroph-Saprotroph	Algal Parasite-Bryophyte Parasite-Fungal Parasite-Undefined Saprotroph	Probable	Microfungus	NULL	Associated with plant material, especially on wood and herbaceous debris, or with algae, bryophyte or other fungi, rarely pathogenic (Cannon & Kirk 2007)	Cannon PF, Kirk PM. 2007. Fungal Families of the World. CAB International, Cambridge (ISBN: 978-0851998275)
7a5d18ba164b4d4747a8b734e74750c8	Y12_ITS	0	1800	BA	Yotoco	Fungi	Ascomycota;Sordariomycetes;Hypocreales;Bionectriaceae;Bionectria;Bionectria_setosa	Ascomycota	Sordariomycetes	Hypocreales	Bionectriaceae	Bionectria	Bionectria_setosa	Bionectriaceae	1CB1CCCB-36B9-11D5-9548-00D0592D548C	82088	9	Pathotroph-Saprotroph	Algal Parasite-Bryophyte Parasite-Fungal Parasite-Undefined Saprotroph	Probable	Microfungus	NULL	Associated with plant material, especially on wood and herbaceous debris, or with algae, bryophyte or other fungi, rarely pathogenic (Cannon & Kirk 2007)	Cannon PF, Kirk PM. 2007. Fungal Families of the World. CAB International, Cambridge (ISBN: 978-0851998275)
7a5d18ba164b4d4747a8b734e74750c8	BD35_ITS	0	2400	BA	B_Duende	Fungi	Ascomycota;Sordariomycetes;Hypocreales;Bionectriaceae;Bionectria;Bionectria_setosa	Ascomycota	Sordariomycetes	Hypocreales	Bionectriaceae	Bionectria	Bionectria_setosa	Bionectriaceae	1CB1CCCB-36B9-11D5-9548-00D0592D548C	82088	9	Pathotroph-Saprotroph	Algal Parasite-Bryophyte Parasite-Fungal Parasite-Undefined Saprotroph	Probable	Microfungus	NULL	Associated with plant material, especially on wood and herbaceous debris, or with algae, bryophyte or other fungi, rarely pathogenic (Cannon & Kirk 2007)	Cannon PF, Kirk PM. 2007. Fungal Families of the World. CAB International, Cambridge (ISBN: 978-0851998275)
7a5d18ba164b4d4747a8b734e74750c8	BD13_ITS	0	2400	BA	B_Duende	Fungi	Ascomycota;Sordariomycetes;Hypocreales;Bionectriaceae;Bionectria;Bionectria_setosa	Ascomycota	Sordariomycetes	Hypocreales	Bionectriaceae	Bionectria	Bionectria_setosa	Bionectriaceae	1CB1CCCB-36B9-11D5-9548-00D0592D548C	82088	9	Pathotroph-Saprotroph	Algal Parasite-Bryophyte Parasite-Fungal Parasite-Undefined Saprotroph	Probable	Microfungus	NULL	Associated with plant material, especially on wood and herbaceous debris, or with algae, bryophyte or other fungi, rarely pathogenic (Cannon & Kirk 2007)	Cannon PF, Kirk PM. 2007. Fungal Families of the World. CAB International, Cambridge (ISBN: 978-0851998275)
7a5d18ba164b4d4747a8b734e74750c8	LS15_ITS	0	900	BST	Sonso	Fungi	Ascomycota;Sordariomycetes;Hypocreales;Bionectriaceae;Bionectria;Bionectria_setosa	Ascomycota	Sordariomycetes	Hypocreales	Bionectriaceae	Bionectria	Bionectria_setosa	Bionectriaceae	1CB1CCCB-36B9-11D5-9548-00D0592D548C	82088	9	Pathotroph-Saprotroph	Algal Parasite-Bryophyte Parasite-Fungal Parasite-Undefined Saprotroph	Probable	Microfungus	NULL	Associated with plant material, especially on wood and herbaceous debris, or with algae, bryophyte or other fungi, rarely pathogenic (Cannon & Kirk 2007)	Cannon PF, Kirk PM. 2007. Fungal Families of the World. CAB International, Cambridge (ISBN: 978-0851998275)
7a5d18ba164b4d4747a8b734e74750c8	BD32_ITS	0	2400	BA	B_Duende	Fungi	Ascomycota;Sordariomycetes;Hypocreales;Bionectriaceae;Bionectria;Bionectria_setosa	Ascomycota	Sordariomycetes	Hypocreales	Bionectriaceae	Bionectria	Bionectria_setosa	Bionectriaceae	1CB1CCCB-36B9-11D5-9548-00D0592D548C	82088	9	Pathotroph-Saprotroph	Algal Parasite-Bryophyte Parasite-Fungal Parasite-Undefined Saprotroph	Probable	Microfungus	NULL	Associated with plant material, especially on wood and herbaceous debris, or with algae, bryophyte or other fungi, rarely pathogenic (Cannon & Kirk 2007)	Cannon PF, Kirk PM. 2007. Fungal Families of the World. CAB International, Cambridge (ISBN: 978-0851998275)
7a5d18ba164b4d4747a8b734e74750c8	LS31_ITS	0	900	BST	Sonso	Fungi	Ascomycota;Sordariomycetes;Hypocreales;Bionectriaceae;Bionectria;Bionectria_setosa	Ascomycota	Sordariomycetes	Hypocreales	Bionectriaceae	Bionectria	Bionectria_setosa	Bionectriaceae	1CB1CCCB-36B9-11D5-9548-00D0592D548C	82088	9	Pathotroph-Saprotroph	Algal Parasite-Bryophyte Parasite-Fungal Parasite-Undefined Saprotroph	Probable	Microfungus	NULL	Associated with plant material, especially on wood and herbaceous debris, or with algae, bryophyte or other fungi, rarely pathogenic (Cannon & Kirk 2007)	Cannon PF, Kirk PM. 2007. Fungal Families of the World. CAB International, Cambridge (ISBN: 978-0851998275)
7a5d18ba164b4d4747a8b734e74750c8	LS13_ITS	0	900	BST	Sonso	Fungi	Ascomycota;Sordariomycetes;Hypocreales;Bionectriaceae;Bionectria;Bionectria_setosa	Ascomycota	Sordariomycetes	Hypocreales	Bionectriaceae	Bionectria	Bionectria_setosa	Bionectriaceae	1CB1CCCB-36B9-11D5-9548-00D0592D548C	82088	9	Pathotroph-Saprotroph	Algal Parasite-Bryophyte Parasite-Fungal Parasite-Undefined Saprotroph	Probable	Microfungus	NULL	Associated with plant material, especially on wood and herbaceous debris, or with algae, bryophyte or other fungi, rarely pathogenic (Cannon & Kirk 2007)	Cannon PF, Kirk PM. 2007. Fungal Families of the World. CAB International, Cambridge (ISBN: 978-0851998275)
7a5d18ba164b4d4747a8b734e74750c8	Y35_ITS	0	1800	BA	Yotoco	Fungi	Ascomycota;Sordariomycetes;Hypocreales;Bionectriaceae;Bionectria;Bionectria_setosa	Ascomycota	Sordariomycetes	Hypocreales	Bionectriaceae	Bionectria	Bionectria_setosa	Bionectriaceae	1CB1CCCB-36B9-11D5-9548-00D0592D548C	82088	9	Pathotroph-Saprotroph	Algal Parasite-Bryophyte Parasite-Fungal Parasite-Undefined Saprotroph	Probable	Microfungus	NULL	Associated with plant material, especially on wood and herbaceous debris, or with algae, bryophyte or other fungi, rarely pathogenic (Cannon & Kirk 2007)	Cannon PF, Kirk PM. 2007. Fungal Families of the World. CAB International, Cambridge (ISBN: 978-0851998275)
7a5d18ba164b4d4747a8b734e74750c8	BD24_ITS	0	2400	BA	B_Duende	Fungi	Ascomycota;Sordariomycetes;Hypocreales;Bionectriaceae;Bionectria;Bionectria_setosa	Ascomycota	Sordariomycetes	Hypocreales	Bionectriaceae	Bionectria	Bionectria_setosa	Bionectriaceae	1CB1CCCB-36B9-11D5-9548-00D0592D548C	82088	9	Pathotroph-Saprotroph	Algal Parasite-Bryophyte Parasite-Fungal Parasite-Undefined Saprotroph	Probable	Microfungus	NULL	Associated with plant material, especially on wood and herbaceous debris, or with algae, bryophyte or other fungi, rarely pathogenic (Cannon & Kirk 2007)	Cannon PF, Kirk PM. 2007. Fungal Families of the World. CAB International, Cambridge (ISBN: 978-0851998275)
7a5d18ba164b4d4747a8b734e74750c8	BD22_ITS	0	2400	BA	B_Duende	Fungi	Ascomycota;Sordariomycetes;Hypocreales;Bionectriaceae;Bionectria;Bionectria_setosa	Ascomycota	Sordariomycetes	Hypocreales	Bionectriaceae	Bionectria	Bionectria_setosa	Bionectriaceae	1CB1CCCB-36B9-11D5-9548-00D0592D548C	82088	9	Pathotroph-Saprotroph	Algal Parasite-Bryophyte Parasite-Fungal Parasite-Undefined Saprotroph	Probable	Microfungus	NULL	Associated with plant material, especially on wood and herbaceous debris, or with algae, bryophyte or other fungi, rarely pathogenic (Cannon & Kirk 2007)	Cannon PF, Kirk PM. 2007. Fungal Families of the World. CAB International, Cambridge (ISBN: 978-0851998275)
7a5d18ba164b4d4747a8b734e74750c8	BD21_ITS	0	2400	BA	B_Duende	Fungi	Ascomycota;Sordariomycetes;Hypocreales;Bionectriaceae;Bionectria;Bionectria_setosa	Ascomycota	Sordariomycetes	Hypocreales	Bionectriaceae	Bionectria	Bionectria_setosa	Bionectriaceae	1CB1CCCB-36B9-11D5-9548-00D0592D548C	82088	9	Pathotroph-Saprotroph	Algal Parasite-Bryophyte Parasite-Fungal Parasite-Undefined Saprotroph	Probable	Microfungus	NULL	Associated with plant material, especially on wood and herbaceous debris, or with algae, bryophyte or other fungi, rarely pathogenic (Cannon & Kirk 2007)	Cannon PF, Kirk PM. 2007. Fungal Families of the World. CAB International, Cambridge (ISBN: 978-0851998275)
7a5d18ba164b4d4747a8b734e74750c8	LS32_ITS	0	900	BST	Sonso	Fungi	Ascomycota;Sordariomycetes;Hypocreales;Bionectriaceae;Bionectria;Bionectria_setosa	Ascomycota	Sordariomycetes	Hypocreales	Bionectriaceae	Bionectria	Bionectria_setosa	Bionectriaceae	1CB1CCCB-36B9-11D5-9548-00D0592D548C	82088	9	Pathotroph-Saprotroph	Algal Parasite-Bryophyte Parasite-Fungal Parasite-Undefined Saprotroph	Probable	Microfungus	NULL	Associated with plant material, especially on wood and herbaceous debris, or with algae, bryophyte or other fungi, rarely pathogenic (Cannon & Kirk 2007)	Cannon PF, Kirk PM. 2007. Fungal Families of the World. CAB International, Cambridge (ISBN: 978-0851998275)
81c9d6b2d0c91c042f7261874a78cb8e	PDU23_ITS	0	3200	P	Duende	Fungi	Ascomycota;Sordariomycetes;Hypocreales;Bionectriaceae;Bionectria;Bionectria_setosa	Ascomycota	Sordariomycetes	Hypocreales	Bionectriaceae	Bionectria	Bionectria_setosa	Bionectriaceae	1CB1CCCB-36B9-11D5-9548-00D0592D548C	82088	9	Pathotroph-Saprotroph	Algal Parasite-Bryophyte Parasite-Fungal Parasite-Undefined Saprotroph	Probable	Microfungus	NULL	Associated with plant material, especially on wood and herbaceous debris, or with algae, bryophyte or other fungi, rarely pathogenic (Cannon & Kirk 2007)	Cannon PF, Kirk PM. 2007. Fungal Families of the World. CAB International, Cambridge (ISBN: 978-0851998275)
81c9d6b2d0c91c042f7261874a78cb8e	PDU14_ITS	0	3200	P	Duende	Fungi	Ascomycota;Sordariomycetes;Hypocreales;Bionectriaceae;Bionectria;Bionectria_setosa	Ascomycota	Sordariomycetes	Hypocreales	Bionectriaceae	Bionectria	Bionectria_setosa	Bionectriaceae	1CB1CCCB-36B9-11D5-9548-00D0592D548C	82088	9	Pathotroph-Saprotroph	Algal Parasite-Bryophyte Parasite-Fungal Parasite-Undefined Saprotroph	Probable	Microfungus	NULL	Associated with plant material, especially on wood and herbaceous debris, or with algae, bryophyte or other fungi, rarely pathogenic (Cannon & Kirk 2007)	Cannon PF, Kirk PM. 2007. Fungal Families of the World. CAB International, Cambridge (ISBN: 978-0851998275)
81c9d6b2d0c91c042f7261874a78cb8e	BD15_ITS	0	2400	BA	B_Duende	Fungi	Ascomycota;Sordariomycetes;Hypocreales;Bionectriaceae;Bionectria;Bionectria_setosa	Ascomycota	Sordariomycetes	Hypocreales	Bionectriaceae	Bionectria	Bionectria_setosa	Bionectriaceae	1CB1CCCB-36B9-11D5-9548-00D0592D548C	82088	9	Pathotroph-Saprotroph	Algal Parasite-Bryophyte Parasite-Fungal Parasite-Undefined Saprotroph	Probable	Microfungus	NULL	Associated with plant material, especially on wood and herbaceous debris, or with algae, bryophyte or other fungi, rarely pathogenic (Cannon & Kirk 2007)	Cannon PF, Kirk PM. 2007. Fungal Families of the World. CAB International, Cambridge (ISBN: 978-0851998275)
81c9d6b2d0c91c042f7261874a78cb8e	PDU11_ITS	0	3200	P	Duende	Fungi	Ascomycota;Sordariomycetes;Hypocreales;Bionectriaceae;Bionectria;Bionectria_setosa	Ascomycota	Sordariomycetes	Hypocreales	Bionectriaceae	Bionectria	Bionectria_setosa	Bionectriaceae	1CB1CCCB-36B9-11D5-9548-00D0592D548C	82088	9	Pathotroph-Saprotroph	Algal Parasite-Bryophyte Parasite-Fungal Parasite-Undefined Saprotroph	Probable	Microfungus	NULL	Associated with plant material, especially on wood and herbaceous debris, or with algae, bryophyte or other fungi, rarely pathogenic (Cannon & Kirk 2007)	Cannon PF, Kirk PM. 2007. Fungal Families of the World. CAB International, Cambridge (ISBN: 978-0851998275)
81c9d6b2d0c91c042f7261874a78cb8e	LS23_ITS	0	900	BST	Sonso	Fungi	Ascomycota;Sordariomycetes;Hypocreales;Bionectriaceae;Bionectria;Bionectria_setosa	Ascomycota	Sordariomycetes	Hypocreales	Bionectriaceae	Bionectria	Bionectria_setosa	Bionectriaceae	1CB1CCCB-36B9-11D5-9548-00D0592D548C	82088	9	Pathotroph-Saprotroph	Algal Parasite-Bryophyte Parasite-Fungal Parasite-Undefined Saprotroph	Probable	Microfungus	NULL	Associated with plant material, especially on wood and herbaceous debris, or with algae, bryophyte or other fungi, rarely pathogenic (Cannon & Kirk 2007)	Cannon PF, Kirk PM. 2007. Fungal Families of the World. CAB International, Cambridge (ISBN: 978-0851998275)
81c9d6b2d0c91c042f7261874a78cb8e	PDU24_ITS	0	3200	P	Duende	Fungi	Ascomycota;Sordariomycetes;Hypocreales;Bionectriaceae;Bionectria;Bionectria_setosa	Ascomycota	Sordariomycetes	Hypocreales	Bionectriaceae	Bionectria	Bionectria_setosa	Bionectriaceae	1CB1CCCB-36B9-11D5-9548-00D0592D548C	82088	9	Pathotroph-Saprotroph	Algal Parasite-Bryophyte Parasite-Fungal Parasite-Undefined Saprotroph	Probable	Microfungus	NULL	Associated with plant material, especially on wood and herbaceous debris, or with algae, bryophyte or other fungi, rarely pathogenic (Cannon & Kirk 2007)	Cannon PF, Kirk PM. 2007. Fungal Families of the World. CAB International, Cambridge (ISBN: 978-0851998275)
81c9d6b2d0c91c042f7261874a78cb8e	BD13_ITS	0	2400	BA	B_Duende	Fungi	Ascomycota;Sordariomycetes;Hypocreales;Bionectriaceae;Bionectria;Bionectria_setosa	Ascomycota	Sordariomycetes	Hypocreales	Bionectriaceae	Bionectria	Bionectria_setosa	Bionectriaceae	1CB1CCCB-36B9-11D5-9548-00D0592D548C	82088	9	Pathotroph-Saprotroph	Algal Parasite-Bryophyte Parasite-Fungal Parasite-Undefined Saprotroph	Probable	Microfungus	NULL	Associated with plant material, especially on wood and herbaceous debris, or with algae, bryophyte or other fungi, rarely pathogenic (Cannon & Kirk 2007)	Cannon PF, Kirk PM. 2007. Fungal Families of the World. CAB International, Cambridge (ISBN: 978-0851998275)
81c9d6b2d0c91c042f7261874a78cb8e	LS34_ITS	0	900	BST	Sonso	Fungi	Ascomycota;Sordariomycetes;Hypocreales;Bionectriaceae;Bionectria;Bionectria_setosa	Ascomycota	Sordariomycetes	Hypocreales	Bionectriaceae	Bionectria	Bionectria_setosa	Bionectriaceae	1CB1CCCB-36B9-11D5-9548-00D0592D548C	82088	9	Pathotroph-Saprotroph	Algal Parasite-Bryophyte Parasite-Fungal Parasite-Undefined Saprotroph	Probable	Microfungus	NULL	Associated with plant material, especially on wood and herbaceous debris, or with algae, bryophyte or other fungi, rarely pathogenic (Cannon & Kirk 2007)	Cannon PF, Kirk PM. 2007. Fungal Families of the World. CAB International, Cambridge (ISBN: 978-0851998275)
81c9d6b2d0c91c042f7261874a78cb8e	LS15_ITS	0	900	BST	Sonso	Fungi	Ascomycota;Sordariomycetes;Hypocreales;Bionectriaceae;Bionectria;Bionectria_setosa	Ascomycota	Sordariomycetes	Hypocreales	Bionectriaceae	Bionectria	Bionectria_setosa	Bionectriaceae	1CB1CCCB-36B9-11D5-9548-00D0592D548C	82088	9	Pathotroph-Saprotroph	Algal Parasite-Bryophyte Parasite-Fungal Parasite-Undefined Saprotroph	Probable	Microfungus	NULL	Associated with plant material, especially on wood and herbaceous debris, or with algae, bryophyte or other fungi, rarely pathogenic (Cannon & Kirk 2007)	Cannon PF, Kirk PM. 2007. Fungal Families of the World. CAB International, Cambridge (ISBN: 978-0851998275)
81c9d6b2d0c91c042f7261874a78cb8e	LS21_ITS	0	900	BST	Sonso	Fungi	Ascomycota;Sordariomycetes;Hypocreales;Bionectriaceae;Bionectria;Bionectria_setosa	Ascomycota	Sordariomycetes	Hypocreales	Bionectriaceae	Bionectria	Bionectria_setosa	Bionectriaceae	1CB1CCCB-36B9-11D5-9548-00D0592D548C	82088	9	Pathotroph-Saprotroph	Algal Parasite-Bryophyte Parasite-Fungal Parasite-Undefined Saprotroph	Probable	Microfungus	NULL	Associated with plant material, especially on wood and herbaceous debris, or with algae, bryophyte or other fungi, rarely pathogenic (Cannon & Kirk 2007)	Cannon PF, Kirk PM. 2007. Fungal Families of the World. CAB International, Cambridge (ISBN: 978-0851998275)
81c9d6b2d0c91c042f7261874a78cb8e	BD31_ITS	0	2400	BA	B_Duende	Fungi	Ascomycota;Sordariomycetes;Hypocreales;Bionectriaceae;Bionectria;Bionectria_setosa	Ascomycota	Sordariomycetes	Hypocreales	Bionectriaceae	Bionectria	Bionectria_setosa	Bionectriaceae	1CB1CCCB-36B9-11D5-9548-00D0592D548C	82088	9	Pathotroph-Saprotroph	Algal Parasite-Bryophyte Parasite-Fungal Parasite-Undefined Saprotroph	Probable	Microfungus	NULL	Associated with plant material, especially on wood and herbaceous debris, or with algae, bryophyte or other fungi, rarely pathogenic (Cannon & Kirk 2007)	Cannon PF, Kirk PM. 2007. Fungal Families of the World. CAB International, Cambridge (ISBN: 978-0851998275)
81c9d6b2d0c91c042f7261874a78cb8e	Y24_ITS	0	1800	BA	Yotoco	Fungi	Ascomycota;Sordariomycetes;Hypocreales;Bionectriaceae;Bionectria;Bionectria_setosa	Ascomycota	Sordariomycetes	Hypocreales	Bionectriaceae	Bionectria	Bionectria_setosa	Bionectriaceae	1CB1CCCB-36B9-11D5-9548-00D0592D548C	82088	9	Pathotroph-Saprotroph	Algal Parasite-Bryophyte Parasite-Fungal Parasite-Undefined Saprotroph	Probable	Microfungus	NULL	Associated with plant material, especially on wood and herbaceous debris, or with algae, bryophyte or other fungi, rarely pathogenic (Cannon & Kirk 2007)	Cannon PF, Kirk PM. 2007. Fungal Families of the World. CAB International, Cambridge (ISBN: 978-0851998275)
81c9d6b2d0c91c042f7261874a78cb8e	BD11_ITS	0	2400	BA	B_Duende	Fungi	Ascomycota;Sordariomycetes;Hypocreales;Bionectriaceae;Bionectria;Bionectria_setosa	Ascomycota	Sordariomycetes	Hypocreales	Bionectriaceae	Bionectria	Bionectria_setosa	Bionectriaceae	1CB1CCCB-36B9-11D5-9548-00D0592D548C	82088	9	Pathotroph-Saprotroph	Algal Parasite-Bryophyte Parasite-Fungal Parasite-Undefined Saprotroph	Probable	Microfungus	NULL	Associated with plant material, especially on wood and herbaceous debris, or with algae, bryophyte or other fungi, rarely pathogenic (Cannon & Kirk 2007)	Cannon PF, Kirk PM. 2007. Fungal Families of the World. CAB International, Cambridge (ISBN: 978-0851998275)
81c9d6b2d0c91c042f7261874a78cb8e	BD32_ITS	0	2400	BA	B_Duende	Fungi	Ascomycota;Sordariomycetes;Hypocreales;Bionectriaceae;Bionectria;Bionectria_setosa	Ascomycota	Sordariomycetes	Hypocreales	Bionectriaceae	Bionectria	Bionectria_setosa	Bionectriaceae	1CB1CCCB-36B9-11D5-9548-00D0592D548C	82088	9	Pathotroph-Saprotroph	Algal Parasite-Bryophyte Parasite-Fungal Parasite-Undefined Saprotroph	Probable	Microfungus	NULL	Associated with plant material, especially on wood and herbaceous debris, or with algae, bryophyte or other fungi, rarely pathogenic (Cannon & Kirk 2007)	Cannon PF, Kirk PM. 2007. Fungal Families of the World. CAB International, Cambridge (ISBN: 978-0851998275)
81c9d6b2d0c91c042f7261874a78cb8e	Y11_ITS	0	1800	BA	Yotoco	Fungi	Ascomycota;Sordariomycetes;Hypocreales;Bionectriaceae;Bionectria;Bionectria_setosa	Ascomycota	Sordariomycetes	Hypocreales	Bionectriaceae	Bionectria	Bionectria_setosa	Bionectriaceae	1CB1CCCB-36B9-11D5-9548-00D0592D548C	82088	9	Pathotroph-Saprotroph	Algal Parasite-Bryophyte Parasite-Fungal Parasite-Undefined Saprotroph	Probable	Microfungus	NULL	Associated with plant material, especially on wood and herbaceous debris, or with algae, bryophyte or other fungi, rarely pathogenic (Cannon & Kirk 2007)	Cannon PF, Kirk PM. 2007. Fungal Families of the World. CAB International, Cambridge (ISBN: 978-0851998275)
81c9d6b2d0c91c042f7261874a78cb8e	Y35_ITS	0	1800	BA	Yotoco	Fungi	Ascomycota;Sordariomycetes;Hypocreales;Bionectriaceae;Bionectria;Bionectria_setosa	Ascomycota	Sordariomycetes	Hypocreales	Bionectriaceae	Bionectria	Bionectria_setosa	Bionectriaceae	1CB1CCCB-36B9-11D5-9548-00D0592D548C	82088	9	Pathotroph-Saprotroph	Algal Parasite-Bryophyte Parasite-Fungal Parasite-Undefined Saprotroph	Probable	Microfungus	NULL	Associated with plant material, especially on wood and herbaceous debris, or with algae, bryophyte or other fungi, rarely pathogenic (Cannon & Kirk 2007)	Cannon PF, Kirk PM. 2007. Fungal Families of the World. CAB International, Cambridge (ISBN: 978-0851998275)
81c9d6b2d0c91c042f7261874a78cb8e	BD21_ITS	0	2400	BA	B_Duende	Fungi	Ascomycota;Sordariomycetes;Hypocreales;Bionectriaceae;Bionectria;Bionectria_setosa	Ascomycota	Sordariomycetes	Hypocreales	Bionectriaceae	Bionectria	Bionectria_setosa	Bionectriaceae	1CB1CCCB-36B9-11D5-9548-00D0592D548C	82088	9	Pathotroph-Saprotroph	Algal Parasite-Bryophyte Parasite-Fungal Parasite-Undefined Saprotroph	Probable	Microfungus	NULL	Associated with plant material, especially on wood and herbaceous debris, or with algae, bryophyte or other fungi, rarely pathogenic (Cannon & Kirk 2007)	Cannon PF, Kirk PM. 2007. Fungal Families of the World. CAB International, Cambridge (ISBN: 978-0851998275)
81c9d6b2d0c91c042f7261874a78cb8e	BD22_ITS	0	2400	BA	B_Duende	Fungi	Ascomycota;Sordariomycetes;Hypocreales;Bionectriaceae;Bionectria;Bionectria_setosa	Ascomycota	Sordariomycetes	Hypocreales	Bionectriaceae	Bionectria	Bionectria_setosa	Bionectriaceae	1CB1CCCB-36B9-11D5-9548-00D0592D548C	82088	9	Pathotroph-Saprotroph	Algal Parasite-Bryophyte Parasite-Fungal Parasite-Undefined Saprotroph	Probable	Microfungus	NULL	Associated with plant material, especially on wood and herbaceous debris, or with algae, bryophyte or other fungi, rarely pathogenic (Cannon & Kirk 2007)	Cannon PF, Kirk PM. 2007. Fungal Families of the World. CAB International, Cambridge (ISBN: 978-0851998275)
81c9d6b2d0c91c042f7261874a78cb8e	Y15_ITS	0	1800	BA	Yotoco	Fungi	Ascomycota;Sordariomycetes;Hypocreales;Bionectriaceae;Bionectria;Bionectria_setosa	Ascomycota	Sordariomycetes	Hypocreales	Bionectriaceae	Bionectria	Bionectria_setosa	Bionectriaceae	1CB1CCCB-36B9-11D5-9548-00D0592D548C	82088	9	Pathotroph-Saprotroph	Algal Parasite-Bryophyte Parasite-Fungal Parasite-Undefined Saprotroph	Probable	Microfungus	NULL	Associated with plant material, especially on wood and herbaceous debris, or with algae, bryophyte or other fungi, rarely pathogenic (Cannon & Kirk 2007)	Cannon PF, Kirk PM. 2007. Fungal Families of the World. CAB International, Cambridge (ISBN: 978-0851998275)
81c9d6b2d0c91c042f7261874a78cb8e	BD35_ITS	0	2400	BA	B_Duende	Fungi	Ascomycota;Sordariomycetes;Hypocreales;Bionectriaceae;Bionectria;Bionectria_setosa	Ascomycota	Sordariomycetes	Hypocreales	Bionectriaceae	Bionectria	Bionectria_setosa	Bionectriaceae	1CB1CCCB-36B9-11D5-9548-00D0592D548C	82088	9	Pathotroph-Saprotroph	Algal Parasite-Bryophyte Parasite-Fungal Parasite-Undefined Saprotroph	Probable	Microfungus	NULL	Associated with plant material, especially on wood and herbaceous debris, or with algae, bryophyte or other fungi, rarely pathogenic (Cannon & Kirk 2007)	Cannon PF, Kirk PM. 2007. Fungal Families of the World. CAB International, Cambridge (ISBN: 978-0851998275)
81c9d6b2d0c91c042f7261874a78cb8e	Y23_ITS	0	1800	BA	Yotoco	Fungi	Ascomycota;Sordariomycetes;Hypocreales;Bionectriaceae;Bionectria;Bionectria_setosa	Ascomycota	Sordariomycetes	Hypocreales	Bionectriaceae	Bionectria	Bionectria_setosa	Bionectriaceae	1CB1CCCB-36B9-11D5-9548-00D0592D548C	82088	9	Pathotroph-Saprotroph	Algal Parasite-Bryophyte Parasite-Fungal Parasite-Undefined Saprotroph	Probable	Microfungus	NULL	Associated with plant material, especially on wood and herbaceous debris, or with algae, bryophyte or other fungi, rarely pathogenic (Cannon & Kirk 2007)	Cannon PF, Kirk PM. 2007. Fungal Families of the World. CAB International, Cambridge (ISBN: 978-0851998275)
81c9d6b2d0c91c042f7261874a78cb8e	BD24_ITS	0	2400	BA	B_Duende	Fungi	Ascomycota;Sordariomycetes;Hypocreales;Bionectriaceae;Bionectria;Bionectria_setosa	Ascomycota	Sordariomycetes	Hypocreales	Bionectriaceae	Bionectria	Bionectria_setosa	Bionectriaceae	1CB1CCCB-36B9-11D5-9548-00D0592D548C	82088	9	Pathotroph-Saprotroph	Algal Parasite-Bryophyte Parasite-Fungal Parasite-Undefined Saprotroph	Probable	Microfungus	NULL	Associated with plant material, especially on wood and herbaceous debris, or with algae, bryophyte or other fungi, rarely pathogenic (Cannon & Kirk 2007)	Cannon PF, Kirk PM. 2007. Fungal Families of the World. CAB International, Cambridge (ISBN: 978-0851998275)
81c9d6b2d0c91c042f7261874a78cb8e	LS32_ITS	0	900	BST	Sonso	Fungi	Ascomycota;Sordariomycetes;Hypocreales;Bionectriaceae;Bionectria;Bionectria_setosa	Ascomycota	Sordariomycetes	Hypocreales	Bionectriaceae	Bionectria	Bionectria_setosa	Bionectriaceae	1CB1CCCB-36B9-11D5-9548-00D0592D548C	82088	9	Pathotroph-Saprotroph	Algal Parasite-Bryophyte Parasite-Fungal Parasite-Undefined Saprotroph	Probable	Microfungus	NULL	Associated with plant material, especially on wood and herbaceous debris, or with algae, bryophyte or other fungi, rarely pathogenic (Cannon & Kirk 2007)	Cannon PF, Kirk PM. 2007. Fungal Families of the World. CAB International, Cambridge (ISBN: 978-0851998275)
81c9d6b2d0c91c042f7261874a78cb8e	LS31_ITS	0	900	BST	Sonso	Fungi	Ascomycota;Sordariomycetes;Hypocreales;Bionectriaceae;Bionectria;Bionectria_setosa	Ascomycota	Sordariomycetes	Hypocreales	Bionectriaceae	Bionectria	Bionectria_setosa	Bionectriaceae	1CB1CCCB-36B9-11D5-9548-00D0592D548C	82088	9	Pathotroph-Saprotroph	Algal Parasite-Bryophyte Parasite-Fungal Parasite-Undefined Saprotroph	Probable	Microfungus	NULL	Associated with plant material, especially on wood and herbaceous debris, or with algae, bryophyte or other fungi, rarely pathogenic (Cannon & Kirk 2007)	Cannon PF, Kirk PM. 2007. Fungal Families of the World. CAB International, Cambridge (ISBN: 978-0851998275)
81c9d6b2d0c91c042f7261874a78cb8e	LS11_ITS	0	900	BST	Sonso	Fungi	Ascomycota;Sordariomycetes;Hypocreales;Bionectriaceae;Bionectria;Bionectria_setosa	Ascomycota	Sordariomycetes	Hypocreales	Bionectriaceae	Bionectria	Bionectria_setosa	Bionectriaceae	1CB1CCCB-36B9-11D5-9548-00D0592D548C	82088	9	Pathotroph-Saprotroph	Algal Parasite-Bryophyte Parasite-Fungal Parasite-Undefined Saprotroph	Probable	Microfungus	NULL	Associated with plant material, especially on wood and herbaceous debris, or with algae, bryophyte or other fungi, rarely pathogenic (Cannon & Kirk 2007)	Cannon PF, Kirk PM. 2007. Fungal Families of the World. CAB International, Cambridge (ISBN: 978-0851998275)
81c9d6b2d0c91c042f7261874a78cb8e	LS13_ITS	0	900	BST	Sonso	Fungi	Ascomycota;Sordariomycetes;Hypocreales;Bionectriaceae;Bionectria;Bionectria_setosa	Ascomycota	Sordariomycetes	Hypocreales	Bionectriaceae	Bionectria	Bionectria_setosa	Bionectriaceae	1CB1CCCB-36B9-11D5-9548-00D0592D548C	82088	9	Pathotroph-Saprotroph	Algal Parasite-Bryophyte Parasite-Fungal Parasite-Undefined Saprotroph	Probable	Microfungus	NULL	Associated with plant material, especially on wood and herbaceous debris, or with algae, bryophyte or other fungi, rarely pathogenic (Cannon & Kirk 2007)	Cannon PF, Kirk PM. 2007. Fungal Families of the World. CAB International, Cambridge (ISBN: 978-0851998275)
81c9d6b2d0c91c042f7261874a78cb8e	PDU12_ITS	0	3200	P	Duende	Fungi	Ascomycota;Sordariomycetes;Hypocreales;Bionectriaceae;Bionectria;Bionectria_setosa	Ascomycota	Sordariomycetes	Hypocreales	Bionectriaceae	Bionectria	Bionectria_setosa	Bionectriaceae	1CB1CCCB-36B9-11D5-9548-00D0592D548C	82088	9	Pathotroph-Saprotroph	Algal Parasite-Bryophyte Parasite-Fungal Parasite-Undefined Saprotroph	Probable	Microfungus	NULL	Associated with plant material, especially on wood and herbaceous debris, or with algae, bryophyte or other fungi, rarely pathogenic (Cannon & Kirk 2007)	Cannon PF, Kirk PM. 2007. Fungal Families of the World. CAB International, Cambridge (ISBN: 978-0851998275)
81c9d6b2d0c91c042f7261874a78cb8e	Y21_ITS	0	1800	BA	Yotoco	Fungi	Ascomycota;Sordariomycetes;Hypocreales;Bionectriaceae;Bionectria;Bionectria_setosa	Ascomycota	Sordariomycetes	Hypocreales	Bionectriaceae	Bionectria	Bionectria_setosa	Bionectriaceae	1CB1CCCB-36B9-11D5-9548-00D0592D548C	82088	9	Pathotroph-Saprotroph	Algal Parasite-Bryophyte Parasite-Fungal Parasite-Undefined Saprotroph	Probable	Microfungus	NULL	Associated with plant material, especially on wood and herbaceous debris, or with algae, bryophyte or other fungi, rarely pathogenic (Cannon & Kirk 2007)	Cannon PF, Kirk PM. 2007. Fungal Families of the World. CAB International, Cambridge (ISBN: 978-0851998275)
81c9d6b2d0c91c042f7261874a78cb8e	Y12_ITS	0	1800	BA	Yotoco	Fungi	Ascomycota;Sordariomycetes;Hypocreales;Bionectriaceae;Bionectria;Bionectria_setosa	Ascomycota	Sordariomycetes	Hypocreales	Bionectriaceae	Bionectria	Bionectria_setosa	Bionectriaceae	1CB1CCCB-36B9-11D5-9548-00D0592D548C	82088	9	Pathotroph-Saprotroph	Algal Parasite-Bryophyte Parasite-Fungal Parasite-Undefined Saprotroph	Probable	Microfungus	NULL	Associated with plant material, especially on wood and herbaceous debris, or with algae, bryophyte or other fungi, rarely pathogenic (Cannon & Kirk 2007)	Cannon PF, Kirk PM. 2007. Fungal Families of the World. CAB International, Cambridge (ISBN: 978-0851998275)
81c9d6b2d0c91c042f7261874a78cb8e	Y32_ITS	0	1800	BA	Yotoco	Fungi	Ascomycota;Sordariomycetes;Hypocreales;Bionectriaceae;Bionectria;Bionectria_setosa	Ascomycota	Sordariomycetes	Hypocreales	Bionectriaceae	Bionectria	Bionectria_setosa	Bionectriaceae	1CB1CCCB-36B9-11D5-9548-00D0592D548C	82088	9	Pathotroph-Saprotroph	Algal Parasite-Bryophyte Parasite-Fungal Parasite-Undefined Saprotroph	Probable	Microfungus	NULL	Associated with plant material, especially on wood and herbaceous debris, or with algae, bryophyte or other fungi, rarely pathogenic (Cannon & Kirk 2007)	Cannon PF, Kirk PM. 2007. Fungal Families of the World. CAB International, Cambridge (ISBN: 978-0851998275)
81c9d6b2d0c91c042f7261874a78cb8e	PDU25_ITS	0	3200	P	Duende	Fungi	Ascomycota;Sordariomycetes;Hypocreales;Bionectriaceae;Bionectria;Bionectria_setosa	Ascomycota	Sordariomycetes	Hypocreales	Bionectriaceae	Bionectria	Bionectria_setosa	Bionectriaceae	1CB1CCCB-36B9-11D5-9548-00D0592D548C	82088	9	Pathotroph-Saprotroph	Algal Parasite-Bryophyte Parasite-Fungal Parasite-Undefined Saprotroph	Probable	Microfungus	NULL	Associated with plant material, especially on wood and herbaceous debris, or with algae, bryophyte or other fungi, rarely pathogenic (Cannon & Kirk 2007)	Cannon PF, Kirk PM. 2007. Fungal Families of the World. CAB International, Cambridge (ISBN: 978-0851998275)
81c9d6b2d0c91c042f7261874a78cb8e	PDU13_ITS	0	3200	P	Duende	Fungi	Ascomycota;Sordariomycetes;Hypocreales;Bionectriaceae;Bionectria;Bionectria_setosa	Ascomycota	Sordariomycetes	Hypocreales	Bionectriaceae	Bionectria	Bionectria_setosa	Bionectriaceae	1CB1CCCB-36B9-11D5-9548-00D0592D548C	82088	9	Pathotroph-Saprotroph	Algal Parasite-Bryophyte Parasite-Fungal Parasite-Undefined Saprotroph	Probable	Microfungus	NULL	Associated with plant material, especially on wood and herbaceous debris, or with algae, bryophyte or other fungi, rarely pathogenic (Cannon & Kirk 2007)	Cannon PF, Kirk PM. 2007. Fungal Families of the World. CAB International, Cambridge (ISBN: 978-0851998275)
81c9d6b2d0c91c042f7261874a78cb8e	Y34_ITS	0	1800	BA	Yotoco	Fungi	Ascomycota;Sordariomycetes;Hypocreales;Bionectriaceae;Bionectria;Bionectria_setosa	Ascomycota	Sordariomycetes	Hypocreales	Bionectriaceae	Bionectria	Bionectria_setosa	Bionectriaceae	1CB1CCCB-36B9-11D5-9548-00D0592D548C	82088	9	Pathotroph-Saprotroph	Algal Parasite-Bryophyte Parasite-Fungal Parasite-Undefined Saprotroph	Probable	Microfungus	NULL	Associated with plant material, especially on wood and herbaceous debris, or with algae, bryophyte or other fungi, rarely pathogenic (Cannon & Kirk 2007)	Cannon PF, Kirk PM. 2007. Fungal Families of the World. CAB International, Cambridge (ISBN: 978-0851998275)
8e1e3411a11c6dffe51731786342da0d	Y34_ITS	0	1800	BA	Yotoco	Fungi	Ascomycota;Sordariomycetes;Hypocreales;Bionectriaceae;Clonostachys;Unidentified	Ascomycota	Sordariomycetes	Hypocreales	Bionectriaceae	Clonostachys	Unidentified	Bionectriaceae	1CB1CCCB-36B9-11D5-9548-00D0592D548C	82088	9	Pathotroph-Saprotroph	Algal Parasite-Bryophyte Parasite-Fungal Parasite-Undefined Saprotroph	Probable	Microfungus	NULL	Associated with plant material, especially on wood and herbaceous debris, or with algae, bryophyte or other fungi, rarely pathogenic (Cannon & Kirk 2007)	Cannon PF, Kirk PM. 2007. Fungal Families of the World. CAB International, Cambridge (ISBN: 978-0851998275)
8e1e3411a11c6dffe51731786342da0d	Y11_ITS	0	1800	BA	Yotoco	Fungi	Ascomycota;Sordariomycetes;Hypocreales;Bionectriaceae;Clonostachys;Unidentified	Ascomycota	Sordariomycetes	Hypocreales	Bionectriaceae	Clonostachys	Unidentified	Bionectriaceae	1CB1CCCB-36B9-11D5-9548-00D0592D548C	82088	9	Pathotroph-Saprotroph	Algal Parasite-Bryophyte Parasite-Fungal Parasite-Undefined Saprotroph	Probable	Microfungus	NULL	Associated with plant material, especially on wood and herbaceous debris, or with algae, bryophyte or other fungi, rarely pathogenic (Cannon & Kirk 2007)	Cannon PF, Kirk PM. 2007. Fungal Families of the World. CAB International, Cambridge (ISBN: 978-0851998275)
8e1e3411a11c6dffe51731786342da0d	Y24_ITS	0	1800	BA	Yotoco	Fungi	Ascomycota;Sordariomycetes;Hypocreales;Bionectriaceae;Clonostachys;Unidentified	Ascomycota	Sordariomycetes	Hypocreales	Bionectriaceae	Clonostachys	Unidentified	Bionectriaceae	1CB1CCCB-36B9-11D5-9548-00D0592D548C	82088	9	Pathotroph-Saprotroph	Algal Parasite-Bryophyte Parasite-Fungal Parasite-Undefined Saprotroph	Probable	Microfungus	NULL	Associated with plant material, especially on wood and herbaceous debris, or with algae, bryophyte or other fungi, rarely pathogenic (Cannon & Kirk 2007)	Cannon PF, Kirk PM. 2007. Fungal Families of the World. CAB International, Cambridge (ISBN: 978-0851998275)
8e1e3411a11c6dffe51731786342da0d	LS34_ITS	0	900	BST	Sonso	Fungi	Ascomycota;Sordariomycetes;Hypocreales;Bionectriaceae;Clonostachys;Unidentified	Ascomycota	Sordariomycetes	Hypocreales	Bionectriaceae	Clonostachys	Unidentified	Bionectriaceae	1CB1CCCB-36B9-11D5-9548-00D0592D548C	82088	9	Pathotroph-Saprotroph	Algal Parasite-Bryophyte Parasite-Fungal Parasite-Undefined Saprotroph	Probable	Microfungus	NULL	Associated with plant material, especially on wood and herbaceous debris, or with algae, bryophyte or other fungi, rarely pathogenic (Cannon & Kirk 2007)	Cannon PF, Kirk PM. 2007. Fungal Families of the World. CAB International, Cambridge (ISBN: 978-0851998275)
8e1e3411a11c6dffe51731786342da0d	PDU14_ITS	0	3200	P	Duende	Fungi	Ascomycota;Sordariomycetes;Hypocreales;Bionectriaceae;Clonostachys;Unidentified	Ascomycota	Sordariomycetes	Hypocreales	Bionectriaceae	Clonostachys	Unidentified	Bionectriaceae	1CB1CCCB-36B9-11D5-9548-00D0592D548C	82088	9	Pathotroph-Saprotroph	Algal Parasite-Bryophyte Parasite-Fungal Parasite-Undefined Saprotroph	Probable	Microfungus	NULL	Associated with plant material, especially on wood and herbaceous debris, or with algae, bryophyte or other fungi, rarely pathogenic (Cannon & Kirk 2007)	Cannon PF, Kirk PM. 2007. Fungal Families of the World. CAB International, Cambridge (ISBN: 978-0851998275)
8e1e3411a11c6dffe51731786342da0d	BD13_ITS	0	2400	BA	B_Duende	Fungi	Ascomycota;Sordariomycetes;Hypocreales;Bionectriaceae;Clonostachys;Unidentified	Ascomycota	Sordariomycetes	Hypocreales	Bionectriaceae	Clonostachys	Unidentified	Bionectriaceae	1CB1CCCB-36B9-11D5-9548-00D0592D548C	82088	9	Pathotroph-Saprotroph	Algal Parasite-Bryophyte Parasite-Fungal Parasite-Undefined Saprotroph	Probable	Microfungus	NULL	Associated with plant material, especially on wood and herbaceous debris, or with algae, bryophyte or other fungi, rarely pathogenic (Cannon & Kirk 2007)	Cannon PF, Kirk PM. 2007. Fungal Families of the World. CAB International, Cambridge (ISBN: 978-0851998275)
8e1e3411a11c6dffe51731786342da0d	LS32_ITS	0	900	BST	Sonso	Fungi	Ascomycota;Sordariomycetes;Hypocreales;Bionectriaceae;Clonostachys;Unidentified	Ascomycota	Sordariomycetes	Hypocreales	Bionectriaceae	Clonostachys	Unidentified	Bionectriaceae	1CB1CCCB-36B9-11D5-9548-00D0592D548C	82088	9	Pathotroph-Saprotroph	Algal Parasite-Bryophyte Parasite-Fungal Parasite-Undefined Saprotroph	Probable	Microfungus	NULL	Associated with plant material, especially on wood and herbaceous debris, or with algae, bryophyte or other fungi, rarely pathogenic (Cannon & Kirk 2007)	Cannon PF, Kirk PM. 2007. Fungal Families of the World. CAB International, Cambridge (ISBN: 978-0851998275)
8e1e3411a11c6dffe51731786342da0d	PDU11_ITS	0	3200	P	Duende	Fungi	Ascomycota;Sordariomycetes;Hypocreales;Bionectriaceae;Clonostachys;Unidentified	Ascomycota	Sordariomycetes	Hypocreales	Bionectriaceae	Clonostachys	Unidentified	Bionectriaceae	1CB1CCCB-36B9-11D5-9548-00D0592D548C	82088	9	Pathotroph-Saprotroph	Algal Parasite-Bryophyte Parasite-Fungal Parasite-Undefined Saprotroph	Probable	Microfungus	NULL	Associated with plant material, especially on wood and herbaceous debris, or with algae, bryophyte or other fungi, rarely pathogenic (Cannon & Kirk 2007)	Cannon PF, Kirk PM. 2007. Fungal Families of the World. CAB International, Cambridge (ISBN: 978-0851998275)
8e1e3411a11c6dffe51731786342da0d	PDU23_ITS	0	3200	P	Duende	Fungi	Ascomycota;Sordariomycetes;Hypocreales;Bionectriaceae;Clonostachys;Unidentified	Ascomycota	Sordariomycetes	Hypocreales	Bionectriaceae	Clonostachys	Unidentified	Bionectriaceae	1CB1CCCB-36B9-11D5-9548-00D0592D548C	82088	9	Pathotroph-Saprotroph	Algal Parasite-Bryophyte Parasite-Fungal Parasite-Undefined Saprotroph	Probable	Microfungus	NULL	Associated with plant material, especially on wood and herbaceous debris, or with algae, bryophyte or other fungi, rarely pathogenic (Cannon & Kirk 2007)	Cannon PF, Kirk PM. 2007. Fungal Families of the World. CAB International, Cambridge (ISBN: 978-0851998275)
8e1e3411a11c6dffe51731786342da0d	Y21_ITS	0	1800	BA	Yotoco	Fungi	Ascomycota;Sordariomycetes;Hypocreales;Bionectriaceae;Clonostachys;Unidentified	Ascomycota	Sordariomycetes	Hypocreales	Bionectriaceae	Clonostachys	Unidentified	Bionectriaceae	1CB1CCCB-36B9-11D5-9548-00D0592D548C	82088	9	Pathotroph-Saprotroph	Algal Parasite-Bryophyte Parasite-Fungal Parasite-Undefined Saprotroph	Probable	Microfungus	NULL	Associated with plant material, especially on wood and herbaceous debris, or with algae, bryophyte or other fungi, rarely pathogenic (Cannon & Kirk 2007)	Cannon PF, Kirk PM. 2007. Fungal Families of the World. CAB International, Cambridge (ISBN: 978-0851998275)
8e1e3411a11c6dffe51731786342da0d	LS31_ITS	0	900	BST	Sonso	Fungi	Ascomycota;Sordariomycetes;Hypocreales;Bionectriaceae;Clonostachys;Unidentified	Ascomycota	Sordariomycetes	Hypocreales	Bionectriaceae	Clonostachys	Unidentified	Bionectriaceae	1CB1CCCB-36B9-11D5-9548-00D0592D548C	82088	9	Pathotroph-Saprotroph	Algal Parasite-Bryophyte Parasite-Fungal Parasite-Undefined Saprotroph	Probable	Microfungus	NULL	Associated with plant material, especially on wood and herbaceous debris, or with algae, bryophyte or other fungi, rarely pathogenic (Cannon & Kirk 2007)	Cannon PF, Kirk PM. 2007. Fungal Families of the World. CAB International, Cambridge (ISBN: 978-0851998275)
8e1e3411a11c6dffe51731786342da0d	Y23_ITS	0	1800	BA	Yotoco	Fungi	Ascomycota;Sordariomycetes;Hypocreales;Bionectriaceae;Clonostachys;Unidentified	Ascomycota	Sordariomycetes	Hypocreales	Bionectriaceae	Clonostachys	Unidentified	Bionectriaceae	1CB1CCCB-36B9-11D5-9548-00D0592D548C	82088	9	Pathotroph-Saprotroph	Algal Parasite-Bryophyte Parasite-Fungal Parasite-Undefined Saprotroph	Probable	Microfungus	NULL	Associated with plant material, especially on wood and herbaceous debris, or with algae, bryophyte or other fungi, rarely pathogenic (Cannon & Kirk 2007)	Cannon PF, Kirk PM. 2007. Fungal Families of the World. CAB International, Cambridge (ISBN: 978-0851998275)
8e1e3411a11c6dffe51731786342da0d	PDU12_ITS	0	3200	P	Duende	Fungi	Ascomycota;Sordariomycetes;Hypocreales;Bionectriaceae;Clonostachys;Unidentified	Ascomycota	Sordariomycetes	Hypocreales	Bionectriaceae	Clonostachys	Unidentified	Bionectriaceae	1CB1CCCB-36B9-11D5-9548-00D0592D548C	82088	9	Pathotroph-Saprotroph	Algal Parasite-Bryophyte Parasite-Fungal Parasite-Undefined Saprotroph	Probable	Microfungus	NULL	Associated with plant material, especially on wood and herbaceous debris, or with algae, bryophyte or other fungi, rarely pathogenic (Cannon & Kirk 2007)	Cannon PF, Kirk PM. 2007. Fungal Families of the World. CAB International, Cambridge (ISBN: 978-0851998275)
8e1e3411a11c6dffe51731786342da0d	PDU24_ITS	0	3200	P	Duende	Fungi	Ascomycota;Sordariomycetes;Hypocreales;Bionectriaceae;Clonostachys;Unidentified	Ascomycota	Sordariomycetes	Hypocreales	Bionectriaceae	Clonostachys	Unidentified	Bionectriaceae	1CB1CCCB-36B9-11D5-9548-00D0592D548C	82088	9	Pathotroph-Saprotroph	Algal Parasite-Bryophyte Parasite-Fungal Parasite-Undefined Saprotroph	Probable	Microfungus	NULL	Associated with plant material, especially on wood and herbaceous debris, or with algae, bryophyte or other fungi, rarely pathogenic (Cannon & Kirk 2007)	Cannon PF, Kirk PM. 2007. Fungal Families of the World. CAB International, Cambridge (ISBN: 978-0851998275)
8e1e3411a11c6dffe51731786342da0d	LS13_ITS	0	900	BST	Sonso	Fungi	Ascomycota;Sordariomycetes;Hypocreales;Bionectriaceae;Clonostachys;Unidentified	Ascomycota	Sordariomycetes	Hypocreales	Bionectriaceae	Clonostachys	Unidentified	Bionectriaceae	1CB1CCCB-36B9-11D5-9548-00D0592D548C	82088	9	Pathotroph-Saprotroph	Algal Parasite-Bryophyte Parasite-Fungal Parasite-Undefined Saprotroph	Probable	Microfungus	NULL	Associated with plant material, especially on wood and herbaceous debris, or with algae, bryophyte or other fungi, rarely pathogenic (Cannon & Kirk 2007)	Cannon PF, Kirk PM. 2007. Fungal Families of the World. CAB International, Cambridge (ISBN: 978-0851998275)
8e1e3411a11c6dffe51731786342da0d	BD35_ITS	0	2400	BA	B_Duende	Fungi	Ascomycota;Sordariomycetes;Hypocreales;Bionectriaceae;Clonostachys;Unidentified	Ascomycota	Sordariomycetes	Hypocreales	Bionectriaceae	Clonostachys	Unidentified	Bionectriaceae	1CB1CCCB-36B9-11D5-9548-00D0592D548C	82088	9	Pathotroph-Saprotroph	Algal Parasite-Bryophyte Parasite-Fungal Parasite-Undefined Saprotroph	Probable	Microfungus	NULL	Associated with plant material, especially on wood and herbaceous debris, or with algae, bryophyte or other fungi, rarely pathogenic (Cannon & Kirk 2007)	Cannon PF, Kirk PM. 2007. Fungal Families of the World. CAB International, Cambridge (ISBN: 978-0851998275)
8e1e3411a11c6dffe51731786342da0d	LS21_ITS	0	900	BST	Sonso	Fungi	Ascomycota;Sordariomycetes;Hypocreales;Bionectriaceae;Clonostachys;Unidentified	Ascomycota	Sordariomycetes	Hypocreales	Bionectriaceae	Clonostachys	Unidentified	Bionectriaceae	1CB1CCCB-36B9-11D5-9548-00D0592D548C	82088	9	Pathotroph-Saprotroph	Algal Parasite-Bryophyte Parasite-Fungal Parasite-Undefined Saprotroph	Probable	Microfungus	NULL	Associated with plant material, especially on wood and herbaceous debris, or with algae, bryophyte or other fungi, rarely pathogenic (Cannon & Kirk 2007)	Cannon PF, Kirk PM. 2007. Fungal Families of the World. CAB International, Cambridge (ISBN: 978-0851998275)
8e1e3411a11c6dffe51731786342da0d	LS15_ITS	0	900	BST	Sonso	Fungi	Ascomycota;Sordariomycetes;Hypocreales;Bionectriaceae;Clonostachys;Unidentified	Ascomycota	Sordariomycetes	Hypocreales	Bionectriaceae	Clonostachys	Unidentified	Bionectriaceae	1CB1CCCB-36B9-11D5-9548-00D0592D548C	82088	9	Pathotroph-Saprotroph	Algal Parasite-Bryophyte Parasite-Fungal Parasite-Undefined Saprotroph	Probable	Microfungus	NULL	Associated with plant material, especially on wood and herbaceous debris, or with algae, bryophyte or other fungi, rarely pathogenic (Cannon & Kirk 2007)	Cannon PF, Kirk PM. 2007. Fungal Families of the World. CAB International, Cambridge (ISBN: 978-0851998275)
8e1e3411a11c6dffe51731786342da0d	BD21_ITS	0	2400	BA	B_Duende	Fungi	Ascomycota;Sordariomycetes;Hypocreales;Bionectriaceae;Clonostachys;Unidentified	Ascomycota	Sordariomycetes	Hypocreales	Bionectriaceae	Clonostachys	Unidentified	Bionectriaceae	1CB1CCCB-36B9-11D5-9548-00D0592D548C	82088	9	Pathotroph-Saprotroph	Algal Parasite-Bryophyte Parasite-Fungal Parasite-Undefined Saprotroph	Probable	Microfungus	NULL	Associated with plant material, especially on wood and herbaceous debris, or with algae, bryophyte or other fungi, rarely pathogenic (Cannon & Kirk 2007)	Cannon PF, Kirk PM. 2007. Fungal Families of the World. CAB International, Cambridge (ISBN: 978-0851998275)
8e1e3411a11c6dffe51731786342da0d	BD15_ITS	0	2400	BA	B_Duende	Fungi	Ascomycota;Sordariomycetes;Hypocreales;Bionectriaceae;Clonostachys;Unidentified	Ascomycota	Sordariomycetes	Hypocreales	Bionectriaceae	Clonostachys	Unidentified	Bionectriaceae	1CB1CCCB-36B9-11D5-9548-00D0592D548C	82088	9	Pathotroph-Saprotroph	Algal Parasite-Bryophyte Parasite-Fungal Parasite-Undefined Saprotroph	Probable	Microfungus	NULL	Associated with plant material, especially on wood and herbaceous debris, or with algae, bryophyte or other fungi, rarely pathogenic (Cannon & Kirk 2007)	Cannon PF, Kirk PM. 2007. Fungal Families of the World. CAB International, Cambridge (ISBN: 978-0851998275)
8e1e3411a11c6dffe51731786342da0d	BD24_ITS	0	2400	BA	B_Duende	Fungi	Ascomycota;Sordariomycetes;Hypocreales;Bionectriaceae;Clonostachys;Unidentified	Ascomycota	Sordariomycetes	Hypocreales	Bionectriaceae	Clonostachys	Unidentified	Bionectriaceae	1CB1CCCB-36B9-11D5-9548-00D0592D548C	82088	9	Pathotroph-Saprotroph	Algal Parasite-Bryophyte Parasite-Fungal Parasite-Undefined Saprotroph	Probable	Microfungus	NULL	Associated with plant material, especially on wood and herbaceous debris, or with algae, bryophyte or other fungi, rarely pathogenic (Cannon & Kirk 2007)	Cannon PF, Kirk PM. 2007. Fungal Families of the World. CAB International, Cambridge (ISBN: 978-0851998275)
8e1e3411a11c6dffe51731786342da0d	Y15_ITS	0	1800	BA	Yotoco	Fungi	Ascomycota;Sordariomycetes;Hypocreales;Bionectriaceae;Clonostachys;Unidentified	Ascomycota	Sordariomycetes	Hypocreales	Bionectriaceae	Clonostachys	Unidentified	Bionectriaceae	1CB1CCCB-36B9-11D5-9548-00D0592D548C	82088	9	Pathotroph-Saprotroph	Algal Parasite-Bryophyte Parasite-Fungal Parasite-Undefined Saprotroph	Probable	Microfungus	NULL	Associated with plant material, especially on wood and herbaceous debris, or with algae, bryophyte or other fungi, rarely pathogenic (Cannon & Kirk 2007)	Cannon PF, Kirk PM. 2007. Fungal Families of the World. CAB International, Cambridge (ISBN: 978-0851998275)
8e1e3411a11c6dffe51731786342da0d	Y32_ITS	0	1800	BA	Yotoco	Fungi	Ascomycota;Sordariomycetes;Hypocreales;Bionectriaceae;Clonostachys;Unidentified	Ascomycota	Sordariomycetes	Hypocreales	Bionectriaceae	Clonostachys	Unidentified	Bionectriaceae	1CB1CCCB-36B9-11D5-9548-00D0592D548C	82088	9	Pathotroph-Saprotroph	Algal Parasite-Bryophyte Parasite-Fungal Parasite-Undefined Saprotroph	Probable	Microfungus	NULL	Associated with plant material, especially on wood and herbaceous debris, or with algae, bryophyte or other fungi, rarely pathogenic (Cannon & Kirk 2007)	Cannon PF, Kirk PM. 2007. Fungal Families of the World. CAB International, Cambridge (ISBN: 978-0851998275)
8e1e3411a11c6dffe51731786342da0d	LS11_ITS	0	900	BST	Sonso	Fungi	Ascomycota;Sordariomycetes;Hypocreales;Bionectriaceae;Clonostachys;Unidentified	Ascomycota	Sordariomycetes	Hypocreales	Bionectriaceae	Clonostachys	Unidentified	Bionectriaceae	1CB1CCCB-36B9-11D5-9548-00D0592D548C	82088	9	Pathotroph-Saprotroph	Algal Parasite-Bryophyte Parasite-Fungal Parasite-Undefined Saprotroph	Probable	Microfungus	NULL	Associated with plant material, especially on wood and herbaceous debris, or with algae, bryophyte or other fungi, rarely pathogenic (Cannon & Kirk 2007)	Cannon PF, Kirk PM. 2007. Fungal Families of the World. CAB International, Cambridge (ISBN: 978-0851998275)
8e1e3411a11c6dffe51731786342da0d	BD32_ITS	0	2400	BA	B_Duende	Fungi	Ascomycota;Sordariomycetes;Hypocreales;Bionectriaceae;Clonostachys;Unidentified	Ascomycota	Sordariomycetes	Hypocreales	Bionectriaceae	Clonostachys	Unidentified	Bionectriaceae	1CB1CCCB-36B9-11D5-9548-00D0592D548C	82088	9	Pathotroph-Saprotroph	Algal Parasite-Bryophyte Parasite-Fungal Parasite-Undefined Saprotroph	Probable	Microfungus	NULL	Associated with plant material, especially on wood and herbaceous debris, or with algae, bryophyte or other fungi, rarely pathogenic (Cannon & Kirk 2007)	Cannon PF, Kirk PM. 2007. Fungal Families of the World. CAB International, Cambridge (ISBN: 978-0851998275)
8e1e3411a11c6dffe51731786342da0d	PDU13_ITS	0	3200	P	Duende	Fungi	Ascomycota;Sordariomycetes;Hypocreales;Bionectriaceae;Clonostachys;Unidentified	Ascomycota	Sordariomycetes	Hypocreales	Bionectriaceae	Clonostachys	Unidentified	Bionectriaceae	1CB1CCCB-36B9-11D5-9548-00D0592D548C	82088	9	Pathotroph-Saprotroph	Algal Parasite-Bryophyte Parasite-Fungal Parasite-Undefined Saprotroph	Probable	Microfungus	NULL	Associated with plant material, especially on wood and herbaceous debris, or with algae, bryophyte or other fungi, rarely pathogenic (Cannon & Kirk 2007)	Cannon PF, Kirk PM. 2007. Fungal Families of the World. CAB International, Cambridge (ISBN: 978-0851998275)
8e1e3411a11c6dffe51731786342da0d	LS23_ITS	0	900	BST	Sonso	Fungi	Ascomycota;Sordariomycetes;Hypocreales;Bionectriaceae;Clonostachys;Unidentified	Ascomycota	Sordariomycetes	Hypocreales	Bionectriaceae	Clonostachys	Unidentified	Bionectriaceae	1CB1CCCB-36B9-11D5-9548-00D0592D548C	82088	9	Pathotroph-Saprotroph	Algal Parasite-Bryophyte Parasite-Fungal Parasite-Undefined Saprotroph	Probable	Microfungus	NULL	Associated with plant material, especially on wood and herbaceous debris, or with algae, bryophyte or other fungi, rarely pathogenic (Cannon & Kirk 2007)	Cannon PF, Kirk PM. 2007. Fungal Families of the World. CAB International, Cambridge (ISBN: 978-0851998275)
8e1e3411a11c6dffe51731786342da0d	PDU25_ITS	0	3200	P	Duende	Fungi	Ascomycota;Sordariomycetes;Hypocreales;Bionectriaceae;Clonostachys;Unidentified	Ascomycota	Sordariomycetes	Hypocreales	Bionectriaceae	Clonostachys	Unidentified	Bionectriaceae	1CB1CCCB-36B9-11D5-9548-00D0592D548C	82088	9	Pathotroph-Saprotroph	Algal Parasite-Bryophyte Parasite-Fungal Parasite-Undefined Saprotroph	Probable	Microfungus	NULL	Associated with plant material, especially on wood and herbaceous debris, or with algae, bryophyte or other fungi, rarely pathogenic (Cannon & Kirk 2007)	Cannon PF, Kirk PM. 2007. Fungal Families of the World. CAB International, Cambridge (ISBN: 978-0851998275)
8e1e3411a11c6dffe51731786342da0d	BD11_ITS	0	2400	BA	B_Duende	Fungi	Ascomycota;Sordariomycetes;Hypocreales;Bionectriaceae;Clonostachys;Unidentified	Ascomycota	Sordariomycetes	Hypocreales	Bionectriaceae	Clonostachys	Unidentified	Bionectriaceae	1CB1CCCB-36B9-11D5-9548-00D0592D548C	82088	9	Pathotroph-Saprotroph	Algal Parasite-Bryophyte Parasite-Fungal Parasite-Undefined Saprotroph	Probable	Microfungus	NULL	Associated with plant material, especially on wood and herbaceous debris, or with algae, bryophyte or other fungi, rarely pathogenic (Cannon & Kirk 2007)	Cannon PF, Kirk PM. 2007. Fungal Families of the World. CAB International, Cambridge (ISBN: 978-0851998275)
8e1e3411a11c6dffe51731786342da0d	BD31_ITS	0	2400	BA	B_Duende	Fungi	Ascomycota;Sordariomycetes;Hypocreales;Bionectriaceae;Clonostachys;Unidentified	Ascomycota	Sordariomycetes	Hypocreales	Bionectriaceae	Clonostachys	Unidentified	Bionectriaceae	1CB1CCCB-36B9-11D5-9548-00D0592D548C	82088	9	Pathotroph-Saprotroph	Algal Parasite-Bryophyte Parasite-Fungal Parasite-Undefined Saprotroph	Probable	Microfungus	NULL	Associated with plant material, especially on wood and herbaceous debris, or with algae, bryophyte or other fungi, rarely pathogenic (Cannon & Kirk 2007)	Cannon PF, Kirk PM. 2007. Fungal Families of the World. CAB International, Cambridge (ISBN: 978-0851998275)
8e1e3411a11c6dffe51731786342da0d	Y35_ITS	0	1800	BA	Yotoco	Fungi	Ascomycota;Sordariomycetes;Hypocreales;Bionectriaceae;Clonostachys;Unidentified	Ascomycota	Sordariomycetes	Hypocreales	Bionectriaceae	Clonostachys	Unidentified	Bionectriaceae	1CB1CCCB-36B9-11D5-9548-00D0592D548C	82088	9	Pathotroph-Saprotroph	Algal Parasite-Bryophyte Parasite-Fungal Parasite-Undefined Saprotroph	Probable	Microfungus	NULL	Associated with plant material, especially on wood and herbaceous debris, or with algae, bryophyte or other fungi, rarely pathogenic (Cannon & Kirk 2007)	Cannon PF, Kirk PM. 2007. Fungal Families of the World. CAB International, Cambridge (ISBN: 978-0851998275)
8e1e3411a11c6dffe51731786342da0d	LS25_ITS	0	900	BST	Sonso	Fungi	Ascomycota;Sordariomycetes;Hypocreales;Bionectriaceae;Clonostachys;Unidentified	Ascomycota	Sordariomycetes	Hypocreales	Bionectriaceae	Clonostachys	Unidentified	Bionectriaceae	1CB1CCCB-36B9-11D5-9548-00D0592D548C	82088	9	Pathotroph-Saprotroph	Algal Parasite-Bryophyte Parasite-Fungal Parasite-Undefined Saprotroph	Probable	Microfungus	NULL	Associated with plant material, especially on wood and herbaceous debris, or with algae, bryophyte or other fungi, rarely pathogenic (Cannon & Kirk 2007)	Cannon PF, Kirk PM. 2007. Fungal Families of the World. CAB International, Cambridge (ISBN: 978-0851998275)
8e1e3411a11c6dffe51731786342da0d	BD22_ITS	0	2400	BA	B_Duende	Fungi	Ascomycota;Sordariomycetes;Hypocreales;Bionectriaceae;Clonostachys;Unidentified	Ascomycota	Sordariomycetes	Hypocreales	Bionectriaceae	Clonostachys	Unidentified	Bionectriaceae	1CB1CCCB-36B9-11D5-9548-00D0592D548C	82088	9	Pathotroph-Saprotroph	Algal Parasite-Bryophyte Parasite-Fungal Parasite-Undefined Saprotroph	Probable	Microfungus	NULL	Associated with plant material, especially on wood and herbaceous debris, or with algae, bryophyte or other fungi, rarely pathogenic (Cannon & Kirk 2007)	Cannon PF, Kirk PM. 2007. Fungal Families of the World. CAB International, Cambridge (ISBN: 978-0851998275)
8fe5116cc3d4982cba409d24b6ba2a03	BD11_ITS	0	2400	BA	B_Duende	Fungi	Ascomycota;Sordariomycetes;Hypocreales;Bionectriaceae;Unidentified;Unidentified	Ascomycota	Sordariomycetes	Hypocreales	Bionectriaceae	Unidentified	Unidentified	Bionectriaceae	1CB1CCCB-36B9-11D5-9548-00D0592D548C	82088	9	Pathotroph-Saprotroph	Algal Parasite-Bryophyte Parasite-Fungal Parasite-Undefined Saprotroph	Probable	Microfungus	NULL	Associated with plant material, especially on wood and herbaceous debris, or with algae, bryophyte or other fungi, rarely pathogenic (Cannon & Kirk 2007)	Cannon PF, Kirk PM. 2007. Fungal Families of the World. CAB International, Cambridge (ISBN: 978-0851998275)
8fe5116cc3d4982cba409d24b6ba2a03	PDU12_ITS	0	3200	P	Duende	Fungi	Ascomycota;Sordariomycetes;Hypocreales;Bionectriaceae;Unidentified;Unidentified	Ascomycota	Sordariomycetes	Hypocreales	Bionectriaceae	Unidentified	Unidentified	Bionectriaceae	1CB1CCCB-36B9-11D5-9548-00D0592D548C	82088	9	Pathotroph-Saprotroph	Algal Parasite-Bryophyte Parasite-Fungal Parasite-Undefined Saprotroph	Probable	Microfungus	NULL	Associated with plant material, especially on wood and herbaceous debris, or with algae, bryophyte or other fungi, rarely pathogenic (Cannon & Kirk 2007)	Cannon PF, Kirk PM. 2007. Fungal Families of the World. CAB International, Cambridge (ISBN: 978-0851998275)
8fe5116cc3d4982cba409d24b6ba2a03	PDU24_ITS	0	3200	P	Duende	Fungi	Ascomycota;Sordariomycetes;Hypocreales;Bionectriaceae;Unidentified;Unidentified	Ascomycota	Sordariomycetes	Hypocreales	Bionectriaceae	Unidentified	Unidentified	Bionectriaceae	1CB1CCCB-36B9-11D5-9548-00D0592D548C	82088	9	Pathotroph-Saprotroph	Algal Parasite-Bryophyte Parasite-Fungal Parasite-Undefined Saprotroph	Probable	Microfungus	NULL	Associated with plant material, especially on wood and herbaceous debris, or with algae, bryophyte or other fungi, rarely pathogenic (Cannon & Kirk 2007)	Cannon PF, Kirk PM. 2007. Fungal Families of the World. CAB International, Cambridge (ISBN: 978-0851998275)
8fe5116cc3d4982cba409d24b6ba2a03	LS34_ITS	0	900	BST	Sonso	Fungi	Ascomycota;Sordariomycetes;Hypocreales;Bionectriaceae;Unidentified;Unidentified	Ascomycota	Sordariomycetes	Hypocreales	Bionectriaceae	Unidentified	Unidentified	Bionectriaceae	1CB1CCCB-36B9-11D5-9548-00D0592D548C	82088	9	Pathotroph-Saprotroph	Algal Parasite-Bryophyte Parasite-Fungal Parasite-Undefined Saprotroph	Probable	Microfungus	NULL	Associated with plant material, especially on wood and herbaceous debris, or with algae, bryophyte or other fungi, rarely pathogenic (Cannon & Kirk 2007)	Cannon PF, Kirk PM. 2007. Fungal Families of the World. CAB International, Cambridge (ISBN: 978-0851998275)
8fe5116cc3d4982cba409d24b6ba2a03	BD13_ITS	0	2400	BA	B_Duende	Fungi	Ascomycota;Sordariomycetes;Hypocreales;Bionectriaceae;Unidentified;Unidentified	Ascomycota	Sordariomycetes	Hypocreales	Bionectriaceae	Unidentified	Unidentified	Bionectriaceae	1CB1CCCB-36B9-11D5-9548-00D0592D548C	82088	9	Pathotroph-Saprotroph	Algal Parasite-Bryophyte Parasite-Fungal Parasite-Undefined Saprotroph	Probable	Microfungus	NULL	Associated with plant material, especially on wood and herbaceous debris, or with algae, bryophyte or other fungi, rarely pathogenic (Cannon & Kirk 2007)	Cannon PF, Kirk PM. 2007. Fungal Families of the World. CAB International, Cambridge (ISBN: 978-0851998275)
8fe5116cc3d4982cba409d24b6ba2a03	Y11_ITS	0	1800	BA	Yotoco	Fungi	Ascomycota;Sordariomycetes;Hypocreales;Bionectriaceae;Unidentified;Unidentified	Ascomycota	Sordariomycetes	Hypocreales	Bionectriaceae	Unidentified	Unidentified	Bionectriaceae	1CB1CCCB-36B9-11D5-9548-00D0592D548C	82088	9	Pathotroph-Saprotroph	Algal Parasite-Bryophyte Parasite-Fungal Parasite-Undefined Saprotroph	Probable	Microfungus	NULL	Associated with plant material, especially on wood and herbaceous debris, or with algae, bryophyte or other fungi, rarely pathogenic (Cannon & Kirk 2007)	Cannon PF, Kirk PM. 2007. Fungal Families of the World. CAB International, Cambridge (ISBN: 978-0851998275)
8fe5116cc3d4982cba409d24b6ba2a03	BD21_ITS	0	2400	BA	B_Duende	Fungi	Ascomycota;Sordariomycetes;Hypocreales;Bionectriaceae;Unidentified;Unidentified	Ascomycota	Sordariomycetes	Hypocreales	Bionectriaceae	Unidentified	Unidentified	Bionectriaceae	1CB1CCCB-36B9-11D5-9548-00D0592D548C	82088	9	Pathotroph-Saprotroph	Algal Parasite-Bryophyte Parasite-Fungal Parasite-Undefined Saprotroph	Probable	Microfungus	NULL	Associated with plant material, especially on wood and herbaceous debris, or with algae, bryophyte or other fungi, rarely pathogenic (Cannon & Kirk 2007)	Cannon PF, Kirk PM. 2007. Fungal Families of the World. CAB International, Cambridge (ISBN: 978-0851998275)
8fe5116cc3d4982cba409d24b6ba2a03	BD31_ITS	0	2400	BA	B_Duende	Fungi	Ascomycota;Sordariomycetes;Hypocreales;Bionectriaceae;Unidentified;Unidentified	Ascomycota	Sordariomycetes	Hypocreales	Bionectriaceae	Unidentified	Unidentified	Bionectriaceae	1CB1CCCB-36B9-11D5-9548-00D0592D548C	82088	9	Pathotroph-Saprotroph	Algal Parasite-Bryophyte Parasite-Fungal Parasite-Undefined Saprotroph	Probable	Microfungus	NULL	Associated with plant material, especially on wood and herbaceous debris, or with algae, bryophyte or other fungi, rarely pathogenic (Cannon & Kirk 2007)	Cannon PF, Kirk PM. 2007. Fungal Families of the World. CAB International, Cambridge (ISBN: 978-0851998275)
8fe5116cc3d4982cba409d24b6ba2a03	PDU11_ITS	0	3200	P	Duende	Fungi	Ascomycota;Sordariomycetes;Hypocreales;Bionectriaceae;Unidentified;Unidentified	Ascomycota	Sordariomycetes	Hypocreales	Bionectriaceae	Unidentified	Unidentified	Bionectriaceae	1CB1CCCB-36B9-11D5-9548-00D0592D548C	82088	9	Pathotroph-Saprotroph	Algal Parasite-Bryophyte Parasite-Fungal Parasite-Undefined Saprotroph	Probable	Microfungus	NULL	Associated with plant material, especially on wood and herbaceous debris, or with algae, bryophyte or other fungi, rarely pathogenic (Cannon & Kirk 2007)	Cannon PF, Kirk PM. 2007. Fungal Families of the World. CAB International, Cambridge (ISBN: 978-0851998275)
8fe5116cc3d4982cba409d24b6ba2a03	Y12_ITS	0	1800	BA	Yotoco	Fungi	Ascomycota;Sordariomycetes;Hypocreales;Bionectriaceae;Unidentified;Unidentified	Ascomycota	Sordariomycetes	Hypocreales	Bionectriaceae	Unidentified	Unidentified	Bionectriaceae	1CB1CCCB-36B9-11D5-9548-00D0592D548C	82088	9	Pathotroph-Saprotroph	Algal Parasite-Bryophyte Parasite-Fungal Parasite-Undefined Saprotroph	Probable	Microfungus	NULL	Associated with plant material, especially on wood and herbaceous debris, or with algae, bryophyte or other fungi, rarely pathogenic (Cannon & Kirk 2007)	Cannon PF, Kirk PM. 2007. Fungal Families of the World. CAB International, Cambridge (ISBN: 978-0851998275)
8fe5116cc3d4982cba409d24b6ba2a03	PDU25_ITS	0	3200	P	Duende	Fungi	Ascomycota;Sordariomycetes;Hypocreales;Bionectriaceae;Unidentified;Unidentified	Ascomycota	Sordariomycetes	Hypocreales	Bionectriaceae	Unidentified	Unidentified	Bionectriaceae	1CB1CCCB-36B9-11D5-9548-00D0592D548C	82088	9	Pathotroph-Saprotroph	Algal Parasite-Bryophyte Parasite-Fungal Parasite-Undefined Saprotroph	Probable	Microfungus	NULL	Associated with plant material, especially on wood and herbaceous debris, or with algae, bryophyte or other fungi, rarely pathogenic (Cannon & Kirk 2007)	Cannon PF, Kirk PM. 2007. Fungal Families of the World. CAB International, Cambridge (ISBN: 978-0851998275)
8fe5116cc3d4982cba409d24b6ba2a03	BD15_ITS	0	2400	BA	B_Duende	Fungi	Ascomycota;Sordariomycetes;Hypocreales;Bionectriaceae;Unidentified;Unidentified	Ascomycota	Sordariomycetes	Hypocreales	Bionectriaceae	Unidentified	Unidentified	Bionectriaceae	1CB1CCCB-36B9-11D5-9548-00D0592D548C	82088	9	Pathotroph-Saprotroph	Algal Parasite-Bryophyte Parasite-Fungal Parasite-Undefined Saprotroph	Probable	Microfungus	NULL	Associated with plant material, especially on wood and herbaceous debris, or with algae, bryophyte or other fungi, rarely pathogenic (Cannon & Kirk 2007)	Cannon PF, Kirk PM. 2007. Fungal Families of the World. CAB International, Cambridge (ISBN: 978-0851998275)
8fe5116cc3d4982cba409d24b6ba2a03	PDU14_ITS	0	3200	P	Duende	Fungi	Ascomycota;Sordariomycetes;Hypocreales;Bionectriaceae;Unidentified;Unidentified	Ascomycota	Sordariomycetes	Hypocreales	Bionectriaceae	Unidentified	Unidentified	Bionectriaceae	1CB1CCCB-36B9-11D5-9548-00D0592D548C	82088	9	Pathotroph-Saprotroph	Algal Parasite-Bryophyte Parasite-Fungal Parasite-Undefined Saprotroph	Probable	Microfungus	NULL	Associated with plant material, especially on wood and herbaceous debris, or with algae, bryophyte or other fungi, rarely pathogenic (Cannon & Kirk 2007)	Cannon PF, Kirk PM. 2007. Fungal Families of the World. CAB International, Cambridge (ISBN: 978-0851998275)
8fe5116cc3d4982cba409d24b6ba2a03	Y21_ITS	0	1800	BA	Yotoco	Fungi	Ascomycota;Sordariomycetes;Hypocreales;Bionectriaceae;Unidentified;Unidentified	Ascomycota	Sordariomycetes	Hypocreales	Bionectriaceae	Unidentified	Unidentified	Bionectriaceae	1CB1CCCB-36B9-11D5-9548-00D0592D548C	82088	9	Pathotroph-Saprotroph	Algal Parasite-Bryophyte Parasite-Fungal Parasite-Undefined Saprotroph	Probable	Microfungus	NULL	Associated with plant material, especially on wood and herbaceous debris, or with algae, bryophyte or other fungi, rarely pathogenic (Cannon & Kirk 2007)	Cannon PF, Kirk PM. 2007. Fungal Families of the World. CAB International, Cambridge (ISBN: 978-0851998275)
8fe5116cc3d4982cba409d24b6ba2a03	BD35_ITS	0	2400	BA	B_Duende	Fungi	Ascomycota;Sordariomycetes;Hypocreales;Bionectriaceae;Unidentified;Unidentified	Ascomycota	Sordariomycetes	Hypocreales	Bionectriaceae	Unidentified	Unidentified	Bionectriaceae	1CB1CCCB-36B9-11D5-9548-00D0592D548C	82088	9	Pathotroph-Saprotroph	Algal Parasite-Bryophyte Parasite-Fungal Parasite-Undefined Saprotroph	Probable	Microfungus	NULL	Associated with plant material, especially on wood and herbaceous debris, or with algae, bryophyte or other fungi, rarely pathogenic (Cannon & Kirk 2007)	Cannon PF, Kirk PM. 2007. Fungal Families of the World. CAB International, Cambridge (ISBN: 978-0851998275)
8fe5116cc3d4982cba409d24b6ba2a03	LS15_ITS	0	900	BST	Sonso	Fungi	Ascomycota;Sordariomycetes;Hypocreales;Bionectriaceae;Unidentified;Unidentified	Ascomycota	Sordariomycetes	Hypocreales	Bionectriaceae	Unidentified	Unidentified	Bionectriaceae	1CB1CCCB-36B9-11D5-9548-00D0592D548C	82088	9	Pathotroph-Saprotroph	Algal Parasite-Bryophyte Parasite-Fungal Parasite-Undefined Saprotroph	Probable	Microfungus	NULL	Associated with plant material, especially on wood and herbaceous debris, or with algae, bryophyte or other fungi, rarely pathogenic (Cannon & Kirk 2007)	Cannon PF, Kirk PM. 2007. Fungal Families of the World. CAB International, Cambridge (ISBN: 978-0851998275)
8fe5116cc3d4982cba409d24b6ba2a03	BD22_ITS	0	2400	BA	B_Duende	Fungi	Ascomycota;Sordariomycetes;Hypocreales;Bionectriaceae;Unidentified;Unidentified	Ascomycota	Sordariomycetes	Hypocreales	Bionectriaceae	Unidentified	Unidentified	Bionectriaceae	1CB1CCCB-36B9-11D5-9548-00D0592D548C	82088	9	Pathotroph-Saprotroph	Algal Parasite-Bryophyte Parasite-Fungal Parasite-Undefined Saprotroph	Probable	Microfungus	NULL	Associated with plant material, especially on wood and herbaceous debris, or with algae, bryophyte or other fungi, rarely pathogenic (Cannon & Kirk 2007)	Cannon PF, Kirk PM. 2007. Fungal Families of the World. CAB International, Cambridge (ISBN: 978-0851998275)
8fe5116cc3d4982cba409d24b6ba2a03	LS21_ITS	0	900	BST	Sonso	Fungi	Ascomycota;Sordariomycetes;Hypocreales;Bionectriaceae;Unidentified;Unidentified	Ascomycota	Sordariomycetes	Hypocreales	Bionectriaceae	Unidentified	Unidentified	Bionectriaceae	1CB1CCCB-36B9-11D5-9548-00D0592D548C	82088	9	Pathotroph-Saprotroph	Algal Parasite-Bryophyte Parasite-Fungal Parasite-Undefined Saprotroph	Probable	Microfungus	NULL	Associated with plant material, especially on wood and herbaceous debris, or with algae, bryophyte or other fungi, rarely pathogenic (Cannon & Kirk 2007)	Cannon PF, Kirk PM. 2007. Fungal Families of the World. CAB International, Cambridge (ISBN: 978-0851998275)
8fe5116cc3d4982cba409d24b6ba2a03	Y15_ITS	0	1800	BA	Yotoco	Fungi	Ascomycota;Sordariomycetes;Hypocreales;Bionectriaceae;Unidentified;Unidentified	Ascomycota	Sordariomycetes	Hypocreales	Bionectriaceae	Unidentified	Unidentified	Bionectriaceae	1CB1CCCB-36B9-11D5-9548-00D0592D548C	82088	9	Pathotroph-Saprotroph	Algal Parasite-Bryophyte Parasite-Fungal Parasite-Undefined Saprotroph	Probable	Microfungus	NULL	Associated with plant material, especially on wood and herbaceous debris, or with algae, bryophyte or other fungi, rarely pathogenic (Cannon & Kirk 2007)	Cannon PF, Kirk PM. 2007. Fungal Families of the World. CAB International, Cambridge (ISBN: 978-0851998275)
8fe5116cc3d4982cba409d24b6ba2a03	Y24_ITS	0	1800	BA	Yotoco	Fungi	Ascomycota;Sordariomycetes;Hypocreales;Bionectriaceae;Unidentified;Unidentified	Ascomycota	Sordariomycetes	Hypocreales	Bionectriaceae	Unidentified	Unidentified	Bionectriaceae	1CB1CCCB-36B9-11D5-9548-00D0592D548C	82088	9	Pathotroph-Saprotroph	Algal Parasite-Bryophyte Parasite-Fungal Parasite-Undefined Saprotroph	Probable	Microfungus	NULL	Associated with plant material, especially on wood and herbaceous debris, or with algae, bryophyte or other fungi, rarely pathogenic (Cannon & Kirk 2007)	Cannon PF, Kirk PM. 2007. Fungal Families of the World. CAB International, Cambridge (ISBN: 978-0851998275)
8fe5116cc3d4982cba409d24b6ba2a03	LS32_ITS	0	900	BST	Sonso	Fungi	Ascomycota;Sordariomycetes;Hypocreales;Bionectriaceae;Unidentified;Unidentified	Ascomycota	Sordariomycetes	Hypocreales	Bionectriaceae	Unidentified	Unidentified	Bionectriaceae	1CB1CCCB-36B9-11D5-9548-00D0592D548C	82088	9	Pathotroph-Saprotroph	Algal Parasite-Bryophyte Parasite-Fungal Parasite-Undefined Saprotroph	Probable	Microfungus	NULL	Associated with plant material, especially on wood and herbaceous debris, or with algae, bryophyte or other fungi, rarely pathogenic (Cannon & Kirk 2007)	Cannon PF, Kirk PM. 2007. Fungal Families of the World. CAB International, Cambridge (ISBN: 978-0851998275)
8fe5116cc3d4982cba409d24b6ba2a03	BD32_ITS	0	2400	BA	B_Duende	Fungi	Ascomycota;Sordariomycetes;Hypocreales;Bionectriaceae;Unidentified;Unidentified	Ascomycota	Sordariomycetes	Hypocreales	Bionectriaceae	Unidentified	Unidentified	Bionectriaceae	1CB1CCCB-36B9-11D5-9548-00D0592D548C	82088	9	Pathotroph-Saprotroph	Algal Parasite-Bryophyte Parasite-Fungal Parasite-Undefined Saprotroph	Probable	Microfungus	NULL	Associated with plant material, especially on wood and herbaceous debris, or with algae, bryophyte or other fungi, rarely pathogenic (Cannon & Kirk 2007)	Cannon PF, Kirk PM. 2007. Fungal Families of the World. CAB International, Cambridge (ISBN: 978-0851998275)
8fe5116cc3d4982cba409d24b6ba2a03	Y23_ITS	0	1800	BA	Yotoco	Fungi	Ascomycota;Sordariomycetes;Hypocreales;Bionectriaceae;Unidentified;Unidentified	Ascomycota	Sordariomycetes	Hypocreales	Bionectriaceae	Unidentified	Unidentified	Bionectriaceae	1CB1CCCB-36B9-11D5-9548-00D0592D548C	82088	9	Pathotroph-Saprotroph	Algal Parasite-Bryophyte Parasite-Fungal Parasite-Undefined Saprotroph	Probable	Microfungus	NULL	Associated with plant material, especially on wood and herbaceous debris, or with algae, bryophyte or other fungi, rarely pathogenic (Cannon & Kirk 2007)	Cannon PF, Kirk PM. 2007. Fungal Families of the World. CAB International, Cambridge (ISBN: 978-0851998275)
8fe5116cc3d4982cba409d24b6ba2a03	LS31_ITS	0	900	BST	Sonso	Fungi	Ascomycota;Sordariomycetes;Hypocreales;Bionectriaceae;Unidentified;Unidentified	Ascomycota	Sordariomycetes	Hypocreales	Bionectriaceae	Unidentified	Unidentified	Bionectriaceae	1CB1CCCB-36B9-11D5-9548-00D0592D548C	82088	9	Pathotroph-Saprotroph	Algal Parasite-Bryophyte Parasite-Fungal Parasite-Undefined Saprotroph	Probable	Microfungus	NULL	Associated with plant material, especially on wood and herbaceous debris, or with algae, bryophyte or other fungi, rarely pathogenic (Cannon & Kirk 2007)	Cannon PF, Kirk PM. 2007. Fungal Families of the World. CAB International, Cambridge (ISBN: 978-0851998275)
8fe5116cc3d4982cba409d24b6ba2a03	PDU13_ITS	0	3200	P	Duende	Fungi	Ascomycota;Sordariomycetes;Hypocreales;Bionectriaceae;Unidentified;Unidentified	Ascomycota	Sordariomycetes	Hypocreales	Bionectriaceae	Unidentified	Unidentified	Bionectriaceae	1CB1CCCB-36B9-11D5-9548-00D0592D548C	82088	9	Pathotroph-Saprotroph	Algal Parasite-Bryophyte Parasite-Fungal Parasite-Undefined Saprotroph	Probable	Microfungus	NULL	Associated with plant material, especially on wood and herbaceous debris, or with algae, bryophyte or other fungi, rarely pathogenic (Cannon & Kirk 2007)	Cannon PF, Kirk PM. 2007. Fungal Families of the World. CAB International, Cambridge (ISBN: 978-0851998275)
8fe5116cc3d4982cba409d24b6ba2a03	LS25_ITS	0	900	BST	Sonso	Fungi	Ascomycota;Sordariomycetes;Hypocreales;Bionectriaceae;Unidentified;Unidentified	Ascomycota	Sordariomycetes	Hypocreales	Bionectriaceae	Unidentified	Unidentified	Bionectriaceae	1CB1CCCB-36B9-11D5-9548-00D0592D548C	82088	9	Pathotroph-Saprotroph	Algal Parasite-Bryophyte Parasite-Fungal Parasite-Undefined Saprotroph	Probable	Microfungus	NULL	Associated with plant material, especially on wood and herbaceous debris, or with algae, bryophyte or other fungi, rarely pathogenic (Cannon & Kirk 2007)	Cannon PF, Kirk PM. 2007. Fungal Families of the World. CAB International, Cambridge (ISBN: 978-0851998275)
8fe5116cc3d4982cba409d24b6ba2a03	Y32_ITS	0	1800	BA	Yotoco	Fungi	Ascomycota;Sordariomycetes;Hypocreales;Bionectriaceae;Unidentified;Unidentified	Ascomycota	Sordariomycetes	Hypocreales	Bionectriaceae	Unidentified	Unidentified	Bionectriaceae	1CB1CCCB-36B9-11D5-9548-00D0592D548C	82088	9	Pathotroph-Saprotroph	Algal Parasite-Bryophyte Parasite-Fungal Parasite-Undefined Saprotroph	Probable	Microfungus	NULL	Associated with plant material, especially on wood and herbaceous debris, or with algae, bryophyte or other fungi, rarely pathogenic (Cannon & Kirk 2007)	Cannon PF, Kirk PM. 2007. Fungal Families of the World. CAB International, Cambridge (ISBN: 978-0851998275)
8fe5116cc3d4982cba409d24b6ba2a03	PDU23_ITS	0	3200	P	Duende	Fungi	Ascomycota;Sordariomycetes;Hypocreales;Bionectriaceae;Unidentified;Unidentified	Ascomycota	Sordariomycetes	Hypocreales	Bionectriaceae	Unidentified	Unidentified	Bionectriaceae	1CB1CCCB-36B9-11D5-9548-00D0592D548C	82088	9	Pathotroph-Saprotroph	Algal Parasite-Bryophyte Parasite-Fungal Parasite-Undefined Saprotroph	Probable	Microfungus	NULL	Associated with plant material, especially on wood and herbaceous debris, or with algae, bryophyte or other fungi, rarely pathogenic (Cannon & Kirk 2007)	Cannon PF, Kirk PM. 2007. Fungal Families of the World. CAB International, Cambridge (ISBN: 978-0851998275)
8fe5116cc3d4982cba409d24b6ba2a03	Y35_ITS	0	1800	BA	Yotoco	Fungi	Ascomycota;Sordariomycetes;Hypocreales;Bionectriaceae;Unidentified;Unidentified	Ascomycota	Sordariomycetes	Hypocreales	Bionectriaceae	Unidentified	Unidentified	Bionectriaceae	1CB1CCCB-36B9-11D5-9548-00D0592D548C	82088	9	Pathotroph-Saprotroph	Algal Parasite-Bryophyte Parasite-Fungal Parasite-Undefined Saprotroph	Probable	Microfungus	NULL	Associated with plant material, especially on wood and herbaceous debris, or with algae, bryophyte or other fungi, rarely pathogenic (Cannon & Kirk 2007)	Cannon PF, Kirk PM. 2007. Fungal Families of the World. CAB International, Cambridge (ISBN: 978-0851998275)
8fe5116cc3d4982cba409d24b6ba2a03	LS23_ITS	0	900	BST	Sonso	Fungi	Ascomycota;Sordariomycetes;Hypocreales;Bionectriaceae;Unidentified;Unidentified	Ascomycota	Sordariomycetes	Hypocreales	Bionectriaceae	Unidentified	Unidentified	Bionectriaceae	1CB1CCCB-36B9-11D5-9548-00D0592D548C	82088	9	Pathotroph-Saprotroph	Algal Parasite-Bryophyte Parasite-Fungal Parasite-Undefined Saprotroph	Probable	Microfungus	NULL	Associated with plant material, especially on wood and herbaceous debris, or with algae, bryophyte or other fungi, rarely pathogenic (Cannon & Kirk 2007)	Cannon PF, Kirk PM. 2007. Fungal Families of the World. CAB International, Cambridge (ISBN: 978-0851998275)
8fe5116cc3d4982cba409d24b6ba2a03	LS11_ITS	0	900	BST	Sonso	Fungi	Ascomycota;Sordariomycetes;Hypocreales;Bionectriaceae;Unidentified;Unidentified	Ascomycota	Sordariomycetes	Hypocreales	Bionectriaceae	Unidentified	Unidentified	Bionectriaceae	1CB1CCCB-36B9-11D5-9548-00D0592D548C	82088	9	Pathotroph-Saprotroph	Algal Parasite-Bryophyte Parasite-Fungal Parasite-Undefined Saprotroph	Probable	Microfungus	NULL	Associated with plant material, especially on wood and herbaceous debris, or with algae, bryophyte or other fungi, rarely pathogenic (Cannon & Kirk 2007)	Cannon PF, Kirk PM. 2007. Fungal Families of the World. CAB International, Cambridge (ISBN: 978-0851998275)
8fe5116cc3d4982cba409d24b6ba2a03	BD24_ITS	0	2400	BA	B_Duende	Fungi	Ascomycota;Sordariomycetes;Hypocreales;Bionectriaceae;Unidentified;Unidentified	Ascomycota	Sordariomycetes	Hypocreales	Bionectriaceae	Unidentified	Unidentified	Bionectriaceae	1CB1CCCB-36B9-11D5-9548-00D0592D548C	82088	9	Pathotroph-Saprotroph	Algal Parasite-Bryophyte Parasite-Fungal Parasite-Undefined Saprotroph	Probable	Microfungus	NULL	Associated with plant material, especially on wood and herbaceous debris, or with algae, bryophyte or other fungi, rarely pathogenic (Cannon & Kirk 2007)	Cannon PF, Kirk PM. 2007. Fungal Families of the World. CAB International, Cambridge (ISBN: 978-0851998275)
8fe5116cc3d4982cba409d24b6ba2a03	LS13_ITS	0	900	BST	Sonso	Fungi	Ascomycota;Sordariomycetes;Hypocreales;Bionectriaceae;Unidentified;Unidentified	Ascomycota	Sordariomycetes	Hypocreales	Bionectriaceae	Unidentified	Unidentified	Bionectriaceae	1CB1CCCB-36B9-11D5-9548-00D0592D548C	82088	9	Pathotroph-Saprotroph	Algal Parasite-Bryophyte Parasite-Fungal Parasite-Undefined Saprotroph	Probable	Microfungus	NULL	Associated with plant material, especially on wood and herbaceous debris, or with algae, bryophyte or other fungi, rarely pathogenic (Cannon & Kirk 2007)	Cannon PF, Kirk PM. 2007. Fungal Families of the World. CAB International, Cambridge (ISBN: 978-0851998275)
91da3741a5b0f4334cfee9ac46da1a3d	PDU23_ITS	0	3200	P	Duende	Fungi	Ascomycota;Sordariomycetes;Hypocreales;Bionectriaceae;Geosmithia;Geosmithia_brunnea	Ascomycota	Sordariomycetes	Hypocreales	Bionectriaceae	Geosmithia	Geosmithia_brunnea	Bionectriaceae	1CB1CCCB-36B9-11D5-9548-00D0592D548C	82088	9	Pathotroph-Saprotroph	Algal Parasite-Bryophyte Parasite-Fungal Parasite-Undefined Saprotroph	Probable	Microfungus	NULL	Associated with plant material, especially on wood and herbaceous debris, or with algae, bryophyte or other fungi, rarely pathogenic (Cannon & Kirk 2007)	Cannon PF, Kirk PM. 2007. Fungal Families of the World. CAB International, Cambridge (ISBN: 978-0851998275)
91da3741a5b0f4334cfee9ac46da1a3d	PDU25_ITS	0	3200	P	Duende	Fungi	Ascomycota;Sordariomycetes;Hypocreales;Bionectriaceae;Geosmithia;Geosmithia_brunnea	Ascomycota	Sordariomycetes	Hypocreales	Bionectriaceae	Geosmithia	Geosmithia_brunnea	Bionectriaceae	1CB1CCCB-36B9-11D5-9548-00D0592D548C	82088	9	Pathotroph-Saprotroph	Algal Parasite-Bryophyte Parasite-Fungal Parasite-Undefined Saprotroph	Probable	Microfungus	NULL	Associated with plant material, especially on wood and herbaceous debris, or with algae, bryophyte or other fungi, rarely pathogenic (Cannon & Kirk 2007)	Cannon PF, Kirk PM. 2007. Fungal Families of the World. CAB International, Cambridge (ISBN: 978-0851998275)
91da3741a5b0f4334cfee9ac46da1a3d	BD11_ITS	0	2400	BA	B_Duende	Fungi	Ascomycota;Sordariomycetes;Hypocreales;Bionectriaceae;Geosmithia;Geosmithia_brunnea	Ascomycota	Sordariomycetes	Hypocreales	Bionectriaceae	Geosmithia	Geosmithia_brunnea	Bionectriaceae	1CB1CCCB-36B9-11D5-9548-00D0592D548C	82088	9	Pathotroph-Saprotroph	Algal Parasite-Bryophyte Parasite-Fungal Parasite-Undefined Saprotroph	Probable	Microfungus	NULL	Associated with plant material, especially on wood and herbaceous debris, or with algae, bryophyte or other fungi, rarely pathogenic (Cannon & Kirk 2007)	Cannon PF, Kirk PM. 2007. Fungal Families of the World. CAB International, Cambridge (ISBN: 978-0851998275)
91da3741a5b0f4334cfee9ac46da1a3d	PDU14_ITS	0	3200	P	Duende	Fungi	Ascomycota;Sordariomycetes;Hypocreales;Bionectriaceae;Geosmithia;Geosmithia_brunnea	Ascomycota	Sordariomycetes	Hypocreales	Bionectriaceae	Geosmithia	Geosmithia_brunnea	Bionectriaceae	1CB1CCCB-36B9-11D5-9548-00D0592D548C	82088	9	Pathotroph-Saprotroph	Algal Parasite-Bryophyte Parasite-Fungal Parasite-Undefined Saprotroph	Probable	Microfungus	NULL	Associated with plant material, especially on wood and herbaceous debris, or with algae, bryophyte or other fungi, rarely pathogenic (Cannon & Kirk 2007)	Cannon PF, Kirk PM. 2007. Fungal Families of the World. CAB International, Cambridge (ISBN: 978-0851998275)
91da3741a5b0f4334cfee9ac46da1a3d	PDU13_ITS	0	3200	P	Duende	Fungi	Ascomycota;Sordariomycetes;Hypocreales;Bionectriaceae;Geosmithia;Geosmithia_brunnea	Ascomycota	Sordariomycetes	Hypocreales	Bionectriaceae	Geosmithia	Geosmithia_brunnea	Bionectriaceae	1CB1CCCB-36B9-11D5-9548-00D0592D548C	82088	9	Pathotroph-Saprotroph	Algal Parasite-Bryophyte Parasite-Fungal Parasite-Undefined Saprotroph	Probable	Microfungus	NULL	Associated with plant material, especially on wood and herbaceous debris, or with algae, bryophyte or other fungi, rarely pathogenic (Cannon & Kirk 2007)	Cannon PF, Kirk PM. 2007. Fungal Families of the World. CAB International, Cambridge (ISBN: 978-0851998275)
91da3741a5b0f4334cfee9ac46da1a3d	BD15_ITS	0	2400	BA	B_Duende	Fungi	Ascomycota;Sordariomycetes;Hypocreales;Bionectriaceae;Geosmithia;Geosmithia_brunnea	Ascomycota	Sordariomycetes	Hypocreales	Bionectriaceae	Geosmithia	Geosmithia_brunnea	Bionectriaceae	1CB1CCCB-36B9-11D5-9548-00D0592D548C	82088	9	Pathotroph-Saprotroph	Algal Parasite-Bryophyte Parasite-Fungal Parasite-Undefined Saprotroph	Probable	Microfungus	NULL	Associated with plant material, especially on wood and herbaceous debris, or with algae, bryophyte or other fungi, rarely pathogenic (Cannon & Kirk 2007)	Cannon PF, Kirk PM. 2007. Fungal Families of the World. CAB International, Cambridge (ISBN: 978-0851998275)
91da3741a5b0f4334cfee9ac46da1a3d	PDU12_ITS	0	3200	P	Duende	Fungi	Ascomycota;Sordariomycetes;Hypocreales;Bionectriaceae;Geosmithia;Geosmithia_brunnea	Ascomycota	Sordariomycetes	Hypocreales	Bionectriaceae	Geosmithia	Geosmithia_brunnea	Bionectriaceae	1CB1CCCB-36B9-11D5-9548-00D0592D548C	82088	9	Pathotroph-Saprotroph	Algal Parasite-Bryophyte Parasite-Fungal Parasite-Undefined Saprotroph	Probable	Microfungus	NULL	Associated with plant material, especially on wood and herbaceous debris, or with algae, bryophyte or other fungi, rarely pathogenic (Cannon & Kirk 2007)	Cannon PF, Kirk PM. 2007. Fungal Families of the World. CAB International, Cambridge (ISBN: 978-0851998275)
91da3741a5b0f4334cfee9ac46da1a3d	Y12_ITS	0	1800	BA	Yotoco	Fungi	Ascomycota;Sordariomycetes;Hypocreales;Bionectriaceae;Geosmithia;Geosmithia_brunnea	Ascomycota	Sordariomycetes	Hypocreales	Bionectriaceae	Geosmithia	Geosmithia_brunnea	Bionectriaceae	1CB1CCCB-36B9-11D5-9548-00D0592D548C	82088	9	Pathotroph-Saprotroph	Algal Parasite-Bryophyte Parasite-Fungal Parasite-Undefined Saprotroph	Probable	Microfungus	NULL	Associated with plant material, especially on wood and herbaceous debris, or with algae, bryophyte or other fungi, rarely pathogenic (Cannon & Kirk 2007)	Cannon PF, Kirk PM. 2007. Fungal Families of the World. CAB International, Cambridge (ISBN: 978-0851998275)
91da3741a5b0f4334cfee9ac46da1a3d	LS11_ITS	0	900	BST	Sonso	Fungi	Ascomycota;Sordariomycetes;Hypocreales;Bionectriaceae;Geosmithia;Geosmithia_brunnea	Ascomycota	Sordariomycetes	Hypocreales	Bionectriaceae	Geosmithia	Geosmithia_brunnea	Bionectriaceae	1CB1CCCB-36B9-11D5-9548-00D0592D548C	82088	9	Pathotroph-Saprotroph	Algal Parasite-Bryophyte Parasite-Fungal Parasite-Undefined Saprotroph	Probable	Microfungus	NULL	Associated with plant material, especially on wood and herbaceous debris, or with algae, bryophyte or other fungi, rarely pathogenic (Cannon & Kirk 2007)	Cannon PF, Kirk PM. 2007. Fungal Families of the World. CAB International, Cambridge (ISBN: 978-0851998275)
91da3741a5b0f4334cfee9ac46da1a3d	BD35_ITS	0	2400	BA	B_Duende	Fungi	Ascomycota;Sordariomycetes;Hypocreales;Bionectriaceae;Geosmithia;Geosmithia_brunnea	Ascomycota	Sordariomycetes	Hypocreales	Bionectriaceae	Geosmithia	Geosmithia_brunnea	Bionectriaceae	1CB1CCCB-36B9-11D5-9548-00D0592D548C	82088	9	Pathotroph-Saprotroph	Algal Parasite-Bryophyte Parasite-Fungal Parasite-Undefined Saprotroph	Probable	Microfungus	NULL	Associated with plant material, especially on wood and herbaceous debris, or with algae, bryophyte or other fungi, rarely pathogenic (Cannon & Kirk 2007)	Cannon PF, Kirk PM. 2007. Fungal Families of the World. CAB International, Cambridge (ISBN: 978-0851998275)
91da3741a5b0f4334cfee9ac46da1a3d	Y11_ITS	0	1800	BA	Yotoco	Fungi	Ascomycota;Sordariomycetes;Hypocreales;Bionectriaceae;Geosmithia;Geosmithia_brunnea	Ascomycota	Sordariomycetes	Hypocreales	Bionectriaceae	Geosmithia	Geosmithia_brunnea	Bionectriaceae	1CB1CCCB-36B9-11D5-9548-00D0592D548C	82088	9	Pathotroph-Saprotroph	Algal Parasite-Bryophyte Parasite-Fungal Parasite-Undefined Saprotroph	Probable	Microfungus	NULL	Associated with plant material, especially on wood and herbaceous debris, or with algae, bryophyte or other fungi, rarely pathogenic (Cannon & Kirk 2007)	Cannon PF, Kirk PM. 2007. Fungal Families of the World. CAB International, Cambridge (ISBN: 978-0851998275)
91da3741a5b0f4334cfee9ac46da1a3d	BD13_ITS	0	2400	BA	B_Duende	Fungi	Ascomycota;Sordariomycetes;Hypocreales;Bionectriaceae;Geosmithia;Geosmithia_brunnea	Ascomycota	Sordariomycetes	Hypocreales	Bionectriaceae	Geosmithia	Geosmithia_brunnea	Bionectriaceae	1CB1CCCB-36B9-11D5-9548-00D0592D548C	82088	9	Pathotroph-Saprotroph	Algal Parasite-Bryophyte Parasite-Fungal Parasite-Undefined Saprotroph	Probable	Microfungus	NULL	Associated with plant material, especially on wood and herbaceous debris, or with algae, bryophyte or other fungi, rarely pathogenic (Cannon & Kirk 2007)	Cannon PF, Kirk PM. 2007. Fungal Families of the World. CAB International, Cambridge (ISBN: 978-0851998275)
91da3741a5b0f4334cfee9ac46da1a3d	Y15_ITS	0	1800	BA	Yotoco	Fungi	Ascomycota;Sordariomycetes;Hypocreales;Bionectriaceae;Geosmithia;Geosmithia_brunnea	Ascomycota	Sordariomycetes	Hypocreales	Bionectriaceae	Geosmithia	Geosmithia_brunnea	Bionectriaceae	1CB1CCCB-36B9-11D5-9548-00D0592D548C	82088	9	Pathotroph-Saprotroph	Algal Parasite-Bryophyte Parasite-Fungal Parasite-Undefined Saprotroph	Probable	Microfungus	NULL	Associated with plant material, especially on wood and herbaceous debris, or with algae, bryophyte or other fungi, rarely pathogenic (Cannon & Kirk 2007)	Cannon PF, Kirk PM. 2007. Fungal Families of the World. CAB International, Cambridge (ISBN: 978-0851998275)
91da3741a5b0f4334cfee9ac46da1a3d	LS13_ITS	0	900	BST	Sonso	Fungi	Ascomycota;Sordariomycetes;Hypocreales;Bionectriaceae;Geosmithia;Geosmithia_brunnea	Ascomycota	Sordariomycetes	Hypocreales	Bionectriaceae	Geosmithia	Geosmithia_brunnea	Bionectriaceae	1CB1CCCB-36B9-11D5-9548-00D0592D548C	82088	9	Pathotroph-Saprotroph	Algal Parasite-Bryophyte Parasite-Fungal Parasite-Undefined Saprotroph	Probable	Microfungus	NULL	Associated with plant material, especially on wood and herbaceous debris, or with algae, bryophyte or other fungi, rarely pathogenic (Cannon & Kirk 2007)	Cannon PF, Kirk PM. 2007. Fungal Families of the World. CAB International, Cambridge (ISBN: 978-0851998275)
91da3741a5b0f4334cfee9ac46da1a3d	LS31_ITS	0	900	BST	Sonso	Fungi	Ascomycota;Sordariomycetes;Hypocreales;Bionectriaceae;Geosmithia;Geosmithia_brunnea	Ascomycota	Sordariomycetes	Hypocreales	Bionectriaceae	Geosmithia	Geosmithia_brunnea	Bionectriaceae	1CB1CCCB-36B9-11D5-9548-00D0592D548C	82088	9	Pathotroph-Saprotroph	Algal Parasite-Bryophyte Parasite-Fungal Parasite-Undefined Saprotroph	Probable	Microfungus	NULL	Associated with plant material, especially on wood and herbaceous debris, or with algae, bryophyte or other fungi, rarely pathogenic (Cannon & Kirk 2007)	Cannon PF, Kirk PM. 2007. Fungal Families of the World. CAB International, Cambridge (ISBN: 978-0851998275)
91da3741a5b0f4334cfee9ac46da1a3d	LS25_ITS	0	900	BST	Sonso	Fungi	Ascomycota;Sordariomycetes;Hypocreales;Bionectriaceae;Geosmithia;Geosmithia_brunnea	Ascomycota	Sordariomycetes	Hypocreales	Bionectriaceae	Geosmithia	Geosmithia_brunnea	Bionectriaceae	1CB1CCCB-36B9-11D5-9548-00D0592D548C	82088	9	Pathotroph-Saprotroph	Algal Parasite-Bryophyte Parasite-Fungal Parasite-Undefined Saprotroph	Probable	Microfungus	NULL	Associated with plant material, especially on wood and herbaceous debris, or with algae, bryophyte or other fungi, rarely pathogenic (Cannon & Kirk 2007)	Cannon PF, Kirk PM. 2007. Fungal Families of the World. CAB International, Cambridge (ISBN: 978-0851998275)
91da3741a5b0f4334cfee9ac46da1a3d	Y21_ITS	0	1800	BA	Yotoco	Fungi	Ascomycota;Sordariomycetes;Hypocreales;Bionectriaceae;Geosmithia;Geosmithia_brunnea	Ascomycota	Sordariomycetes	Hypocreales	Bionectriaceae	Geosmithia	Geosmithia_brunnea	Bionectriaceae	1CB1CCCB-36B9-11D5-9548-00D0592D548C	82088	9	Pathotroph-Saprotroph	Algal Parasite-Bryophyte Parasite-Fungal Parasite-Undefined Saprotroph	Probable	Microfungus	NULL	Associated with plant material, especially on wood and herbaceous debris, or with algae, bryophyte or other fungi, rarely pathogenic (Cannon & Kirk 2007)	Cannon PF, Kirk PM. 2007. Fungal Families of the World. CAB International, Cambridge (ISBN: 978-0851998275)
91da3741a5b0f4334cfee9ac46da1a3d	LS23_ITS	0	900	BST	Sonso	Fungi	Ascomycota;Sordariomycetes;Hypocreales;Bionectriaceae;Geosmithia;Geosmithia_brunnea	Ascomycota	Sordariomycetes	Hypocreales	Bionectriaceae	Geosmithia	Geosmithia_brunnea	Bionectriaceae	1CB1CCCB-36B9-11D5-9548-00D0592D548C	82088	9	Pathotroph-Saprotroph	Algal Parasite-Bryophyte Parasite-Fungal Parasite-Undefined Saprotroph	Probable	Microfungus	NULL	Associated with plant material, especially on wood and herbaceous debris, or with algae, bryophyte or other fungi, rarely pathogenic (Cannon & Kirk 2007)	Cannon PF, Kirk PM. 2007. Fungal Families of the World. CAB International, Cambridge (ISBN: 978-0851998275)
91da3741a5b0f4334cfee9ac46da1a3d	Y35_ITS	0	1800	BA	Yotoco	Fungi	Ascomycota;Sordariomycetes;Hypocreales;Bionectriaceae;Geosmithia;Geosmithia_brunnea	Ascomycota	Sordariomycetes	Hypocreales	Bionectriaceae	Geosmithia	Geosmithia_brunnea	Bionectriaceae	1CB1CCCB-36B9-11D5-9548-00D0592D548C	82088	9	Pathotroph-Saprotroph	Algal Parasite-Bryophyte Parasite-Fungal Parasite-Undefined Saprotroph	Probable	Microfungus	NULL	Associated with plant material, especially on wood and herbaceous debris, or with algae, bryophyte or other fungi, rarely pathogenic (Cannon & Kirk 2007)	Cannon PF, Kirk PM. 2007. Fungal Families of the World. CAB International, Cambridge (ISBN: 978-0851998275)
91da3741a5b0f4334cfee9ac46da1a3d	PDU24_ITS	0	3200	P	Duende	Fungi	Ascomycota;Sordariomycetes;Hypocreales;Bionectriaceae;Geosmithia;Geosmithia_brunnea	Ascomycota	Sordariomycetes	Hypocreales	Bionectriaceae	Geosmithia	Geosmithia_brunnea	Bionectriaceae	1CB1CCCB-36B9-11D5-9548-00D0592D548C	82088	9	Pathotroph-Saprotroph	Algal Parasite-Bryophyte Parasite-Fungal Parasite-Undefined Saprotroph	Probable	Microfungus	NULL	Associated with plant material, especially on wood and herbaceous debris, or with algae, bryophyte or other fungi, rarely pathogenic (Cannon & Kirk 2007)	Cannon PF, Kirk PM. 2007. Fungal Families of the World. CAB International, Cambridge (ISBN: 978-0851998275)
91da3741a5b0f4334cfee9ac46da1a3d	PDU11_ITS	0	3200	P	Duende	Fungi	Ascomycota;Sordariomycetes;Hypocreales;Bionectriaceae;Geosmithia;Geosmithia_brunnea	Ascomycota	Sordariomycetes	Hypocreales	Bionectriaceae	Geosmithia	Geosmithia_brunnea	Bionectriaceae	1CB1CCCB-36B9-11D5-9548-00D0592D548C	82088	9	Pathotroph-Saprotroph	Algal Parasite-Bryophyte Parasite-Fungal Parasite-Undefined Saprotroph	Probable	Microfungus	NULL	Associated with plant material, especially on wood and herbaceous debris, or with algae, bryophyte or other fungi, rarely pathogenic (Cannon & Kirk 2007)	Cannon PF, Kirk PM. 2007. Fungal Families of the World. CAB International, Cambridge (ISBN: 978-0851998275)
91da3741a5b0f4334cfee9ac46da1a3d	BD22_ITS	0	2400	BA	B_Duende	Fungi	Ascomycota;Sordariomycetes;Hypocreales;Bionectriaceae;Geosmithia;Geosmithia_brunnea	Ascomycota	Sordariomycetes	Hypocreales	Bionectriaceae	Geosmithia	Geosmithia_brunnea	Bionectriaceae	1CB1CCCB-36B9-11D5-9548-00D0592D548C	82088	9	Pathotroph-Saprotroph	Algal Parasite-Bryophyte Parasite-Fungal Parasite-Undefined Saprotroph	Probable	Microfungus	NULL	Associated with plant material, especially on wood and herbaceous debris, or with algae, bryophyte or other fungi, rarely pathogenic (Cannon & Kirk 2007)	Cannon PF, Kirk PM. 2007. Fungal Families of the World. CAB International, Cambridge (ISBN: 978-0851998275)
91da3741a5b0f4334cfee9ac46da1a3d	LS21_ITS	0	900	BST	Sonso	Fungi	Ascomycota;Sordariomycetes;Hypocreales;Bionectriaceae;Geosmithia;Geosmithia_brunnea	Ascomycota	Sordariomycetes	Hypocreales	Bionectriaceae	Geosmithia	Geosmithia_brunnea	Bionectriaceae	1CB1CCCB-36B9-11D5-9548-00D0592D548C	82088	9	Pathotroph-Saprotroph	Algal Parasite-Bryophyte Parasite-Fungal Parasite-Undefined Saprotroph	Probable	Microfungus	NULL	Associated with plant material, especially on wood and herbaceous debris, or with algae, bryophyte or other fungi, rarely pathogenic (Cannon & Kirk 2007)	Cannon PF, Kirk PM. 2007. Fungal Families of the World. CAB International, Cambridge (ISBN: 978-0851998275)
91da3741a5b0f4334cfee9ac46da1a3d	LS32_ITS	0	900	BST	Sonso	Fungi	Ascomycota;Sordariomycetes;Hypocreales;Bionectriaceae;Geosmithia;Geosmithia_brunnea	Ascomycota	Sordariomycetes	Hypocreales	Bionectriaceae	Geosmithia	Geosmithia_brunnea	Bionectriaceae	1CB1CCCB-36B9-11D5-9548-00D0592D548C	82088	9	Pathotroph-Saprotroph	Algal Parasite-Bryophyte Parasite-Fungal Parasite-Undefined Saprotroph	Probable	Microfungus	NULL	Associated with plant material, especially on wood and herbaceous debris, or with algae, bryophyte or other fungi, rarely pathogenic (Cannon & Kirk 2007)	Cannon PF, Kirk PM. 2007. Fungal Families of the World. CAB International, Cambridge (ISBN: 978-0851998275)
91da3741a5b0f4334cfee9ac46da1a3d	LS34_ITS	0	900	BST	Sonso	Fungi	Ascomycota;Sordariomycetes;Hypocreales;Bionectriaceae;Geosmithia;Geosmithia_brunnea	Ascomycota	Sordariomycetes	Hypocreales	Bionectriaceae	Geosmithia	Geosmithia_brunnea	Bionectriaceae	1CB1CCCB-36B9-11D5-9548-00D0592D548C	82088	9	Pathotroph-Saprotroph	Algal Parasite-Bryophyte Parasite-Fungal Parasite-Undefined Saprotroph	Probable	Microfungus	NULL	Associated with plant material, especially on wood and herbaceous debris, or with algae, bryophyte or other fungi, rarely pathogenic (Cannon & Kirk 2007)	Cannon PF, Kirk PM. 2007. Fungal Families of the World. CAB International, Cambridge (ISBN: 978-0851998275)
91da3741a5b0f4334cfee9ac46da1a3d	BD21_ITS	0	2400	BA	B_Duende	Fungi	Ascomycota;Sordariomycetes;Hypocreales;Bionectriaceae;Geosmithia;Geosmithia_brunnea	Ascomycota	Sordariomycetes	Hypocreales	Bionectriaceae	Geosmithia	Geosmithia_brunnea	Bionectriaceae	1CB1CCCB-36B9-11D5-9548-00D0592D548C	82088	9	Pathotroph-Saprotroph	Algal Parasite-Bryophyte Parasite-Fungal Parasite-Undefined Saprotroph	Probable	Microfungus	NULL	Associated with plant material, especially on wood and herbaceous debris, or with algae, bryophyte or other fungi, rarely pathogenic (Cannon & Kirk 2007)	Cannon PF, Kirk PM. 2007. Fungal Families of the World. CAB International, Cambridge (ISBN: 978-0851998275)
91da3741a5b0f4334cfee9ac46da1a3d	Y34_ITS	0	1800	BA	Yotoco	Fungi	Ascomycota;Sordariomycetes;Hypocreales;Bionectriaceae;Geosmithia;Geosmithia_brunnea	Ascomycota	Sordariomycetes	Hypocreales	Bionectriaceae	Geosmithia	Geosmithia_brunnea	Bionectriaceae	1CB1CCCB-36B9-11D5-9548-00D0592D548C	82088	9	Pathotroph-Saprotroph	Algal Parasite-Bryophyte Parasite-Fungal Parasite-Undefined Saprotroph	Probable	Microfungus	NULL	Associated with plant material, especially on wood and herbaceous debris, or with algae, bryophyte or other fungi, rarely pathogenic (Cannon & Kirk 2007)	Cannon PF, Kirk PM. 2007. Fungal Families of the World. CAB International, Cambridge (ISBN: 978-0851998275)
91da3741a5b0f4334cfee9ac46da1a3d	BD32_ITS	0	2400	BA	B_Duende	Fungi	Ascomycota;Sordariomycetes;Hypocreales;Bionectriaceae;Geosmithia;Geosmithia_brunnea	Ascomycota	Sordariomycetes	Hypocreales	Bionectriaceae	Geosmithia	Geosmithia_brunnea	Bionectriaceae	1CB1CCCB-36B9-11D5-9548-00D0592D548C	82088	9	Pathotroph-Saprotroph	Algal Parasite-Bryophyte Parasite-Fungal Parasite-Undefined Saprotroph	Probable	Microfungus	NULL	Associated with plant material, especially on wood and herbaceous debris, or with algae, bryophyte or other fungi, rarely pathogenic (Cannon & Kirk 2007)	Cannon PF, Kirk PM. 2007. Fungal Families of the World. CAB International, Cambridge (ISBN: 978-0851998275)
91da3741a5b0f4334cfee9ac46da1a3d	Y24_ITS	0	1800	BA	Yotoco	Fungi	Ascomycota;Sordariomycetes;Hypocreales;Bionectriaceae;Geosmithia;Geosmithia_brunnea	Ascomycota	Sordariomycetes	Hypocreales	Bionectriaceae	Geosmithia	Geosmithia_brunnea	Bionectriaceae	1CB1CCCB-36B9-11D5-9548-00D0592D548C	82088	9	Pathotroph-Saprotroph	Algal Parasite-Bryophyte Parasite-Fungal Parasite-Undefined Saprotroph	Probable	Microfungus	NULL	Associated with plant material, especially on wood and herbaceous debris, or with algae, bryophyte or other fungi, rarely pathogenic (Cannon & Kirk 2007)	Cannon PF, Kirk PM. 2007. Fungal Families of the World. CAB International, Cambridge (ISBN: 978-0851998275)
91da3741a5b0f4334cfee9ac46da1a3d	Y23_ITS	0	1800	BA	Yotoco	Fungi	Ascomycota;Sordariomycetes;Hypocreales;Bionectriaceae;Geosmithia;Geosmithia_brunnea	Ascomycota	Sordariomycetes	Hypocreales	Bionectriaceae	Geosmithia	Geosmithia_brunnea	Bionectriaceae	1CB1CCCB-36B9-11D5-9548-00D0592D548C	82088	9	Pathotroph-Saprotroph	Algal Parasite-Bryophyte Parasite-Fungal Parasite-Undefined Saprotroph	Probable	Microfungus	NULL	Associated with plant material, especially on wood and herbaceous debris, or with algae, bryophyte or other fungi, rarely pathogenic (Cannon & Kirk 2007)	Cannon PF, Kirk PM. 2007. Fungal Families of the World. CAB International, Cambridge (ISBN: 978-0851998275)
91da3741a5b0f4334cfee9ac46da1a3d	Y32_ITS	0	1800	BA	Yotoco	Fungi	Ascomycota;Sordariomycetes;Hypocreales;Bionectriaceae;Geosmithia;Geosmithia_brunnea	Ascomycota	Sordariomycetes	Hypocreales	Bionectriaceae	Geosmithia	Geosmithia_brunnea	Bionectriaceae	1CB1CCCB-36B9-11D5-9548-00D0592D548C	82088	9	Pathotroph-Saprotroph	Algal Parasite-Bryophyte Parasite-Fungal Parasite-Undefined Saprotroph	Probable	Microfungus	NULL	Associated with plant material, especially on wood and herbaceous debris, or with algae, bryophyte or other fungi, rarely pathogenic (Cannon & Kirk 2007)	Cannon PF, Kirk PM. 2007. Fungal Families of the World. CAB International, Cambridge (ISBN: 978-0851998275)
91da3741a5b0f4334cfee9ac46da1a3d	BD31_ITS	0	2400	BA	B_Duende	Fungi	Ascomycota;Sordariomycetes;Hypocreales;Bionectriaceae;Geosmithia;Geosmithia_brunnea	Ascomycota	Sordariomycetes	Hypocreales	Bionectriaceae	Geosmithia	Geosmithia_brunnea	Bionectriaceae	1CB1CCCB-36B9-11D5-9548-00D0592D548C	82088	9	Pathotroph-Saprotroph	Algal Parasite-Bryophyte Parasite-Fungal Parasite-Undefined Saprotroph	Probable	Microfungus	NULL	Associated with plant material, especially on wood and herbaceous debris, or with algae, bryophyte or other fungi, rarely pathogenic (Cannon & Kirk 2007)	Cannon PF, Kirk PM. 2007. Fungal Families of the World. CAB International, Cambridge (ISBN: 978-0851998275)
91da3741a5b0f4334cfee9ac46da1a3d	BD24_ITS	0	2400	BA	B_Duende	Fungi	Ascomycota;Sordariomycetes;Hypocreales;Bionectriaceae;Geosmithia;Geosmithia_brunnea	Ascomycota	Sordariomycetes	Hypocreales	Bionectriaceae	Geosmithia	Geosmithia_brunnea	Bionectriaceae	1CB1CCCB-36B9-11D5-9548-00D0592D548C	82088	9	Pathotroph-Saprotroph	Algal Parasite-Bryophyte Parasite-Fungal Parasite-Undefined Saprotroph	Probable	Microfungus	NULL	Associated with plant material, especially on wood and herbaceous debris, or with algae, bryophyte or other fungi, rarely pathogenic (Cannon & Kirk 2007)	Cannon PF, Kirk PM. 2007. Fungal Families of the World. CAB International, Cambridge (ISBN: 978-0851998275)
b725224d761a279ae606902c537da6aa	BD24_ITS	0	2400	BA	B_Duende	Fungi	Ascomycota;Sordariomycetes;Hypocreales;Bionectriaceae;Unidentified;Unidentified	Ascomycota	Sordariomycetes	Hypocreales	Bionectriaceae	Unidentified	Unidentified	Bionectriaceae	1CB1CCCB-36B9-11D5-9548-00D0592D548C	82088	9	Pathotroph-Saprotroph	Algal Parasite-Bryophyte Parasite-Fungal Parasite-Undefined Saprotroph	Probable	Microfungus	NULL	Associated with plant material, especially on wood and herbaceous debris, or with algae, bryophyte or other fungi, rarely pathogenic (Cannon & Kirk 2007)	Cannon PF, Kirk PM. 2007. Fungal Families of the World. CAB International, Cambridge (ISBN: 978-0851998275)
b725224d761a279ae606902c537da6aa	LS31_ITS	0	900	BST	Sonso	Fungi	Ascomycota;Sordariomycetes;Hypocreales;Bionectriaceae;Unidentified;Unidentified	Ascomycota	Sordariomycetes	Hypocreales	Bionectriaceae	Unidentified	Unidentified	Bionectriaceae	1CB1CCCB-36B9-11D5-9548-00D0592D548C	82088	9	Pathotroph-Saprotroph	Algal Parasite-Bryophyte Parasite-Fungal Parasite-Undefined Saprotroph	Probable	Microfungus	NULL	Associated with plant material, especially on wood and herbaceous debris, or with algae, bryophyte or other fungi, rarely pathogenic (Cannon & Kirk 2007)	Cannon PF, Kirk PM. 2007. Fungal Families of the World. CAB International, Cambridge (ISBN: 978-0851998275)
b725224d761a279ae606902c537da6aa	BD31_ITS	0	2400	BA	B_Duende	Fungi	Ascomycota;Sordariomycetes;Hypocreales;Bionectriaceae;Unidentified;Unidentified	Ascomycota	Sordariomycetes	Hypocreales	Bionectriaceae	Unidentified	Unidentified	Bionectriaceae	1CB1CCCB-36B9-11D5-9548-00D0592D548C	82088	9	Pathotroph-Saprotroph	Algal Parasite-Bryophyte Parasite-Fungal Parasite-Undefined Saprotroph	Probable	Microfungus	NULL	Associated with plant material, especially on wood and herbaceous debris, or with algae, bryophyte or other fungi, rarely pathogenic (Cannon & Kirk 2007)	Cannon PF, Kirk PM. 2007. Fungal Families of the World. CAB International, Cambridge (ISBN: 978-0851998275)
b725224d761a279ae606902c537da6aa	PDU23_ITS	0	3200	P	Duende	Fungi	Ascomycota;Sordariomycetes;Hypocreales;Bionectriaceae;Unidentified;Unidentified	Ascomycota	Sordariomycetes	Hypocreales	Bionectriaceae	Unidentified	Unidentified	Bionectriaceae	1CB1CCCB-36B9-11D5-9548-00D0592D548C	82088	9	Pathotroph-Saprotroph	Algal Parasite-Bryophyte Parasite-Fungal Parasite-Undefined Saprotroph	Probable	Microfungus	NULL	Associated with plant material, especially on wood and herbaceous debris, or with algae, bryophyte or other fungi, rarely pathogenic (Cannon & Kirk 2007)	Cannon PF, Kirk PM. 2007. Fungal Families of the World. CAB International, Cambridge (ISBN: 978-0851998275)
b725224d761a279ae606902c537da6aa	LS34_ITS	0	900	BST	Sonso	Fungi	Ascomycota;Sordariomycetes;Hypocreales;Bionectriaceae;Unidentified;Unidentified	Ascomycota	Sordariomycetes	Hypocreales	Bionectriaceae	Unidentified	Unidentified	Bionectriaceae	1CB1CCCB-36B9-11D5-9548-00D0592D548C	82088	9	Pathotroph-Saprotroph	Algal Parasite-Bryophyte Parasite-Fungal Parasite-Undefined Saprotroph	Probable	Microfungus	NULL	Associated with plant material, especially on wood and herbaceous debris, or with algae, bryophyte or other fungi, rarely pathogenic (Cannon & Kirk 2007)	Cannon PF, Kirk PM. 2007. Fungal Families of the World. CAB International, Cambridge (ISBN: 978-0851998275)
b725224d761a279ae606902c537da6aa	LS32_ITS	0	900	BST	Sonso	Fungi	Ascomycota;Sordariomycetes;Hypocreales;Bionectriaceae;Unidentified;Unidentified	Ascomycota	Sordariomycetes	Hypocreales	Bionectriaceae	Unidentified	Unidentified	Bionectriaceae	1CB1CCCB-36B9-11D5-9548-00D0592D548C	82088	9	Pathotroph-Saprotroph	Algal Parasite-Bryophyte Parasite-Fungal Parasite-Undefined Saprotroph	Probable	Microfungus	NULL	Associated with plant material, especially on wood and herbaceous debris, or with algae, bryophyte or other fungi, rarely pathogenic (Cannon & Kirk 2007)	Cannon PF, Kirk PM. 2007. Fungal Families of the World. CAB International, Cambridge (ISBN: 978-0851998275)
b725224d761a279ae606902c537da6aa	PDU24_ITS	0	3200	P	Duende	Fungi	Ascomycota;Sordariomycetes;Hypocreales;Bionectriaceae;Unidentified;Unidentified	Ascomycota	Sordariomycetes	Hypocreales	Bionectriaceae	Unidentified	Unidentified	Bionectriaceae	1CB1CCCB-36B9-11D5-9548-00D0592D548C	82088	9	Pathotroph-Saprotroph	Algal Parasite-Bryophyte Parasite-Fungal Parasite-Undefined Saprotroph	Probable	Microfungus	NULL	Associated with plant material, especially on wood and herbaceous debris, or with algae, bryophyte or other fungi, rarely pathogenic (Cannon & Kirk 2007)	Cannon PF, Kirk PM. 2007. Fungal Families of the World. CAB International, Cambridge (ISBN: 978-0851998275)
b725224d761a279ae606902c537da6aa	PDU11_ITS	0	3200	P	Duende	Fungi	Ascomycota;Sordariomycetes;Hypocreales;Bionectriaceae;Unidentified;Unidentified	Ascomycota	Sordariomycetes	Hypocreales	Bionectriaceae	Unidentified	Unidentified	Bionectriaceae	1CB1CCCB-36B9-11D5-9548-00D0592D548C	82088	9	Pathotroph-Saprotroph	Algal Parasite-Bryophyte Parasite-Fungal Parasite-Undefined Saprotroph	Probable	Microfungus	NULL	Associated with plant material, especially on wood and herbaceous debris, or with algae, bryophyte or other fungi, rarely pathogenic (Cannon & Kirk 2007)	Cannon PF, Kirk PM. 2007. Fungal Families of the World. CAB International, Cambridge (ISBN: 978-0851998275)
b725224d761a279ae606902c537da6aa	BD13_ITS	0	2400	BA	B_Duende	Fungi	Ascomycota;Sordariomycetes;Hypocreales;Bionectriaceae;Unidentified;Unidentified	Ascomycota	Sordariomycetes	Hypocreales	Bionectriaceae	Unidentified	Unidentified	Bionectriaceae	1CB1CCCB-36B9-11D5-9548-00D0592D548C	82088	9	Pathotroph-Saprotroph	Algal Parasite-Bryophyte Parasite-Fungal Parasite-Undefined Saprotroph	Probable	Microfungus	NULL	Associated with plant material, especially on wood and herbaceous debris, or with algae, bryophyte or other fungi, rarely pathogenic (Cannon & Kirk 2007)	Cannon PF, Kirk PM. 2007. Fungal Families of the World. CAB International, Cambridge (ISBN: 978-0851998275)
b725224d761a279ae606902c537da6aa	BD11_ITS	0	2400	BA	B_Duende	Fungi	Ascomycota;Sordariomycetes;Hypocreales;Bionectriaceae;Unidentified;Unidentified	Ascomycota	Sordariomycetes	Hypocreales	Bionectriaceae	Unidentified	Unidentified	Bionectriaceae	1CB1CCCB-36B9-11D5-9548-00D0592D548C	82088	9	Pathotroph-Saprotroph	Algal Parasite-Bryophyte Parasite-Fungal Parasite-Undefined Saprotroph	Probable	Microfungus	NULL	Associated with plant material, especially on wood and herbaceous debris, or with algae, bryophyte or other fungi, rarely pathogenic (Cannon & Kirk 2007)	Cannon PF, Kirk PM. 2007. Fungal Families of the World. CAB International, Cambridge (ISBN: 978-0851998275)
b725224d761a279ae606902c537da6aa	Y32_ITS	0	1800	BA	Yotoco	Fungi	Ascomycota;Sordariomycetes;Hypocreales;Bionectriaceae;Unidentified;Unidentified	Ascomycota	Sordariomycetes	Hypocreales	Bionectriaceae	Unidentified	Unidentified	Bionectriaceae	1CB1CCCB-36B9-11D5-9548-00D0592D548C	82088	9	Pathotroph-Saprotroph	Algal Parasite-Bryophyte Parasite-Fungal Parasite-Undefined Saprotroph	Probable	Microfungus	NULL	Associated with plant material, especially on wood and herbaceous debris, or with algae, bryophyte or other fungi, rarely pathogenic (Cannon & Kirk 2007)	Cannon PF, Kirk PM. 2007. Fungal Families of the World. CAB International, Cambridge (ISBN: 978-0851998275)
b725224d761a279ae606902c537da6aa	BD35_ITS	0	2400	BA	B_Duende	Fungi	Ascomycota;Sordariomycetes;Hypocreales;Bionectriaceae;Unidentified;Unidentified	Ascomycota	Sordariomycetes	Hypocreales	Bionectriaceae	Unidentified	Unidentified	Bionectriaceae	1CB1CCCB-36B9-11D5-9548-00D0592D548C	82088	9	Pathotroph-Saprotroph	Algal Parasite-Bryophyte Parasite-Fungal Parasite-Undefined Saprotroph	Probable	Microfungus	NULL	Associated with plant material, especially on wood and herbaceous debris, or with algae, bryophyte or other fungi, rarely pathogenic (Cannon & Kirk 2007)	Cannon PF, Kirk PM. 2007. Fungal Families of the World. CAB International, Cambridge (ISBN: 978-0851998275)
b725224d761a279ae606902c537da6aa	PDU14_ITS	0	3200	P	Duende	Fungi	Ascomycota;Sordariomycetes;Hypocreales;Bionectriaceae;Unidentified;Unidentified	Ascomycota	Sordariomycetes	Hypocreales	Bionectriaceae	Unidentified	Unidentified	Bionectriaceae	1CB1CCCB-36B9-11D5-9548-00D0592D548C	82088	9	Pathotroph-Saprotroph	Algal Parasite-Bryophyte Parasite-Fungal Parasite-Undefined Saprotroph	Probable	Microfungus	NULL	Associated with plant material, especially on wood and herbaceous debris, or with algae, bryophyte or other fungi, rarely pathogenic (Cannon & Kirk 2007)	Cannon PF, Kirk PM. 2007. Fungal Families of the World. CAB International, Cambridge (ISBN: 978-0851998275)
b725224d761a279ae606902c537da6aa	LS11_ITS	0	900	BST	Sonso	Fungi	Ascomycota;Sordariomycetes;Hypocreales;Bionectriaceae;Unidentified;Unidentified	Ascomycota	Sordariomycetes	Hypocreales	Bionectriaceae	Unidentified	Unidentified	Bionectriaceae	1CB1CCCB-36B9-11D5-9548-00D0592D548C	82088	9	Pathotroph-Saprotroph	Algal Parasite-Bryophyte Parasite-Fungal Parasite-Undefined Saprotroph	Probable	Microfungus	NULL	Associated with plant material, especially on wood and herbaceous debris, or with algae, bryophyte or other fungi, rarely pathogenic (Cannon & Kirk 2007)	Cannon PF, Kirk PM. 2007. Fungal Families of the World. CAB International, Cambridge (ISBN: 978-0851998275)
b725224d761a279ae606902c537da6aa	Y23_ITS	0	1800	BA	Yotoco	Fungi	Ascomycota;Sordariomycetes;Hypocreales;Bionectriaceae;Unidentified;Unidentified	Ascomycota	Sordariomycetes	Hypocreales	Bionectriaceae	Unidentified	Unidentified	Bionectriaceae	1CB1CCCB-36B9-11D5-9548-00D0592D548C	82088	9	Pathotroph-Saprotroph	Algal Parasite-Bryophyte Parasite-Fungal Parasite-Undefined Saprotroph	Probable	Microfungus	NULL	Associated with plant material, especially on wood and herbaceous debris, or with algae, bryophyte or other fungi, rarely pathogenic (Cannon & Kirk 2007)	Cannon PF, Kirk PM. 2007. Fungal Families of the World. CAB International, Cambridge (ISBN: 978-0851998275)
b725224d761a279ae606902c537da6aa	LS21_ITS	0	900	BST	Sonso	Fungi	Ascomycota;Sordariomycetes;Hypocreales;Bionectriaceae;Unidentified;Unidentified	Ascomycota	Sordariomycetes	Hypocreales	Bionectriaceae	Unidentified	Unidentified	Bionectriaceae	1CB1CCCB-36B9-11D5-9548-00D0592D548C	82088	9	Pathotroph-Saprotroph	Algal Parasite-Bryophyte Parasite-Fungal Parasite-Undefined Saprotroph	Probable	Microfungus	NULL	Associated with plant material, especially on wood and herbaceous debris, or with algae, bryophyte or other fungi, rarely pathogenic (Cannon & Kirk 2007)	Cannon PF, Kirk PM. 2007. Fungal Families of the World. CAB International, Cambridge (ISBN: 978-0851998275)
b725224d761a279ae606902c537da6aa	PDU25_ITS	0	3200	P	Duende	Fungi	Ascomycota;Sordariomycetes;Hypocreales;Bionectriaceae;Unidentified;Unidentified	Ascomycota	Sordariomycetes	Hypocreales	Bionectriaceae	Unidentified	Unidentified	Bionectriaceae	1CB1CCCB-36B9-11D5-9548-00D0592D548C	82088	9	Pathotroph-Saprotroph	Algal Parasite-Bryophyte Parasite-Fungal Parasite-Undefined Saprotroph	Probable	Microfungus	NULL	Associated with plant material, especially on wood and herbaceous debris, or with algae, bryophyte or other fungi, rarely pathogenic (Cannon & Kirk 2007)	Cannon PF, Kirk PM. 2007. Fungal Families of the World. CAB International, Cambridge (ISBN: 978-0851998275)
b725224d761a279ae606902c537da6aa	Y12_ITS	0	1800	BA	Yotoco	Fungi	Ascomycota;Sordariomycetes;Hypocreales;Bionectriaceae;Unidentified;Unidentified	Ascomycota	Sordariomycetes	Hypocreales	Bionectriaceae	Unidentified	Unidentified	Bionectriaceae	1CB1CCCB-36B9-11D5-9548-00D0592D548C	82088	9	Pathotroph-Saprotroph	Algal Parasite-Bryophyte Parasite-Fungal Parasite-Undefined Saprotroph	Probable	Microfungus	NULL	Associated with plant material, especially on wood and herbaceous debris, or with algae, bryophyte or other fungi, rarely pathogenic (Cannon & Kirk 2007)	Cannon PF, Kirk PM. 2007. Fungal Families of the World. CAB International, Cambridge (ISBN: 978-0851998275)
b725224d761a279ae606902c537da6aa	Y21_ITS	0	1800	BA	Yotoco	Fungi	Ascomycota;Sordariomycetes;Hypocreales;Bionectriaceae;Unidentified;Unidentified	Ascomycota	Sordariomycetes	Hypocreales	Bionectriaceae	Unidentified	Unidentified	Bionectriaceae	1CB1CCCB-36B9-11D5-9548-00D0592D548C	82088	9	Pathotroph-Saprotroph	Algal Parasite-Bryophyte Parasite-Fungal Parasite-Undefined Saprotroph	Probable	Microfungus	NULL	Associated with plant material, especially on wood and herbaceous debris, or with algae, bryophyte or other fungi, rarely pathogenic (Cannon & Kirk 2007)	Cannon PF, Kirk PM. 2007. Fungal Families of the World. CAB International, Cambridge (ISBN: 978-0851998275)
b725224d761a279ae606902c537da6aa	Y24_ITS	0	1800	BA	Yotoco	Fungi	Ascomycota;Sordariomycetes;Hypocreales;Bionectriaceae;Unidentified;Unidentified	Ascomycota	Sordariomycetes	Hypocreales	Bionectriaceae	Unidentified	Unidentified	Bionectriaceae	1CB1CCCB-36B9-11D5-9548-00D0592D548C	82088	9	Pathotroph-Saprotroph	Algal Parasite-Bryophyte Parasite-Fungal Parasite-Undefined Saprotroph	Probable	Microfungus	NULL	Associated with plant material, especially on wood and herbaceous debris, or with algae, bryophyte or other fungi, rarely pathogenic (Cannon & Kirk 2007)	Cannon PF, Kirk PM. 2007. Fungal Families of the World. CAB International, Cambridge (ISBN: 978-0851998275)
b725224d761a279ae606902c537da6aa	BD21_ITS	0	2400	BA	B_Duende	Fungi	Ascomycota;Sordariomycetes;Hypocreales;Bionectriaceae;Unidentified;Unidentified	Ascomycota	Sordariomycetes	Hypocreales	Bionectriaceae	Unidentified	Unidentified	Bionectriaceae	1CB1CCCB-36B9-11D5-9548-00D0592D548C	82088	9	Pathotroph-Saprotroph	Algal Parasite-Bryophyte Parasite-Fungal Parasite-Undefined Saprotroph	Probable	Microfungus	NULL	Associated with plant material, especially on wood and herbaceous debris, or with algae, bryophyte or other fungi, rarely pathogenic (Cannon & Kirk 2007)	Cannon PF, Kirk PM. 2007. Fungal Families of the World. CAB International, Cambridge (ISBN: 978-0851998275)
b725224d761a279ae606902c537da6aa	Y11_ITS	0	1800	BA	Yotoco	Fungi	Ascomycota;Sordariomycetes;Hypocreales;Bionectriaceae;Unidentified;Unidentified	Ascomycota	Sordariomycetes	Hypocreales	Bionectriaceae	Unidentified	Unidentified	Bionectriaceae	1CB1CCCB-36B9-11D5-9548-00D0592D548C	82088	9	Pathotroph-Saprotroph	Algal Parasite-Bryophyte Parasite-Fungal Parasite-Undefined Saprotroph	Probable	Microfungus	NULL	Associated with plant material, especially on wood and herbaceous debris, or with algae, bryophyte or other fungi, rarely pathogenic (Cannon & Kirk 2007)	Cannon PF, Kirk PM. 2007. Fungal Families of the World. CAB International, Cambridge (ISBN: 978-0851998275)
b725224d761a279ae606902c537da6aa	LS13_ITS	0	900	BST	Sonso	Fungi	Ascomycota;Sordariomycetes;Hypocreales;Bionectriaceae;Unidentified;Unidentified	Ascomycota	Sordariomycetes	Hypocreales	Bionectriaceae	Unidentified	Unidentified	Bionectriaceae	1CB1CCCB-36B9-11D5-9548-00D0592D548C	82088	9	Pathotroph-Saprotroph	Algal Parasite-Bryophyte Parasite-Fungal Parasite-Undefined Saprotroph	Probable	Microfungus	NULL	Associated with plant material, especially on wood and herbaceous debris, or with algae, bryophyte or other fungi, rarely pathogenic (Cannon & Kirk 2007)	Cannon PF, Kirk PM. 2007. Fungal Families of the World. CAB International, Cambridge (ISBN: 978-0851998275)
b725224d761a279ae606902c537da6aa	Y35_ITS	0	1800	BA	Yotoco	Fungi	Ascomycota;Sordariomycetes;Hypocreales;Bionectriaceae;Unidentified;Unidentified	Ascomycota	Sordariomycetes	Hypocreales	Bionectriaceae	Unidentified	Unidentified	Bionectriaceae	1CB1CCCB-36B9-11D5-9548-00D0592D548C	82088	9	Pathotroph-Saprotroph	Algal Parasite-Bryophyte Parasite-Fungal Parasite-Undefined Saprotroph	Probable	Microfungus	NULL	Associated with plant material, especially on wood and herbaceous debris, or with algae, bryophyte or other fungi, rarely pathogenic (Cannon & Kirk 2007)	Cannon PF, Kirk PM. 2007. Fungal Families of the World. CAB International, Cambridge (ISBN: 978-0851998275)
b725224d761a279ae606902c537da6aa	BD32_ITS	0	2400	BA	B_Duende	Fungi	Ascomycota;Sordariomycetes;Hypocreales;Bionectriaceae;Unidentified;Unidentified	Ascomycota	Sordariomycetes	Hypocreales	Bionectriaceae	Unidentified	Unidentified	Bionectriaceae	1CB1CCCB-36B9-11D5-9548-00D0592D548C	82088	9	Pathotroph-Saprotroph	Algal Parasite-Bryophyte Parasite-Fungal Parasite-Undefined Saprotroph	Probable	Microfungus	NULL	Associated with plant material, especially on wood and herbaceous debris, or with algae, bryophyte or other fungi, rarely pathogenic (Cannon & Kirk 2007)	Cannon PF, Kirk PM. 2007. Fungal Families of the World. CAB International, Cambridge (ISBN: 978-0851998275)
b725224d761a279ae606902c537da6aa	LS15_ITS	0	900	BST	Sonso	Fungi	Ascomycota;Sordariomycetes;Hypocreales;Bionectriaceae;Unidentified;Unidentified	Ascomycota	Sordariomycetes	Hypocreales	Bionectriaceae	Unidentified	Unidentified	Bionectriaceae	1CB1CCCB-36B9-11D5-9548-00D0592D548C	82088	9	Pathotroph-Saprotroph	Algal Parasite-Bryophyte Parasite-Fungal Parasite-Undefined Saprotroph	Probable	Microfungus	NULL	Associated with plant material, especially on wood and herbaceous debris, or with algae, bryophyte or other fungi, rarely pathogenic (Cannon & Kirk 2007)	Cannon PF, Kirk PM. 2007. Fungal Families of the World. CAB International, Cambridge (ISBN: 978-0851998275)
b725224d761a279ae606902c537da6aa	BD22_ITS	0	2400	BA	B_Duende	Fungi	Ascomycota;Sordariomycetes;Hypocreales;Bionectriaceae;Unidentified;Unidentified	Ascomycota	Sordariomycetes	Hypocreales	Bionectriaceae	Unidentified	Unidentified	Bionectriaceae	1CB1CCCB-36B9-11D5-9548-00D0592D548C	82088	9	Pathotroph-Saprotroph	Algal Parasite-Bryophyte Parasite-Fungal Parasite-Undefined Saprotroph	Probable	Microfungus	NULL	Associated with plant material, especially on wood and herbaceous debris, or with algae, bryophyte or other fungi, rarely pathogenic (Cannon & Kirk 2007)	Cannon PF, Kirk PM. 2007. Fungal Families of the World. CAB International, Cambridge (ISBN: 978-0851998275)
b725224d761a279ae606902c537da6aa	PDU13_ITS	0	3200	P	Duende	Fungi	Ascomycota;Sordariomycetes;Hypocreales;Bionectriaceae;Unidentified;Unidentified	Ascomycota	Sordariomycetes	Hypocreales	Bionectriaceae	Unidentified	Unidentified	Bionectriaceae	1CB1CCCB-36B9-11D5-9548-00D0592D548C	82088	9	Pathotroph-Saprotroph	Algal Parasite-Bryophyte Parasite-Fungal Parasite-Undefined Saprotroph	Probable	Microfungus	NULL	Associated with plant material, especially on wood and herbaceous debris, or with algae, bryophyte or other fungi, rarely pathogenic (Cannon & Kirk 2007)	Cannon PF, Kirk PM. 2007. Fungal Families of the World. CAB International, Cambridge (ISBN: 978-0851998275)
b725224d761a279ae606902c537da6aa	PDU12_ITS	0	3200	P	Duende	Fungi	Ascomycota;Sordariomycetes;Hypocreales;Bionectriaceae;Unidentified;Unidentified	Ascomycota	Sordariomycetes	Hypocreales	Bionectriaceae	Unidentified	Unidentified	Bionectriaceae	1CB1CCCB-36B9-11D5-9548-00D0592D548C	82088	9	Pathotroph-Saprotroph	Algal Parasite-Bryophyte Parasite-Fungal Parasite-Undefined Saprotroph	Probable	Microfungus	NULL	Associated with plant material, especially on wood and herbaceous debris, or with algae, bryophyte or other fungi, rarely pathogenic (Cannon & Kirk 2007)	Cannon PF, Kirk PM. 2007. Fungal Families of the World. CAB International, Cambridge (ISBN: 978-0851998275)
b725224d761a279ae606902c537da6aa	LS25_ITS	0	900	BST	Sonso	Fungi	Ascomycota;Sordariomycetes;Hypocreales;Bionectriaceae;Unidentified;Unidentified	Ascomycota	Sordariomycetes	Hypocreales	Bionectriaceae	Unidentified	Unidentified	Bionectriaceae	1CB1CCCB-36B9-11D5-9548-00D0592D548C	82088	9	Pathotroph-Saprotroph	Algal Parasite-Bryophyte Parasite-Fungal Parasite-Undefined Saprotroph	Probable	Microfungus	NULL	Associated with plant material, especially on wood and herbaceous debris, or with algae, bryophyte or other fungi, rarely pathogenic (Cannon & Kirk 2007)	Cannon PF, Kirk PM. 2007. Fungal Families of the World. CAB International, Cambridge (ISBN: 978-0851998275)
b725224d761a279ae606902c537da6aa	LS23_ITS	0	900	BST	Sonso	Fungi	Ascomycota;Sordariomycetes;Hypocreales;Bionectriaceae;Unidentified;Unidentified	Ascomycota	Sordariomycetes	Hypocreales	Bionectriaceae	Unidentified	Unidentified	Bionectriaceae	1CB1CCCB-36B9-11D5-9548-00D0592D548C	82088	9	Pathotroph-Saprotroph	Algal Parasite-Bryophyte Parasite-Fungal Parasite-Undefined Saprotroph	Probable	Microfungus	NULL	Associated with plant material, especially on wood and herbaceous debris, or with algae, bryophyte or other fungi, rarely pathogenic (Cannon & Kirk 2007)	Cannon PF, Kirk PM. 2007. Fungal Families of the World. CAB International, Cambridge (ISBN: 978-0851998275)
b725224d761a279ae606902c537da6aa	Y15_ITS	0	1800	BA	Yotoco	Fungi	Ascomycota;Sordariomycetes;Hypocreales;Bionectriaceae;Unidentified;Unidentified	Ascomycota	Sordariomycetes	Hypocreales	Bionectriaceae	Unidentified	Unidentified	Bionectriaceae	1CB1CCCB-36B9-11D5-9548-00D0592D548C	82088	9	Pathotroph-Saprotroph	Algal Parasite-Bryophyte Parasite-Fungal Parasite-Undefined Saprotroph	Probable	Microfungus	NULL	Associated with plant material, especially on wood and herbaceous debris, or with algae, bryophyte or other fungi, rarely pathogenic (Cannon & Kirk 2007)	Cannon PF, Kirk PM. 2007. Fungal Families of the World. CAB International, Cambridge (ISBN: 978-0851998275)
b725224d761a279ae606902c537da6aa	Y34_ITS	0	1800	BA	Yotoco	Fungi	Ascomycota;Sordariomycetes;Hypocreales;Bionectriaceae;Unidentified;Unidentified	Ascomycota	Sordariomycetes	Hypocreales	Bionectriaceae	Unidentified	Unidentified	Bionectriaceae	1CB1CCCB-36B9-11D5-9548-00D0592D548C	82088	9	Pathotroph-Saprotroph	Algal Parasite-Bryophyte Parasite-Fungal Parasite-Undefined Saprotroph	Probable	Microfungus	NULL	Associated with plant material, especially on wood and herbaceous debris, or with algae, bryophyte or other fungi, rarely pathogenic (Cannon & Kirk 2007)	Cannon PF, Kirk PM. 2007. Fungal Families of the World. CAB International, Cambridge (ISBN: 978-0851998275)
c6134cca76cac98f9c2e79fed10dfb0a	Y34_ITS	0	1800	BA	Yotoco	Fungi	Ascomycota;Sordariomycetes;Hypocreales;Bionectriaceae;Clonostachys;Unidentified	Ascomycota	Sordariomycetes	Hypocreales	Bionectriaceae	Clonostachys	Unidentified	Bionectriaceae	1CB1CCCB-36B9-11D5-9548-00D0592D548C	82088	9	Pathotroph-Saprotroph	Algal Parasite-Bryophyte Parasite-Fungal Parasite-Undefined Saprotroph	Probable	Microfungus	NULL	Associated with plant material, especially on wood and herbaceous debris, or with algae, bryophyte or other fungi, rarely pathogenic (Cannon & Kirk 2007)	Cannon PF, Kirk PM. 2007. Fungal Families of the World. CAB International, Cambridge (ISBN: 978-0851998275)
c6134cca76cac98f9c2e79fed10dfb0a	PDU25_ITS	0	3200	P	Duende	Fungi	Ascomycota;Sordariomycetes;Hypocreales;Bionectriaceae;Clonostachys;Unidentified	Ascomycota	Sordariomycetes	Hypocreales	Bionectriaceae	Clonostachys	Unidentified	Bionectriaceae	1CB1CCCB-36B9-11D5-9548-00D0592D548C	82088	9	Pathotroph-Saprotroph	Algal Parasite-Bryophyte Parasite-Fungal Parasite-Undefined Saprotroph	Probable	Microfungus	NULL	Associated with plant material, especially on wood and herbaceous debris, or with algae, bryophyte or other fungi, rarely pathogenic (Cannon & Kirk 2007)	Cannon PF, Kirk PM. 2007. Fungal Families of the World. CAB International, Cambridge (ISBN: 978-0851998275)
c6134cca76cac98f9c2e79fed10dfb0a	BD21_ITS	0	2400	BA	B_Duende	Fungi	Ascomycota;Sordariomycetes;Hypocreales;Bionectriaceae;Clonostachys;Unidentified	Ascomycota	Sordariomycetes	Hypocreales	Bionectriaceae	Clonostachys	Unidentified	Bionectriaceae	1CB1CCCB-36B9-11D5-9548-00D0592D548C	82088	9	Pathotroph-Saprotroph	Algal Parasite-Bryophyte Parasite-Fungal Parasite-Undefined Saprotroph	Probable	Microfungus	NULL	Associated with plant material, especially on wood and herbaceous debris, or with algae, bryophyte or other fungi, rarely pathogenic (Cannon & Kirk 2007)	Cannon PF, Kirk PM. 2007. Fungal Families of the World. CAB International, Cambridge (ISBN: 978-0851998275)
[truncated: 165,943 more rows]
