# Supplementary material for: Exploring soil bacterial and fungal communities in Colombian terrestrial ecosystems modulated by altitude-influenced factors
Source: PLoS One. 2024 Dec 12;19(12):e0312842. doi: 10.1371/journal.pone.0312842 (PMC11637269; doi:10.1371/journal.pone.0312842)
Supplement: S6 Table — (XLSX) [file pone.0312842.s006.xlsx]

## Sheet: Bacteria
Ob	Dim.1	Dim.2	Dim.3	Dim.4	Dim.5	contrib_Dim1	contrib_Dim2
pH	0.788367	0.482015	-0.14082	0.109864	-0.0471641	2.12601	1.38932
CE	0.874324	0.231958	0.0284559	-0.0714869	0.109624	2.61489	0.321736
MO	-0.564896	0.0355882	-0.386456	0.64373	-0.108274	1.09156	0.00757342
N	-0.564896	0.0355882	-0.386456	0.64373	-0.108274	1.09156	0.00757342
CO	-0.561086	0.0404111	-0.393413	0.640518	-0.123751	1.07688	0.00976521
P	0.941167	0.119995	-0.114402	0.0696469	0.0119873	3.03	0.0861002
S	0.951148	0.00365513	-0.00803605	-0.0472111	0.048237	3.09461	7.98888e-05
CICE	0.702935	0.483958	-0.208148	0.0942365	0.16309	1.69021	1.40054
B	0.652719	0.102929	-0.10652	0.00399399	0.0666392	1.45734	0.0633516
Ca	0.387536	0.77322	-0.0860463	-0.0257354	0.154732	0.513728	3.57508
Mg	0.943112	0.250522	-0.0234937	-0.0285194	0.0579629	3.04254	0.375295
K	0.0754021	0.64603	-0.279091	0.171451	0.124113	0.0194481	2.49566
Na	0.975027	-0.0122569	0.0198269	-0.0260092	0.0463556	3.25194	0.000898342
Fe	-0.193611	-0.576749	-0.625445	-0.206541	0.105958	0.128224	1.98909
Cu	0.981373	-0.0281583	0.0161402	-0.0788296	0.0410194	3.29441	0.00474125
Mn	0.112786	0.801657	0.0024201	0.0233622	0.259	0.0435133	3.84288
Zn	-0.203245	-0.416879	-0.572054	0.380784	0.144512	0.141303	1.0392
DA	0.857179	-0.418529	0.0485601	-0.108557	-0.00896579	12.5234	5.21916
Tx	-0.990852	0.0155179	-0.0136226	0.0556837	-0.0271374	16.7338	0.00717492
Acidibacter	-0.748883	0.150908	0.414552	-0.187391	-0.213174	4.24469	0.301309
Acinetobacter	-0.0967079	-0.15648	0.641253	0.644183	-0.14188	0.0707851	0.323972
Bryobacter	-0.298348	-0.829501	0.251442	-0.124979	0.0891249	0.673697	9.10381
Candidatus.Koribacter	-0.48659	-0.618668	0.109098	-0.116486	0.547923	1.79203	5.06413
Candidatus.Solibacter	-0.345715	-0.758565	0.392527	-0.0695551	0.268973	0.904596	7.61333
Candidatus.Udaeobacter	-0.41797	0.886559	-0.0134226	-0.118642	0.0632696	1.32223	10.3993
MND1	0.908187	0.0966271	0.183539	0.0664749	0.108851	6.24264	0.123534
Nitrospira	0.484109	0.576574	0.409211	0.0625164	-0.168437	1.7738	4.39844
Pseudomonas	0.228135	-0.00470335	0.36165	0.773245	0.16765	0.393914	0.000292687
Bacillus	0.45863	0.644004	0.18324	0.153371	0.160979	1.592	5.4874
P1	-0.476642	0.804862	-0.0719981	-0.0388665	0.0849702	0.736795	3.67262
P2	-0.187139	-0.299578	0.423537	-0.0798799	-0.703416	0.113578	0.508806
P3	-0.504683	0.812732	-0.085584	-0.14811	0.0333393	0.826038	3.7448
P4	-0.621565	0.0318326	0.440712	-0.112585	0.212651	1.25296	0.00574485
P5	-0.337983	-0.530287	0.199481	-0.0696511	0.13651	0.370469	1.59425
P6	0.928517	-0.00367931	-0.00274035	-0.0927129	-0.0394421	2.79603	7.67481e-05
P7	-0.676538	0.00714555	0.473313	-0.231422	0.0530542	1.48438	0.000289471
P8	0.742213	0.17222	-0.0346754	-0.124113	0.149875	1.78657	0.168152
P9	0.763014	-0.0208743	0.0651115	0.0726712	0.123602	1.88811	0.00247035
P10	-0.459713	0.787419	-0.0859377	-0.049922	0.0644238	0.685389	3.51517
P11	-0.225345	-0.46971	-0.794688	0.229035	-0.103149	0.164686	1.25082
P12	-0.656952	0.151675	0.449144	0.0268869	0.320969	1.39968	0.130426
P13	0.668668	-0.00247812	-0.078717	-0.21531	-0.0593172	1.45005	3.48159e-05
P14	-0.364098	-0.266483	-0.804052	-0.186339	-0.0631981	0.429932	0.402598
P15	-0.447073	-0.498598	0.558305	0.0212464	0.349983	0.648215	1.4094
P16	-0.360942	0.374716	0.162958	0.185474	0.427385	0.42251	0.796047
P17	-0.450339	0.707573	-0.0948091	-0.14816	-0.00481035	0.657722	2.83841
P18	-0.238318	-0.501615	-0.774663	0.159873	-0.143995	0.184195	1.42651
P19	-0.45624	0.716101	-0.0552997	-0.181465	0.0359235	0.67507	2.90725
P20	-0.387308	0.75545	-0.0450289	0.0922663	0.16454	0.486492	3.23552
P21	-0.611841	0.408005	0.234837	-0.192402	0.187251	1.21406	0.943766
P22	-0.232813	-0.516407	-0.771488	0.00814387	-0.00995384	0.175783	1.51188
P23	-0.577117	0.350141	0.319131	-0.224131	-0.375141	1.08017	0.695055
P24	-0.488891	0.737382	-0.0791741	-0.230049	-0.00859944	0.775152	3.08261
P25	0.705627	-0.237813	0.359377	-0.00866532	-0.338123	1.61478	0.32063
P26	-0.229681	-0.364636	0.487931	-0.0729566	-0.627665	0.171086	0.753794
P27	-0.405918	0.276079	0.0821785	-0.331011	-0.0255738	0.534366	0.432118

## Sheet: Fungus
Ob	Dim.1	Dim.2	Dim.3	Dim.4	Dim.5	contrib_Dim1	contrib_Dim2
pH	0.696749	0.478599	0.185227	-0.23907	0.0597418	1.73353	1.77043
CE	0.841401	0.340094	0.0387742	-0.150458	0.0537889	2.52804	0.893988
MO	-0.535101	-0.185188	0.451958	0.120969	0.29335	1.02247	0.265068
N	-0.535165	-0.18504	0.452015	0.120967	0.293329	1.02271	0.264647
CO	-0.533364	-0.186002	0.452795	0.119947	0.300853	1.01584	0.267405
P	0.891381	0.104872	0.215903	-0.180917	0.104912	2.8373	0.0850061
S	0.937654	0.0709216	0.0584764	-0.157129	0.0538399	3.13952	0.0388769
CICE	0.644961	0.400907	0.424722	-0.304159	0.0588191	1.48541	1.24229
B	0.498306	-0.192987	0.435119	-0.205893	0.0527866	0.886687	0.287865
Ca	0.377167	0.738939	0.290035	-0.263515	0.0522861	0.507979	4.22038
Mg	0.892406	0.294274	0.122135	-0.246942	0.0150217	2.84383	0.669329
K	0.0657368	0.560156	0.450213	-0.148088	0.254314	0.0154311	2.42523
Na	0.939747	0.0578456	0.0193337	-0.263041	0.0079572	3.15355	0.0258627
Fe	-0.197297	-0.582738	0.215586	0.117952	-0.0843275	0.139001	2.62471
Cu	0.965014	0.0634333	-0.0023561	-0.10731	-0.0692737	3.32541	0.0311006
Mn	0.134504	0.750507	0.1302	0.07752	-0.133348	0.0646028	4.35355
Zn	-0.23394	-0.599385	0.389373	0.0367231	-0.0147747	0.195428	2.77681
DA	0.859794	-0.367777	-0.149052	-0.00154673	-0.12571	13.0818	5.18088
Tx	-0.96611	0.0496975	-0.112241	0.166488	0.0260454	16.517	0.0946026
Archaeorhizomyces	-0.521194	-0.400385	-0.182974	0.17371	-0.0475404	2.43267	3.1074
Fusarium	0.84287	0.194962	-0.0542983	0.380076	0.00618538	6.36218	0.736785
Leohumicola	-0.284115	0.651726	0.152337	0.0324064	-0.0672271	0.722889	8.23323
Mortierella	0.133929	0.261205	-0.496004	-0.260482	-0.396014	0.160632	1.32252
Pochonia	0.691735	0.209288	0.0979735	0.420437	0.0750411	4.28512	0.849045
Podospora	0.129441	-0.0869856	-0.442648	-0.0322599	0.707761	0.150046	0.146668
Rhodotorula	0.585408	0.0958226	0.0302284	0.653876	-0.0197693	3.06904	0.177982
Saitozyma	0.548635	0.279378	-0.333685	0.110139	0.27663	2.69557	1.51295
Trichoderma	0.14017	-0.193107	0.207352	-0.0985624	-0.232296	0.175953	0.722828
Volutella	0.582201	0.135775	-0.0280859	0.540265	-0.0224071	3.0355	0.357339
P1	-0.402143	0.79081	0.275355	-0.0254629	0.0784135	0.565486	4.73327
P2	-0.166438	-0.17885	-0.58857	-0.0280944	0.537552	0.0968647	0.242099
P3	-0.409261	0.80291	0.250216	0.0058779	0.0770417	0.585682	4.87922
P4	-0.488523	0.296107	-0.501771	0.0343437	-0.135724	0.834508	0.663611
P5	-0.300558	-0.351171	-0.345771	0.177422	-0.339216	0.315876	0.933373
P6	0.943079	0.0714002	0.019245	0.0435414	-0.0167778	3.10998	0.0385847
P7	-0.535937	0.249873	-0.559615	0.122598	-0.198821	1.00436	0.472557
P8	0.799372	0.312858	0.0809214	0.287539	-0.0699293	2.23439	0.740818
P9	0.684786	0.0213293	-0.0144672	-0.588659	-0.0214432	1.63972	0.00344326
P10	-0.383797	0.767012	0.278341	-0.0370901	0.0959209	0.515067	4.45268
P11	-0.243329	-0.721236	0.584568	0.0742721	0.0628821	0.207037	3.93706
P12	-0.539304	0.400158	-0.43119	0.0115737	-0.155977	1.01702	1.21194
P13	0.778638	0.0937201	0.0405984	0.47532	-0.0198849	2.11998	0.0664787
P14	-0.318744	-0.458205	0.508429	0.111084	0.0171522	0.355259	1.58905
P15	-0.377836	-0.120029	-0.673265	0.0792015	-0.319907	0.499193	0.109042
P16	-0.355897	0.511498	0.00397223	0.0284046	-0.203259	0.442904	1.98018
P17	-0.359776	0.691292	0.22761	-0.0283673	0.0956764	0.452612	3.61692
P18	-0.255306	-0.737562	0.539678	0.0796514	0.0897219	0.227921	4.11731
P19	-0.3749	0.738062	0.190605	0.0660144	0.0286699	0.491464	4.1229
P20	-0.355186	0.754938	0.291768	-0.01532	0.0595157	0.441136	4.3136
P21	-0.517907	0.578822	-0.19852	0.149769	-0.221484	0.937918	2.53575
P22	-0.244034	-0.688764	0.486333	0.097876	-0.0119527	0.208239	3.59053
P23	-0.479147	0.438581	-0.359712	0.0985125	0.27317	0.802782	1.45585
P24	-0.387801	0.743864	0.196029	0.0398872	0.0559775	0.525871	4.18797
P25	0.604047	-0.0980098	-0.461441	-0.412239	0.320357	1.27586	0.0727036
P26	-0.202485	-0.197222	-0.661198	-0.0155146	0.467227	0.143366	0.294392
P27	-0.313828	0.355018	-0.112316	0.160168	-0.160562	0.344384	0.953931
